# Supplementary material for: Differential cell survival outcomes in response to diverse amino acid stress
Source: Life Sci Alliance. 2025 Sep 5;8(11):e202503324. doi: 10.26508/lsa.202503324 (PMC12413550; doi:10.26508/lsa.202503324)
Supplement: Supplementary file 5 [file LSA-2025-03324_SdataF1.5.xlsx]

## Sheet: normalized_count_all_annotated
SYMBOL	ENSEMBL	GENENAME	Wt_Unstarved1	Wt_Unstarved2	Wt_Unstarved3	Wt_Arg1	Wt_Arg2	Wt_Arg3	Wt_Leu1	Wt_Leu2	Wt_Leu3	Gcn_Unstarved1	Gcn_Unstarved2	Gcn_Unstarved3	Gcn_Arg1	Gcn_Arg2	Gcn_Arg3	Gcn_Leu1	Gcn_Leu2	Gcn_Leu3
COX1	ENSMUSG00000064351	cytochrome c oxidase subunit I	218431	277561	245929	222965	261745	244635	184935	215456	174647	227636	288879	255997	229192	210147	223099	147763	154797	186316
Eef1a1	ENSMUSG00000037742	eukaryotic translation elongation factor 1 alpha 1	198480	213986	192522	212132	212231	217615	218100	224563	208680	209296	201994	201441	172569	156462	167512	189050	177043	187569
Hsp90ab1	ENSMUSG00000023944	heat shock protein 90 alpha (cytosolic), class B member 1	159798	164852	156202	151269	154643	162605	145421	157829	163750	155591	159293	146826	127545	131412	116016	158457	152402	135360
CYTB	ENSMUSG00000064370	cytochrome b	149528	202256	186290	139315	178475	155545	176460	208701	172784	153594	206315	162305	136791	136603	132416	128364	159463	166864
Npm1	ENSMUSG00000057113	nucleophosmin 1	103701	114420	111503	98201.5	119030	112750	104201	116276	111819	109980	123233	126724	97265.6	113230	106151	106503	128271	123130
ND1	ENSMUSG00000064341	NADH dehydrogenase subunit 1	89927.7	110589	105233	73586.7	89638.7	77063.8	105986	124622	100928	80192.5	112275	93084.9	68494.2	73156.5	66692	79471.2	101607	97611.3
Rpl4	ENSMUSG00000032399	ribosomal protein L4	88077.7	85741.7	83969.8	83435.8	85393	84051.3	85797.6	88290.9	83169.6	86331.9	88095.1	93800	69163.3	69042.4	76715.2	80139.7	82752.9	85836.5
Eef2	ENSMUSG00000034994	eukaryotic translation elongation factor 2	77673.9	88562.1	88039.1	90988.3	94737.8	102036	86296.4	100332	105417	88008.6	78163	72013	71575.3	67328.3	59098.8	88628.8	72102.9	66035.3
Ncl	ENSMUSG00000026234	nucleolin	72838.5	72829.6	57053.2	66953.9	63241.1	66349.2	66629.7	57091.5	65585.8	69985.1	75952.2	71385.9	52611.8	50130.5	52751.5	57744.5	50430.4	62052.4
Rpl8	ENSMUSG00000003970	ribosomal protein L8	71660.2	69792.1	77962.7	64729.7	65676.8	66166.5	65646.7	67902.6	68428.8	65989	69050.4	72351	62594.3	74382.2	64568.8	62758.7	67995.9	57018.9
Rack1	ENSMUSG00000020372	receptor for activated C kinase 1	71013.1	70563.1	79094.9	67076.3	68310.5	70761.2	66684.7	69133.8	70000.6	71255.7	75780.4	77680.8	61788.8	68765.1	66153.9	72938.2	77984.4	70465.1
Atp5b	ENSMUSG00000025393	ATP synthase, H+ transporting mitochondrial F1 complex, beta subunit	68644.1	65941.6	71448.7	67231.1	66502.8	67473.8	60413.6	64341.4	63561	62077.5	70326.6	71042.9	61908.3	74658.5	65286.8	68451.7	77055	63460.8
Rps3	ENSMUSG00000030744	ribosomal protein S3	68420.5	64543.3	74924.5	57249.5	64293.4	61572.8	58236	60583.9	61257.4	51254.7	51168.8	66096.2	47902.8	57119.3	53356.4	54736.7	62059.1	56423.2
Rps2	ENSMUSG00000044533	ribosomal protein S2	67706.8	64678.2	76720.9	57710.3	58091.5	60625.9	59305.9	60464	61623.9	57837.9	59904.7	61536.5	50455.6	61710.2	51637.6	58241.5	65161.9	51326
Pou5f1	ENSMUSG00000024406	POU domain, class 5, transcription factor 1	65751.6	63249.7	73850.8	51824.7	53840.2	57628.7	53839.3	54873.9	61024.8	65282.2	65970.3	65863.1	45878.3	52994.7	46966.2	58863.3	62426.5	53697.3
Serbp1	ENSMUSG00000036371	serpine1 mRNA binding protein 1	65165	68511.5	68860.1	56123.9	64995.9	60879.9	61913.8	72259.7	66564.7	46367.7	53278.1	55231.7	41855.4	49289.2	46503.5	47195.8	51513.7	49676.5
Eif5a	ENSMUSG00000078812	eukaryotic translation initiation factor 5A	64982.7	60531.9	66075.3	54261.3	53560.3	54165.6	54185.3	55562.5	55700.5	48110.7	55210.9	54975.6	40902.3	53175.3	45415.3	43723.7	51949.9	44454.5
Pabpc1	ENSMUSG00000022283	poly(A) binding protein, cytoplasmic 1	61123.1	58911.1	62967.6	59617.4	57728.2	61494.4	57394.8	56953.1	60439.2	67307.7	66791.8	62191.6	51035.8	47894.3	48741.5	49317.9	46565	46463.2
Trim28	ENSMUSG00000005566	tripartite motif-containing 28	60261.3	54161.1	56814.3	58017.1	49899.2	54904.6	55062	51933.4	57923.7	64897.9	65504.9	64107.9	58927.4	70638.9	61467.1	61829.2	64584.5	56299.1
Hsp90aa1	ENSMUSG00000021270	heat shock protein 90, alpha (cytosolic), class A member 1	59225.8	61640.8	49169.3	64423.7	62052.6	60191.1	65174.7	54908.3	59035.4	66343.5	77330.8	77248.7	53421.8	56191.8	63050.5	48661.5	59120.5	70010.3
Hnrnpab	ENSMUSG00000020358	heterogeneous nuclear ribonucleoprotein A/B	57978.2	52628.9	55468.8	37076.6	35910.8	36237.6	47944.8	49174	48501.1	44187.8	50621.4	49179.8	30738.4	37151.7	33253.5	43024.5	46826	42386.7
Ybx1	ENSMUSG00000028639	Y box protein 1	57093.5	54881.3	59939.1	46094	45300.6	48675.2	48294.4	49784.6	51461	46558.7	51281	46412.4	36332.9	42136.5	34309.1	47489.5	49855.6	40624.3
Hnrnpa2b1	ENSMUSG00000004980	heterogeneous nuclear ribonucleoprotein A2/B1	54344.8	51052.4	43702.1	40512.6	42399.8	39957.7	45822.2	46569.8	43147.5	37827.8	45177.3	44386.2	31761.3	38464.6	35921.6	35263.6	42108.5	41760.5
Actb	ENSMUSG00000029580	actin, beta	54102	60870.9	55271.4	49373.4	47921.5	45851.7	49942.6	53936.2	52879.4	55887.9	64898.1	57473	45363.5	56271.7	47132.4	45407.6	48329.3	42400.6
Tubb5	ENSMUSG00000001525	tubulin, beta 5 class I	53805.6	57075.4	55456.6	50478.5	48745.9	51373.2	45621.7	50947.1	51685	62209.1	63594.6	57466	53799.2	56661.3	48349.1	53072.5	51183.8	44619.2
Rps14	ENSMUSG00000024608	ribosomal protein S14	51882.9	50003.9	59329.7	41659.5	47826.8	42461.9	47394.6	48035	46623.6	46533.6	49186.3	61623.5	31969.7	39733.4	39304.4	38819.6	47798.7	44279.2
Pkm	ENSMUSG00000032294	pyruvate kinase, muscle	51818.9	54357.6	53788.2	43034.5	43780	45329.6	45717	50477.4	53832.8	41811.2	44858.3	41701.8	34641.9	38281.9	31034.3	48490.9	45184.9	39116.2
Eif4g2	ENSMUSG00000005610	eukaryotic translation initiation factor 4, gamma 2	51239.3	55324	48508.7	49265.8	47305.5	49159.2	47639.1	45504.6	48216.2	71594.2	65730.3	59322.2	51637.3	42185.9	46296.1	49925.8	43578.7	48126
Rps5	ENSMUSG00000012848	ribosomal protein S5	50892.1	52930.1	61962.2	44981.5	51615.5	50054.9	46791.8	49580.8	51256.4	51730.5	56045.1	61953.6	41476.8	46352.5	44858.4	45534.4	53301	48292.7
ND5	ENSMUSG00000064367	NADH dehydrogenase subunit 5	49170.1	69348.3	60259.6	55979.3	64232.4	62418.2	55848.1	62076	52852.6	61759.6	67047.4	45677.3	68721.7	48944.7	51932.3	48556.1	41867.1	46289.9
Rpl7	ENSMUSG00000043716	ribosomal protein L7	44908.2	45830.5	46112.7	38845.6	44613.3	39439.6	41563.6	44051.1	40543.2	40200.9	48540.4	48070.7	33581.8	39859.4	37861.5	33507	41523.5	38879.2
Gapdh	ENSMUSG00000057666	glyceraldehyde-3-phosphate dehydrogenase	41942	42712.1	43479.1	48415.6	45359.9	47571.7	39036.4	38735.3	40824.5	34320	35268.7	31729.4	38940.9	39837.4	35919.9	27791.7	27706.2	26012.6
Fkbp4	ENSMUSG00000030357	FK506 binding protein 4	41525.6	39998.6	42567.5	32859	32762.2	33772.5	33051.4	35156.5	36117.4	29603.4	33617.9	33712.7	20898.9	27482.5	23811.2	29076.4	32061.4	27871.3
Ptma	ENSMUSG00000026238	prothymosin alpha	41323.9	40682.1	43142.7	27376.8	30720.3	30464.1	27318.2	30984.7	30159.9	33119.2	38973.2	33947.7	27340.7	37712.6	25841.9	30654	36261	26393.8
Rps9	ENSMUSG00000006333	ribosomal protein S9	41316.9	38097.1	41674.1	34827.3	34414.3	33189.2	35417.2	34212.1	34006.2	33495.4	36911.6	39857.5	28751.1	34112.1	32184.2	32139.2	37062	33858.3
Cfl1	ENSMUSG00000056201	cofilin 1, non-muscle	40682.1	39409	43334	35084.2	35042.3	35269.6	33284.9	34106.4	35233.5	36282.6	41072.8	40804.7	28599	35965.9	32408.6	31381.2	34841.9	31572
Eef1b2	ENSMUSG00000025967	eukaryotic translation elongation factor 1 beta 2	40520.8	37780.7	39255	36136.5	35698.3	33620.9	37942.1	36465.8	34645.4	30991.9	36131.1	38167.3	26388.7	32786.6	30691.6	30095.5	38162.3	33808.5
Cct7	ENSMUSG00000030007	chaperonin containing Tcp1, subunit 7 (eta)	39785.2	37178.2	39632.8	34221.9	32506.4	34169.2	36834.3	38040.9	38674.3	30945	33311.5	34902.8	19479.5	23001.9	22327.2	31358.8	35421.8	32176.3
Dppa5a	ENSMUSG00000060461	developmental pluripotency associated 5A	39718.6	38388.6	44688	34573.3	39332.9	36205.4	37483.6	39497.7	38442.9	31817.6	33894	43839.1	28657.6	34253.9	33971.5	34127	42717.4	38795.5
Hnrnpu	ENSMUSG00000039630	heterogeneous nuclear ribonucleoprotein U	39595.8	35055.3	30208.4	35724.8	34035	34236.4	39052.2	36374.3	36956.3	35575.8	40480.6	36650.1	30666.3	33625.8	31954.5	37264.4	38016.9	40133.6
Cnbp	ENSMUSG00000030057	cellular nucleic acid binding protein	39272.3	37470.8	36192.3	36363.6	41216.8	36795.9	37327.1	39081.7	35061.8	27308	30341.6	34941.8	27079.3	34027	34437.6	26104.1	33509.5	32860.3
Rps4x	ENSMUSG00000031320	ribosomal protein S4, X-linked	39084.6	39969.4	38693.1	35389.2	41852.8	35684.3	35956.4	39398.8	34023.2	33318.2	42062.1	43202	28760.1	36034.2	34281.7	26503.1	34643.8	33628.6
Rpl13	ENSMUSG00000000740	ribosomal protein L13	35633.7	34515.4	38355.6	31296.8	32167.1	29805.4	34079.6	33125.1	31842.6	33152.3	38960.5	41008.7	28069.6	34965	34535.3	28147.8	33553.7	31242.7
Eif4a1	ENSMUSG00000059796	eukaryotic translation initiation factor 4A1	35212.8	33653.8	34473.9	27158	29620	27724.9	29912.7	31360.5	30522.8	31424.2	37946.8	41238.7	24848.7	30995.8	30213.5	31569.6	38056	37940.9
Rpl32	ENSMUSG00000057841	ribosomal protein L32	35056.8	33848.1	35368.5	31324.6	34220.2	28271.1	34928.2	32787.1	31361.7	23337.1	29994.3	34991.9	22261	29083.2	29608.5	23473.9	33018.8	32136.5
Hdgf	ENSMUSG00000004897	heparin binding growth factor	34891.9	34893.4	38382.4	28762	30090	32236.3	29706.1	32763.7	34752.5	27868.4	29971.9	28644	24366.5	28736.6	23173.8	30016.3	30073.4	25498.7
Ywhae	ENSMUSG00000020849	tyrosine 3-monooxygenase/tryptophan 5-monooxygenase activation protein, epsilon polypeptide	34710.4	36290.6	35835.2	28597.8	27947	28957.9	27304.8	29635.2	29228.5	35727.9	39149.8	34231.7	28540.5	31910.7	26426.3	28054.6	30258.8	25545.2
Odc1	ENSMUSG00000011179	ornithine decarboxylase, structural 1	33519.8	30809.6	32935.9	29485.1	27493.1	28821.4	27831.8	27395	28110.8	28904.6	29920.2	30645.3	21900.5	24522.7	23996.3	22929.4	25378.9	23471.3
Nedd4	ENSMUSG00000032216	neural precursor cell expressed, developmentally down-regulated 4	33167.3	35332.8	31011.5	38241.1	39288	38731.7	36443.1	37460.5	38996.9	39698.8	37498	33568.7	34322	28041.3	31058.3	35193.6	29272.4	33057.5
ND2	ENSMUSG00000064345	NADH dehydrogenase subunit 2	32985	45084.4	41523	31668.6	35411.2	32462.2	49935.3	52574.2	42843.2	29637.7	41373.3	31130.3	31351.2	29105.3	29576	28223.3	36588.4	38361.2
Kpnb1	ENSMUSG00000001440	karyopherin (importin) beta 1	32897.3	33705.6	29856.2	32078.4	30855.1	31404.9	31262.6	30760	32463.5	36016.1	34447.2	31977.4	29282.9	27796.6	27348.2	33878.1	30512.2	31316.4
Rplp0	ENSMUSG00000067274	ribosomal protein, large, P0	32707.9	28755.8	33101.7	26521	25522.6	27450.8	26953.9	26533.7	27850.2	27171.9	28256.7	29654.1	22405.2	25182.3	23706.7	25375	28037.8	23569.6
Atp5a1	ENSMUSG00000025428	ATP synthase, H+ transporting, mitochondrial F1 complex, alpha subunit 1	32475.6	30325.9	32109.6	33451.5	31066	32674.1	32685.8	33793.6	33992.8	29797.9	31431.4	31535.4	29794.3	33678.3	30285.4	32553.2	35865.6	30508.2
Slc2a3	ENSMUSG00000003153	solute carrier family 2 (facilitated glucose transporter), member 3	31562	28408.1	28917.8	39809.8	37106.6	39189.6	40743.2	38671.6	39028.6	29630.9	29034.3	28742	32509.4	28419.4	27464.8	41543	40254	36606.2
Hspa8	ENSMUSG00000015656	heat shock protein 8	31409.4	33783.3	32766.5	29796.6	27139.4	28650.7	20598.4	21098.8	20471.9	34648.3	34403.3	32351.5	22724	24681.3	23946.6	23594.2	25606.8	23039.7
Set	ENSMUSG00000054766	SET nuclear oncogene	31198.1	30769.6	28076.9	29335.9	31265.7	28720	29307.5	30942	27579.9	28622.1	34013	33520.7	23269.2	29208.2	27802.3	24630	29958.6	29301
ND4	ENSMUSG00000064363	NADH dehydrogenase subunit 4	30905.3	43232.6	41313.4	32496.5	40519.1	36235.6	41639.4	52164	41561.1	30471.5	42422.1	31164.3	34101.2	32049.3	30014.7	29808.3	34728.8	37010.6
Rpsa	ENSMUSG00000032518	ribosomal protein SA	30844.8	29128.4	31145.6	27609.5	29913.5	26581.3	29418.8	29741.8	28112	23887.2	29087.9	32236.5	21994	28114.8	26983.2	25617.4	30976.4	29125.7
Cct5	ENSMUSG00000022234	chaperonin containing Tcp1, subunit 5 (epsilon)	28606.4	27269	26447.4	27922	26538.7	27485.9	29318.5	28212.8	27368.1	26884.9	27997.2	30178.2	24026.3	24525.9	26659.3	27598.7	30223.9	30540.8
Rps11	ENSMUSG00000003429	ribosomal protein S11	28502.9	28934	27379.8	25135	23735.8	21006.6	27603.1	25280.6	23554.7	22366.1	28145.5	27787.9	19814.1	24892.5	23415.4	21380.8	27131.4	25896.4
Hspa9	ENSMUSG00000024359	heat shock protein 9	28502.9	28240.8	25333.5	29488.8	28838.9	29977.1	31448.4	30484	31585.7	28876	29440.1	27833.9	20236.5	20509.5	20541.6	25113	26764.9	26767
Prdx1	ENSMUSG00000028691	peroxiredoxin 1	28324.1	29969.5	31308.9	23470.7	28275.9	24846.2	24566	28850.2	25623.3	26414.8	32891	33248.6	19752.1	25072.1	22681.9	20838.1	26669.7	23819.3
Cox4i1	ENSMUSG00000031818	cytochrome c oxidase subunit 4I1	28097.8	24483.1	26954.4	23728.5	22590.5	21077.8	25490.3	24119	22624.5	21158.4	26384.4	27992.9	19831	29211.3	24793.2	21742.5	31057.2	25162
Cct6a	ENSMUSG00000029447	chaperonin containing Tcp1, subunit 6a (zeta)	28027.7	27575.6	25272.6	26891	27148.3	26242.9	24969.5	25457.6	23454.9	27335.5	30617.8	32170.5	22272.2	25004.8	27481.9	21715.5	25148.5	26221.1
Rcc2	ENSMUSG00000040945	regulator of chromosome condensation 2	27807.6	25523	28131.7	26599.8	28694.5	31167.9	24382.6	28071	29780.1	23151.8	24043.8	25515.5	24731.5	29503.3	26866.7	22828.7	22897.7	22073.5
Anp32b	ENSMUSG00000028333	acidic (leucine-rich) nuclear phosphoprotein 32 family, member B	27795.4	23079.4	24620.6	19513.7	21567.2	23350.1	20203.5	22699.9	22683	17093.7	20571.5	18726.6	17870.7	24073.2	16977.2	19351	21570.4	17161.6
Ptbp1	ENSMUSG00000006498	polypyrimidine tract binding protein 1	27557.8	30562.3	28490	27358.3	27116.2	26448.7	25112.5	27529.2	27172.1	30376.6	31267.5	27776.9	26338	28658.9	25631.1	24470.6	23749.7	21625.3
Rpl6	ENSMUSG00000029614	ribosomal protein L6	27488.5	27808.9	30447.3	24115.1	27640.7	26263	25338.7	28349.5	26769.1	25544.5	30057.7	31885.4	20807.7	23084.9	23256	21562.6	25153.6	23522.5
Rps20	ENSMUSG00000028234	ribosomal protein S20	27450.8	25496	25896.6	24762.2	27489.9	21971.5	26625	26740	23079.9	21133.2	25002.9	30087.2	19976.3	24927.1	23537.1	20666.6	26479.2	23758.2
Ran	ENSMUSG00000029430	RAN, member RAS oncogene family	27128.1	27054.1	27026.3	25126.6	24849.7	23150.3	25865.7	26972.3	24671.2	22665.8	26448.8	24628.4	18287.6	22591.2	20258.8	21781.7	26764.9	22295.3
Rps18	ENSMUSG00000008668	ribosomal protein S18	27103.6	27006.6	27817.3	22629.8	26331.8	21621.1	26713	26153.7	23568.1	22056.2	27261.5	29275.1	18410.4	24628.8	23081.2	20582.7	29302.2	25983.4
Hspd1	ENSMUSG00000025980	heat shock protein 1 (chaperonin)	26972.9	25484.1	22344	25307.4	23589	22595	24149.1	22728.4	21567.7	21701.6	25786.3	26301.6	15673.9	19465.5	19892.1	16044	20243.9	20175
Rps7	ENSMUSG00000061477	ribosomal protein S7	26874.8	30795.6	35352.6	24673.2	29123.6	27529.1	25311.8	28884.6	28666	30993	33389.6	34755.8	22228.3	22628	23202.9	27869	30232.4	28068.5
Pfn1	ENSMUSG00000018293	profilin 1	26755.5	24416.2	26732.6	19404.3	17650.3	17902.9	20783	19664.6	21361.9	22946	26441	24664.4	14886.5	19583.1	16579.6	20130.5	24561.8	20344.3
Srsf2	ENSMUSG00000034120	serine/arginine-rich splicing factor 2	26474.9	24454	26107.4	18215.7	17218	17551.5	23744.4	24520.7	24246.3	23167.9	25172.7	23945.3	19905.3	22128	19880.1	24468.7	26207.1	23106.8
Nasp	ENSMUSG00000028693	nuclear autoantigenic sperm protein (histone-binding)	26252.2	27460.1	21299.6	25681	24927.5	25204.6	26990.6	21870.4	22963	26076.3	27316.2	30955.3	22351.1	21172.2	25255.9	20689	20851.1	26294.9
Ldha	ENSMUSG00000063229	lactate dehydrogenase A	26073.4	26962.3	29625.9	23720.1	22783	25044	24188.2	25154	28817	22327.2	24465.3	22464.1	18075.8	18918.3	17085.1	26239.3	27745.3	21938.7
Mkrn1	ENSMUSG00000029922	makorin, ring finger protein, 1	25880.5	25714.1	29218.8	23646	25253.9	26065.2	23743.1	25360.3	28079.1	21761.1	21691.6	21877	15972.5	17963.5	16000.4	19988.8	21823.8	19398.7
Rpl18a	ENSMUSG00000045128	ribosomal protein L18A	25713.9	26277.7	30422.9	20740.3	24379	22600	24353.2	26050.6	25925.3	26566.9	31453.9	33740.7	19191.1	21016.8	21050.5	26690.5	31044.4	27949.7
Cct2	ENSMUSG00000034024	chaperonin containing Tcp1, subunit 2 (beta)	25709.5	25376.1	23645.6	24552.7	23102.2	24005.8	24826.4	25426.6	23944.3	23935.3	25350.2	25064.5	20939.5	21829.7	21934.8	22523.8	23984.4	22527.7
Aldoa	ENSMUSG00000030695	aldolase A, fructose-bisphosphate	25650.8	26669.7	28338.9	25048.7	24192.9	27761.1	21881	22480.1	25838.8	29778.4	30328	26871.7	31636.3	30176.6	25093.1	22285.2	20462.5	17097.8
Pcbp2	ENSMUSG00000056851	poly(rC) binding protein 2	25545.6	28062.6	27049.5	27060.6	27692.8	27105.4	24759.2	26524.4	26894.5	28830.3	29515.3	25718.6	25825.4	25105.7	22623.7	23049.7	21903.7	21628.6
Cct8	ENSMUSG00000025613	chaperonin containing Tcp1, subunit 8 (theta)	24884.5	25652.5	21214.3	26455.2	25573.1	25279	24680.9	22323.3	21995	26496	28661.6	30313.2	20810	21554.6	24272.2	22012.9	24710.6	27346.7
Cct3	ENSMUSG00000001416	chaperonin containing Tcp1, subunit 3 (gamma)	24724	22765.2	23007	23736.8	21607.3	22831	25368.1	24070.4	23991.8	22912.8	24088.7	24325.4	18587.2	20333	21278.5	24592.7	26366.9	25276.2
Hspa4	ENSMUSG00000020361	heat shock protein 4	24674.9	26615.7	22742.5	27581.7	28052.9	27257	24259.1	25446.7	24467.9	27098.7	27500.6	27306.8	27671.9	27798.7	29288.1	25347	25378	26641.5
Eef1g	ENSMUSG00000071644	eukaryotic translation elongation factor 1 gamma	24554.8	22644.2	22703.5	20732.9	19853.3	20441.2	21475.1	21071.1	20747.1	20532.8	22829.2	22734.2	17011.2	21212.2	17152	20336.5	25030.3	19787.9
Ddb1	ENSMUSG00000024740	damage specific DNA binding protein 1	24515.4	23611.7	22918	27942.4	26799.4	27428.7	24330	25982.6	27586	25555.9	24328.7	23067.2	26006.8	25928.1	23591.9	27888.6	24601.7	23427.5
Rps15	ENSMUSG00000063457	ribosomal protein S15	24471.5	22751.1	24723	20107	21526.3	19472.3	22716.1	22286.4	21060	21543.8	25912.2	29054	19992.1	24759.1	23857.5	22617.1	28553.9	25705.2
Eif4b	ENSMUSG00000058655	eukaryotic translation initiation factor 4B	24374.2	28421.1	26328	21801.9	24401.4	24071	24431.5	29383.6	28359.2	25950.5	26149.3	22908.2	18048.7	18569.6	16586.5	26882.6	25281.1	22770.1
Mybbp1a	ENSMUSG00000040463	MYB binding protein (P160) 1a	24079.6	23481.1	23330	19277.2	18737	19516.5	20765.9	22378.7	24408.2	23867.8	24318	22596.1	16579.7	17704.1	15565.1	21243.7	19997.3	18277.2
Fth1	ENSMUSG00000024661	ferritin heavy polypeptide 1	23081	21921.9	23693.1	17149.4	16386.3	17434	17206.7	16676.2	17524.2	17173.7	20090.5	17453.4	12811.3	15256.9	12684.5	13342	16269.6	12774.9
Rps8	ENSMUSG00000047675	ribosomal protein S8	23067.8	20632.6	20283.2	19541.5	20838.2	17405.9	21165.7	21042.6	17436.5	17211.5	22568.7	25571.5	16182	21936.9	21713.7	14773.2	20826.4	20252
Rps4l	ENSMUSG00000063171	ribosomal protein S4-like	22772.3	21416.5	23684.6	17478.6	16201.9	16777.3	15108.6	14108.9	14796.9	18605.6	19776.4	19704.7	15684.1	18757.6	17033.7	12813.4	14653.2	12796.1
Etf1	ENSMUSG00000024360	eukaryotic translation termination factor 1	22764.5	22878.6	20317.3	22338.7	23037.2	21936.3	19912.5	20744	19281.1	22832.8	25493.7	23850.3	18521.9	19968.6	20987.1	16616.4	18438.7	18749.3
Eif3b	ENSMUSG00000056076	eukaryotic translation initiation factor 3, subunit B	22705.7	20085.1	20959.5	20740.3	18593.4	20218.3	21283.1	21312.6	21974.3	18018.9	19146.1	18438.6	16429.9	19490.7	17225.7	17981.4	18397.1	16232.6
Mcm5	ENSMUSG00000005410	minichromosome maintenance complex component 5	22691.7	22949.8	23015.5	20454.7	20045.8	21053.7	20706	22382	23603.4	25045.8	25155.1	23390.2	23414.6	26175.9	21854.2	25885.9	25772.6	21953.3
Hnrnpc	ENSMUSG00000060373	heterogeneous nuclear ribonucleoprotein C	22624.2	21304.2	22217.3	21828.7	22614.6	22095	22405.5	23032.9	22557.6	21725.7	24220.4	24771.4	20636.5	23747.6	23216.6	22444.6	25230.1	24199.8
Calr	ENSMUSG00000003814	calreticulin	22424.3	21926.2	24257.4	22226.5	20559.9	24303	23772.5	22623.6	24982.9	28157.8	28215.7	27815.9	23458.5	22733	20168	32609.1	32696.6	29075.9
Rpl18	ENSMUSG00000059070	ribosomal protein L18	22420.8	19240.7	20435.5	16862	17153.8	14291.2	18156.7	16620.9	15986.4	13946.2	19364.6	21357	10491.7	15226.4	14430.7	13011	19812	17406
Tcp1	ENSMUSG00000068039	t-complex protein 1	22348	23569.6	18456.3	22244.1	22693.2	21335.9	22026.5	21071.1	19220.2	22629.2	23570.7	24730.4	18203.1	18350	20505.6	17619.7	19043.3	21642.6
Zfp42	ENSMUSG00000051176	zinc finger protein 42	22142.8	20977	22117.3	20973.9	22196	23678.4	27291.3	29210	29662	30890.1	29044	31777.4	34878.5	31150.2	33813.8	43879.5	42851.7	44531.5
Rps26	ENSMUSG00000025362	ribosomal protein S26	21995.5	21941.3	22654.8	19301.3	22355.5	17642.9	22411.6	21966	19636.6	17701	23758	25419.5	17182.4	23433.6	21868	18001.9	22852.7	21544.9
Pcbp1	ENSMUSG00000051695	poly(rC) binding protein 1	21928.9	22990.9	22685.3	22776.3	21947.3	21651.2	19482.1	19622.6	19859.5	17512.3	17979.2	17247.4	18466.7	21157.5	18596.6	13909.8	14348.8	13152.1
Arhgdia	ENSMUSG00000025132	Rho GDP dissociation inhibitor (GDI) alpha	21807	21900.3	23152	18901.7	17851.6	19035.5	18889.1	19381.1	21493.4	19628.1	19874.9	17919.5	15910.5	16858.6	14778.6	20786.9	19481.2	17130.4
Mybl2	ENSMUSG00000017861	myeloblastosis oncogene-like 2	21692.2	20859.3	23982	22623.3	21608.1	24974.7	19771.9	20857.2	24484.9	25018.4	23460.4	21722	25477.3	25662.3	21987.9	24790.4	21566.2	19113.9
Psat1	ENSMUSG00000024640	phosphoserine aminotransferase 1	21403.7	18854.2	19848.1	20286.9	19065.8	18895	21550.9	22137.1	20854.2	12609.3	13017.1	12501.7	8814.26	9078.92	9305.15	11362.6	11019.9	11003.2
Lamp1	ENSMUSG00000031447	lysosomal-associated membrane protein 1	21363.4	22339.7	24813.1	27590	31429.3	34120	26927	30886.6	30662.8	23811.8	25434.1	22293.1	31922.4	29708.1	25259.3	30515.1	33300.3	26895.8
Ctnnb1	ENSMUSG00000006932	catenin (cadherin associated protein), beta 1	21331.8	23466	20364.8	22680.8	23941.9	22693.4	19583.6	21819.2	19345.7	24461.4	23884.8	22213.1	24144.6	21986.2	23062.4	18957.6	17901.4	18257.9
Ddx5	ENSMUSG00000020719	DEAD (Asp-Glu-Ala-Asp) box polypeptide 5	21303.8	21526.7	17896.9	21364.2	20426	19825.7	23120.8	21366.3	21114.8	24226.9	24518	22989.2	20742.4	19089.5	20300	20925.8	20448	22211.6
Prmt1	ENSMUSG00000109324	protein arginine N-methyltransferase 1	21129.3	21678.9	23237.3	18784	19301.6	19280.5	18145.7	19209.1	19573.3	19973.5	19636.8	21624	16146	19561.1	18039.6	18256.5	19772.9	18232
H3f3b	ENSMUSG00000016559	H3.3 histone B	21050.4	19853	20490.3	26172.4	25601.2	25356.3	24761.6	24294.3	23758.1	17088	18597.8	19154.7	25263.3	29692.4	27385.9	23929.8	27853.3	25437.6
Rpl7a	ENSMUSG00000062647	ribosomal protein L7A	21033.7	18592.9	17892	16493	15797.7	14244	17990.4	17058.7	15557.9	15469.6	20137.4	19511.7	11565.3	15623.4	13925.2	14326.6	20010.1	17398
Ipo5	ENSMUSG00000030662	importin 5	21032	22215.6	18873.1	24765	23603.4	24576.1	22933.7	22767.8	22353	20662	20715.9	18797.6	18628.9	17619	18416.7	18631.3	17524.7	18548.1
Hnrnpk	ENSMUSG00000021546	heterogeneous nuclear ribonucleoprotein K	20925	22611.8	19250.9	21928	23240.1	21181.3	21676.8	24419.3	21176.8	19876.3	21829.1	20601.9	18040.8	19611.5	19463.7	19382.7	21650.3	21435.4
Hnrnpl	ENSMUSG00000015165	heterogeneous nuclear ribonucleoprotein L	20591.8	22840.8	21146	19866	20827.8	20824.8	19726.6	22842.5	23072.6	20410.4	20994	18923.6	17947.3	21351.8	17722.6	20940.7	22220	18978.4
Gars	ENSMUSG00000029777	glycyl-tRNA synthetase	20391	18393.1	18946.2	22126.4	21714.8	23013.7	20512.8	21958.5	22144.8	13030.1	12772.2	11746.6	10681	10704.8	9584.47	11758.9	11441.6	9818.57
Rplp1	ENSMUSG00000007892	ribosomal protein, large, P1	20378.8	17350	18548.9	16303.9	17234	13380.5	19038.3	16652.7	15175.5	13518.5	19091.5	21661	13317.2	20146.1	18564	13574.2	21044.1	18808.4
Lmnb1	ENSMUSG00000024590	lamin B1	20366.5	18617.7	17983.4	16908.4	16566.8	16111.6	17715.3	18978.5	18598.1	15447.9	18416.3	16787.3	14771.6	18528.6	15241.3	16217.4	18409	15700.7
Tpt1	ENSMUSG00000060126	tumor protein, translationally-controlled 1	20363.9	19767.7	19218	19000	20357	16347.6	18950.2	18814.1	16633	17092.5	22346.2	22159.1	15314.6	20182.8	19014.7	14527	19397	17815.7
Paics	ENSMUSG00000029247	phosphoribosylaminoimidazole carboxylase, phosphoribosylaminoribosylaminoimidazole, succinocarboxamide synthetase	20346.3	21738.3	19829.8	21569.1	24833.7	22729.6	19529.8	22145.5	19558.7	20018.1	21251.5	21736	18393.5	18395.2	19981.2	17841.6	19612.2	20291.2
Esrrb	ENSMUSG00000021255	estrogen related receptor, beta	20290.2	20909	21679.8	24126.2	25659.8	27673.7	21021.5	26456.5	28199.7	26098	24334.6	22415.1	34478.6	33481.9	29620.5	38117.5	32433.8	29023.4
Ddx3x	ENSMUSG00000000787	DEAD/H (Asp-Glu-Ala-Asp/His) box polypeptide 3, X-linked	20258.6	21092.6	16418.6	25344.5	23073.3	22345	24820.3	20528.4	22326.2	22111.1	21195	20802.9	18875.6	16461.6	20766.1	17339	16610.6	21999.8
Aars	ENSMUSG00000031960	alanyl-tRNA synthetase	20023.7	17649.1	18473.4	24208.7	23569	25213.7	23639.2	24203.7	27589.7	18120.7	17105	16302.3	16184.3	16163.3	14631.2	17330.6	15674.4	14534.6
Rps19	ENSMUSG00000040952	ribosomal protein S19	19925.5	18757	20973	17021.5	18099.4	16020.2	19114.1	18700.9	17413.4	16508.1	17701.2	21955	13239.4	14737	16104.9	15743.8	18533.1	18337.6
Ybx3	ENSMUSG00000030189	Y box protein 3	19653.7	18547.5	19533.6	14463.5	14522.5	15455.9	17123.6	18050.9	19014.5	14860	16420.1	15131.1	10337.4	12438.9	10799.5	14330.3	15797.7	13699.3
Caprin1	ENSMUSG00000027184	cell cycle associated protein 1	19580	21364.7	17881.1	26162.2	25709.5	25114.3	23045	21930.8	23198	24445.4	24381.4	21631	24680.8	22415.8	25605.4	21161.7	19784.8	22640.6
Cacybp	ENSMUSG00000014226	calcyclin binding protein	19465.2	19060.4	19015.7	15928.4	17042.3	15120.6	18459.9	19117.7	17372	19790.5	25149.3	27210.8	16330.7	23604.8	22925.3	18545.5	26756.4	24697.8
Hmgn1	ENSMUSG00000040681	high mobility group nucleosomal binding domain 1	19368.7	18335.9	18685.4	17660.3	16934.1	15979.1	17187.1	17222.2	16086.3	16691.1	20198.8	19117.7	15711.1	20596.7	17986.5	15717.7	20130.8	16879.4
Rplp2	ENSMUSG00000025508	ribosomal protein, large P2	19324	15672	14801.4	15323.9	13815.1	11568.1	17420.7	15114.5	12775.8	12347.3	17950.9	17654.4	12119.6	19765.9	15369.8	12827.3	20925	16222
Sae1	ENSMUSG00000052833	SUMO1 activating enzyme subunit 1	19161.8	18385.6	19676.2	16540.3	16347	17177	15827.5	16454	16768.1	16764.3	16890.4	16403.3	14823.4	16788.2	14221.6	16631.4	17466	14433
Rps12	ENSMUSG00000061983	ribosomal protein S12	19147.8	16683.8	17110.8	16531	16891.6	14106.4	17726.3	17315.3	15017.3	13391.5	20761.8	20694.9	12022.7	16270.4	16488.8	12651.1	18961.7	16558
Srsf1	ENSMUSG00000018379	serine/arginine-rich splicing factor 1	19052.2	18721.4	17130.3	15545.5	15509.7	14094.4	20168	21455.2	19238.5	17991.5	20566.6	19052.6	14697.2	16630.7	15611.4	18128.7	20822.1	19702.9
Cdk4	ENSMUSG00000006728	cyclin-dependent kinase 4	18958.4	17883.5	20078.4	19098.3	18621.5	18888.9	17843.7	18299.1	18560.3	18144.7	18659.2	19663.7	17470.8	20521	19414	18130.6	19255	17510.2
Nap1l1	ENSMUSG00000058799	nucleosome assembly protein 1-like 1	18873.3	17951.5	15597.2	17193	15983.7	15477	17849.8	16569.7	16484.4	16725.4	17810.4	18075.5	13121.1	14251.7	14399.8	14288.3	15256.9	15980.9
Hnrnpm	ENSMUSG00000059208	heterogeneous nuclear ribonucleoprotein M	18677.8	16492.7	15221.8	16289	15405.5	15927.9	16797.1	15996	15767.3	15921.4	17980.2	18173.5	15139.9	17117	15916.4	15515.3	16148	16573.2
Eif4g1	ENSMUSG00000045983	eukaryotic translation initiation factor 4, gamma 1	18612.1	18057.3	18158.9	18392.7	18613.4	17804.5	15855.7	17333.8	18841.6	19178.6	18136.3	17132.4	17771.6	17657.9	16795.5	15958.2	13159.2	13703.2
Ash2l	ENSMUSG00000031575	ASH2 like histone lysine methyltransferase complex subunit	18576.1	18594	18513.6	19631.4	19972.8	21465.4	17605.3	19050.6	19240.9	19915.2	19663.2	18964.6	21571.5	20981.1	20654.7	23978.3	22452.2	22364.4
Pa2g4	ENSMUSG00000025364	proliferation-associated 2G4	18529.7	17959	17237.6	16279.8	15231.4	15224	14930.1	15082.7	15209.6	15590.9	16405.5	15522.2	11886.4	13373.7	12115.5	14514.9	14796.9	13749.7
Parp1	ENSMUSG00000026496	poly (ADP-ribose) polymerase family, member 1	18515.6	18198.8	17255.9	17904.1	17747.3	17652.9	16103.9	17743.1	18907.3	20833.6	20532.5	19453.7	20816.7	20774.2	19510	21322	17807.8	18190.9
Hnrnpd	ENSMUSG00000000568	heterogeneous nuclear ribonucleoprotein D	18491.1	13895.8	13151.2	9747.1	9745.01	9652.31	12630.2	13684.5	13013.2	10599.8	13308.8	12426.7	8093.26	10840.3	8674.52	11799	13607.3	12363.2
Ywhag	ENSMUSG00000051391	tyrosine 3-monooxygenase/tryptophan 5-monooxygenase activation protein, gamma polypeptide	18340.3	18981.6	19300.9	14747.2	14691.7	15453.9	12245.1	12983.3	13606.1	16215.3	16687.5	15050.1	12917.2	12873.7	11745.4	12035.8	11176.3	10634
Hmgb2	ENSMUSG00000054717	high mobility group box 2	18251.7	15753	15234	15283.1	17273.3	15478	17300.9	17382.4	16080.2	14836	17773.4	19447.7	13584.1	17097	16531.6	15738.2	21611.2	20839.1
Nsun2	ENSMUSG00000021595	NOL1/NOP2/Sun domain family member 2	18142.1	17811.1	16564.8	17112.4	16640.5	17320.5	14813.9	14791.6	14975.9	16460.1	16448.4	16068.2	13498.5	13354.7	13812.1	11288	11376.2	11444.2
Rps24	ENSMUSG00000025290	ribosomal protein S24	18065.8	18033.5	17493.5	16932.5	18510	15604.6	17464.7	17509.9	15353.3	16624.8	21361.8	22307.1	15586.1	18499.2	18336.1	15134	19945.5	19309.8
Rpl22	ENSMUSG00000028936	ribosomal protein L22	17972.9	17605.9	18045.6	15075.4	18024	14111.5	16914.5	17526.7	15434.9	13873	19293.4	19865.8	12153.4	17285	14787.1	13723.3	19923.4	17221.3
Cct4	ENSMUSG00000007739	chaperonin containing Tcp1, subunit 4 (delta)	17943.1	18218.2	15098.7	20864.5	21044.3	20312.7	18424.5	18347.8	16653.7	18515.3	19644.7	19613.7	17456.2	18099	19071.3	14484.1	16918.4	18280.5
Naca	ENSMUSG00000061315	nascent polypeptide-associated complex alpha polypeptide	17870.3	18805.6	18832.9	16190.8	18603.8	16413.8	17370.5	18344.4	16698.7	17412.8	21255.4	21567	14868.4	16692.6	17109.1	16059.8	18832.4	19027.5
Rnf10	ENSMUSG00000041740	ring finger protein 10	17726.5	17323	18881.6	14477.4	14369.3	15653.8	14331	15362.8	16980	17038.8	16181.1	14710	12883.4	12872.7	11387.2	14526.1	13274	11890.4
Srsf6	ENSMUSG00000016921	serine/arginine-rich splicing factor 6	17711.6	17396.5	17753.1	11699.7	11720.3	11791	15833.6	16889.3	16836.3	17571.7	17191.9	16685.3	12776.4	13329.5	12310.9	17701.7	17747.5	16249.8
Eif4ebp1	ENSMUSG00000031490	eukaryotic translation initiation factor 4E binding protein 1	17667.8	16058.6	19303.3	19230	20072.3	19829.8	18494.2	18404	19026.7	13812.4	15046.4	14929.1	11000.9	12290.8	11495.2	11562.1	12740.9	11796.8
Ubr5	ENSMUSG00000037487	ubiquitin protein ligase E3 component n-recognin 5	17638	19478.3	16995	24932.8	24016.5	23771.8	22486.2	19163.9	21667.5	25393.5	22650.6	20902.9	24829.5	18832.1	24921.7	20046.6	16628.5	21477.2
L1td1	ENSMUSG00000087166	LINE-1 type transposase domain containing 1	17625.7	17987.1	15141.4	18657.9	18384.1	19361.9	17194.5	15083.5	17598.5	16240.5	17301.1	16394.3	19178.7	18609.5	20437.1	15623.5	15453.3	17862.8
Phb2	ENSMUSG00000004264	prohibitin 2	17531.9	16044.6	17388.7	14335.5	13117.4	13968.9	14578	13832.1	14793.2	12236.4	13182	12792.8	10821.8	12569.1	10813.2	10962.6	11834.5	10029.7
Bex1	ENSMUSG00000050071	brain expressed X-linked 1	17408.3	13589.1	14207.8	12672.2	11388.3	11533	13945.8	12391.2	11771.3	8518.25	10811.1	11266.6	7726	11476.8	9666.73	8579.54	11445	9401.55
Rpl14	ENSMUSG00000025794	ribosomal protein L14	17405.6	16310.2	16179.7	15178.3	14554.6	14345.4	17216.5	16539.5	15439.8	15474.2	17534.3	18939.6	13094.1	17132.7	15791.3	15112.6	19319.7	16341.5
Tmsb10	ENSMUSG00000079523	thymosin, beta 10	17386.3	17049.9	19360.6	13150.7	13347.6	13441.7	11599.5	11541.6	13089.9	11271.1	13735.2	12513.7	8622.75	10155.5	8266.67	10665.2	12873.5	10627.4
Lin28a	ENSMUSG00000050966	lin-28 homolog A (C. elegans)	17282	16996.9	16924.4	15770.8	15850.6	15265.2	15399.6	16837.3	15954.8	10912	11565.3	10674.5	7159.34	9024.3	7440.69	9837.28	10406	9078.16
Ddx39	ENSMUSG00000005481	DEAD (Asp-Glu-Ala-Asp) box polypeptide 39	17188.2	15692.6	16620.9	14394	13088.5	13383.5	15263.9	15181.6	14868.7	16285.1	16852.3	18047.5	11835.7	14364.1	13944	14157.8	15330.9	14286.3
Sub1	ENSMUSG00000022205	SUB1 homolog, transcriptional regulator	17118.1	16710.8	17649.5	14233.6	15391.8	13559.2	16129.5	16300.5	14424.3	14565	18865.1	22464.1	13195.5	18879.4	18053.4	13431.5	20011.8	18564
Canx	ENSMUSG00000020368	calnexin	17015.5	19014	16890.2	18731.1	19291.9	20417.2	22206.2	20848.8	20103	22167.1	22465.2	22023.1	18658.2	15396.6	17153.7	22198.5	23796.5	24586.3
Phc1	ENSMUSG00000040669	polyhomeotic 1	16987.4	17379.2	17592.2	18513.3	18551.7	19640	17810.7	18449.3	19921.6	14630.2	13833.7	12479.7	14936	13520.7	13138.6	14651	13868.4	13625.5
St13	ENSMUSG00000022403	suppression of tumorigenicity 13	16912.9	17097.4	16049.3	17405.3	17508.3	18136.9	17222.6	18280.7	17672.7	16580.2	17537.3	16340.3	17352.5	18620	17098.9	17128.3	18144.5	16558.6
Vdac1	ENSMUSG00000020402	voltage-dependent anion channel 1	16886.6	16626.6	17025.5	14633.2	14998.1	15181.8	12921.2	14164.3	14462.1	16175.3	17161.6	15264.1	13665.3	14689.7	12849	13107.1	13763.8	11651.3
Sfpq	ENSMUSG00000028820	splicing factor proline/glutamine rich (polypyrimidine tract binding protein associated)	16737.5	16123.4	16229.7	13883.1	12911.3	14186.8	18186.1	17910	19514.9	19823.7	20893.5	18827.6	16511	16467.9	15284.1	22866	23280.4	20876.9
Nop58	ENSMUSG00000026020	NOP58 ribonucleoprotein	16696.3	17068.2	14463.8	17589.8	20301.6	17537.4	15462	16368.4	14560.7	15624	19028	19716.7	13962.7	17729.3	17342.2	12354.6	16042.6	17438.5
Trip12	ENSMUSG00000026219	thyroid hormone receptor interactor 12	16681.4	17884.5	14586.9	21058.3	18795.5	18241.3	18556.5	15632	17538.8	22849.9	20720.8	19376.7	20741.2	16174.8	21227	18317.1	15036.7	19528.2
Rbbp4	ENSMUSG00000057236	retinoblastoma binding protein 4, chromatin remodeling factor	16678.8	17462.3	17688.5	17516.6	18703.3	18599.7	14646.4	16093.3	15937.7	17542	18015.3	17706.5	16708.1	19670.3	17326.8	15918.1	17559.5	15224.6
Nhp2	ENSMUSG00000001056	NHP2 ribonucleoprotein	16677.9	16703.2	18023.6	13538.2	14853.7	13397.6	13735.5	14838.6	13863	11820.1	14567.4	17135.4	10563.8	14418.7	14326.2	10586	13256.2	12869.2
Fus	ENSMUSG00000030795	fused in sarcoma	16517.5	11460.9	10532.2	9036.9	8610.19	8480.54	12475	12537.1	12712.4	7846.9	10443.3	9592.33	7177.36	9638.74	7238.48	9684.38	11360	11091.5
Cdh1	ENSMUSG00000000303	cadherin 1	16497.3	17410.5	17723.8	17319.1	17927.7	20409.1	17914.6	18144	19297	11995.1	12100	11633.6	13014.1	11044.1	11337.5	13229.2	11994.3	11932.2
Eif3a	ENSMUSG00000024991	eukaryotic translation initiation factor 3, subunit A	16474.5	15633.2	13030.6	15671.6	15668.5	15668.8	21278.2	19086.7	20689.8	16033.5	16696.2	16205.2	15770.8	14253.8	15477.7	20827.9	18676	22329.2
Psmd2	ENSMUSG00000006998	proteasome (prosome, macropain) 26S subunit, non-ATPase, 2	16465.7	16245.4	16095.6	15272	14449.5	15753.2	12855.2	13658.5	14129.7	16195.9	15587.9	15500.2	14325.4	14810.5	13531	13809.1	13345.5	12177.9
Hnrnpa3	ENSMUSG00000059005	heterogeneous nuclear ribonucleoprotein A3	16437.7	14990.7	11325.6	12610.1	13710.9	11845.2	13959.3	13645.9	11876	12580.7	16696.2	16881.3	11652.1	14978.5	13729.8	11066.1	15123.4	15291
Epop	ENSMUSG00000043439	elongin BC and polycomb repressive complex 2 associated protein	16394.7	15702.3	19063.2	11196.2	10750.7	12369.4	12504.3	12670.5	14486.4	18111.6	17200.7	17263.4	8744.42	8582.12	8061.03	10297.9	10039.5	8699.65
Slc7a5	ENSMUSG00000040010	solute carrier family 7 (cationic amino acid transporter, y+ system), member 5	16370.2	14946.4	17127.9	18388.1	18764.2	20855.9	15393.5	15550.7	17138.2	12016.8	11318.5	10344.4	9598.35	8681.9	7839.97	7874.68	6779.44	6676.31
Mcm2	ENSMUSG00000002870	minichromosome maintenance complex component 2	16354.4	16394.4	16007.9	19303.2	19405	20220.3	17952.5	20768.3	22102.2	14725.1	14989.8	14088	20189.2	21963.1	18224.7	21175.7	19154.7	17220
Marcksl1	ENSMUSG00000047945	MARCKS-like 1	16303.5	15421.5	16295.5	13114.5	11846.2	12120.4	13900.6	13793.5	14216.1	14625.6	15619.1	15148.1	11173.3	13373.7	11940.8	13432.4	14942.3	12626.2
Nars	ENSMUSG00000024587	asparaginyl-tRNA synthetase	16281.6	14484.3	14708.7	19980.9	19991.3	20659.1	18504	18440.9	18772.2	12609.3	11818	11687.6	11103.4	10676.4	10156.8	10951.4	10278.4	10193.8
Ddx21	ENSMUSG00000020075	DEAD (Asp-Glu-Ala-Asp) box polypeptide 21	16224.6	17617.8	15424.1	14624.8	14337.2	14239	15674.7	15077.6	16668.3	17532.9	17216.3	15907.2	13209	12417.9	13325.4	15510.7	13501.9	14256.4
Eif3c	ENSMUSG00000030738	eukaryotic translation initiation factor 3, subunit C	16220.2	15456.1	14222.5	18475.3	17311	18089.7	19573.8	18669.9	20255.2	15702.9	15531.3	14050.9	13426.4	12411.6	13042.6	16525.1	14343.7	15418.5
Tubb4b	ENSMUSG00000036752	tubulin, beta 4B class IVB	16148.3	16399.8	15564.3	9782.33	8858.01	9129.18	11252.3	11063.5	11223.4	15178	16859.2	15366.1	9655.81	11253.1	9865.51	12736	13532.5	12055.1
Eif4h	ENSMUSG00000040731	eukaryotic translation initiation factor 4H	16108	16564	16789.1	14600.7	15055	14640.6	16037.8	17288.5	16865.5	14740	13835.6	14467	14921.4	16170.6	14377.6	15820.2	15228	13735.8
Sod1	ENSMUSG00000022982	superoxide dismutase 1, soluble	16011.6	13887.2	15385.1	12746.4	13326.7	12013.9	13531.3	12817.3	12314.3	12878	17779.2	19917.8	10317.1	14887.2	14247.3	12162.6	17773	15994.9
Apoe	ENSMUSG00000002985	apolipoprotein E	16004.6	14705.6	16165.1	17269	18224.5	19850.8	17349.8	19132.8	17693.4	10932.6	13631.7	13539.9	14571	16559.3	13541.3	12655.8	14199.2	11393.7
Dstn	ENSMUSG00000015932	destrin	15967.7	17406.2	15559.4	15251.6	17131.4	15768.2	14444.7	15573.3	13688.9	11607.4	15246.4	14581	8884.11	11439	11730	8487.23	11000.3	10970.7
Slc25a5	ENSMUSG00000016319	solute carrier family 25 (mitochondrial carrier, adenine nucleotide translocator), member 5	15876.5	15365.4	14525.9	14821.4	14419	13041.1	15196.6	15037.4	13436.9	13260	16543.1	17455.4	11148.5	14195	14855.7	10902	13840.3	14409.8
Stip1	ENSMUSG00000024966	stress-induced phosphoprotein 1	15796.8	17154.6	15892.1	15744.8	15394.3	15543.3	14386	15088.5	15372.8	17622.1	18061.2	16248.3	15516.2	15729.5	14242.2	17148.8	17320.6	15141.6
Srsf3	ENSMUSG00000071172	serine/arginine-rich splicing factor 3	15782.7	17261.5	15469.2	10748.4	13079.7	10920.5	14664.8	18288.2	14664.2	16147.8	16841.6	18444.6	13919.9	14207.6	13908	17709.2	20500.7	19163
Trh	ENSMUSG00000005892	thyrotropin releasing hormone	15658.2	20126.2	22153.9	11800.7	15097.5	16384.7	14856.7	20220.6	20137.1	13786.1	15794.7	13683.9	10127.8	10406.5	8199.84	15489.2	18085	12765.6
Eno1	ENSMUSG00000063524	enolase 1, alpha non-neuron	15622.3	14495.1	14369.9	14560.8	13831.2	13397.6	15031.6	15452.5	15840.3	11591.4	13358.6	12507.7	11037	13192	11126.8	13170.5	14619.2	12201.8
Rpl26	ENSMUSG00000060938	ribosomal protein L26	15477.6	16064	17171.8	13866.4	16715.9	13705.8	15413	15935.6	14054.2	14082.3	18717.8	19740.7	13184.2	17135.9	15810.2	13934.1	19529.7	17250.6
Sars	ENSMUSG00000068739	seryl-aminoacyl-tRNA synthetase	15424.1	14147.4	15622.8	17066	17329.5	19250.4	16948.7	18868.6	19591.6	11562.8	11549.7	10468.5	10024.2	11173.2	9104.65	12519.7	12205.2	10318.6
Fscn1	ENSMUSG00000029581	fascin actin-bundling protein 1	15423.3	15366.5	16096.9	11020.1	10344.1	11090.2	12788	13102.4	14501	14211.6	13683.4	13473.9	9446.27	10232.2	9219.47	11999.4	11514.8	10489.3
Peg10	ENSMUSG00000092035	paternally expressed 10	15418	16077	15079.2	14979.9	14080.6	13591.4	13755.1	13087.3	13324.9	5051.71	4915.31	4410.61	3589.24	3060.62	3591.82	3312.66	3066.18	3253.82
Snx5	ENSMUSG00000027423	sorting nexin 5	15408.4	14388.2	13721.6	15494.5	16069.5	15608.6	16423	16293.8	15790.4	16699.1	15874.8	16831.3	14680.3	13680.3	14929.4	19644.7	19841.7	20952
Sox2	ENSMUSG00000074637	SRY (sex determining region Y)-box 2	15360.1	16071.6	16659.9	14537.7	15217	15323.4	14507	16360.9	15461.7	16939.3	18569.5	17748.5	21511.8	21999.9	20121.7	20519.3	19102	17929.2
Gart	ENSMUSG00000022962	phosphoribosylglycinamide formyltransferase	15325.1	15352.4	14324.8	14097.3	12686.7	13115.4	14393.3	14919.9	15714.9	13022.1	13620	13105.8	10663	12427.3	11251.9	13377.4	13946.6	12456.2
Hnrnpa0	ENSMUSG00000007836	heterogeneous nuclear ribonucleoprotein A0	15318.9	10431.8	10769.8	8491.74	8083.28	8681.36	10193.4	10689.5	9740.4	7044.02	9188.64	9710.35	7329.45	10772	8410.62	8030.38	10005.5	8663.8
Polr2m	ENSMUSG00000032199	polymerase (RNA) II (DNA directed) polypeptide M	15213.7	14830.9	15744.6	13286	12899.3	13347.4	11659.4	12861.7	12377.6	14653	15853.3	13758.9	12038.5	12505	10910.8	9536.13	9643.25	8364.98
Ssrp1	ENSMUSG00000027067	structure specific recognition protein 1	15192.7	14297.5	14212.7	12257.8	11881.5	12298.1	14068.1	14420.1	15251	13528.8	13724.4	12830.8	9206.31	9041.11	8499.73	13072.6	12738.3	11720.4
Brd2	ENSMUSG00000024335	bromodomain containing 2	15182.1	15157	16694	14364.3	14526.5	15730.1	13330.8	14491.4	15433.7	15067.1	15539.1	14419	15956.7	15856.6	14759.7	15001.6	13267.2	12938.3
Nacc1	ENSMUSG00000001910	nucleus accumbens associated 1, BEN and BTB (POZ) domain containing	15155	16013.3	17688.5	12711.2	13458.2	14185.8	13171.9	14348.8	16421.1	17505.4	16456.2	14863.1	13216.9	13507	12172.1	14941	13786.8	12679.3
Bzw1	ENSMUSG00000051223	basic leucine zipper and W2 domains 1	15084.8	17148.1	12680.8	16100.8	14331.6	14243	16240.8	12824.8	13884.9	17021.6	16961.6	16517.3	14118.1	11997.7	15051	12111.3	11413.6	14375.9
Prrc2a	ENSMUSG00000024393	proline-rich coiled-coil 2A	15054.1	15772.5	16365	11920.3	11790.1	13119.4	13299	13386.8	16228.7	17459.7	15486.4	14706	13617.9	12224.6	11721.4	18307.7	14534.2	14317.5
Mcl1	ENSMUSG00000038612	myeloid cell leukemia sequence 1	14993.6	14593.3	15223	15862.6	16712.7	16905.9	15240.6	16057.2	15413	12472	13871.7	13823.9	14631.9	17009.8	16545.3	16194.1	16824	16757.8
Rad23b	ENSMUSG00000028426	RAD23 homolog B, nucleotide excision repair protein	14978.7	14252.1	14188.3	14583.1	14832.1	14762.1	12462.7	13170.4	13385.7	13297.8	16204.5	14141	11112.5	13665.6	12672.5	12078.7	13601.4	12545.1
Mat2a	ENSMUSG00000053907	methionine adenosyltransferase II, alpha	14923.5	14837.4	13386.4	6465.92	5858.56	5534.54	8529.38	7922.53	7259.03	10949.7	10809.2	11429.6	3588.12	3361.01	3884.86	5369.44	4936.84	5789.81
Hspe1	ENSMUSG00000073676	heat shock protein 1 (chaperonin 10)	14923.5	13252.2	13910.5	12570.3	13325.1	10520.8	13257.5	12796.3	11095.5	9006.61	14411.3	15332.1	8332.09	14521.6	12352	8518.93	14622.6	12051.1
LOC100862455	ENSMUSG00000071415	60S ribosomal protein L23	14888.4	12719.9	11654.6	12349.6	12843.9	9681.43	13782	12632.8	10295.6	9269.66	13800.5	16205.2	9149.98	14826.2	13150.6	8853.65	15749.3	14826.8
Rpl23	ENSMUSG00000071415	ribosomal protein L23	14888.4	12719.9	11654.6	12349.6	12843.9	9681.43	13782	12632.8	10295.6	9269.66	13800.5	16205.2	9149.98	14826.2	13150.6	8853.65	15749.3	14826.8
LOC100044627	ENSMUSG00000071415	60S ribosomal protein L23	14888.4	12719.9	11654.6	12349.6	12843.9	9681.43	13782	12632.8	10295.6	9269.66	13800.5	16205.2	9149.98	14826.2	13150.6	8853.65	15749.3	14826.8
Akap12	ENSMUSG00000038587	A kinase (PRKA) anchor protein (gravin) 12	14830.6	15942	14265.1	16315	16790.5	18218.2	15400.8	15470.1	16278.6	14650.7	14276.6	12843.8	16765.6	13372.6	14101.7	16406.7	12320	13781.6
H2afz	ENSMUSG00000037894	H2A histone family, member Z	14768.3	13246.8	13755.7	13611.4	14356.5	11864.3	14398.2	13883.3	12031.8	11600.5	15945	17175.4	11498.9	17452	16545.3	11138.9	17272.1	15550.6
Hsp90b1	ENSMUSG00000020048	heat shock protein 90, beta (Grp94), member 1	14742	16175.2	14418.7	17038.2	15967.7	18017.4	18069.9	13835.5	15344.8	24686.7	23481.9	24350.4	22775.8	17406.9	21120.8	17166.5	17753.4	20009.7
Actg1	ENSMUSG00000062825	actin, gamma, cytoplasmic 1	14712.2	14586.9	13126.8	14119.5	13049.2	12677.6	15059.7	14788.3	14672.7	10308.1	12260	10260.4	8778.21	9990.59	8827.04	10722.1	11030.9	9848.45
Gnb1	ENSMUSG00000029064	guanine nucleotide binding protein (G protein), beta 1	14709.6	14269.4	14530.8	12509.1	12418.1	12552.1	12503.1	13443	13144.7	15190.6	15075.7	13374.9	12493.6	12392.7	11164.5	12871.2	12506.2	11105.5
Rpl41	ENSMUSG00000093674	ribosomal protein L41	14664	11857.2	11875.2	10737.3	11051.5	8317.88	10812.1	9951.38	8706.7	8297.52	13425.9	14439	7264.11	13116.3	11118.2	7507.33	14022.3	11452.1
Gpx1	ENSMUSG00000063856	glutathione peroxidase 1	14663.1	11496.5	14640.5	12775.2	10914.3	11560.1	13318.6	10716.3	11777.4	9974.17	13672.7	14899.1	9026.06	13573.2	13028.9	9778.55	13558.9	12371.8
Jarid2	ENSMUSG00000038518	jumonji, AT rich interactive domain 2	14658.7	15571.6	15269.3	15476.9	16468.9	17547.5	15108.6	16144.5	17643.5	16458.9	16182.1	15178.1	16002.9	13861	15630.3	14609.1	12763	14101.7
Mcm3	ENSMUSG00000041859	minichromosome maintenance complex component 3	14642.1	14346.1	14362.6	17245.9	16901.2	18036.5	14705.1	16012.8	16525.8	14856.6	14651.3	13299.8	20036	21485.2	18214.4	19255	17980.4	15337.4
Calm2	ENSMUSG00000036438	calmodulin 2	14602.6	14468.1	15212.1	12113.2	13984.3	12377.4	12880.9	13635	12871.9	13789.5	16714.8	18426.6	10469.2	12332.8	11748.8	12102.9	14873.4	14243.1
Adh5	ENSMUSG00000028138	alcohol dehydrogenase 5 (class III), chi polypeptide	14581.6	14616	15782.4	14206.7	16949.3	16711.1	13610.8	15733.5	15593.2	13125.1	14037.6	14711	13203.4	15127.7	14365.6	12926.2	15137	13483.4
Skp1a	ENSMUSG00000036309	S-phase kinase-associated protein 1A	14575.4	14859	12379.8	13162.7	13225.7	11597.2	14727.1	13635	11624	13730.1	15367.4	17709.5	9422.61	10814	13042.6	9019.61	11295.4	13375.9
Rps16	ENSMUSG00000037563	ribosomal protein S16	14475.5	13301.9	13303.5	12204	13530.4	9950.52	12611.9	12129.5	10582.9	9360.01	13380	15360.1	8077.49	12285.5	10890.3	8612.17	14109.9	13065.1
Igf2bp1	ENSMUSG00000013415	insulin-like growth factor 2 mRNA binding protein 1	14435.1	14178.7	13930	13644.8	13176.7	12111.3	12830.8	13339.8	13524.5	12954.6	13701	12465.7	9805.64	10254.2	10391.6	11650.7	11070.1	11166.6
Rps17	ENSMUSG00000061787	ribosomal protein S17	14379.9	13334.3	13152.4	12409.9	13365.2	9979.64	12666.9	12121.1	10304.1	9968.46	15428.9	16916.3	8971.98	15106.7	12828.4	7514.79	12644.8	11135.4
Tardbp	ENSMUSG00000041459	TAR DNA binding protein	14372.9	13659.3	12100.7	12559.1	12939.4	11953.7	12533.6	12003.7	11060.2	14830.3	16458.2	16659.3	10989.7	12557.6	13217.4	10722.1	12860.8	14316.1
Ppp1ca	ENSMUSG00000040385	protein phosphatase 1 catalytic subunit alpha	14314.1	14130.1	15353.4	12566.5	12304.2	12856.4	12552	12808.9	13509.9	14850.9	15822.1	15108.1	12588.3	14839.9	12496	15385.7	16430.3	13933.7
Kars	ENSMUSG00000031948	lysyl-tRNA synthetase	14304.5	14959.4	14606.4	14045.3	13112.6	13678.7	12254.9	12704.9	13456.4	14462	14901.1	13370.9	13581.9	13899.9	12448	12250.2	11944.2	11177.2
Morf4l2	ENSMUSG00000031422	mortality factor 4 like 2	14301.9	14537.2	13586.3	12601.8	14280.3	12334.2	11598.3	12486	10663.3	12507.5	12993.7	14720	11329.9	13002.9	13750.4	10638.2	11801.3	13079.7
Slc25a3	ENSMUSG00000061904	solute carrier family 25 (mitochondrial carrier, phosphate carrier), member 3	14237.9	14072.9	13620.4	11859.1	11149.3	11075.1	10823.1	11033.3	10725.4	12263.9	12835.6	12075.7	9913.79	10602.9	9359.99	9073.68	9450.23	8236.15
Ppp2ca	ENSMUSG00000020349	protein phosphatase 2 (formerly 2A), catalytic subunit, alpha isoform	14222.1	14632.2	14454	12394.1	13736.5	12897.5	13325.9	14816.8	13282.3	12919.2	14312.7	14656	12457.6	14561.6	14219.9	13529.4	14696.6	14520.7
Prpf8	ENSMUSG00000020850	pre-mRNA processing factor 8	14212.4	15990.6	14557.6	21315.1	21620.1	22232.5	17665.2	19095.1	20795.8	16969	16358.7	14086	24562.5	21873.9	22418	22136.9	18866.5	18974.4
U2af2	ENSMUSG00000030435	U2 small nuclear ribonucleoprotein auxiliary factor (U2AF) 2	14199.3	12962.9	13553.4	12063.1	11537.5	12535	12048.2	12195.8	13200.7	12223.8	13198.6	12516.7	12969	15773.6	12783.9	12970	13512.1	11638.7
Sf3b3	ENSMUSG00000033732	splicing factor 3b, subunit 3	14187	13924.9	13477.8	14640.6	13658.7	14280.2	13643.8	13377.5	14708	15740.7	14197.6	13620.9	14102.4	12603.8	12867.8	15584.3	13081.9	13813.5
Rps15a	ENSMUSG00000008683	ribosomal protein S15A	14180.9	13110.8	12892.8	12980.1	13479.1	10505.8	14831	13901.7	11494.9	10337.9	15199.6	17237.4	9961.11	14849.3	14141.1	10089	16292.6	14810.2
Rpl36	ENSMUSG00000057863	ribosomal protein L36	14159.8	11972.7	12257.9	11047.9	11118.8	8780.76	13777.1	11430	10222.6	9015.76	13602.5	14424	7892.73	11801.3	11147.3	8899.33	13831.8	12525.9
Actn4	ENSMUSG00000054808	actinin alpha 4	14157.2	13156.1	14165.2	15951.6	14387.7	15394.7	15318.9	14144.1	16137.4	11199.1	11819	11134.5	11574.4	13393.6	12384.6	12132.7	12866.7	12198.5
G3bp1	ENSMUSG00000018583	GTPase activating protein (SH3 domain) binding protein 1	14146.7	13684.2	13686.2	13281.4	12373.1	12615.4	14603.6	15550.7	16406.5	14409.4	14376.2	13593.9	12418.2	13246.6	11779.7	15379.2	14834.3	13517.3
Uba1	ENSMUSG00000001924	ubiquitin-like modifier activating enzyme 1	14144.9	14911.9	14339.5	16093.4	15309.2	16199	13450.6	14379	15366.7	16129.5	15700.1	14231	18476.8	18250.3	15657.7	17718.5	15536.7	14176.7
Hdlbp	ENSMUSG00000034088	high density lipoprotein (HDL) binding protein	14031.8	13881.8	12894.1	12602.7	11654.6	12770	14465.5	13044.6	14867.5	16946.1	15464	13718.9	12402.4	9904.47	10801.2	16276.1	12718.8	14161.4
Nudc	ENSMUSG00000028851	nudC nuclear distribution protein	14029.2	12852.7	13430.3	8722.6	8920.57	9815.98	9452.5	10813.6	10562.2	8767.57	11127.3	10980.5	7661.78	11033.6	8174.14	8324.07	9837.97	8223.53
Uba2	ENSMUSG00000052997	ubiquitin-like modifier activating enzyme 2	14024.8	14476.7	13312.1	12807.6	12641	13348.4	12056.8	12559.8	12478.7	14382	14494.2	13331.8	12191.7	11917.9	11969.9	11939.7	12075.1	11566.3
Enah	ENSMUSG00000022995	ENAH actin regulator	13998.5	14451.9	13234.1	14428.3	14901.8	14701.9	15672.3	15715	15915.8	25576.5	26208.8	23163.2	23191.5	24260.2	23499.4	25403	26670.5	26028.6
Eif2s2	ENSMUSG00000074656	eukaryotic translation initiation factor 2, subunit 2 (beta)	13988	13956.3	14590.5	11943.5	14305.9	13126.5	12373.5	13379.2	12534.7	13510.5	15653.3	17219.4	9603.99	10885.5	11262.1	8730.58	10758	11880.4
Gdi2	ENSMUSG00000021218	guanosine diphosphate (GDP) dissociation inhibitor 2	13940.6	14059.9	12378.5	14477.4	15452	14861.5	14082.8	14988.7	14006.7	14215	15258.1	13425.9	13187.6	13659.3	12749.6	13324.3	14161.7	13394.5
Hnrnpa1	ENSMUSG00000046434	heterogeneous nuclear ribonucleoprotein A1	13888.9	12322.5	10239.7	12894.8	13090.9	12017.9	14118.2	12194.1	12041.6	12167.8	14078.6	15335.1	11126	11982	13138.6	11984.5	13339.5	15970.3
Hspa5	ENSMUSG00000026864	heat shock protein 5	13867	13931.4	13805.7	11892.5	10166.1	11526.9	12759.8	10523.4	9983.91	21380.3	18816.3	20152.8	13100.9	9179.75	11536.3	11013	9951.91	11789.5
Ctnna1	ENSMUSG00000037815	catenin (cadherin associated protein), alpha 1	13864.4	13629.1	12374.9	15312.8	14614.7	15479	14542.5	14846.1	15243.7	12587.5	11488.2	10861.5	12698.7	10541	11260.4	11826.9	9415.37	10482
G3bp2	ENSMUSG00000029405	GTPase activating protein (SH3 domain) binding protein 2	13855.6	14320.2	12432.2	15359.1	14548.1	14117.5	16436.4	15726.8	15812.3	18790.9	19712	19201.7	17790.8	18875.2	20503.9	17511.5	18298.5	20975.2
Atf4	ENSMUSG00000042406	activating transcription factor 4	13838.9	9864.95	12586.9	15969.2	16401.6	16889.8	17324.1	18893.8	19059.5	11434.7	10601.4	10092.4	7118.78	7297.59	7099.67	8900.27	9048.89	8143.19
Nolc1	ENSMUSG00000015176	nucleolar and coiled-body phosphoprotein 1	13835.4	14123.6	14062.8	11954.6	11595.2	12320.2	15497.4	16597.4	18025.8	13811.3	14719.6	13194.8	9855.21	9457.03	8480.88	19296	18269.5	16572.6
Cnot1	ENSMUSG00000036550	CCR4-NOT transcription complex, subunit 1	13629.4	15785.4	13691.1	16572.8	16294.1	16457	14965.5	14080.4	15350.9	22525.1	20074.9	17382.4	21526.4	14988	18576	20124	14748.4	18109.2
Ptprf	ENSMUSG00000033295	protein tyrosine phosphatase, receptor type, F	13595.2	12969.3	14287.1	11201.8	10936	12594.3	12248.8	11763.9	13257.9	7284.2	7187.59	6744.94	7103.01	5835.55	6107.47	6716.69	6138.31	5979.06
H2afx	ENSMUSG00000049932	H2A histone family, member X	13491.7	14044.8	14845.2	11451.2	11053.1	11244.8	13294.1	13666.9	13365	11873.9	12630.7	11542.6	10847.7	12934.6	11520.9	11130.5	12264.7	10170.5
Eef1d	ENSMUSG00000055762	eukaryotic translation elongation factor 1 delta (guanine nucleotide exchange protein)	13408.4	12356	13057.4	11866.6	10787.6	11292	11395.3	11085.3	11093.1	10772.5	11651.2	11697.6	9388.81	11535.6	10066	9762.7	10715.5	9010.43
Rps25	ENSMUSG00000009927	ribosomal protein S25	13303.2	12351.7	11858.1	10640.9	11821.4	9424.38	12470.1	11784.8	10058.2	9645.93	14235.7	15231.1	8043.69	11900.1	11332.4	8052.76	12611.6	11883.8
Cdc34	ENSMUSG00000020307	cell division cycle 34	13269.9	14026.4	15383.9	10257	11254.4	11289	11220.5	11792.4	12364.2	11520.5	11619	12013.7	9457.53	10794.1	9493.65	10473.2	11595.5	9821.89
Tdh	ENSMUSG00000021953	L-threonine dehydrogenase	13175.2	14784.5	15011	14921.5	15975.7	17197	13890.8	16275.3	16799.8	17551.2	16989.9	16287.3	20429.2	19806.8	17618.1	21733.2	21071.3	17933.9
Huwe1	ENSMUSG00000025261	HECT, UBA and WWE domain containing 1	13155.9	15322.2	13563.1	16254.7	16536.3	17712.1	15831.2	13854.8	16617.1	19908.3	16191.8	14731	19956	11617.5	16884.6	17785.6	11154.2	15667.5
Fat1	ENSMUSG00000070047	FAT atypical cadherin 1	13127.9	15762.7	15242.5	13382.4	13791.1	14690.8	14461.8	12839.1	14172.3	14285.9	13542	12040.7	13456.8	8598.93	11879.1	11603.2	9728.28	11689.8
Col18a1	ENSMUSG00000001435	collagen, type XVIII, alpha 1	12991.1	13081.6	13682.6	11976	12499.9	14428.8	14168.4	14278.3	15846.4	7939.54	8345.68	8010.11	7853.3	8541.16	7490.39	8656.92	9083.75	7561.48
Rpl10	ENSMUSG00000008682	ribosomal protein L10	12986.7	11247.1	10978.2	11389.1	11272.8	9415.34	11548.2	10995.6	9081.71	9134.7	12984.9	14037.9	8353.5	12226.7	11819.1	6437.92	9225.75	8897.54
Utf1	ENSMUSG00000047751	undifferentiated embryonic cell transcription factor 1	12931.5	12593.6	13541.2	10655.7	9929.47	10007.8	11278	11232.1	11680	11060.7	13098.1	11383.6	7594.19	9676.55	8655.67	7727.36	9754.64	8350.37
Ppm1g	ENSMUSG00000029147	protein phosphatase 1G (formerly 2C), magnesium-dependent, gamma isoform	12928.8	11393.9	11848.4	9078.62	8399.27	9308.91	9200.63	8853.5	9432.36	9317.69	10399.4	10211.4	7598.7	9613.53	7661.75	9708.62	10381.3	8600.71
Slc25a4	ENSMUSG00000031633	solute carrier family 25 (mitochondrial carrier, adenine nucleotide translocator), member 4	12899.9	10989	12195.7	10385	10024.1	9695.49	10664.2	9838.99	10110.5	12246.7	11262.9	12906.8	9669.33	9325.74	9824.39	11374.7	11180.6	11570.3
Csnk1a1	ENSMUSG00000024576	casein kinase 1, alpha 1	12885	12296.6	12021.5	13563.2	13675.6	13721.9	14657.4	15294.9	15075.7	14695.4	15789.9	13970.9	13287.9	13208.8	13275.7	14225.9	15264.6	14647.5
Dnmt3l	ENSMUSG00000000730	DNA (cytosine-5-)-methyltransferase 3-like	12874.5	11776.2	12823.4	12824.3	12621	13103.4	12699.9	12421.4	13755.9	8151.12	10192.6	9188.27	8200.28	11737.3	9121.79	9303.04	11740.9	9272.73
Sf3b2	ENSMUSG00000024853	splicing factor 3b, subunit 2	12874.5	12359.3	12454.1	12568.4	12480.6	13644.6	12105.7	13102.4	14028.6	13050.7	13161.5	12272.7	11139.5	12199.4	10033.5	14069.2	13436.4	11344.5
Fasn	ENSMUSG00000025153	fatty acid synthase	12821.9	13566.5	12349.3	13022.7	12474.2	12775	12691.4	12995.1	14324.5	14386.6	13579.1	12948.8	12833.9	12805.4	12554.2	13638.5	11511.4	12007.9
Hcfc1	ENSMUSG00000031386	host cell factor C1	12821	13865.6	13431.5	16046.1	16543.5	17668	12451.7	13186.3	14494.9	15761.3	14472.7	12360.7	20059.7	17035.1	17134.8	13560.2	10482.5	11076.9
Pcna	ENSMUSG00000027342	proliferating cell nuclear antigen	12801.7	12413.2	13234.1	13274	14010	12339.3	11138.6	11729.5	10651.1	12012.2	13794.7	16303.3	12999.5	16179	16332.8	12884.2	16278.1	16280.4
Psmb4	ENSMUSG00000005779	proteasome (prosome, macropain) subunit, beta type 4	12799.1	11903.6	13692.3	11131.3	11552.7	11242.8	11671.7	11655.7	11593.5	10081.7	11203.4	13020.8	8831.16	12069.2	11366.7	9638.69	12675.4	11195.8
2011-09-01	ENSMUSG00000058013	septin 11	12774.5	12541.7	12003.2	11927.7	11545.5	11165.5	10622.6	10542.7	10545.2	13456.7	14061	12849.8	9222.08	8689.25	9097.8	9244.31	8412.87	9181.75
Prdx6	ENSMUSG00000026701	peroxiredoxin 6	12768.4	10814.1	10206.8	11512.4	9224.52	9158.3	11417.3	10250.8	9802.5	7248.75	7948.6	7856.09	6000.1	7001.4	6756.94	6630.91	7217.34	6975.79
Pdia3	ENSMUSG00000027248	protein disulfide isomerase associated 3	12764	12308.5	12217.7	11658.9	11275.2	12438.7	12214.5	11397.3	11173.5	16445.2	17225	16233.3	14693.8	13184.6	13277.4	14091.6	14603	14219.9
Anapc5	ENSMUSG00000029472	anaphase-promoting complex subunit 5	12756.1	11838.8	12900.2	11291.7	10065.8	11043	10896.5	10572	11469.3	13537.9	13340	12419.7	11786.1	11976.7	11215.9	11128.6	10919.5	9960.01
Msh6	ENSMUSG00000005370	mutS homolog 6	12696.5	14354.7	11874	11504	10885.4	11531	10502.8	10182.9	11217.3	17677	16185	15293.1	13296.9	11022	12597.1	11761.7	9718.93	10978.7
Fn1	ENSMUSG00000026193	fibronectin 1	12672.8	14825.5	14582	20154.3	22659.5	26489.9	19372.1	20500.8	23359.9	14468.9	11736.1	10611.5	25163	15483.7	16478.5	18309.6	13497.7	14772.3
Rsl1d1	ENSMUSG00000005846	ribosomal L1 domain containing 1	12657.1	13736	11106.2	12608.3	13516.8	12799.1	14563.3	14648.2	13458.8	12876.9	13421	13880.9	10080.5	10171.2	11274.1	11161.2	12183.9	13879.9
Lrrc59	ENSMUSG00000020869	leucine rich repeat containing 59	12654.4	12427.3	13013.5	10538.9	10018.5	10471.6	11104.3	11654.8	12037.9	11228.8	12100	10993.5	9273.9	10365.6	8784.2	12253.9	12076	10687.8
Asna1	ENSMUSG00000052456	arsA arsenite transporter, ATP-binding, homolog 1 (bacterial)	12643	13394.8	15129.2	11475.3	12623.4	13304.2	10166.5	11520.6	12006.3	14953.8	15318.6	14929.1	12468.8	13933.5	12353.7	12476.8	13138.8	11610.8
2610507B11Rik	ENSMUSG00000010277	RIKEN cDNA 2610507B11 gene	12631.6	12889.4	13630.2	10927.4	10554.2	11712.7	10704.5	10590.5	11979.5	13491	11844.4	10632.5	9807.89	7095.93	8324.94	9993.92	7390.81	8389.55
Abce1	ENSMUSG00000058355	ATP-binding cassette, sub-family E (OABP), member 1	12622	14583.6	10451.7	14840.8	14451.9	13829.3	13623	12032.2	12045.2	16440.6	17149.9	17183.4	13107.6	12984	14773.4	10556.1	11118.5	14656.1
Trp53	ENSMUSG00000059552	transformation related protein 53	12594.8	14171.1	13325.5	11247.2	11191.8	11386.4	13443.3	14758.1	15685.7	16153.6	16300.1	14086	12128.6	12874.8	11107.9	19709.1	19460	17050.7
Atp1a1	ENSMUSG00000033161	ATPase, Na+/K+ transporting, alpha 1 polypeptide	12575.5	12230.8	13111	11186	10515.7	12042	12241.4	12159.7	13119.1	13098.8	13032.7	12630.8	9029.44	7789.13	7759.43	12722.9	11894	11180.5
P4hb	ENSMUSG00000025130	prolyl 4-hydroxylase, beta polypeptide	12569.4	12023.4	13117.1	11830.4	10778.8	12598.3	11546.9	10966.2	11200.2	13083.9	13224.9	13594.9	13746.4	13103.7	12756.5	11244.2	10622.8	9475.26
Strap	ENSMUSG00000030224	serine/threonine kinase receptor associated protein	12519.4	12650.8	11524.2	11935.2	12138.2	11336.2	12007.9	12288.9	11445	9370.3	9991.6	9620.33	8638.52	9476.99	9214.32	7882.13	9406.02	8907.5
Acly	ENSMUSG00000020917	ATP citrate lyase	12492.2	13985.4	12666.2	11966.7	12639.4	12589.3	12051.9	13552	13824.1	13232.6	13001.5	11998.7	11234.1	10965.3	10624.7	14060.9	12742.6	12527.9
Tomm70a	ENSMUSG00000022752	translocase of outer mitochondrial membrane 70A	12479.9	12604.4	11579.1	11501.3	12104.5	11076.1	9353.47	10203	9067.1	12400	13298.1	13240.8	10702.4	11569.2	11690.6	7842.04	8454.53	8674.42
Eif3d	ENSMUSG00000016554	eukaryotic translation initiation factor 3, subunit D	12471.2	11574.3	12462.6	11985.2	10785.2	11776	11790.3	12121.1	13304.2	11840.7	12458	11587.6	10614.5	11568.2	10182.5	10513.2	10753.7	9465.96
Usp7	ENSMUSG00000022710	ubiquitin specific peptidase 7	12444.9	14109.6	11693.6	12494.2	12480.6	12485.8	10873.3	10536	10682.8	17118.8	15999.6	14752	15320.2	13193	14615.8	12016.2	10677.2	12039.1
Dnaja2	ENSMUSG00000031701	DnaJ heat shock protein family (Hsp40) member A2	12442.2	12468.3	11479.1	9839.81	9900.6	9361.12	11028.5	11232.9	10699.8	11512.4	13159.5	12028.7	6997.11	8040.16	8057.61	9713.28	10987.6	10653.9
Chd4	ENSMUSG00000063870	chromodomain helicase DNA binding protein 4	12425.6	12971.5	11607.1	12318.1	12486.2	12196.7	11672.9	12170.6	12749	11894.4	12206.3	11738.6	10394.8	10503.1	9839.81	13187.2	11135.5	11278.8
Zfp106	ENSMUSG00000027288	zinc finger protein 106	12420.3	13863.4	12212.8	12140.1	11437.2	11941.6	12117.9	10545.2	12113.4	17417.3	14909.8	13687.9	11874	8529.6	10929.7	10673.6	8243.66	10426.2
Cfdp1	ENSMUSG00000031954	craniofacial development protein 1	12420.3	11762.1	11492.5	9112	10323.3	9891.28	9731.27	10320.4	9622.3	10111.4	12303.9	13503.9	8254.36	10299.4	10427.6	8628.95	10644.1	11135.4
Eprs	ENSMUSG00000026615	glutamyl-prolyl-tRNA synthetase	12351.1	12106.6	10600.4	17122.5	15238.7	16818.5	16861.9	13896.7	16227.5	15520	14392.7	14399	12999.5	10450.6	12487.4	15653.3	13089.5	15985.6
Rps21	ENSMUSG00000039001	ribosomal protein S21	12316	9631.71	8277.55	9370.67	9438.65	5637.96	11642.3	9623.44	6652.69	5375.37	11331.2	12801.8	5062.79	12090.2	10127.7	5263.15	13296.1	11388.4
Eif4ebp2	ENSMUSG00000020091	eukaryotic translation initiation factor 4E binding protein 2	12278.3	12309.6	13426.6	10768.8	10641.6	11119.3	10341.4	10408.5	11632.5	13740.4	13540	12259.7	10251.8	10806.7	9577.62	11854	11417.8	10228.3
Rpl9	ENSMUSG00000047215	ribosomal protein L9	12258.1	11514.9	10360.3	10376.6	11142.9	8917.32	11907.6	11512.2	9541.94	8545.7	12828.8	13537.9	7764.3	11424.3	10472.1	8073.27	13166	12282.2
Rpl7l1	ENSMUSG00000063888	ribosomal protein L7-like 1	12256.4	12403.5	12903.8	11677.4	11813.4	11605.3	10478.3	10272.6	10094.7	10979.5	11123.4	12075.7	11999.1	14350.4	14086.2	11619	12088.7	12166.6
Glud1	ENSMUSG00000021794	glutamate dehydrogenase 1	12251.1	11567.8	11833.8	12469.2	12191.1	13137.5	12824.6	13271.9	13295.6	11385.5	11123.4	10430.4	10509.7	10465.3	9488.51	11842.8	11479.9	9933.45
Pdap1	ENSMUSG00000029623	PDGFA associated protein 1	12236.2	9261.34	10242.1	7047.24	7535.52	8104	7562.25	8336.01	8301.26	5787.1	7599.31	7108.99	5754.51	8155.69	5665.34	5623.97	6771.79	5442.51
Srsf5	ENSMUSG00000021134	serine/arginine-rich splicing factor 5	12216	12578.5	10409.1	7161.28	7456.93	6342.83	9970.92	10448.7	8432.75	8533.12	8788.63	9859.37	6110.5	6082.37	6436.49	8097.51	8560.82	9619.36
Eif3l	ENSMUSG00000033047	eukaryotic translation initiation factor 3, subunit L	12214.3	12987.7	12307.9	12509.1	12419.7	12116.3	11907.6	12902.8	12115.8	12182.7	12860	12687.8	9921.68	10302.5	10689.8	10220.5	10800.5	10761.5
Dek	ENSMUSG00000021377	DEK oncogene (DNA binding)	12206.4	12202.7	10240.9	12031.6	12551.2	11843.2	12598.4	12287.2	11659.3	12716.8	13872.7	13234.8	12261.6	13682.4	13968	10869.4	13082.7	13784.2
Fubp1	ENSMUSG00000028034	far upstream element (FUSE) binding protein 1	12205.5	15526.3	13030.6	12725.1	14755.1	12412.6	12537.3	14937.6	13274.9	12674.4	13352.7	11233.6	10726	11462.1	11385.5	11118.3	12476.4	11990.7
Srsf7	ENSMUSG00000024097	serine/arginine-rich splicing factor 7	12150.3	12388.4	12072.6	8281.28	9339.21	8365.07	13372.4	14974.5	13138.6	12109.5	12485.4	13851.9	10990.8	11363.4	11133.6	14846.8	17480.5	16771.8
Rpl10a	ENSMUSG00000037805	ribosomal protein L10A	12117	10527.9	10123.9	10047.5	10480.4	8343.98	11211.9	10584.6	9276.51	8355.84	10656	12191.7	7488.29	9889.76	9589.62	7008.52	10925.5	10214.3
Gab1	ENSMUSG00000031714	growth factor receptor bound protein 2-associated protein 1	12116.1	12450	12476	11757.1	11783.7	12280	12089.8	12339.2	13389.4	12703	13328.3	11683.6	12172.6	11658.5	11305	14517.7	14349.7	13891.8
Rbm39	ENSMUSG00000027620	RNA binding motif protein 39	12095	13761.9	11219.5	16588.5	18396.1	16874.7	12201.1	13380.1	12128	14257.3	15085.5	14798.1	15633.4	16062.5	16752.7	12346.3	13520.6	15283.7
Srrm2	ENSMUSG00000039218	serine/arginine repetitive matrix 2	12068.7	14742.3	12797.8	11983.4	12576.9	13509	13189	13170.4	15260.8	17379.6	14007.4	12954.8	16979.6	10530.5	13411.1	14500.9	9447.68	11887.7
Cdc37	ENSMUSG00000019471	cell division cycle 37	12041.6	11252.5	12239.6	9431.87	9443.46	10150.3	9764.28	10588	10704.7	9115.26	10545.8	10239.4	7941.17	10159.7	8767.06	8740.83	9405.17	8299.9
Rps27a	ENSMUSG00000020460	ribosomal protein S27A	12032.8	11021.4	10791.8	10714.1	11442.8	8623.12	12779.4	11680.8	9673.44	8538.84	12558.5	14411	7540.11	11811.8	10585.2	7862.55	13609	12275.5
Ajuba	ENSMUSG00000022178	ajuba LIM protein	11960	9776.4	11047.7	12780.7	12075.6	11705.7	12328.2	11989.5	12325.3	7156.11	8455.93	8133.13	8480.8	11671.1	10138	9355.26	10414.5	9800.64
Rpl3	ENSMUSG00000060036	ribosomal protein L3	11944.2	10618.6	9598.64	11352	11637.7	9895.3	10455.1	10442	8752.97	8950.57	12124.4	13019.8	8759.06	12036.6	11599.7	7530.64	11635.5	10805.3
Rpl21	ENSMUSG00000041453	ribosomal protein L21	11931.1	12616.2	13224.3	10874.5	12325.8	11280.9	11249.8	11955.1	11110.1	11497.6	13833.7	14254	10639.3	12049.2	12350.3	11168.7	13397.3	12767.6
Fkbp1a	ENSMUSG00000032966	FK506 binding protein 1a	11917.1	11557	11816.7	9667.36	9099.41	9019.73	9726.38	9381.89	9201.03	8233.47	9980.87	8832.23	6679.42	8586.32	7224.77	7022.5	8393.31	7261.33
Acin1	ENSMUSG00000022185	apoptotic chromatin condensation inducer 1	11908.3	12465.1	11668	8092.14	9243.77	9266.74	8958.54	11063.5	10828.9	11089.3	11379	10101.4	9195.04	8970.74	7420.13	12363	11070.9	9964.66
Ahsa1	ENSMUSG00000021037	AHA1, activator of heat shock protein ATPase 1	11896.9	10956.6	12064.1	9161.14	8237.27	9002.66	9802.19	9473.31	9949.82	11145.3	12215.1	12279.7	7269.74	9114.63	8773.92	9603.26	11302.2	10016.5
Lamc1	ENSMUSG00000026478	laminin, gamma 1	11892.5	12608.7	13598.5	12420.1	12662.7	15694.9	12893.1	12718.3	14839.5	13740.4	14737.1	12781.8	14841.4	13193	13268.8	13115.4	13217.9	12430.9
Srm	ENSMUSG00000006442	spermidine synthase	11875.8	10795.7	11815.5	9092.53	8114.56	8311.85	9304.56	8836.73	9107.27	10180	11169.2	11043.5	6857.42	8645.14	7797.13	7997.75	9251.26	7967.88
Tkt	ENSMUSG00000021957	transketolase	11838.1	11926.3	11541.3	11678.3	10899.9	11461.7	11763.4	12186.6	12853.7	10520.9	10448.2	9831.36	9072.25	9271.13	8170.71	11016.7	10865.1	9753.49
Rps27	ENSMUSG00000090733	ribosomal protein S27	11809.2	10332.5	9328.08	9500.47	10613.6	6701.29	12133.8	10095.6	8117.41	6856.46	12322.4	13323.8	6457.48	12006.1	10492.7	7127.86	13220.5	12003.3
Mcm7	ENSMUSG00000029730	minichromosome maintenance complex component 7	11782.9	11853.9	11474.2	13974	13843.2	14217.9	13460.4	14383.2	14239.2	11862.4	12226.8	11854.6	12753.9	13914.6	12478.8	15225.4	14446.6	13272.3
Cbx1	ENSMUSG00000018666	chromobox 1	11747	10881	10560.2	10433.2	10336.9	9839.07	11521.3	10712.1	10423.4	9587.61	11195.5	11426.6	8815.39	11059.8	10730.9	9323.56	11289.4	11274.8
Psmd7	ENSMUSG00000039067	proteasome (prosome, macropain) 26S subunit, non-ATPase, 7	11595.3	10959.9	11454.7	9200.08	8742.52	9073.95	9347.35	9184.79	9297.21	10030.2	10426.7	10629.5	8702.73	9899.21	9209.18	10247.5	10943.4	9574.2
Slc38a2	ENSMUSG00000022462	solute carrier family 38, member 2	11587.4	13121.6	11432.8	12906.8	13458.2	13081.3	14002.1	14230.5	13124	14804	15151.8	12935.8	12292	10922.2	11858.5	13384.9	12786	13593
Glul	ENSMUSG00000026473	glutamate-ammonia ligase (glutamine synthetase)	11562	11888.5	10945.3	9761.93	9493.19	8857.07	8314.19	8805.69	8891.77	8040.18	9866.72	8832.23	6125.15	8625.18	6851.19	5627.7	6450.37	5626.45
Zfp207	ENSMUSG00000017421	zinc finger protein 207	11555.8	14789.9	13520.5	11699.7	14351.7	12440.7	14320	16848.2	14764	12266.1	13684.4	13697.9	11429	12080.7	12909	14051.5	15664.2	17042.1
Ncapd2	ENSMUSG00000038252	non-SMC condensin I complex, subunit D2	11540.9	11795.6	11508.4	9330.81	9075.35	10007.8	11128.8	11643.1	12808.6	9580.74	8746.67	8178.13	6733.49	6057.16	5793.87	10469.4	9303.98	8665.79
Mcm6	ENSMUSG00000026355	minichromosome maintenance complex component 6	11535.7	11372.3	10151.9	12784.4	12536.8	12679.6	11664.3	12163.9	11603.3	13090.7	12197.5	11694.6	13397.1	12037.7	12732.5	12537.4	11672.1	12363.2
Snrnp70	ENSMUSG00000063511	small nuclear ribonucleoprotein 70 (U1)	11532.2	8955.76	8747.97	6162.75	6150.48	6245.43	8282.4	9038.02	9123.1	6742.09	8161.29	7609.06	5644.1	7531.81	5495.69	9120.3	10108.4	8493.14
Mlf2	ENSMUSG00000030120	myeloid leukemia factor 2	11496.2	11537.5	12471.2	8185.78	7885.19	8117.06	9799.74	10123.3	10681.6	9552.15	9892.08	9176.27	6698.57	7072.82	6227.42	9176.24	9238.51	8048.89
Eif5	ENSMUSG00000021282	eukaryotic translation initiation factor 5	11435.7	11568.9	9716.85	10362.7	10198.1	9899.32	6948.46	6529.42	6035.4	15324.4	14746.9	14171	8418.84	7240.87	8174.14	5271.54	5515.89	6129.14
Dhx9	ENSMUSG00000042699	DEAH (Asp-Glu-Ala-His) box polypeptide 9	11412.9	10705	9058.75	15972	13516	14109.5	14241.7	11914.8	13439.3	13720.9	13621	12716.8	16316.1	13524.9	17271.9	13508.9	12152.5	15691.4
Nop56	ENSMUSG00000027405	NOP56 ribonucleoprotein	11398.9	10559.2	10627.2	13116.3	13311.5	13566.2	13744.1	13963.8	13606.1	10789.6	11530.2	12275.7	12039.6	13522.8	13851.5	13180.7	15171	15318.2
Eif2s1	ENSMUSG00000021116	eukaryotic translation initiation factor 2, subunit 1 alpha	11360.3	11341	10253.1	10352.5	11369.9	10435.5	11902.7	12694.8	11205.1	10206.3	12002.4	12739.8	8452.63	9463.33	10021.5	9315.16	11290.3	12102.9
Map4k4	ENSMUSG00000026074	mitogen-activated protein kinase kinase kinase kinase 4	11326.1	11308.6	10579.7	9041.54	9142.72	9200.47	9507.52	10098.2	9996.09	11028.7	11726.3	10013.4	8130.44	7738.72	7296.74	9217.27	8352.49	7971.2
Xpo1	ENSMUSG00000020290	exportin 1	11320	13155.1	9828.98	14751.8	15419.1	13272.1	13945.8	14389	12970.6	16115.8	17305	15824.2	15948.8	16793.5	17976.2	14137.3	16549.4	19141.8
Clta	ENSMUSG00000028478	clathrin, light polypeptide (Lca)	11320	10713.7	12030	9043.39	9043.27	9103.07	10292.5	10440.4	10461.2	9110.68	10634.6	11057.5	7078.22	9061.06	8091.88	8870.43	10008	8879.61
Rad21	ENSMUSG00000022314	RAD21 cohesin complex component	11319.1	11979.2	10694.3	10942.2	11237.5	11651.5	10892.8	11203.6	11617.9	13981.7	13457.1	11938.7	13106.5	11268.8	11406.1	13628.2	12322.5	12559.7
Gatad2a	ENSMUSG00000036180	GATA zinc finger domain containing 2A	11309.5	11998.6	12920.9	9595.04	9405.77	10032.9	10182.4	11282.4	12134.1	11711.4	10922.4	10196.4	8124.8	7863.71	7303.6	11171.5	9474.89	8581.45
Tmsb4x	ENSMUSG00000049775	thymosin, beta 4, X chromosome	11256.8	11008.4	12459	6906.32	7710.36	6701.29	8251.83	8494.53	8000.52	6738.66	9459.87	10381.4	4689.9	6981.44	6751.8	5312.56	8281.07	7439.3
Arl6ip1	ENSMUSG00000030654	ADP-ribosylation factor-like 6 interacting protein 1	11218.3	11614.2	11897.1	10322.9	11450.1	11537	11289	11799.1	10895.9	10868.5	11618	12095.7	10611.1	11156.4	11269	11048.4	11820.9	11306
Cdc20	ENSMUSG00000006398	cell division cycle 20	11180.6	11140.2	11150.1	9352.13	8918.16	9052.87	9644.46	9417.96	10520.9	9716.84	10339.9	9329.29	8599.09	10321.4	8592.27	10384.6	11175.5	9126.64
Raly	ENSMUSG00000027593	hnRNP-associated with lethal yellow	11177.1	10047.4	11719.2	9048.03	9535.69	10211.6	9349.8	10107.4	10508.7	10009.6	10190.6	10346.4	8812.01	10439.1	8837.32	10092.7	10334.5	8955.31
Csde1	ENSMUSG00000068823	cold shock domain containing E1, RNA binding	11165.7	13294.4	10304.3	12913.3	13245.7	12821.2	12544.6	11825.1	12678.3	15514.2	15319.6	14614	13053.5	12006.1	14031.4	12047.9	11982.4	14940.4
Lap3	ENSMUSG00000039682	leucine aminopeptidase 3	11162.2	11300	12329.8	10824.4	11482.9	11977.8	11196	12507.8	12371.5	13969.1	14858.1	14480	12145.5	13616.3	12244.1	14635.2	16181.2	14118.9
Rbbp7	ENSMUSG00000031353	retinoblastoma binding protein 7, chromatin remodeling factor	11137.6	10515	9418.27	11942.6	10843.7	11059	10604.3	9619.25	9593.08	9404.61	9978.92	9588.33	8724.14	8652.49	9387.4	8043.43	8791.25	9305.93
Flna	ENSMUSG00000031328	filamin, alpha	11054.3	10889.7	10382.3	12707.5	12444.5	11982.8	13569.2	12696.5	13374.8	11873.9	12116.6	11094.5	10288.9	9688.1	9868.94	13998.4	12642.3	12589
Eif1	ENSMUSG00000035530	eukaryotic translation initiation factor 1	11052.6	11105.6	11911.8	14087.1	14928.3	15238.1	12702.4	13688.7	13922.7	10977.2	10552.6	10458.5	13779	14691.8	12514.8	15574.1	16063.9	13720.5
Lasp1	ENSMUSG00000038366	LIM and SH3 protein 1	11038.5	10506.3	10901.4	8297.96	7351.87	7770.65	8995.22	8657.24	9541.94	8968.87	8922.29	7983.11	5606.93	5708.46	5346.6	7721.77	6959.7	6531.55
Txnrd1	ENSMUSG00000020250	thioredoxin reductase 1	11033.3	11146.7	11086.7	8307.24	8481.07	8342.98	7913.15	8550.72	8455.89	8466.78	8406.17	7567.05	5873.92	5933.23	5759.6	6394.09	5906.18	5608.52
Bsg	ENSMUSG00000023175	basigin	11027.1	10521.5	12508.9	8570.55	8193.16	9113.11	10316.9	9718.22	10574.4	8614.32	9479.39	9479.32	5958.41	5738.92	5600.23	8977.65	9717.23	8359.66
Bcat1	ENSMUSG00000030268	branched chain aminotransferase 1, cytosolic	10995.6	9186.84	9789.98	13274.9	12617.8	13109.4	11202.2	11231.3	11578.9	8138.54	8426.66	7942.1	8048.2	9173.45	8004.48	8122.68	8185.84	7230.79
Hnrnpdl	ENSMUSG00000029328	heterogeneous nuclear ribonucleoprotein D-like	10959.6	10702.9	9315.9	8792.13	9158.76	8320.89	10456.3	10775	9593.08	7883.5	8579.84	8641.2	7314.8	7526.55	7382.43	9314.23	10112.6	9993.88
Srrt	ENSMUSG00000037364	serrate RNA effector molecule homolog (Arabidopsis)	10926.3	11837.7	11167.1	8177.44	8740.12	8910.29	7528.01	8801.5	9182.76	9544.14	10208.2	9455.31	7838.66	9020.1	7411.56	7583.78	7650.15	6628.5
Ssb	ENSMUSG00000068882	Sjogren syndrome antigen B	10881.6	11396.1	10002	7755.58	8323.08	7318.81	11021.2	10935.2	10450.2	10799.9	12262.9	13178.8	4709.05	5261.03	5499.12	8771.6	10709.5	12340
Calm3	ENSMUSG00000019370	calmodulin 3	10853.5	9841.19	11014.8	7987.37	8370.4	8694.41	8233.49	8839.24	9164.5	8978.01	9649.15	9476.31	7023.02	8466.59	7118.52	9274.14	9595.63	8099.36
Cdc42	ENSMUSG00000006699	cell division cycle 42	10850	11452.2	10151.9	10200.5	10523.7	9621.18	10667.8	11368.8	9590.64	9802.62	11322.4	10566.5	7009.5	7631.59	7980.49	8215.92	9538.66	9539.01
Rpl12	ENSMUSG00000038900	ribosomal protein L12	10846.5	9294.82	8836.94	9153.72	9932.68	7754.58	9648.13	9594.93	7845.89	6768.39	10274.5	11517.6	7646.01	12836.9	10689.8	6710.16	12206.9	9997.2
Scd2	ENSMUSG00000025203	stearoyl-Coenzyme A desaturase 2	10788.7	14807.1	11530.3	7639.69	8360.77	7761.61	8891.29	10987.2	9170.59	15826.5	14137.1	12839.8	11444.8	8870.96	8991.55	13323.4	10492.7	10594.2
Tomm40	ENSMUSG00000002984	translocase of outer mitochondrial membrane 40	10779	9501.06	10818.6	8088.43	7728.8	8093.96	9538.09	9237.63	9571.16	9392.03	9075.47	9272.29	7021.89	7684.1	7046.55	9331.01	9308.23	7947.29
Atic	ENSMUSG00000026192	5-aminoimidazole-4-carboxamide ribonucleotide formyltransferase/IMP cyclohydrolase	10735.2	9631.71	9515.77	11066.4	9716.14	10157.4	9950.13	9696.41	9907.21	7849.19	8725.21	7907.1	7079.35	8573.72	7485.25	8913.32	9031.03	7927.37
Mtf2	ENSMUSG00000029267	metal response element binding transcription factor 2	10734.3	12220	10170.2	11660.7	12461.4	11920.5	12290.3	12215.9	12261.9	14401.4	14880.6	15579.2	12285.2	11871.7	13447.1	11856.8	12827.6	15417.8
Hspg2	ENSMUSG00000028763	perlecan (heparan sulfate proteoglycan 2)	10702.7	10516.1	11554.7	9192.66	8872.45	10887.3	10263.1	9372.67	11158.8	11472.4	10153.6	9285.29	12134.3	9345.7	9217.75	10874.1	9351.6	9065.54
Wdr43	ENSMUSG00000041057	WD repeat domain 43	10702.7	11300	9356.11	11308.4	11955.3	11362.3	9049.02	8894.6	8431.53	11002.4	11839.5	11641.6	10047.9	10494.7	11508.9	7027.16	7900.99	9088.79
Rpl37	ENSMUSG00000041841	ribosomal protein L37	10653.6	7829.54	7412.25	7954.92	7756.07	5356.82	8749.46	7240.65	5841.81	5002.53	9925.26	10765.5	4771.01	9325.74	8342.07	4918.18	10252.1	8963.94
Metap2	ENSMUSG00000036112	methionine aminopeptidase 2	10647.5	10308.7	10167.8	9354.91	9771.48	9643.27	9370.58	9770.22	9803.71	8281.5	9514.51	9625.34	6837.14	7656.79	7461.26	7029.96	8229.2	7965.22
Hells	ENSMUSG00000025001	helicase, lymphoid specific	10645.7	11403.6	8711.41	12603.6	12387.6	11202.6	11658.2	10440.4	10620.7	14478	15214.2	15295.1	12316.8	12921	15541.1	10554.3	12199.3	15168.1
Atp2a2	ENSMUSG00000029467	ATPase, Ca++ transporting, cardiac muscle, slow twitch 2	10639.6	10131.7	10394.5	11160.1	10774.8	11814.1	11372.1	10775.8	10998.1	13193.7	12820	12647.8	12844	11275.1	11526	12693.1	11462	11753.6
Eed	ENSMUSG00000030619	embryonic ectoderm development	10595.8	10100.3	9788.76	11464.2	12741.3	12086.2	9069.8	9741.7	9159.63	10153.7	11862.9	12145.7	11355.8	14090	13496.7	8696.08	10915.3	10617.4
Gspt1	ENSMUSG00000062203	G1 to S phase transition 1	10583.5	10516.1	9782.67	8965.51	8886.88	8505.64	8645.54	9136.15	8771.23	10169.7	11241.4	10685.5	7896.11	8647.24	8827.04	8674.64	9010.63	9242.18
Iars	ENSMUSG00000037851	isoleucine-tRNA synthetase	10579.1	9964.29	9999.6	13010.7	13025.2	14072.3	11779.3	12236.9	13058.2	11216.2	9892.08	8696.21	9305.45	7251.37	7545.22	8702.61	6734.37	6987.75
Utp4	ENSMUSG00000041438	UTP4 small subunit processome component	10565.1	10652.1	10067.8	9048.03	8218.82	8558.86	8614.97	8388.01	8128.36	9839.22	10951.6	10093.4	7152.58	7990.79	7670.32	6474.28	7070.24	7175.67
Banf1	ENSMUSG00000024844	barrier to autointegration factor 1	10551.9	10126.3	11081.8	9239.95	9311.14	9069.94	9275.21	9329.89	8936.82	8583.44	10761.4	10801.5	7942.3	10481.1	9438.81	8058.35	10426.4	8944.02
Apex1	ENSMUSG00000035960	apurinic/apyrimidinic endonuclease 1	10537.9	10642.4	11303.6	11683	12289.7	12141.4	9025.79	9909.45	9432.36	10204.1	11232.6	13090.8	11492.1	15270.5	14639.8	10116.1	12041.1	11475.4
Fkbp8	ENSMUSG00000019428	FK506 binding protein 8	10532.6	9365	11332.9	8605.78	8562.07	9644.28	9198.19	9205.76	10334.6	9523.56	9321.33	10046.4	8189.02	9093.62	8001.06	10019.1	9729.98	8690.36
Rpl28	ENSMUSG00000030432	ribosomal protein L28	10530.9	9726.73	8347.01	7964.19	7560.39	6106.87	8718.9	8395.56	7313.82	7580.42	11406.3	9360.3	5655.37	8820.54	6765.51	7067.26	11762.2	9034.33
Sf1	ENSMUSG00000024949	splicing factor 1	10520.4	12026.7	11178.1	11793.3	12037.9	12307.1	10702.1	11513.9	12140.2	11399.2	11005.3	9780.36	13301.4	14033.3	11716.3	13295.4	12689	11067
Arf1	ENSMUSG00000048076	ADP-ribosylation factor 1	10500.2	10326	11339	7947.5	7598.88	7773.66	9299.67	9334.09	9886.51	9764.88	10083.3	10043.4	5674.52	5492.09	5320.9	10071.3	9968.06	9249.48
C1qbp	ENSMUSG00000018446	complement component 1, q subcomponent binding protein	10463.4	9911.38	10272.6	9835.17	9437.85	9269.75	9566.21	9793.7	9623.52	9199.89	10125.3	9406.31	8383.91	9886.61	8158.71	8898.4	9963.81	8380.25
Larp1	ENSMUSG00000037331	La ribonucleoprotein domain family, member 1	10461.6	10434	11262.2	10563.9	10753.1	11517.9	9595.55	10444.5	12090.3	10608.9	9830.62	9303.29	8550.65	8421.42	7606.92	9480.19	8082.95	7898.82
Hat1	ENSMUSG00000027018	histone aminotransferase 1	10458.1	12597.9	10008.1	9426.3	11689	9873.21	8396.11	9970.67	7634.04	11053.8	12945.9	12892.8	8516.85	10022.1	10400.2	5931.65	7628.89	7949.28
Dhx15	ENSMUSG00000029169	DEAH (Asp-Glu-Ala-His) box polypeptide 15	10456.4	11723.3	9710.76	11565.2	11682.6	11866.3	9796.07	9549.64	9474.97	12460.6	13118.5	11744.6	11742.2	11329.7	11993.9	9216.34	9275.92	10057
Rnf44	ENSMUSG00000034928	ring finger protein 44	10383.6	10656.4	11098.9	9470.81	9575.79	10104.1	9095.48	9671.25	10682.8	10997.8	10135	9046.26	8924.67	8296.43	7821.12	9627.5	8212.19	7765.34
Ubtf	ENSMUSG00000020923	upstream binding transcription factor, RNA polymerase I	10363.4	10434	10348.2	8649.35	8879.66	9419.36	9483.07	10598	11274.5	10598.6	10743.8	10133.4	9286.29	10061	8443.18	11665.6	10426.4	9280.03
Ghitm	ENSMUSG00000041028	growth hormone inducible transmembrane protein	10339.7	10112.2	10689.4	13087.6	15115.2	14144.6	11708.3	12884.4	12230.3	10064.5	10009.2	11207.6	11359.2	11592.3	11642.6	10158.9	10668.7	10687.8
Rpl17	ENSMUSG00000062328	ribosomal protein L17	10319.6	8786.24	7816.87	8373.99	8813.9	6562.73	9620.01	8589.31	7077.62	6779.83	11853.1	11116.5	6469.88	9617.73	9003.54	6530.22	11159.3	10078.2
Tpi1	ENSMUSG00000023456	triosephosphate isomerase 1	10315.2	11305.4	13582.6	9768.42	10822.9	12360.3	8308.08	8701.69	10444.1	8644.06	8655.94	8575.19	10634.8	9541.06	8556.28	8176.76	7743.68	6488.38
Psmb7	ENSMUSG00000026750	proteasome (prosome, macropain) subunit, beta type 7	10309.9	9922.17	10655.3	9404.05	10794.8	9506.72	9145.61	9511.89	8959.95	8039.04	9550.61	10932.5	7591.94	9887.66	9347.99	7508.26	9671.31	9015.08
Slc2a1	ENSMUSG00000028645	solute carrier family 2 (facilitated glucose transporter), member 1	10294.2	10801.1	12012.9	9201.01	8505.94	9952.53	8462.13	7905.75	9057.36	10695.8	11228.7	10087.4	8576.56	7595.88	6861.48	8326.87	7417.16	6653.73
Myh9	ENSMUSG00000022443	myosin, heavy polypeptide 9, non-muscle	10288.9	8706.33	8414.04	10110.5	9692.08	10426.5	9789.96	10047	10749.7	7796.58	7482.24	7262.01	7304.66	6771.38	6122.89	9157.6	7141.67	7333.71
Asns	ENSMUSG00000029752	asparagine synthetase	10281.9	9205.2	9610.83	14912.2	13986.8	15068.4	12402.8	12585.8	12507.9	8177.43	7404.18	6795.94	9569.06	8484.44	7923.94	9195.82	7736.88	7182.98
Eif1a	ENSMUSG00000057561	eukaryotic translation initiation factor 1A	10268.7	10810.8	9371.96	7576.64	8762.57	7159.16	11137.3	11836	10024.1	10574.6	11733.1	12582.7	7163.84	8282.78	8660.81	10406	13388.8	14211.9
Tcof1	ENSMUSG00000024613	treacle ribosome biogenesis factor 1	10248.6	10138.1	10829.5	10590.8	10717	12309.1	9907.34	10312.9	12063.5	10021.1	9570.12	8911.24	10006.2	10080.9	8734.5	10006	8589.73	8027.64
Eif3e	ENSMUSG00000022336	eukaryotic translation initiation factor 3, subunit E	10182.8	11392.8	11064.8	10189.3	12314.6	10849.2	11087.2	12794.6	11569.2	10368.7	12489.3	12614.8	10225.9	12726.7	11742	10998.1	14174.5	12953.5
Ube2d3	ENSMUSG00000078578	ubiquitin-conjugating enzyme E2D 3	10165.3	10462.1	9480.42	10050.3	10488.5	9844.09	9968.47	10272.6	9050.05	11479.3	13762.5	12272.7	9929.56	11317.1	10742.9	9864.32	11773.3	11303.4
Kdm5b	ENSMUSG00000042207	lysine (K)-specific demethylase 5B	10160.9	10658.6	9447.52	9945.5	9972.78	10278.9	10137.2	10073.8	10990.8	15418.2	14681.5	13727.9	14420.1	12567	13952.6	14484.1	12999.4	13450.9
Arid1a	ENSMUSG00000007880	AT rich interactive domain 1A (SWI-like)	10153	11200.6	11142.8	9725.77	10204.6	11111.3	9480.62	10110.7	11714	12820.8	11961.4	10372.4	11407.6	9497.99	9483.37	12693.1	10054.8	10574.9
Tnks2	ENSMUSG00000024811	tankyrase, TRF1-interacting ankyrin-related ADP-ribose polymerase 2	10148.6	11169.3	9220.84	11471.6	11089.2	10939.6	12143.6	10889.9	10832.5	13564.2	12557.6	11958.7	11607	9153.49	11411.2	11222.8	10363.5	12578.3
Anp32a	ENSMUSG00000032249	acidic (leucine-rich) nuclear phosphoprotein 32 family, member A	10142.5	9162	9246.43	7548.83	8815.5	8797.83	6996.15	8410.66	7889.72	6334.93	8053.97	7525.04	6698.57	8846.8	7104.81	6222.54	7633.99	6718.81
Senp3	ENSMUSG00000005204	SUMO/sentrin specific peptidase 3	10134.6	9353.13	10357.9	8361.94	7679.08	8495.6	8418.12	8348.59	9445.75	10942.9	11187.7	11164.5	9562.3	11091.3	10494.4	9635.9	10023.3	9268.08
Atp6v1b2	ENSMUSG00000006273	ATPase, H+ transporting, lysosomal V1 subunit B2	10126.7	10118.7	9939.88	11698.7	12228	12256.9	9562.54	10557.8	10305.3	11004.6	11344.8	10255.4	12507.1	13320.1	11243.3	11826	11438.2	9848.45
Pdia6	ENSMUSG00000020571	protein disulfide isomerase associated 6	10117.9	9607.96	10774.7	9319.68	9433.84	10168.4	9643.24	9372.67	9209.55	13484.2	13321.5	14955.1	12680.6	11631.2	12247.5	12384.5	13134.6	13008.6
Ppid	ENSMUSG00000027804	peptidylprolyl isomerase D (cyclophilin D)	10102.1	10015	8627.32	9485.64	9143.52	8835.99	8039.09	7764.85	7110.49	8033.32	9824.76	9534.32	5980.95	7929.88	7797.13	5889.69	7259.86	7471.84
Tmpo	ENSMUSG00000019961	thymopoietin	10075	10046.4	9165.99	8874.65	8955.85	8698.42	9539.31	10365.7	9763.53	9993.62	10205.3	9177.27	9757.2	9596.72	9387.4	9759.9	9986.77	9579.51
Psip1	ENSMUSG00000028484	PC4 and SFRS1 interacting protein 1	10065.3	10488	9352.46	9915.84	10341.7	9656.33	11175.3	10935.2	11207.5	10693.6	10596.5	10306.4	9056.47	8365.76	8876.73	9418.66	9585.43	10373
Slc3a2	ENSMUSG00000010095	solute carrier family 3 (activators of dibasic and neutral amino acid transport), member 2	10061.8	8711.73	10073.9	15117.1	14979.6	16819.5	15982.8	16049.7	16389.4	7966.99	7897.86	7464.04	9761.71	10400.2	8731.07	8179.56	8334.64	7272.62
Ddx39b	ENSMUSG00000019432	DEAD (Asp-Glu-Ala-Asp) box polypeptide 39B	10037.3	9384.44	9592.54	8738.36	8156.27	8584.96	8750.69	8468.53	9502.98	10746.2	10262.8	9583.33	9703.12	9608.28	8772.2	11147.2	10186.6	9712.99
Uck2	ENSMUSG00000026558	uridine-cytidine kinase 2	10015.3	9961.05	10830.8	8349.89	8242.88	8267.67	8519.6	9218.34	9466.45	9754.58	9070.59	8151.13	7214.54	7010.85	6059.49	9225.66	8326.99	7452.58
Psma2	ENSMUSG00000015671	proteasome (prosome, macropain) subunit, alpha type 2	10011.8	9616.59	10555.3	8026.31	8780.22	7849.97	7735.87	8284.01	7439.23	8106.52	10209.2	11319.6	6870.93	9153.49	8696.8	6498.52	8777.64	8198.96
Ppp2r1a	ENSMUSG00000007564	protein phosphatase 2, regulatory subunit A, alpha	9982.9	10439.4	10142.2	10385	9809.17	10357.2	9908.56	10760.7	11191.7	10380.2	10213.1	9339.3	9483.44	9916.02	8647.1	12029.3	11384.7	9849.78
Baz2a	ENSMUSG00000040054	bromodomain adjacent to zinc finger domain, 2A	9970.63	10773	10426.1	8399.95	8851.59	9469.57	8764.14	9511.89	10553.7	15027	12618	11572.6	9861.97	7412.07	7846.83	13513.6	10088	10415.5
Jade1	ENSMUSG00000025764	jade family PHD finger 1	9926.79	9561.53	8866.19	12370	11924	11417.5	12671.8	12209.2	12583.4	10586.1	9790.62	9844.37	12303.2	10195.4	12446.3	13683.3	11945	13780.3
Ruvbl2	ENSMUSG00000003868	RuvB-like protein 2	9909.25	9447.07	10450.5	8762.47	8244.49	9138.22	8161.36	8648.02	9317.91	9259.36	9888.18	9154.27	7792.47	8686.1	7558.93	7373.07	7651	6603.93
Btf3	ENSMUSG00000021660	basic transcription factor 3	9909.25	10075.5	9715.64	8946.04	9828.42	8882.17	9546.65	9641.06	8762.71	8990.6	10618	10594.5	7400.42	9711.21	8998.4	7958.59	10491	9765.45
Dnajc8	ENSMUSG00000054405	DnaJ heat shock protein family (Hsp40) member C8	9882.07	10170.5	10983.1	8843.13	10711.4	9933.45	10233.8	11009	10240.8	9358.87	10494.1	11450.6	8800.74	9946.48	9781.54	9815.84	11216.3	11097.5
Gnl3	ENSMUSG00000042354	guanine nucleotide binding protein-like 3 (nucleolar)	9866.29	12159.5	9803.38	10859.7	11746	10993.8	10239.9	10208	9947.38	11648.5	11815.1	11773.6	9688.48	9950.68	10715.5	9221	10111.8	11339.9
Eif3h	ENSMUSG00000022312	eukaryotic translation initiation factor 3, subunit H	9850.51	10364.9	10294.5	10383.1	10209.4	10251.8	8696.89	9025.44	8410.84	9088.95	9775.98	8837.23	7651.64	8142.04	7887.96	6340.02	6657	6402.06
Tns3	ENSMUSG00000020422	tensin 3	9819.82	10348.7	9971.57	9938.09	10579.9	10940.6	9200.63	9720.74	10311.4	10232.6	10706.7	9361.3	9375.29	9316.29	9272.59	9592.07	9170.48	8928.09
Atp5g3	ENSMUSG00000018770	ATP synthase, H+ transporting, mitochondrial F0 complex, subunit C3 (subunit 9)	9813.69	8829.43	9380.49	7731.48	7534.72	7071.8	8308.08	8004.72	8084.53	8149.98	8925.22	9239.28	7326.07	9252.22	7817.7	8249.48	10748.6	8582.12
Fxr1	ENSMUSG00000027680	fragile X mental retardation gene 1, autosomal homolog	9797.03	11711.4	9211.09	10981.1	11676.2	10698.6	12380.8	12340	12299.7	14263	14863	15439.1	11761.4	11363.4	12221.8	13069.8	13993.4	15905.9
Chchd10	ENSMUSG00000049422	coiled-coil-helix-coiled-coil-helix domain containing 10	9793.52	9533.45	10336	9835.17	9841.25	9654.32	10217.9	10418.5	10194.5	10667.3	10883.3	10521.5	11562	11211.1	10581.8	9691.84	9499.55	9361.71
Vdac2	ENSMUSG00000021771	voltage-dependent anion channel 2	9789.14	9691.1	9309.8	9769.35	9263.82	9065.92	9541.76	10089.8	9550.46	9202.18	9838.42	9455.31	8338.85	9231.21	8741.36	9303.98	10109.2	9249.48
Car2	ENSMUSG00000027562	carbonic anhydrase 2	9789.14	8971.96	8928.34	9361.4	8673.55	8251.61	9275.21	8377.95	7882.42	5988.39	7164.18	7316.02	4916.34	6201.06	6484.47	5036.58	6554.11	6440.57
Prpf19	ENSMUSG00000024735	pre-mRNA processing factor 19	9782.12	10102.5	9593.76	10071.6	9683.26	9596.08	8775.14	8942.41	9003.78	10001.6	11019	10308.4	9109.42	10974.7	9594.76	8261.6	9180.69	8378.26
Sesn2	ENSMUSG00000028893	sestrin 2	9779.49	9949.17	10624.8	9337.3	10346.5	10637.3	7823.9	9396.99	9411.66	9989.04	10792.6	8947.24	6084.59	6778.73	5992.65	6148.89	6567.72	5421.26
Psmc4	ENSMUSG00000030603	proteasome (prosome, macropain) 26S subunit, ATPase, 4	9745.3	9359.6	10109.3	8912.66	8457.82	9247.66	9242.2	9300.54	9824.41	8900.24	8851.07	8871.23	7087.23	8278.58	7324.16	8888.15	8775.94	7925.38
Aprt	ENSMUSG00000006589	adenine phosphoribosyl transferase	9744.42	8716.05	9506.02	7439.43	6656.54	6520.56	6979.03	6614.96	6769.58	6747.81	7855.91	8549.19	4911.83	6505.65	6301.11	5232.38	6663.8	6211.48
Dnajc7	ENSMUSG00000014195	DnaJ heat shock protein family (Hsp40) member C7	9744.42	9499.98	8816.22	9656.24	9923.86	10089.1	9329.01	9154.6	9176.68	10781.6	10998.5	10690.5	9211.94	9193.4	9697.58	9469.94	9331.19	9895.6
Psmc3	ENSMUSG00000002102	proteasome (prosome, macropain) 26S subunit, ATPase 3	9717.24	9478.38	10182.4	8550.15	8919.76	9068.93	9052.69	9870.03	9944.95	9469.8	10055	10657.5	8400.81	9615.63	9108.08	10941.2	11752	10916.9
Tfdp1	ENSMUSG00000038482	transcription factor Dp 1	9704.09	9451.39	10056.9	8220.08	7863.54	8226.5	8635.75	8610.27	8815.06	7918.95	7782.74	7449.03	5944.9	6022.5	6280.55	6808.99	7013.27	6508.97
Itgb1	ENSMUSG00000025809	integrin beta 1 (fibronectin receptor beta)	9697.08	9990.2	9214.74	8948.82	8748.94	9132.19	10991.8	10249.1	9511.5	7739.39	8867.65	8948.24	5074.06	4579.37	5096.41	6082.69	7209.69	7797.88
Pdha1	ENSMUSG00000031299	pyruvate dehydrogenase E1 alpha 1	9692.69	9322.89	8623.66	9993.72	10161.2	10072	9884.11	10303.6	9534.63	7085.2	6993.44	7399.03	6686.18	7100.13	7317.31	7547.42	7838.06	8016.35
Hnrnph1	ENSMUSG00000007850	heterogeneous nuclear ribonucleoprotein H1	9691.81	9441.67	7762.03	10598.2	9698.5	9488.64	11444.2	9309.76	9213.2	11578.8	12442.4	14026.9	9601.73	10169.1	11634	9397.21	11733.3	14316.8
Chchd2	ENSMUSG00000070493	coiled-coil-helix-coiled-coil-helix domain containing 2	9685.68	9666.26	10567.5	8502.86	9481.16	8355.03	9133.38	9523.64	9097.53	8703.53	10269.7	10786.5	7714.73	10462.2	9925.49	7474.69	10008	8607.35
Dtymk	ENSMUSG00000026281	deoxythymidylate kinase	9672.53	8748.44	9691.26	9181.54	9554.14	8603.04	9144.39	9241.83	8723.75	7551.83	8855.95	9676.34	8120.3	10826.6	9947.77	8278.39	11017.3	9994.54
Supt16	ENSMUSG00000035726	SPT16, facilitates chromatin remodeling subunit	9666.39	11153.1	8740.66	12954.1	11570.3	11733.8	12690.1	10303.6	11868.7	14335.1	13499.1	12780.8	13489.5	11027.3	13666.4	12515	11431.4	13820.1
Ewsr1	ENSMUSG00000009079	Ewing sarcoma breakpoint region 1	9659.37	9151.21	8776	10122.6	10052.2	10728.7	10104.2	10457.1	10964	7905.23	7806.15	7458.03	9306.57	8994.89	8552.85	9162.26	8176.48	8234.16
Park7	ENSMUSG00000028964	Parkinson disease (autosomal recessive, early onset) 7	9645.35	9082.1	10236	7442.21	7079.99	7343.91	8054.98	8074.33	8254.99	7793.15	8119.33	8814.22	6078.96	7527.6	6535.88	7580.05	8513.2	7449.26
Ppp1cb	ENSMUSG00000014956	protein phosphatase 1 catalytic subunit beta	9640.09	9776.4	8290.95	10425.8	11456.5	9947.51	10230.1	11693.4	9891.38	10090.8	11980.9	11065.5	9299.81	11468.4	10520.1	8893.74	12136.3	11459.4
Gnai2	ENSMUSG00000032562	guanine nucleotide binding protein (G protein), alpha inhibiting 2	9618.17	9836.87	10788.1	7512.67	7754.47	8472.5	7784.77	8762.92	9274.08	9922.71	9576.95	9297.29	7861.19	7888.91	6815.21	9144.54	8515.75	7381.53
Prrc2b	ENSMUSG00000039262	proline-rich coiled-coil 2B	9590.11	10634.8	10655.3	11902.7	13256.9	13741	10922.2	12948.1	14169.8	10996.6	9962.33	9126.27	12178.2	10483.2	10096.9	12678.2	9884.73	10013.1
Nid2	ENSMUSG00000021806	nidogen 2	9547.15	10480.4	10585.8	8938.62	9105.02	10327.1	9935.46	10359	10942.1	10475.1	10064.8	8965.24	9260.38	7244.02	7020.85	9976.2	9215.55	8106
Rpl15	ENSMUSG00000012405	ribosomal protein L15	9546.27	8913.65	8930.78	7932.67	8635.06	7403.15	9502.63	9343.31	8504.59	8025.32	10303.8	11010.5	6757.15	8271.23	8264.96	7123.2	8974.06	9052.93
Rtn4	ENSMUSG00000020458	reticulon 4	9526.98	9273.22	8905.19	7445.92	7324.6	7630.07	8497.59	8580.08	7985.91	8972.3	10221.9	9661.34	7756.42	8268.08	7995.92	8390.27	9246.16	8686.37
Calm1	ENSMUSG00000001175	calmodulin 1	9505.94	9875.74	8473.76	7991.08	7871.56	6971.39	8570.95	8369.56	7289.47	9173.59	10573.1	11022.5	6671.53	7729.26	8852.74	7208.04	8156.93	9239.52
Eif3k	ENSMUSG00000053565	eukaryotic translation initiation factor 3, subunit K	9484.9	9668.42	10740.6	9292.79	9579.8	9348.07	9099.15	9449.83	9472.54	9066.08	10263.8	10809.5	8741.04	10952.7	10014.6	8965.53	10612.6	9839.16
Maz	ENSMUSG00000030678	MYC-associated zinc finger protein (purine-binding transcription factor)	9465.61	8988.16	9802.16	9428.16	9445.87	10049.9	9187.18	9680.48	10516	8696.67	8608.13	8327.16	9181.52	9891.86	8496.3	9592.07	9574.38	8384.9
E2f4	ENSMUSG00000014859	E2F transcription factor 4	9460.35	9108.01	10618.7	8162.6	7887.6	8862.09	7115.97	7421.81	8566.68	10614.6	9974.04	8951.24	7603.2	7522.35	6815.21	8138.53	7435.02	6491.04
Nip7	ENSMUSG00000031917	NIP7, nucleolar pre-rRNA processing protein	9448.95	9193.32	10585.8	7198.37	8053.61	7713.41	7603.82	7937.62	8296.39	8481.65	9539.88	10790.5	7048.93	8644.09	8184.42	8580.47	10180.6	9309.91
Psme3	ENSMUSG00000078652	proteaseome (prosome, macropain) activator subunit 3 (PA28 gamma, Ki)	9441.06	9610.12	9618.14	8774.52	8232.46	8214.45	7985.29	8202.66	8291.52	8198.01	8548.62	7946.1	6904.73	7991.84	7020.85	7038.35	7077.04	6362.88
Uqcrc1	ENSMUSG00000025651	ubiquinol-cytochrome c reductase core protein 1	9435.8	9048.63	9265.93	8347.1	7855.52	8238.55	9157.84	9334.09	9451.84	9497.25	9947.7	9843.37	8766.95	10518.9	8453.46	9616.32	11002.9	8459.27
Cnn3	ENSMUSG00000053931	calponin 3, acidic	9430.54	9529.13	8821.1	11278.7	11658.6	11032.9	9796.07	11086.2	9965.65	9143.85	9398.41	8485.18	10216.8	9239.62	9324	9903.48	8854.17	9282.02
Top2a	ENSMUSG00000020914	topoisomerase (DNA) II alpha	9426.15	10815.2	9190.37	13931.3	12165.4	13684.7	13535	9776.09	12924.3	15983.2	14040.5	13371.9	15277.4	10718.5	14255.9	13668.3	10416.2	13913.1
Ppa1	ENSMUSG00000020089	pyrophosphatase (inorganic) 1	9400.73	9331.53	9317.11	8529.75	7895.62	7796.75	9118.71	8776.34	8829.67	7432.88	8846.19	9207.28	6010.24	7659.94	7377.29	7508.26	9170.48	8746.8
Tars	ENSMUSG00000022241	threonyl-tRNA synthetase	9397.22	8671.78	8941.75	10022.5	9593.44	9891.28	9985.59	10354	9969.3	7789.71	7854.93	7789.08	5374.85	5250.52	5716.75	6655.15	6248.85	6430.61
Txn1	ENSMUSG00000028367	thioredoxin 1	9395.47	8654.5	8322.64	8067.11	8003.89	6872.99	8195.59	8147.3	6712.35	6755.81	8547.64	9383.3	5928	7515	7572.64	4670.17	6308.37	6069.37
Rbm8a	ENSMUSG00000038374	RNA binding motif protein 8a	9394.59	9004.35	9276.9	5675.07	5727.03	5526.51	8277.51	8529.76	8251.34	7673.06	9410.11	10147.4	5125.88	6954.13	6415.93	7636.92	10346.4	9546.98
Psmb6	ENSMUSG00000018286	proteasome (prosome, macropain) subunit, beta type 6	9374.42	9036.75	9565.73	8412	8683.98	8047.78	9064.91	8836.73	8670.17	7916.66	8473.49	9529.32	7173.98	8876.21	8676.24	7664.9	9589.68	9024.37
Lsm4	ENSMUSG00000031848	LSM4 homolog, U6 small nuclear RNA and mRNA degradation associated	9367.41	7579.03	8337.26	6981.42	6642.91	6591.85	7848.35	7618.91	7295.56	5707.04	6837.33	7490.04	5627.2	7878.41	6602.71	7028.1	8647.55	6981.11
Mbtps1	ENSMUSG00000031835	membrane-bound transcription factor peptidase, site 1	9356.89	9607.96	10685.7	8344.32	8754.55	10009.8	9025.79	9642.73	10402.7	10731.3	9612.07	8721.21	8804.12	6441.58	6551.3	10777.1	9064.2	8463.92
Ccna2	ENSMUSG00000027715	cyclin A2	9349	9386.6	9367.08	9283.52	9367.28	9187.42	7839.79	8087.75	7575.6	9369.16	10202.3	9407.31	8889.74	9480.14	9407.97	7443.93	7925.64	7639.84
Mrfap1	ENSMUSG00000055302	Morf4 family associated protein 1	9327.08	8712.81	9120.9	6715.33	6533.83	6471.36	7540.24	8007.24	7530.55	7876.64	8583.74	8949.24	6144.3	7665.2	6816.92	7925.95	9544.61	8375.6
Capzb	ENSMUSG00000028745	capping protein (actin filament) muscle Z-line, beta	9326.2	9589.6	9941.1	8342.47	8096.92	8341.97	7572.03	8104.53	8391.36	9164.44	10008.2	9023.25	8373.77	9586.22	7898.24	8111.49	8813.36	7327.74
Mif	ENSMUSG00000033307	macrophage migration inhibitory factor (glycosylation-inhibiting factor)	9301.65	9779.64	9430.46	8851.47	8679.17	7740.52	9128.49	9071.57	8453.45	7287.63	9855.01	8187.14	7186.37	8877.26	8232.4	7235.08	9303.13	7783.27
Hmces	ENSMUSG00000030060	5-hydroxymethylcytosine (hmC) binding, ES cell specific	9286.75	9798	10504.1	8111.61	8506.74	8938.4	8657.76	9535.38	9977.82	7116.08	8212.02	7956.1	6054.17	8438.23	7204.21	7101.75	9206.2	7464.53
Mlec	ENSMUSG00000048578	malectin	9285.87	8832.67	10028.8	7075.06	6682.2	7388.09	6690.48	6463.16	6652.69	9534.99	8641.3	8859.23	7867.95	8130.49	7483.53	7897.98	7591.48	6831.7
Spp1	ENSMUSG00000029304	secreted phosphoprotein 1	9265.7	8626.43	9497.48	10971.9	12656.2	13020	12122.8	11658.2	11963.6	8330.68	10495	9905.37	7105.26	7647.34	7367	9689.04	13373.5	12286.8
Sf3b1	ENSMUSG00000025982	splicing factor 3b, subunit 1	9227.13	10531.2	8333.61	11653.3	11382.7	11733.8	10538.2	9786.16	10384.5	11244.8	11071.6	9910.37	11671.2	10001.1	11238.2	10087.2	9617.74	10496.6
Klf2	ENSMUSG00000055148	Kruppel-like factor 2 (lung)	9219.24	7748.56	8886.91	13850.6	13806.3	15032.2	17531.9	19121.1	19636.6	12521.2	13363.4	11837.6	18489.2	19064.3	16679	23852.5	23602.6	19736.7
Actr2	ENSMUSG00000020152	ARP2 actin-related protein 2	9210.47	10248.3	8173.95	9467.1	9449.08	9148.26	9501.41	8679.89	8610.51	10232.6	10274.5	10440.4	7417.32	6866.96	7668.61	6971.22	6903.58	8364.31
Smg5	ENSMUSG00000001415	Smg-5 homolog, nonsense mediated mRNA decay factor (C. elegans)	9188.55	8988.16	9441.42	9111.07	9466.72	9849.11	8764.14	9905.25	10315.1	7922.38	6974.9	6634.92	9938.58	9914.97	8871.59	10474.1	8912.84	8212.91
Psmc1	ENSMUSG00000021178	protease (prosome, macropain) 26S subunit, ATPase 1	9170.14	8927.69	9269.58	7775.98	7626.15	7616.02	8300.74	8201.82	8004.17	8012.74	8726.19	9282.29	6343.7	7305.99	7418.41	7031.83	8099.96	7841.04
Mak16	ENSMUSG00000031578	MAK16 homolog	9157.86	10246.1	9103.84	7984.59	8335.11	8323.9	8474.36	8591.82	8461.97	10089.7	10574.1	10027.4	8109.03	8192.45	8374.63	8749.22	8718.97	9376.98
Vps35	ENSMUSG00000031696	VPS35 retromer complex component	9145.59	11212.5	8949.06	12253.2	15063	13259	11560.4	14371.4	12846.4	14340.8	14816.2	13553.9	13916.5	13508.1	13292.8	14178.3	15156.6	15988.9
Ubr4	ENSMUSG00000066036	ubiquitin protein ligase E3 component n-recognin 4	9114.9	9059.42	9436.55	10427.6	10450	12172.6	9800.96	9963.12	11716.5	11047	9287.18	8493.18	11009.9	7456.18	8981.27	12013.4	8297.22	9450.69
Eif3f	ENSMUSG00000031029	eukaryotic translation initiation factor 3, subunit F	9099.99	9117.73	9276.9	7925.25	7622.94	7830.89	7391.07	7775.75	7948.17	9661.95	9720.37	8616.2	7295.65	7791.23	6544.45	6560.05	6702.91	5629.11
Prelid1	ENSMUSG00000021486	PRELI domain containing 1	9099.12	8724.69	10311.6	7623	7382.34	7922.26	7622.16	7705.3	8424.23	9378.31	9369.14	8925.24	8196.9	8494.94	7699.45	9049.44	8529.36	7312.46
Dhcr24	ENSMUSG00000034926	24-dehydrocholesterol reductase	9092.98	10072.3	9902.1	6570.69	6300.46	6413.12	8251.83	8471.05	8527.72	7421.44	7387.6	7081.98	4224.63	3954.43	3655.23	7761.86	7457.98	6566.08
Rab1a	ENSMUSG00000020149	RAB1A, member RAS oncogene family	9083.34	10049.6	8924.69	10345.1	11643.3	10819.1	9866.99	10728.9	9852.42	10173.2	11393.6	10758.5	11835.7	12309.7	11999	10256.8	11402.5	11822.7
Rbm25	ENSMUSG00000010608	RNA binding motif protein 25	9074.57	7910.53	7450.04	5861.42	6504.16	6567.75	7364.17	7493.94	8136.89	9402.33	9891.11	9113.26	5896.45	5630.74	5663.63	8628.95	8763.19	9570.88
Tuba1b	ENSMUSG00000023004	tubulin, alpha 1B	9064.05	8169.68	8622.44	8234.92	7565.2	7836.92	8150.35	7774.91	8202.63	7827.46	8559.35	8150.13	7319.31	8920.32	7457.83	7973.51	8984.27	7287.89
Ckb	ENSMUSG00000001270	creatine kinase, brain	9050.9	6895.53	7314.76	9062.86	7220.34	7413.19	8155.24	7472.97	7250.51	6670.04	7356.38	7662.06	6615.2	7228.26	7091.11	6415.54	6374.7	6216.13
Celf1	ENSMUSG00000005506	CUGBP, Elav-like family member 1	9033.36	9495.66	9089.21	8187.63	8636.66	7984.52	7080.51	7568.59	7345.48	10716.4	11036.5	9628.34	9152.23	8867.81	8722.51	7834.58	7499.64	7538.24
Wnk1	ENSMUSG00000045962	WNK lysine deficient protein kinase 1	9028.98	10554.9	9212.3	9480.08	9205.27	9319.96	9900	8546.53	9792.76	12080.9	10236.5	8977.25	10159.4	5961.59	8674.52	10328.6	6969.91	9732.24
Noc2l	ENSMUSG00000095567	NOC2 like nucleolar associated transcriptional repressor	9018.46	8209.63	9208.65	8142.2	7577.23	8198.39	7749.32	7861.3	8493.63	7508.37	7973.96	7614.06	6575.77	7644.19	6654.12	6052.85	6321.13	5712.12
Vars	ENSMUSG00000007029	valyl-tRNA synthetase	9015.83	8490.38	8940.53	9531.07	9202.06	10024.8	8668.77	8814.92	10179.9	8978.01	8475.44	8405.17	7627.99	8458.18	7235.05	8305.42	8114.41	7023.61
Prdx2	ENSMUSG00000005161	peroxiredoxin 2	9014.07	9099.38	9325.65	8146.84	8414.51	7876.08	8551.39	8892.08	8371.87	8666.93	9083.27	10091.4	6866.43	7857.4	8004.48	8540.38	9046.34	8785.98
Eif4a3	ENSMUSG00000025580	eukaryotic translation initiation factor 4A3	9009.69	8543.28	8928.34	7476.51	6878.69	7281.66	7669.84	7886.46	8005.39	8083.64	8868.63	8351.16	7125.54	8916.12	7260.76	8094.71	9357.55	7726.16
Dhx16	ENSMUSG00000024422	DEAH (Asp-Glu-Ala-His) box polypeptide 16	9005.3	9316.41	9507.23	6836.78	7195.48	7472.43	6439.83	7582.01	7233.47	7906.37	9454.99	8746.21	6403.41	8605.23	7349.87	6716.69	8936.65	7679.02
Abcf1	ENSMUSG00000038762	ATP-binding cassette, sub-family F (GCN20), member 1	8993.91	7790.67	8550.54	6859.03	6826.56	7366	6417.82	6703.03	7166.5	7721.09	7724.2	7565.05	6981.34	7413.12	6098.9	6385.7	5978.46	5298.42
Rpa1	ENSMUSG00000000751	replication protein A1	8972.86	8616.71	8333.61	10512	9859.7	10349.1	9256.87	9543.77	9683.18	8655.49	9249.13	8631.2	10101.9	11170.1	9935.77	9408.4	9399.21	8951.33
Eif6	ENSMUSG00000027613	eukaryotic translation initiation factor 6	8948.31	7606.03	8560.29	8331.34	7279.69	7604.97	6585.33	5975.02	6246.03	6849.6	7364.18	8097.12	7211.16	9446.53	8025.05	6156.34	7145.07	6151.71
Ftl1	ENSMUSG00000050708	ferritin light polypeptide 1	8943.05	7568.24	6784.61	7751.88	7174.63	5658.04	8017.08	7065.36	5966	5560.65	7558.34	7572.05	5522.43	8327.94	7331.02	5079.47	7579.57	6724.12
Bex3	ENSMUSG00000046432	brain expressed X-linked 3	8915	8726.85	10027.6	8512.14	8950.24	8646.21	7804.34	8062.59	8290.3	7601	8797.41	8872.23	7257.35	9126.18	8280.38	7152.1	8180.73	7394.81
Rangap1	ENSMUSG00000022391	RAN GTPase activating protein 1	8901.84	8947.13	8719.94	8349.89	8271.75	8812.89	8557.5	9243.51	9990	8299.8	8229.58	7940.1	8159.73	9981.14	7877.67	10701.6	10969.7	8868.99
Gsta4	ENSMUSG00000032348	glutathione S-transferase, alpha 4	8900.97	9122.05	8877.16	8369.36	9599.05	8936.39	7250.46	8337.69	7147.02	8174	9276.45	10128.4	8096.64	9964.33	9479.94	8211.26	9369.45	8684.38
Zfp568	ENSMUSG00000074221	zinc finger protein 568	8892.2	8849.94	8639.51	11992.6	12180.7	11585.2	10979.6	11294.2	11197.8	8734.41	8122.26	7448.03	10994.2	9689.15	10335.1	9809.31	8151.82	8891.56
Nup62	ENSMUSG00000109511	nucleoporin 62	8886.94	8876.94	9326.86	7665.65	7578.03	8013.64	8180.92	8437.5	8595.9	8171.71	8185.68	7690.07	7640.38	7512.9	7312.17	7325.52	6707.16	6611.9
Ankrd11	ENSMUSG00000035569	ankyrin repeat domain 11	8860.64	9048.63	9077.03	10693.7	11134.9	12073.2	8892.52	8760.4	9832.93	9729.42	8526.18	8187.14	8321.95	5995.2	7421.84	7634.13	5861.12	7008.33
Eif3g	ENSMUSG00000070319	eukaryotic translation initiation factor 3, subunit G	8856.25	8446.1	8648.04	6891.48	6363.01	6667.15	7078.07	7111.49	7355.22	8100.8	8857.9	8452.17	6352.71	7635.79	6619.85	4931.23	5751.43	4718.7
Tsc22d1	ENSMUSG00000022010	TSC22 domain family, member 1	8849.24	8869.38	9836.29	9974.25	10514.9	10497.8	8975.66	9637.7	9289.91	8421.03	8037.38	8213.14	7914.14	7509.75	7377.29	8600.98	7943.5	7633.2
Yars	ENSMUSG00000028811	tyrosyl-tRNA synthetase	8849.24	8049.82	8762.6	10342.3	9980	10907.4	8880.29	9472.47	10237.2	7543.82	7328.08	6644.92	7015.13	7433.08	6253.13	7576.32	7047.28	5977.07
Rnf4	ENSMUSG00000029110	ring finger protein 4	8837.84	9361.76	9050.21	8762.47	8520.37	9020.74	8564.84	8339.37	8609.3	9810.63	9028.64	8518.18	11235.3	9462.28	9759.27	9803.72	8805.7	9046.29
Mdh2	ENSMUSG00000019179	malate dehydrogenase 2, NAD (mitochondrial)	8829.07	8702.01	9100.18	8140.35	7295.73	8055.81	7657.61	7548.46	8216.03	9362.3	9110.59	8648.2	8784.97	8778.53	8227.26	9828.89	9323.54	8275.99
Atp5c1	ENSMUSG00000025781	ATP synthase, H+ transporting, mitochondrial F1 complex, gamma polypeptide 1	8829.07	8895.3	8896.66	8479.69	9449.88	8410.25	8695.67	9482.54	8660.43	7619.3	8411.05	9449.31	7212.28	8383.61	8522.01	7226.69	8668.81	8201.62
Eif4a2	ENSMUSG00000022884	eukaryotic translation initiation factor 4A2	8820.31	9165.24	8568.82	9586.7	10678.5	10249.7	12105.7	12789.6	12220.6	9787.75	10279.4	12111.7	8481.93	8885.66	9814.1	13028.7	15551.1	17530.1
Nono	ENSMUSG00000031311	non-POU-domain-containing, octamer binding protein	8800.14	9336.93	8472.54	10397	10624	10297.9	10435.5	10727.2	10512.3	7706.22	7171	7413.03	9682.85	8422.47	9152.63	9524.01	7833.81	9281.36
Psmc5	ENSMUSG00000020708	protease (prosome, macropain) 26S subunit, ATPase 5	8793.13	8645.86	8797.94	7289.23	7065.56	7164.18	8644.31	8642.14	8488.76	7683.35	8010.06	8065.12	6119.51	7147.39	6669.55	8454.6	9237.66	8318.49
Etv5	ENSMUSG00000013089	ets variant 5	8790.5	9621.99	9324.43	8868.16	8940.62	8949.45	7947.39	8322.59	9048.83	11225.4	11192.6	10134.4	11185.7	11740.4	10722.3	11942.5	11246.9	10216.3
Rcc1	ENSMUSG00000028896	regulator of chromosome condensation 1	8780.85	7652.46	8392.11	6859.03	6295.64	6701.29	6042.46	5844.18	6041.48	6639.16	6370	6419.89	5341.06	6209.46	5355.17	5308.83	5157.07	4618.43
Ccnf	ENSMUSG00000072082	cyclin F	8758.93	9690.02	9838.73	8004.06	7720.78	8279.72	6960.69	6977.29	7909.21	8398.16	8811.07	7932.1	7564.9	8380.46	7209.35	7989.36	7800.65	6795.84
Piezo1	ENSMUSG00000014444	piezo-type mechanosensitive ion channel component 1	8740.52	8947.13	10130	6350.96	6378.25	7546.73	7316.49	7559.36	9026.92	7495.78	7535.9	7068.98	5256.56	4631.89	4527.48	6874.26	6282.86	5573.99
Bcam	ENSMUSG00000002980	basal cell adhesion molecule	8734.38	6791.87	8411.61	6515.06	5434.3	6544.65	7786	6082.38	7097.1	3284.7	3422.57	3375.47	2488.59	2585.87	2291.16	2991.93	3258.35	2765.08
Rrm2	ENSMUSG00000020649	ribonucleotide reductase M2	8703.69	8946.05	8015.52	8912.66	8052.01	8281.73	7819.01	7720.39	7618.21	8568.57	9565.24	8431.17	9730.16	10732.1	9623.89	9597.67	10797.1	9896.26
Immt	ENSMUSG00000052337	inner membrane protein, mitochondrial	8701.94	9144.73	8270.23	8475.05	8376.01	8784.78	8474.36	8306.66	8367	8401.59	7872.5	7827.09	6024.88	5208.51	5404.87	5459.87	5712.31	6055.43
Cyc1	ENSMUSG00000022551	cytochrome c-1	8692.3	8161.04	9638.86	7503.4	7377.53	7727.47	8161.36	8349.43	8824.8	9087.81	8974.98	9101.26	7727.13	8311.14	7778.28	9439.17	10037.8	8817.19
Emg1	ENSMUSG00000004268	EMG1 N1-specific pseudouridine methyltransferase	8691.42	8110.29	9001.47	7266.05	7283.7	7083.85	6482.62	6432.12	6409.18	6201.12	6751.48	7680.07	4899.44	6170.6	6148.6	5001.16	6310.07	5900.7
Dkc1	ENSMUSG00000031403	dyskeratosis congenita 1, dyskerin	8690.54	8533.57	6986.92	8236.77	8190.75	8091.96	8294.63	7332.91	7694.92	10307	10359.4	11058.5	7969.34	7684.1	8748.21	7695.66	8259.81	9707.68
Snrpb	ENSMUSG00000027404	small nuclear ribonucleoprotein B	8665.12	9917.86	9250.08	10011.3	9826.02	9289.83	9715.38	10248.3	9845.11	9482.38	8545.69	8872.23	11047.1	11715.2	11253.6	10380.8	10332	9193.04
Eftud2	ENSMUSG00000020929	elongation factor Tu GTP binding domain containing 2	8649.34	8762.48	8551.76	9150.01	8605.38	9219.55	8254.28	8856.86	9684.39	8805.32	8555.45	8046.12	7424.08	7409.97	6796.36	9669.46	8525.96	7916.75
Psmb1	ENSMUSG00000014769	proteasome (prosome, macropain) subunit, beta type 1	8644.95	8594.03	9234.24	6756.12	7697.53	6873.99	7528.01	8388.01	7730.23	7619.3	8530.08	9617.33	5060.54	5716.86	5939.53	6457.49	7967.31	7511.68
Ssr2	ENSMUSG00000041355	signal sequence receptor, beta	8642.32	8419.11	10178.7	7584.06	7803.39	8708.47	7331.16	7176.91	7822.76	7490.07	8426.66	8559.19	6779.68	7756.57	7596.63	6565.65	7457.13	7045.52
Tpm3	ENSMUSG00000027940	tropomyosin 3, gamma	8636.18	7980.72	8139.83	7024.99	6619.65	6821.78	6582.88	6923.61	6750.1	7114.93	8076.41	7284.01	5818.72	6674.75	5771.59	5473.86	6084.74	5297.75
Ddx17	ENSMUSG00000055065	DEAD (Asp-Glu-Ala-Asp) box polypeptide 17	8624.79	9823.91	8414.04	6517.84	6707.07	5887.98	6317.56	7336.26	6392.14	11554.8	10044.3	9870.37	9170.26	7360.6	7404.7	9036.39	7446.07	7700.93
Usp10	ENSMUSG00000031826	ubiquitin specific peptidase 10	8616.89	8402.91	9408.52	7619.29	6895.53	7636.1	7259.02	7215.49	8295.17	10562	9755.49	9286.29	7913.01	7773.38	7510.95	7349.76	6228.45	6297.14
Cbx7	ENSMUSG00000053411	chromobox 7	8603.74	8037.94	9183.05	7727.77	7606.9	8015.64	6483.85	6550.38	7442.88	7432.88	6344.63	6260.87	7088.36	6816.54	6093.76	7294.75	6238.65	5854.22
Wdr5	ENSMUSG00000026917	WD repeat domain 5	8597.61	8727.93	9045.34	7278.1	7390.36	7248.52	6725.94	7108.13	7435.58	10822.8	10859	9985.39	8648.66	9354.1	8456.89	9231.25	9237.66	8196.97
Ak2	ENSMUSG00000028792	adenylate kinase 2	8586.21	7936.44	8410.39	6242.48	5932.34	6002.45	6897.11	7305.23	7400.27	6600.27	7398.33	7058.98	5060.54	6453.13	5459.71	6645.83	7240.3	6270.58
Psma6	ENSMUSG00000021024	proteasome (prosome, macropain) subunit, alpha type 6	8580.95	8514.13	8528.6	7885.38	8687.19	7735.5	7776.21	8262.21	7702.22	8147.69	9523.29	10319.4	7381.27	9279.53	8899.01	6816.45	9369.45	8495.13
Tcf25	ENSMUSG00000001472	transcription factor 25 (basic helix-loop-helix)	8576.56	8563.8	9095.31	7913.2	7928.5	8412.26	8072.1	8229.5	9082.92	8228.89	7820.79	7452.03	8008.77	7797.54	7327.59	8314.75	7495.39	7020.28
Nisch	ENSMUSG00000021910	nischarin	8548.51	8408.31	8493.26	8617.83	8319.87	8940.41	8446.24	8688.27	9265.56	9378.31	8507.64	7750.08	8212.68	7337.5	7041.41	9212.61	7775.14	7511.68
Ppia	ENSMUSG00000071866	peptidylprolyl isomerase A	8543.25	7204.35	6249.6	6674.53	7579.63	5251.39	7924.16	7694.39	5890.51	5310.18	8906.68	9334.3	4311.37	8107.38	6541.02	5133.55	10434.9	8150.49
Rpn1	ENSMUSG00000030062	ribophorin I	8538.86	8283.06	9363.43	9223.26	9230.94	10136.3	10247.2	10244.9	10141	7654.76	7915.42	8074.12	7114.27	6792.38	6957.44	8340.85	8773.39	7694.95
Rnf187	ENSMUSG00000020496	ring finger protein 187	8534.48	7844.66	8995.37	6318.51	6030.18	6341.83	7633.16	7770.72	8312.21	6386.4	6722.21	6129.85	4335.03	5259.98	4369.82	6534.88	6923.14	5668.29
Cul4b	ENSMUSG00000031095	cullin 4B	8528.34	8785.16	7101.48	10600.1	10108.3	9777.82	9558.87	8869.44	8589.82	7544.96	8382.76	7471.04	7447.74	7030.81	7812.55	6183.38	6363.64	7380.2
Ezr	ENSMUSG00000052397	ezrin	8523.08	8397.51	8239.77	6653.21	6826.56	6893.07	8014.64	9140.34	9455.49	5004.81	5867.54	5164.72	4000.44	4661.3	3766.61	6754.92	6503.94	5743.33
Fblim1	ENSMUSG00000006219	filamin binding LIM protein 1	8501.16	8983.84	9324.43	8963.66	9378.5	9632.23	8404.67	9103.44	10033.8	9578.46	10163.3	8205.14	9100.41	9434.98	8412.33	9585.55	9427.27	8574.15
Psma7	ENSMUSG00000027566	proteasome (prosome, macropain) subunit, alpha type 7	8500.28	8093.01	9107.49	7131.61	7779.33	7389.09	7365.4	7445.29	7629.17	6270.89	7009.05	7932.1	5142.78	6753.52	6378.23	5741.45	6977.56	6510.96
Rarg	ENSMUSG00000001288	retinoic acid receptor, gamma	8486.26	9267.82	10381.1	6161.82	6810.52	7980.5	6730.83	8079.37	9421.4	10567.8	10485.3	9813.36	6358.35	6595.98	6008.08	8565.55	8393.31	7507.69
Shmt2	ENSMUSG00000025403	serine hydroxymethyltransferase 2 (mitochondrial)	8476.61	7493.73	8481.07	10975.6	10768.4	11814.1	9660.36	9708.99	10877.6	7071.47	6522.2	6148.85	6701.95	6528.76	5865.84	6818.32	6117.06	5473.06
Dut	ENSMUSG00000027203	deoxyuridine triphosphatase	8458.2	7327.44	7658.44	7376.38	7098.44	6595.86	6944.8	6632.58	6298.39	6027.28	7191.49	7615.06	6217.52	8300.64	7579.5	5598.8	7482.64	6449.87
Stmn2	ENSMUSG00000027500	stathmin-like 2	8454.69	8508.73	9353.68	5770.56	6156.9	6236.4	7909.49	8420.72	8488.76	9203.32	8984.73	9116.26	5726.34	5132.89	5300.34	8540.38	8592.28	7912.76
Bub1b	ENSMUSG00000040084	BUB1B, mitotic checkpoint serine/threonine kinase	8440.66	9356.37	8563.95	8521.41	8415.31	9096.04	8076.99	8624.53	8695.74	9409.19	9254.99	8671.2	8677.95	8184.05	8319.8	8721.25	7967.31	8066.16
Nop53	ENSMUSG00000041560	NOP53 ribosome biogenesis factor	8417.87	8833.75	8561.51	6687.51	7176.23	7051.72	7281.03	8218.59	8046.79	7603.29	8387.64	7898.1	6395.52	7353.25	6541.02	6885.45	7341.49	6285.19
Anp32e	ENSMUSG00000015749	acidic (leucine-rich) nuclear phosphoprotein 32 family, member E	8409.1	7559.6	7029.58	6567.91	7014.23	6567.75	6579.22	7353.04	6656.35	6554.52	8092.02	7810.08	6215.27	7679.9	6890.61	6663.55	7924.79	7435.31
Nop2	ENSMUSG00000038279	NOP2 nucleolar protein	8404.72	8534.65	8099.61	6178.51	5455.96	5745.4	7208.89	7046.9	7614.56	7000.56	6553.42	6663.92	5380.49	5759.93	5110.12	6189.91	5531.2	5105.84
Tdgf1	ENSMUSG00000032494	teratocarcinoma-derived growth factor 1	8400.33	8312.21	10299.4	7835.32	9273.44	9693.48	8264.06	8578.4	8670.17	8198.01	9579.88	9692.34	10122.2	10926.4	10590.4	10113.3	11338.7	10863.1
Sall1	ENSMUSG00000031665	spalt like transcription factor 1	8367.89	8941.73	9531.61	10979.3	11923.2	12870.4	9347.35	10487.3	11399.9	11907	10430.6	9162.27	16628.1	12804.4	13472.8	12445.1	9897.49	10710.4
Ciapin1	ENSMUSG00000031781	cytokine induced apoptosis inhibitor 1	8361.75	8306.81	8730.91	7048.17	7041.5	7229.44	7181.99	7484.71	7581.68	7992.15	7396.38	7924.1	6832.63	7907.82	7000.28	8519.87	8718.12	7722.84
Eif3i	ENSMUSG00000028798	eukaryotic translation initiation factor 3, subunit I	8360.88	8090.85	9291.52	7508.04	7840.28	8036.73	7370.29	7790.85	8083.32	8249.48	8539.84	9019.25	6166.83	6288.23	6302.82	7515.72	8091.45	7637.18
Pmm1	ENSMUSG00000022474	phosphomannomutase 1	8356.49	9173.88	10063	6071.89	6884.31	6859.94	5938.53	6739.93	6773.23	7121.8	7802.25	8206.14	5941.52	7314.39	6362.8	6703.64	8070.19	6583.34
Rps23	ENSMUSG00000049517	ribosomal protein S23	8345.97	6681.73	6026.57	6573.47	6554.69	4579.65	7613.6	6554.58	5335.3	4631.97	7020.76	9195.28	4437.55	7946.68	7516.09	4680.43	9135.62	8263.38
Cyb5b	ENSMUSG00000031924	cytochrome b5 type B	8339.84	8987.08	8445.73	7726.84	8144.24	7722.45	7995.07	8196.79	7777.71	9840.36	9882.33	9737.35	8176.63	8551.66	8402.05	8603.78	8730.88	8997.81
Hmox1	ENSMUSG00000005413	heme oxygenase 1	8324.05	7694.57	8166.64	7122.34	6755.18	6886.04	4706.08	4994.56	4865.33	4943.05	6565.13	5623.78	3318.87	3782.18	3547.27	3092.62	3651.19	3140.93
Mbd3	ENSMUSG00000035478	methyl-CpG binding domain protein 3	8308.27	7426.78	8066.71	5999.57	5804.82	6448.26	6441.05	6660.26	7017.96	5708.19	6047.06	6022.84	5511.17	6556.06	5481.98	6113.46	6292.22	5346.23
Fkbp3	ENSMUSG00000020949	FK506 binding protein 3	8307.39	8529.25	8751.63	8551.08	9751.43	8811.89	8399.78	9227.57	8482.67	8153.41	8843.26	9795.36	8592.33	10032.6	9558.77	7340.44	9079.5	9099.41
Dynll1	ENSMUSG00000009013	dynein light chain LC8-type 1	8303.89	8061.7	8707.75	5465.53	5472	4673.03	5692.78	5283.92	4929.86	8336.4	10275.5	11162.5	6434.95	7914.12	7428.7	5376.89	6246.3	6117.85
Abcf2	ENSMUSG00000028953	ATP-binding cassette, sub-family F (GCN20), member 2	8292.49	8213.95	8337.26	8059.69	7462.54	7635.09	6644.02	7197.87	7915.29	7727.96	7781.76	7465.04	6167.96	6672.65	6234.28	6560.05	6128.96	5927.27
Ubxn1	ENSMUSG00000071655	UBX domain protein 1	8276.71	7438.66	8782.1	6090.43	6217.05	6671.17	7004.71	7121.55	7574.38	7708.51	8778.87	8546.19	6455.23	8497.04	7065.4	7944.6	9275.07	7682.34
Cdt1	ENSMUSG00000006585	chromatin licensing and DNA replication factor 1	8267.06	7995.83	8211.74	11085	10437.1	10817.1	9733.72	10149.3	10302.9	8957.43	8666.67	8025.11	11607	12759.2	11572.3	11119.3	10744.4	9357.06
Ccnb1	ENSMUSG00000041431	cyclin B1	8264.43	8948.21	7489.03	9252	9992.03	9294.85	8141.79	8460.98	7485.5	7204.14	7839.32	8027.11	8063.97	7966.64	8713.94	6464.02	6494.59	7588.71
Swi5	ENSMUSG00000044627	SWI5 recombination repair homolog (yeast)	8253.91	7484.01	8105.71	6705.13	7416.03	6683.22	6998.59	6911.87	6697.74	6346.37	7815.91	8384.16	6151.06	7763.93	7159.65	6695.25	8563.37	7799.21
Psmd3	ENSMUSG00000017221	proteasome (prosome, macropain) 26S subunit, non-ATPase, 3	8246.02	7852.22	8295.83	6650.42	6073.49	6535.62	6256.43	6595.67	7121.45	7396.28	7649.07	7231	6020.38	6904.77	5663.63	6490.13	6155.32	5237.99
Slc25a39	ENSMUSG00000018677	solute carrier family 25, member 39	8219.72	7715.09	8712.63	7206.71	6562.71	7252.54	6988.81	6755.03	7285.82	8171.71	7347.6	7247.01	6756.02	6463.64	5937.82	6510.64	5779.49	5531.5
Papola	ENSMUSG00000021111	poly (A) polymerase alpha	8196.92	9504.3	8188.58	7725.92	7726.4	7877.08	7837.35	7371.49	7767.97	12827.7	11991.7	10734.5	9011.41	7994.99	8984.69	8414.51	7543.86	8595.4
Nanog	ENSMUSG00000012396	Nanog homeobox	8192.54	7827.39	8289.73	7283.67	7494.62	7629.07	7867.91	8470.21	8454.67	14529.5	13920.5	15639.2	14820	14053.2	15570.3	19239.2	18288.2	19364.9
Snrpd3	ENSMUSG00000020180	small nuclear ribonucleoprotein D3	8187.28	7704.29	7886.34	6297.18	6360.6	5590.77	6902	6489.16	6351.96	5924.35	7736.88	8982.25	4799.18	6624.33	6897.46	5164.32	7311.73	7930.69
Tnpo2	ENSMUSG00000031691	transportin 2 (importin 3, karyopherin beta 2b)	8186.4	8261.46	7675.5	7773.2	7765.7	7621.04	7712.64	8188.4	8461.97	8075.64	7349.55	7139.99	7199.89	6876.41	6914.6	8760.41	7643.34	7655.78
Gtse1	ENSMUSG00000022385	G two S phase expressed protein 1	8185.52	10138.1	9899.66	5307.92	5537.76	5746.4	6379.92	7190.32	7623.08	8849.92	9781.84	8104.12	6492.41	6601.23	6148.6	7815.94	8297.22	7343.01
Cse1l	ENSMUSG00000002718	chromosome segregation 1-like (S. cerevisiae)	8182.02	9422.23	6895.52	10156.9	10344.9	10162.4	9942.79	8900.47	9120.67	9936.43	9923.3	10324.4	9075.63	8221.86	9898.07	7642.52	7923.94	10255.5
Rab7	ENSMUSG00000079477	RAB7, member RAS oncogene family	8179.39	8917.97	8836.94	8376.77	8747.33	8571.91	7600.15	8619.5	8414.49	6998.28	7573.95	6852.95	7379.02	7912.02	7236.77	7114.81	7371.25	6699.55
Clns1a	ENSMUSG00000025439	chloride channel, nucleotide-sensitive, 1A	8164.48	7851.14	7431.75	7344.86	7359.09	7133.05	6640.35	6900.13	6323.96	7041.74	7932.01	8048.12	5639.6	7103.28	6676.4	6306.45	7496.24	6850.95
Mars	ENSMUSG00000040354	methionine-tRNA synthetase	8157.47	7457.02	8006.99	9752.66	9907.02	10849.2	9520.97	10145.1	10903.2	7184.7	6584.64	6209.86	6414.67	6147.49	5667.06	8059.28	7325.33	6293.82
Pes1	ENSMUSG00000020430	pescadillo ribosomal biogenesis factor 1	8151.33	8818.63	8596.85	8214.52	8306.24	8244.58	7727.31	8679.89	8319.52	7812.59	8161.29	7643.06	7907.38	8571.62	7898.24	7997.75	7995.37	7422.7
Rpl37a	ENSMUSG00000046330	ribosomal protein L37a	8143.44	5791.98	5278.28	5921.69	5500.07	3727.18	6531.53	5289.79	4132.37	3512.29	6618.79	8333.16	3421.38	7202.01	6522.17	3435.73	8225.8	7273.29
Samm50	ENSMUSG00000022437	SAMM50 sorting and assembly machinery component	8126.78	7962.36	8400.64	7280.88	7130.52	7063.77	7333.61	7961.11	7664.48	7492.35	7928.11	7820.08	6745.88	8333.2	7224.77	7991.22	9203.64	7387.5
Ccne1	ENSMUSG00000002068	cyclin E1	8124.15	7809.03	8243.42	7051.88	6255.54	6529.59	6321.23	6017.8	6623.47	5318.19	5517.28	5430.75	4787.91	6054.01	5317.47	5123.29	5586.47	4816.32
Psmd4	ENSMUSG00000005625	proteasome (prosome, macropain) 26S subunit, non-ATPase, 4	8096.97	7812.27	8032.58	8093.07	7658.23	7782.7	7737.09	8057.56	8132.02	6915.93	7516.38	7747.07	6736.87	8375.21	7577.78	7384.26	7952	7133.84
Atp5pb	ENSMUSG00000000563	ATP synthase peripheral stalk-membrane subunit b	8089.08	8109.21	7904.62	7656.38	8416.91	7731.49	8019.53	8567.5	7676.65	7644.47	8355.44	9241.28	6801.09	7938.28	7728.59	7307.8	9502.95	8593.41
Ubqln4	ENSMUSG00000008604	ubiquilin 4	8069.79	8459.06	8869.84	6759.83	6941.25	7217.39	5605.97	5888.64	6397.01	9102.68	8908.63	8247.14	6391.02	6714.66	5965.23	5484.12	5254.85	4994.95
Bub3	ENSMUSG00000066979	BUB3 mitotic checkpoint protein	8066.28	8005.55	8584.66	6314.8	6223.46	6412.11	7831.23	7795.88	7806.93	7294.49	8034.45	8054.12	5248.68	6042.46	6313.11	7066.32	8264.91	7777.3
Rpl23a	ENSMUSG00000058546	ribosomal protein L23A	8059.27	8610.23	9293.96	6993.47	8550.04	7314.79	7827.57	8634.6	7506.2	7227.02	9174.01	9941.38	6508.18	8045.41	7406.42	6726.01	9158.58	8341.07
Dbf4	ENSMUSG00000002297	DBF4 zinc finger	8053.13	8375.92	7124.64	9859.28	9830.83	9937.47	8704.22	8389.69	8050.44	8361.56	8159.34	7649.06	8223.94	7454.08	8295.81	6498.52	6233.55	6842.98
Polr2e	ENSMUSG00000004667	polymerase (RNA) II (DNA directed) polypeptide E	8034.72	6906.33	7793.71	7067.64	5642.82	6520.56	7257.8	6601.55	6884.03	7277.34	7235.4	8163.13	6958.81	7498.2	7903.38	7205.24	7511.55	7253.36
Tpm1	ENSMUSG00000032366	tropomyosin 1, alpha	8012.8	5962.59	6110.66	6989.76	5807.23	5503.41	6312.67	5155.6	5040.66	2345.72	2716.2	2767.38	2435.64	2697.21	2577.34	2182.64	2414.85	2235.18
Cad	ENSMUSG00000013629	carbamoyl-phosphate synthetase 2, aspartate transcarbamylase, and dihydroorotase	8004.91	8236.63	7766.9	7863.13	7643.79	8136.13	7417.97	7821.88	8889.33	8223.18	7640.29	7131.99	6919.38	7007.7	6347.38	7961.38	6880.63	6554.13
Ccng1	ENSMUSG00000020326	cyclin G1	7998.77	10584.1	8438.42	6061.69	7501.84	6447.26	6425.16	7661.68	6735.49	10100	13088.3	11714.6	6927.26	8774.33	8441.47	7001.06	9870.28	9228.23
Gcsh	ENSMUSG00000034424	glycine cleavage system protein H (aminomethyl carrier)	7992.63	7452.7	7584.09	6760.76	6372.63	6217.32	6915.45	6812.9	6449.36	6858.75	7758.34	8233.14	5523.56	6907.92	6756.94	5947.5	7270.06	6635.8
Ftsj3	ENSMUSG00000020706	FtsJ RNA methyltransferase homolog 3 (E. coli)	7975.1	7936.44	6783.4	6468.7	5901.06	6180.17	7568.36	6596.51	7110.49	7520.95	7407.11	7659.06	6030.51	5675.9	6069.77	8053.69	6615.33	7451.91
Snrnp200	ENSMUSG00000003660	small nuclear ribonucleoprotein 200 (U5)	7970.72	9200.88	7836.37	12905.9	13282.6	13500	10489.3	11448.5	12079.3	10214.4	9453.04	8660.2	15464.4	13032.3	13752.1	13332.7	10976.5	11451.5
Wbp11	ENSMUSG00000030216	WW domain binding protein 11	7970.72	8055.22	8130.08	8010.55	7787.35	8236.54	7393.52	7649.1	8222.12	6624.29	5835.34	5475.76	6081.21	5777.78	5348.32	6700.84	5964	5445.17
Ctbp2	ENSMUSG00000030970	C-terminal binding protein 2	7967.21	8237.7	8183.7	8984.98	9471.53	9968.6	7986.51	8918.08	9369.05	8732.12	8120.31	7427.03	8835.67	8426.67	8162.14	8962.73	8209.64	7792.57
Sall4	ENSMUSG00000027547	spalt like transcription factor 4	7940.03	8357.56	8552.98	10297.8	10784.4	10559	6059.58	7183.61	7089.79	9382.88	9010.1	8395.16	14971	14620.4	13484.8	8519.87	7480.94	7218.17
Rif1	ENSMUSG00000036202	replication timing regulatory factor 1	7938.27	9985.88	8292.17	14961.4	13222.5	12960.8	14565.7	10299.5	13085	19862.6	15845.5	15327.1	19244	12033.5	18615.4	17561.8	13763.8	19016.9
Cdv3	ENSMUSG00000032803	carnitine deficiency-associated gene expressed in ventricle 3	7936.52	7658.94	6533.56	7449.63	7025.46	6573.77	7948.61	7336.26	6963.17	7810.3	7907.62	7951.1	6593.8	6152.74	6529.03	5971.74	6015.02	6655.72
Psmd12	ENSMUSG00000020720	proteasome (prosome, macropain) 26S subunit, non-ATPase, 12	7933.89	8678.26	7587.75	7724.99	8380.02	7779.68	7184.44	7298.52	6431.1	7618.16	8354.46	8697.21	7178.49	7821.69	8400.34	5713.48	6770.94	7526.29
Jpt2	ENSMUSG00000024165	Jupiter microtubule associated homolog 2	7922.49	8663.14	8388.45	8367.5	8138.62	8067.86	7535.35	7875.56	7731.44	8313.53	8479.35	7908.1	8807.5	9260.62	8806.47	7594.04	7692.66	7335.04
Mthfd1	ENSMUSG00000021048	methylenetetrahydrofolate dehydrogenase (NADP+ dependent), methenyltetrahydrofolate cyclohydrolase, formyltetrahydrofolate synthase	7905.83	8411.55	7738.87	8603	8308.64	8464.47	7730.98	8414.85	8491.19	7566.69	7384.67	6901.96	7905.12	8022.3	7276.18	8069.54	7635.69	6896.77
Ebna1bp2	ENSMUSG00000028729	EBNA1 binding protein 2	7904.96	7820.91	7935.09	5771.49	5926.73	6047.63	6793.18	7088	6938.82	7743.97	7773.95	9228.28	5316.27	5360.81	5709.9	7209.91	7827.86	7888.86
Rps27l	ENSMUSG00000036781	ribosomal protein S27-like	7904.08	7264.82	7078.33	5943.01	6207.42	4616.8	6761.39	6488.32	5285.38	5137.48	7970.06	9348.3	4668.49	7991.84	6991.71	4486.5	8218.15	6992.39
Ipo7	ENSMUSG00000066232	importin 7	7892.68	9599.32	6851.64	8337.83	7333.42	7556.78	8017.08	6738.26	7388.09	12225	12958.5	12060.7	8280.27	7721.91	9183.48	7891.46	8055.74	10261.5
Ddx6	ENSMUSG00000032097	DEAD (Asp-Glu-Ala-Asp) box polypeptide 6	7869.01	8939.57	7290.38	7866.84	7991.06	7170.2	8162.58	8127.17	7657.17	9273.09	9213.03	8348.16	8912.27	8378.36	9128.64	8365.09	7898.43	9132.61
Ddx1	ENSMUSG00000037149	DEAD (Asp-Glu-Ala-Asp) box polypeptide 1	7857.61	7991.51	6579.87	8900.61	8205.19	8497.61	8559.95	6739.93	7420.97	8618.89	8477.4	8512.18	7105.26	6407.97	6990	6248.65	6010.77	7153.09
Tnpo3	ENSMUSG00000012535	transportin 3	7853.23	8614.55	7317.19	8921.01	8477.06	8793.81	7691.85	7171.87	7481.85	8401.59	8235.44	7191	7945.68	6586.52	7219.63	6870.53	6301.57	6715.49
Lig1	ENSMUSG00000056394	ligase I, DNA, ATP-dependent	7847.97	7580.11	7677.94	8412.93	8314.26	8968.52	6511.97	7035.16	7704.66	10430.5	9700.86	9186.27	12613	11994.6	10477.3	10555.2	8984.27	8106.66
Adss	ENSMUSG00000015961	adenylosuccinate synthetase, non muscle	7836.57	7097.45	6409.25	7685.12	7865.14	7178.23	6346.91	6307.99	5567.86	6347.51	7503.7	7809.08	6122.89	7130.59	7421.84	4897.66	5810.1	6360.89
Ubqln1	ENSMUSG00000005312	ubiquilin 1	7831.31	7662.18	7510.97	8024.46	7933.31	7925.28	7415.52	8032.4	7932.34	7291.06	7364.18	6631.92	6472.13	6346	6076.62	6290.6	6167.22	5904.02
Epha2	ENSMUSG00000006445	Eph receptor A2	7826.93	8240.94	9254.96	8037.44	8842.77	10369.2	7697.96	8486.98	9456.71	5628.13	5667.53	5350.74	7086.11	6278.78	5769.88	7190.33	6695.26	6194.88
Smarca4	ENSMUSG00000032187	SWI/SNF related, matrix associated, actin dependent regulator of chromatin, subfamily a, member 4	7822.54	7960.2	7809.56	6883.14	6998.99	7662.2	6264.99	6792.77	7402.7	7500.36	7480.28	6860.95	6616.33	6396.42	6002.93	6304.59	5625.58	5357.52
Sptan1	ENSMUSG00000057738	spectrin alpha, non-erythrocytic 1	7818.16	7617.91	7268.45	11250	9578.2	10792	10261.9	8544.85	10160.5	7254.46	6352.44	6233.86	9418.1	7223.01	8554.57	7935.28	6487.79	7483.12
Mthfd2	ENSMUSG00000005667	methylenetetrahydrofolate dehydrogenase (NAD+ dependent), methenyltetrahydrofolate cyclohydrolase	7795.36	6007.94	7041.76	12292.1	12297.8	12691.7	10755.9	10569.5	11017.6	4580.5	4052.84	3994.55	3896.8	3696.06	3656.94	3744.34	3311.07	3451.04
Sec61a1	ENSMUSG00000030082	Sec61 alpha 1 subunit (S. cerevisiae)	7766.43	7694.57	8513.98	7101.95	6586.77	7427.25	7755.43	7514.91	8296.39	7070.33	6626.59	6350.88	4048.88	3490.2	3502.71	6344.68	6015.87	5444.51
Pprc1	ENSMUSG00000055491	peroxisome proliferative activated receptor, gamma, coactivator-related 1	7766.43	8484.98	8231.23	4738.65	4975.56	5210.22	6230.75	6725.68	7541.51	9986.75	8262.75	7609.06	5596.79	4447.03	4553.18	8637.34	6506.49	6708.18
Xpot	ENSMUSG00000034667	exportin, tRNA (nuclear export receptor for tRNAs)	7763.8	7209.75	7118.54	7750.02	7318.18	7711.41	7606.26	7211.29	7708.31	7825.17	7132.95	6665.92	5728.59	5065.67	5545.39	5740.51	5114.55	5282.48
Eif1ax	ENSMUSG00000067194	eukaryotic translation initiation factor 1A, X-linked	7763.8	8117.85	6896.74	7135.32	7687.9	6320.74	7325.05	7515.75	6001.3	6014.7	7419.79	7995.11	5462.72	7121.13	7152.8	4991.83	6486.09	6664.36
Tipin	ENSMUSG00000032397	timeless interacting protein	7760.29	7852.22	7398.85	5760.36	6335.74	5820.71	6938.68	7389.94	6571.12	7151.53	7843.23	8505.18	4968.16	5361.86	5521.4	6412.74	8052.34	7793.9
Akr1a1	ENSMUSG00000028692	aldo-keto reductase family 1, member A1 (aldehyde reductase)	7748.89	7262.66	7602.38	6886.85	6674.18	6871.99	6752.84	6991.55	7373.48	7549.54	7304.67	6989.97	6152.18	6373.31	5898.4	7655.57	7915.44	6587.99
Aplp2	ENSMUSG00000031996	amyloid beta (A4) precursor-like protein 2	7744.51	7937.52	8204.42	6796.91	6658.95	7467.41	7898.48	8053.36	8282.99	8294.08	8969.12	8099.12	6994.86	6404.82	5886.41	8876.96	8871.18	8030.96
Cs	ENSMUSG00000005683	citrate synthase	7743.63	8057.38	7792.5	7719.43	7532.32	7635.09	7012.04	7379.04	7690.05	8080.21	8084.21	7489.04	5824.35	6205.26	5517.97	7774.91	7419.72	6977.79
Tfcp2l1	ENSMUSG00000026380	transcription factor CP2-like 1	7743.63	8277.66	8242.2	8872.8	9142.72	9374.18	7587.92	8438.34	8752.97	10787.3	8783.75	8260.15	10362.2	7722.96	8557.99	9219.13	6612.78	7618.59
Hnrnpul2	ENSMUSG00000071659	heterogeneous nuclear ribonucleoprotein U-like 2	7737.49	6210.94	6141.13	5182.75	5696.55	6011.48	5676.88	5865.15	6149.85	6881.62	7011.97	6747.94	6646.75	6991.94	6352.52	7267.71	7173.13	6839
Ptch1	ENSMUSG00000021466	patched 1	7708.56	7892.17	7318.41	11388.1	11558.3	10746.8	12472.5	11859.5	11616.6	5799.68	5493.87	5073.7	7104.13	5840.8	6906.03	9138.95	7710.52	8773.36
Mad2l1	ENSMUSG00000029910	MAD2 mitotic arrest deficient-like 1	7700.67	7898.65	7815.65	7091.75	7906.85	7061.76	7877.7	8178.33	7582.9	5918.63	6595.37	7134.99	6080.08	6977.24	6779.22	6506.91	7789.6	7726.16
Atxn10	ENSMUSG00000016541	ataxin 10	7697.16	7258.34	7336.69	8146.84	8035.17	8582.95	7097.63	7848.72	7659.61	7268.19	7975.91	6968.97	8391.8	8790.08	7529.8	7812.21	8014.93	6771.27
Lsm14a	ENSMUSG00000066568	LSM14A mRNA processing body assembly factor	7681.38	7752.88	7278.2	7128.83	7154.58	7359.97	7161.21	7505.68	7350.35	8058.48	8097.87	7508.04	7198.76	6921.57	6614.71	7859.76	7794.7	7443.95
Tmbim6	ENSMUSG00000023010	transmembrane BAX inhibitor motif containing 6	7680.5	7910.53	8706.54	6887.77	6688.62	7513.6	6948.46	7013.36	7328.43	7117.22	7429.55	7081.98	6669.28	7187.3	6088.62	7216.43	7280.27	5854.89
Naa50	ENSMUSG00000022698	N(alpha)-acetyltransferase 50, NatE catalytic subunit	7679.63	7394.39	6234.97	8003.13	7352.67	6740.45	7773.77	6946.26	6849.94	9274.23	10513.6	9885.37	7974.97	8723.91	9270.88	7175.41	8676.46	9224.25
Msh2	ENSMUSG00000024151	mutS homolog 2	7674.37	7385.75	6449.47	8949.75	9011.19	8810.88	7459.54	7914.98	7563.42	7822.88	8096.89	7788.08	8239.71	8281.73	8314.66	8093.78	7791.3	7653.12
N4bp1	ENSMUSG00000031652	NEDD4 binding protein 1	7674.37	8846.71	9159.9	4898.12	5108.69	5591.77	5006.85	5876.89	5962.34	11961.9	11437.5	9908.37	7465.76	6427.93	6705.53	8195.41	7249.66	7260.01
Rrn3	ENSMUSG00000022682	RRN3 RNA polymerase I transcription factor homolog (yeast)	7662.97	8300.33	7732.78	6960.09	7049.52	6987.46	7858.13	8534.79	8168.54	8370.71	9084.25	8064.12	8052.7	8575.82	7963.36	9253.63	9166.23	8559.54
Bccip	ENSMUSG00000030983	BRCA2 and CDKN1A interacting protein	7662.09	7631.94	7517.06	6493.74	7221.94	6961.35	6295.55	6980.65	6168.11	6580.83	7058.81	7403.03	5810.83	6992.99	6679.83	5600.66	6564.31	5975.74
Atxn2l	ENSMUSG00000032637	ataxin 2-like	7660.34	7500.21	7620.66	12523	13050	13469.9	10132.3	11004	11941.7	8123.67	7276.37	6863.95	9651.3	9200.76	8367.78	7998.68	6855.12	6908.73
Eif4e2	ENSMUSG00000026254	eukaryotic translation initiation factor 4E member 2	7658.59	7453.78	7590.19	6051.49	5612.35	5607.84	5736.79	5525.47	5539.85	7447.75	8115.43	7505.04	6489.03	7924.62	6794.64	6029.54	6489.49	5854.22
Gtpbp4	ENSMUSG00000021149	GTP binding protein 4	7637.54	7845.74	6394.62	7763	7773.72	7898.17	8321.53	7384.91	7900.68	7555.26	8033.48	8405.17	5834.49	5685.35	6683.26	5486.91	5991.21	7291.88
Nup93	ENSMUSG00000032939	nucleoporin 93	7608.61	7805.79	7334.26	8003.13	7924.49	8260.64	7347.06	7683.49	7648.65	7891.5	8012.01	7113.99	8549.52	8146.24	7661.75	7670.49	7148.47	6897.44
Alyref	ENSMUSG00000025134	Aly/REF export factor	7600.72	8217.19	8635.85	6097.85	6990.97	6659.12	7504.78	8336.01	7995.65	7872.06	8205.19	8918.24	7079.35	7927.77	7557.22	8553.43	9465.54	8490.48
Lyar	ENSMUSG00000067367	Ly1 antibody reactive clone	7598.09	6827.5	6936.95	5795.6	6244.32	6219.33	6510.75	6796.13	6517.55	5489.74	6500.74	6768.94	4146.89	4606.68	4695.42	5060.83	5750.58	5771.88
Ehmt2	ENSMUSG00000013787	euchromatic histone lysine N-methyltransferase 2	7576.17	6729.24	7418.35	5610.17	5366.94	5856.85	5766.14	5994.31	6623.47	4817.25	5066.53	4934.68	3322.25	3959.69	3454.73	3893.52	3850.16	3489.56
Tcerg1	ENSMUSG00000024498	transcription elongation regulator 1 (CA150)	7576.17	8076.82	7398.85	6905.39	7640.58	7415.2	7256.58	7758.98	7625.52	8013.88	8375.93	7302.01	6957.68	6752.47	6933.45	6778.23	6579.62	6582.68
Setd5	ENSMUSG00000034269	SET domain containing 5	7569.15	8137.28	7374.47	7025.92	6994.98	7078.83	6120.71	6491.67	6658.78	8296.37	7209.06	6550.91	5220.51	3774.83	4388.67	4593.72	3453.92	4112.43
Eif3m	ENSMUSG00000027170	eukaryotic translation initiation factor 3, subunit M	7564.77	7289.65	8098.39	7214.13	8209.2	7905.19	6327.34	6975.61	6752.53	7657.05	7986.65	9066.26	6421.43	7249.27	6882.04	6289.67	6833.86	6544.16
Psmc6	ENSMUSG00000021832	proteasome (prosome, macropain) 26S subunit, ATPase, 6	7563.89	7655.7	7428.1	7272.54	8376.01	7725.46	7136.76	8070.14	7410.01	7566.69	9066.69	9096.26	6911.49	8191.4	7889.67	7422.48	8940.9	8546.92
Fbxl19	ENSMUSG00000030811	F-box and leucine-rich repeat protein 19	7561.26	6026.3	6738.3	5165.14	5183.28	5564.66	4648.61	4597.85	5023.61	4662.85	4907.5	4808.67	3712.04	4772.63	3994.53	3416.15	3589.12	3058.59
Alg13	ENSMUSG00000041718	asparagine-linked glycosylation 13	7559.51	8613.47	6912.58	9451.34	9804.36	9355.1	10032	10008.4	9661.26	9945.58	8676.43	8058.12	13203.4	10364.5	11404.4	11914.6	10630.4	11875.1
Ppat	ENSMUSG00000029246	phosphoribosyl pyrophosphate amidotransferase	7556.88	7391.15	7207.51	7324.46	7367.11	7080.84	5911.63	6135.22	5888.07	6952.53	7703.71	7531.04	6315.54	6915.27	7032.84	5683.64	5940.19	6159.68
Ivns1abp	ENSMUSG00000023150	influenza virus NS1A binding protein	7555.13	7559.6	6332.47	7877.97	7813.82	7497.53	7635.61	7817.69	7011.87	8728.69	8333	9125.27	7543.49	6989.84	7954.79	6534.88	6776.04	7529.61
Got1	ENSMUSG00000025190	glutamic-oxaloacetic transaminase 1, soluble	7553.37	6994.87	7329.38	7524.72	7598.88	7954.39	6970.47	7650.78	7858.07	8147.69	8169.09	7674.06	8154.09	8908.77	7851.97	8832.2	8800.6	7570.78
Cbx5	ENSMUSG00000009575	chromobox 5	7530.58	8711.73	7212.38	10738.2	10416.3	9183.4	9470.84	8579.24	8928.29	13559.7	13881.5	12966.8	12550	12142.7	14955.1	10646.6	11047.9	13341.3
Psrc1	ENSMUSG00000068744	proline/serine-rich coiled-coil 1	7519.18	8462.3	8674.85	5739.04	6568.32	6172.14	6672.14	7629.81	7363.74	7160.68	7552.48	7302.01	5806.33	7103.28	6434.78	6522.76	7923.94	6639.12
Aamp	ENSMUSG00000006299	angio-associated migratory protein	7514.79	6818.86	7569.47	6073.74	5883.42	6283.59	5637.76	5969.15	6220.46	6593.41	6555.37	6812.95	5753.38	6581.27	5595.08	6365.19	6432.52	5672.94
Ccnd3	ENSMUSG00000034165	cyclin D3	7509.53	6492.77	7213.6	6504.86	5397.41	5631.94	6480.18	5710.83	6204.64	6913.64	7505.65	7222	5045.89	6203.16	5596.8	5714.41	6329.63	5698.17
Smarcc1	ENSMUSG00000032481	SWI/SNF related, matrix associated, actin dependent regulator of chromatin, subfamily c, member 1	7501.64	8836.99	7838.81	8140.35	8444.18	8469.49	8160.13	8414.85	9042.74	10372.2	9102.79	8577.19	10033.2	8339.5	8965.84	9642.42	7941.8	8387.55
Hmgxb4	ENSMUSG00000034518	HMG box domain containing 4	7492.88	7779.87	7836.37	7881.68	8536.41	8324.9	7661.28	7835.3	7769.19	4386.07	4467.49	4772.66	4123.24	4241.17	4707.41	4755.01	5134.11	5678.91
Ddx54	ENSMUSG00000029599	DEAD (Asp-Glu-Ala-Asp) box polypeptide 54	7492	7427.86	7571.91	5711.22	5679.71	5950.23	5742.91	6730.71	7154.32	6825.58	6798.31	6629.92	5711.7	6403.77	5384.3	6099.47	5461.48	4856.83
Polr1c	ENSMUSG00000067148	polymerase (RNA) I polypeptide C	7491.12	7485.09	8024.05	6066.32	6142.46	6142.01	6684.37	6894.26	6957.08	5830.56	6045.11	6670.93	4437.55	5253.67	5142.68	5167.11	5874.72	5722.74
Ywhab	ENSMUSG00000018326	tyrosine 3-monooxygenase/tryptophan 5-monooxygenase activation protein, beta polypeptide	7483.23	7618.99	7090.51	6789.5	6860.25	7183.25	6537.64	7010.84	7215.2	7922.38	7547.6	6869.95	7127.79	6648.49	6263.41	7174.48	6641.69	6379.48
Slc20a1	ENSMUSG00000027397	solute carrier family 20, member 1	7483.23	6994.87	6796.8	8252.53	8535.61	8632.16	8080.66	8499.56	8441.27	7724.52	8135.92	7365.02	8231.83	7912.02	7723.44	8407.05	8760.64	8137.87
Ifitm3	ENSMUSG00000025492	interferon induced transmembrane protein 3	7482.35	7629.78	7852.21	6286.98	6622.05	5883.96	6013.12	6008.57	5573.94	6514.49	9131.08	8570.19	4981.68	7317.54	6856.33	4001.67	6100.05	5283.14
Actl6a	ENSMUSG00000027671	actin-like 6A	7476.22	7461.34	7735.22	6965.65	7027.86	6699.28	7063.39	7344.65	7201.81	8289.51	8974.98	9306.29	6886.71	8008.65	7927.37	8456.47	8763.19	8539.62
Kdm1a	ENSMUSG00000036940	lysine (K)-specific demethylase 1A	7474.46	7609.27	7089.29	6957.31	6887.51	7125.02	6636.68	7067.87	7203.03	9508.69	9499.87	8762.22	8159.73	8599.98	7781.71	7695.66	7657.8	7005.01
Capza2	ENSMUSG00000015733	capping protein (actin filament) muscle Z-line, alpha 2	7461.31	7275.61	6538.43	7205.79	7537.93	6612.93	7351.95	7687.68	6523.63	5798.54	6429.51	6993.97	4915.21	5457.43	5852.13	5281.79	6015.02	6437.25
Fkbp9	ENSMUSG00000029781	FK506 binding protein 9	7458.68	7544.48	7838.81	6266.59	6138.45	6619.96	6744.28	6775.16	6846.28	5599.54	6291.95	5724.79	4638.08	4985.84	4470.93	5182.03	6014.17	5004.24
Hk2	ENSMUSG00000000628	hexokinase 2	7448.16	7164.4	7623.09	6197.05	5843.32	6163.1	5953.21	6244.25	6555.29	5538.92	5703.63	5470.76	4120.98	4090.98	3823.16	5418.85	4692.8	4548.04
Fem1b	ENSMUSG00000032244	fem 1 homolog b	7438.52	7534.76	6808.99	10828.1	10342.5	9752.72	8312.97	8076.01	7469.67	8394.73	8329.1	7763.08	9035.07	8021.25	9080.66	6767.04	6421.46	7252.04
Usp5	ENSMUSG00000038429	ubiquitin specific peptidase 5 (isopeptidase T)	7432.38	7106.09	6973.52	6999.96	6614.03	6973.4	7166.1	7484.71	7948.17	5753.94	5535.82	5536.77	6018.12	6632.74	5608.79	6703.64	6418.91	5668.95
Rbm3	ENSMUSG00000031167	RNA binding motif (RNP1, RRM) protein 3	7429.75	7661.1	7067.36	6423.27	7636.57	6057.67	6938.68	7566.91	6689.22	4231.68	5668.51	5935.82	4026.35	5883.86	5012.44	4544.3	6887.43	6139.76
Cops2	ENSMUSG00000027206	COP9 signalosome subunit 2	7422.73	8340.28	7423.22	6919.3	8178.72	6967.38	7040.16	7770.72	6981.43	7809.16	9822.81	9400.3	6935.15	8743.87	8441.47	6294.33	7760.69	8145.18
Mapre1	ENSMUSG00000027479	microtubule-associated protein, RP/EB family, member 1	7404.32	7545.56	6693.21	6674.53	6710.27	6567.75	7315.27	7380.71	6927.86	7515.23	8142.75	7589.05	5404.14	5641.24	5675.63	6556.32	7039.63	7131.84
Selenof	ENSMUSG00000037072	selenoprotein F	7395.55	7675.14	9059.96	7301.28	8343.93	8186.34	7712.64	8414.85	8258.64	6506.49	7491.02	8177.13	6609.57	7811.19	7682.32	6572.17	8061.69	7381.53
Bzw2	ENSMUSG00000020547	basic leucine zipper and W2 domains 2	7378.02	7442.98	7358.63	6683.8	6424.76	6466.33	6066.91	6308.83	5900.25	6712.35	6981.73	6750.94	6115.01	6458.38	6349.09	5350.79	5218.29	5146.35
Ltbp4	ENSMUSG00000040488	latent transforming growth factor beta binding protein 4	7371	6937.64	7742.53	7120.49	6783.25	7667.23	6938.68	7072.9	8347.52	6320.07	6206.09	5854.81	6482.27	6555.01	5600.23	7127.86	6833.01	5880.12
Bms1	ENSMUSG00000030138	BMS1, ribosome biogenesis factor	7358.73	7093.13	6099.69	6350.03	6027.78	6138	6139.05	5875.22	6205.85	5134.05	5269.47	5114.71	4734.96	4837.75	5077.56	4314.01	4407.1	4623.08
Gpi1	ENSMUSG00000036427	glucose phosphate isomerase 1	7357.85	7738.84	8186.14	8109.75	7699.93	8700.43	7482.77	7758.14	8939.25	7542.68	6721.23	6190.86	7870.2	7043.41	5942.96	9255.49	7446.07	6694.9
Mycn	ENSMUSG00000037169	v-myc avian myelocytomatosis viral related oncogene, neuroblastoma derived	7337.69	7181.67	7557.28	6304.6	6350.98	6343.84	7043.83	7408.39	7654.74	6221.71	6652.94	6144.85	5383.87	6300.84	5781.87	6741.86	7420.57	6416
Spry4	ENSMUSG00000024427	sprouty RTK signaling antagonist 4	7335.93	7697.81	8326.29	4548.58	5721.42	5969.31	4621.71	6310.51	6723.31	8910.54	9239.38	7921.1	6634.35	5259.98	4763.96	8084.46	6664.65	5791.14
Smarca5	ENSMUSG00000031715	SWI/SNF related, matrix associated, actin dependent regulator of chromatin, subfamily a, member 5	7329.8	7776.64	6021.7	7427.37	7183.45	6457.3	7960.84	6980.65	7308.95	10263.5	11108.7	10584.5	7536.74	7362.71	8222.12	7531.57	8349.09	9829.86
Dctpp1	ENSMUSG00000042462	dCTP pyrophosphatase 1	7299.99	6878.25	8544.45	5294.94	5743.07	5281.51	5801.59	5678.12	5830.85	5979.24	7363.21	8249.14	5044.77	6549.76	6407.36	5456.14	7394.21	6815.76
Mapk1	ENSMUSG00000063358	mitogen-activated protein kinase 1	7292.97	7797.15	6989.36	7605.39	7606.1	7267.6	7408.19	7764.85	7172.59	8363.85	8627.65	7560.05	7748.53	7484.54	7735.44	8017.33	8199.44	8051.55
Cops6	ENSMUSG00000019494	COP9 signalosome subunit 6	7285.08	7453.78	8337.26	6360.23	6978.14	7124.01	6241.76	6520.19	6898.64	7351.68	8075.43	8240.14	6901.35	8291.18	7367	6847.22	8179.03	7710.89
Fbxo15	ENSMUSG00000034391	F-box protein 15	7279.82	7759.36	7217.26	8184.85	9848.47	8847.03	7634.38	8575.89	7634.04	8776.72	8306.66	9097.26	10001.7	9606.18	10115.7	9209.81	9186.64	10503.9
Rrp9	ENSMUSG00000041506	RRP9, small subunit (SSU) processome component, homolog (yeast)	7279.82	6645.02	7521.94	4860.1	4756.62	5143.95	3787.85	3882.42	4032.53	6123.35	6701.72	6759.94	3861.87	4401.87	3908.85	2292.66	2412.3	2129.59
Snrpd2	ENSMUSG00000040824	small nuclear ribonucleoprotein D2	7278.94	7147.12	8027.71	5959.7	6177.75	5473.29	7091.52	6474.06	6379.96	5354.79	6776.84	7691.07	4455.57	5840.8	6391.93	5401.14	6712.27	7428.01
Brix1	ENSMUSG00000022247	BRX1, biogenesis of ribosomes	7271.93	8271.18	7515.85	6193.34	6970.92	6580.8	7123.31	7673.43	7267.56	7994.44	9801.35	9168.27	6300.89	6971.99	7276.18	7416.89	9462.99	9576.86
Bag6	ENSMUSG00000024392	BCL2-associated athanogene 6	7257.02	7222.7	7144.14	8166.31	7927.7	8647.22	7221.12	7331.23	8084.53	7550.68	6542.69	6469.9	8983.25	8511.75	7759.43	8430.36	7065.14	6700.22
Mrpl15	ENSMUSG00000033845	mitochondrial ribosomal protein L15	7252.64	7529.36	7372.04	6965.65	7443.29	6712.34	7091.52	7205.42	6550.42	6627.72	7901.76	8076.12	6727.86	9004.35	8436.33	6063.11	7928.19	7499.06
Trim71	ENSMUSG00000079259	tripartite motif-containing 71	7250.01	8488.22	8490.82	8242.34	7946.95	7355.96	8723.79	8046.66	8252.55	11714.9	11234.6	10639.5	8941.56	7512.9	8929.86	9534.27	8514.9	10191.1
Hnrnpf	ENSMUSG00000042079	heterogeneous nuclear ribonucleoprotein F	7249.13	7364.16	6639.59	7559.96	7660.63	6983.44	7428.97	7856.27	7229.81	6403.55	6729.04	6795.94	6176.97	6667.4	6503.32	6559.12	6929.09	7082.71
Snrnp40	ENSMUSG00000074088	small nuclear ribonucleoprotein 40 (U5)	7247.38	6950.6	7097.83	5994.93	5436.71	5667.08	6095.04	6490	6411.62	6436.72	7117.34	6846.95	5572	6480.44	5836.71	6763.31	7623.79	6497.02
Nup205	ENSMUSG00000038759	nucleoporin 205	7235.98	7629.78	6427.53	8279.42	7509.06	7942.35	7842.24	7472.97	7741.18	6952.53	6368.05	5832.81	5905.47	5063.57	5920.68	6753.98	5602.62	6447.21
Sephs2	ENSMUSG00000049091	selenophosphate synthetase 2	7234.23	7169.79	7843.68	6235.99	5974.04	6388.02	5926.31	6414.51	6692.87	6258.31	5894.86	5964.83	5920.11	6157.99	5444.28	6238.39	5924.89	5076.62
Taldo1	ENSMUSG00000025503	transaldolase 1	7221.95	7506.69	7948.49	6916.52	6981.35	7187.27	6703.93	7166	6817.06	7276.2	7694.93	8244.14	7178.49	8079.02	7574.36	6555.39	6862.77	6542.84
Chtop	ENSMUSG00000001017	chromatin target of PRMT1	7218.45	6720.6	6830.93	6135.86	6071.09	5796.61	5807.71	6107.54	5917.29	6416.14	7109.54	6645.92	5757.89	6824.94	5840.14	6182.45	6907.84	6202.85
Lars	ENSMUSG00000024493	leucyl-tRNA synthetase	7213.19	7261.58	6372.69	11273.2	10676.9	11382.4	10296.1	8744.47	10470.9	7633.03	6629.52	6583.91	7780.07	6216.81	6943.73	7422.48	5970.8	6807.79
Ilf2	ENSMUSG00000001016	interleukin enhancer binding factor 2	7210.56	7106.09	7389.1	7207.64	7443.29	7572.84	6371.36	6692.97	6325.17	7025.73	7660.78	7454.03	7166.09	8066.42	7492.1	6351.21	6997.97	6831.03
Tomm20	ENSMUSG00000093904	translocase of outer mitochondrial membrane 20	7204.42	7974.24	7777.87	7301.28	8448.19	7602.96	6630.57	7388.26	6470.06	6389.83	7293.94	6923.96	6918.25	7877.36	7308.74	4835.2	5364.54	5096.55
Cd9	ENSMUSG00000030342	CD9 antigen	7184.25	7672.98	7925.34	5657.45	5833.7	5998.43	6694.15	7076.26	6600.34	5548.07	5853.88	6248.87	3538.55	3149.89	3243.95	5676.18	5943.6	5669.62
Rrp1	ENSMUSG00000061032	ribosomal RNA processing 1 homolog (S. cerevisiae)	7178.99	6466.85	6698.08	4529.11	4482.34	4734.28	6247.87	6790.26	6955.86	4534.76	5481.18	5002.69	3414.63	4470.14	3269.65	5836.55	6356.84	5206.78
Sgk1	ENSMUSG00000019970	serum/glucocorticoid regulated kinase 1	7166.72	6666.61	6267.88	7983.66	6959.69	7210.36	6728.38	6186.38	6074.36	6312.06	6500.74	6345.88	7355.36	8214.51	8049.04	6716.69	7044.73	6772.6
Pno1	ENSMUSG00000020116	partner of NOB1 homolog	7159.7	7384.67	6849.21	5900.36	6511.38	5766.48	6853.09	7660.85	6787.84	7443.17	8620.82	8338.16	5549.47	6485.69	6541.02	5914.86	7254.76	7177.66
Dnmt3b	ENSMUSG00000027478	DNA methyltransferase 3B	7157.07	8005.55	7390.32	6676.38	7112.87	7081.84	6871.43	7772.39	7945.73	4319.74	4280.16	3880.54	3580.23	3948.13	3746.05	3585.84	3917.33	3496.86
Rfc5	ENSMUSG00000029363	replication factor C (activator 1) 5	7143.04	6823.18	7515.85	5909.63	5710.19	6147.03	5684.22	6021.99	6236.29	7016.58	6730.01	6517.9	5495.4	5400.72	5070.71	5999.71	5762.48	5255.25
Ctsl	ENSMUSG00000021477	cathepsin L	7127.26	7076.93	7565.81	11599.5	14009.2	13073.2	11388	12413.9	10807	3996.07	4056.74	4848.67	7658.4	7345.9	7430.41	6408.08	7108.51	7360.94
Smarcd1	ENSMUSG00000023018	SWI/SNF related, matrix associated, actin dependent regulator of chromatin, subfamily d, member 1	7127.26	7626.54	7556.06	6452.94	6844.21	6826.8	5950.76	6644.32	7069.1	7573.56	7614.92	6639.92	5940.39	6331.3	5553.96	6237.46	5985.26	5233.34
Gnas	ENSMUSG00000027523	GNAS (guanine nucleotide binding protein, alpha stimulating) complex locus	7117.62	6615.86	7023.48	6482.61	6059.86	6271.54	6460.62	6500.06	6423.79	5551.5	5496.79	5058.7	4989.57	5042.56	4405.81	5117.7	4867.12	4370.74
Ehd1	ENSMUSG00000024772	EH-domain containing 1	7093.95	6657.97	7064.92	5129.9	4533.67	4938.11	5432.35	5504.5	5687.18	6121.06	6315.36	5877.82	3223.11	3354.7	3137.7	3962.51	3782.98	3626.35
Ddx23	ENSMUSG00000003360	DEAD (Asp-Glu-Ala-Asp) box polypeptide 23	7093.07	6866.37	6761.46	5139.18	5139.17	5529.52	5388.33	5830.76	5724.92	5955.23	6239.26	5955.83	6092.48	6628.54	5795.58	5738.65	5634.94	5041.43
Nf2	ENSMUSG00000009073	neurofibromin 2	7091.32	7005.67	7166.07	5725.13	5516.11	5662.06	5443.35	5604.31	5711.53	6754.67	7123.2	6040.84	5408.65	5714.76	4906.2	5865.45	5827.95	5449.82
Myl6	ENSMUSG00000090841	myosin, light polypeptide 6, alkali, smooth muscle and non-muscle	7088.68	7002.43	8162.99	6322.21	6881.9	6490.43	6504.63	6503.42	6661.22	5527.48	6760.26	7242	4785.66	6120.18	5757.88	5406.73	6611.93	6160.35
Ptms	ENSMUSG00000030122	parathymosin	7083.42	7008.91	8093.52	4934.28	5692.54	6665.14	5356.54	6300.45	6690.44	5919.77	6129.01	5507.76	5938.14	6365.96	4616.59	7190.33	6280.31	5065.34
Nup188	ENSMUSG00000052533	nucleoporin 188	7077.29	7309.09	7663.31	7986.44	8242.08	8954.47	6646.46	7313.62	7971.3	8360.42	7551.51	7047.98	9152.23	7990.79	7404.7	8313.81	6861.07	6558.11
Cltc	ENSMUSG00000047126	clathrin, heavy polypeptide (Hc)	7066.77	8156.72	6438.5	10919.9	10994.5	10815	9487.96	8990.21	9677.09	10316.1	9213.03	8560.19	12160.2	8506.5	10463.6	10912.3	8165.43	9954.7
Ppp4c	ENSMUSG00000030697	protein phosphatase 4, catalytic subunit	7051.86	7013.22	7886.34	6052.42	5792.79	5973.33	6147.61	6324.77	6473.71	7380.27	7721.27	7663.06	5800.69	6997.2	5960.09	7284.49	7535.36	6351.59
Knop1	ENSMUSG00000030980	lysine rich nucleolar protein 1	7050.98	7205.43	7184.35	4981.56	4957.92	4903.97	5247.72	5571.6	5589.77	7262.47	6907.58	6565.91	4580.62	4387.16	4529.19	5367.57	4899.43	5013.54
Nol9	ENSMUSG00000028948	nucleolar protein 9	7048.35	7548.8	7032.01	6006.06	5856.15	5772.51	6406.82	6661.93	6858.46	7609.01	7220.76	6805.94	5872.8	5813.49	5202.66	7151.17	6893.38	6309.76
Farsa	ENSMUSG00000003808	phenylalanyl-tRNA synthetase, alpha subunit	7036.08	6345.92	6689.55	5911.49	5539.36	5714.27	5691.55	5757.8	6014.7	6857.6	7481.26	7299.01	5991.08	7753.42	6391.93	6620.66	7463.08	6145.07
Urb2	ENSMUSG00000031976	URB2 ribosome biogenesis 2 homolog (S. cerevisiae)	7020.3	7237.82	6982.05	5608.31	5371.75	5756.44	5078.99	5091.01	5408.36	8287.22	7609.07	7054.98	5560.74	4676	4957.6	5839.34	5054.18	5292.44
Fgf4	ENSMUSG00000050917	fibroblast growth factor 4	7016.79	6846.94	7520.72	4874.01	4550.51	4910	5349.2	5022.24	5258.6	7207.57	7572	7440.03	5548.34	5891.21	5327.75	6328.83	6736.92	6279.87
Atxn7l3	ENSMUSG00000059995	ataxin 7-like 3	7016.79	6554.31	7509.75	4721.96	4729.35	5062.62	5447.02	5810.63	6501.72	6452.73	5683.14	5766.8	3795.41	3496.5	3461.58	6279.41	5185.98	4769.17
Heatr1	ENSMUSG00000050244	HEAT repeat containing 1	7014.16	7946.16	6991.8	8469.49	7922.08	8141.16	8673.66	7625.62	8754.19	9285.67	8637.4	7807.08	7661.78	6316.59	7048.26	9142.68	7545.56	8651.18
Srrm1	ENSMUSG00000028809	serine/arginine repetitive matrix 1	7005.39	8373.76	7870.49	5997.71	6391.88	6637.03	8310.52	9542.09	10414.9	8690.95	7807.13	6752.94	6599.43	5424.87	5310.62	12542	10537.8	9889.62
Drosha	ENSMUSG00000022191	drosha, ribonuclease type III	6996.62	6959.24	6696.87	6887.77	6707.07	7151.12	5982.55	6167.93	6942.47	6819.86	6479.27	5960.83	6858.54	6027.76	5985.8	6432.32	5744.63	5590.6
Psmc2	ENSMUSG00000028932	proteasome (prosome, macropain) 26S subunit, ATPase 2	6991.36	7105.01	6672.49	6345.39	6478.5	6327.77	6189.18	6443.03	6057.31	6528.22	6740.74	7340.02	5234.03	5816.64	6143.45	6083.62	6992.01	7076.73
Kif20a	ENSMUSG00000003779	kinesin family member 20A	6989.61	7132	6746.83	6888.7	6480.1	6958.34	7594.04	7430.2	7660.83	7152.68	6555.37	6336.88	6173.59	5473.19	6117.75	7408.5	6893.38	7103.95
Rhoa	ENSMUSG00000007815	ras homolog family member A	6984.35	6758.39	6788.27	6019.04	6031.79	5991.4	6724.71	6942.06	6756.19	5126.05	5743.63	5691.79	5070.68	5640.19	5360.31	5935.38	6510.75	6052.11
Calu	ENSMUSG00000029767	calumenin	6983.47	7081.25	7482.94	6823.8	7563.59	7838.92	7289.59	7550.13	7087.36	6485.9	6596.35	6837.95	5935.88	4834.6	5689.34	6011.83	5611.13	6287.84
Slc6a6	ENSMUSG00000030096	solute carrier family 6 (neurotransmitter transporter, taurine), member 6	6980.84	8136.2	7799.81	6221.16	6871.47	7154.14	6026.57	6685.42	6888.9	9286.81	8257.88	7400.03	8058.34	6434.23	6210.29	7099.89	5713.16	5601.22
Zc3h18	ENSMUSG00000017478	zinc finger CCCH-type containing 18	6970.32	6492.77	6631.06	4047.92	4345.2	4799.55	5186.59	6009.41	6499.28	6198.83	6516.35	5948.83	4406	4543.66	3766.61	7266.78	6577.07	5752.62
2810004N23Rik	ENSMUSG00000031984	RIKEN cDNA 2810004N23 gene	6967.69	6836.14	7485.38	5978.24	6103.16	6365.93	6823.75	6999.94	7357.66	5344.49	5312.4	5410.75	5569.75	6364.91	5655.06	6885.45	7293.87	6292.49
Psmd13	ENSMUSG00000025487	proteasome (prosome, macropain) 26S subunit, non-ATPase, 13	6959.8	6232.54	6398.28	5909.63	5747.88	5992.4	5922.64	6289.54	6323.96	6331.5	6481.22	6485.9	5175.45	6126.48	5637.93	6280.35	6927.39	6061.4
Sumo1	ENSMUSG00000026021	small ubiquitin-like modifier 1	6944.02	6917.12	7500	6099.7	6756.79	5965.29	6507.08	6966.39	5931.9	6219.42	7156.37	8737.21	5365.84	7195.71	6916.31	5781.54	7497.09	6987.75
Actr3	ENSMUSG00000026341	ARP3 actin-related protein 3	6941.39	6503.56	5706.05	6720.89	6189.78	5967.3	7133.09	7035.16	6519.98	5811.12	5948.52	5660.79	5320.78	5584.52	5341.46	5834.68	5966.55	5575.32
Stoml2	ENSMUSG00000028455	stomatin (Epb7.2)-like 2	6926.48	6681.73	7521.94	6522.48	6922.8	6679.2	6452.06	6675.35	6689.22	6188.54	6704.65	7486.04	6051.92	7299.69	7080.82	5926.98	7054.94	6673.65
Trir	ENSMUSG00000041203	telomerase RNA component interacting RNase	6924.73	6467.93	7352.54	5485.93	5451.14	5554.62	4894.37	4855.34	4895.77	6699.77	7267.59	7222	6209.64	7843.75	6900.89	5341.47	5901.93	5223.38
Ube2c	ENSMUSG00000001403	ubiquitin-conjugating enzyme E2C	6918.59	7150.36	7727.9	5965.26	5516.91	6162.1	6075.47	6008.57	6400.66	7070.33	7758.34	7055.98	6170.21	7186.25	6229.14	6574.04	7420.57	6384.13
Fkbp5	ENSMUSG00000024222	FK506 binding protein 5	6913.33	6262.77	6405.59	6037.58	6032.59	5879.95	6077.92	6542.83	6235.07	5548.07	5977.79	5515.77	4830.72	6145.39	5080.99	6254.24	6700.36	5621.14
Mcm4	ENSMUSG00000022673	minichromosome maintenance complex component 4	6912.45	7504.53	6522.59	9119.42	8973.5	9203.48	7339.72	8350.27	8083.32	8362.71	8107.63	7231	11342.3	9700.71	9716.43	8830.34	7947.75	7959.24
Impdh2	ENSMUSG00000062867	inosine monophosphate dehydrogenase 2	6905.44	6167.75	6405.59	6414	5782.37	6063.69	5762.47	5798.05	5794.32	6576.25	6986.61	6675.93	5629.46	6480.44	5387.73	5511.15	5858.57	5042.76
Gtf2h1	ENSMUSG00000006599	general transcription factor II H, polypeptide 1	6892.29	7259.42	5959.54	9000.74	9286.27	8957.48	8860.73	9019.57	8543.55	6890.77	7428.58	7087.98	7524.34	7077.02	8167.28	7063.53	7719.02	8976.56
Puf60	ENSMUSG00000002524	poly-U binding splicing factor 60	6869.49	6910.64	6739.52	6475.19	6379.05	6521.56	6575.55	7068.71	6735.49	6439.01	6932.95	6723.93	5197.98	6167.45	5584.8	6387.57	6711.42	6064.06
Luc7l3	ENSMUSG00000020863	LUC7-like 3 (S. cerevisiae)	6869.49	6866.37	6509.18	3571.37	4068.51	4091.66	6946.02	6963.03	7425.84	6577.4	7374.92	7671.06	3755.98	3932.38	3953.4	6747.46	7911.19	8695.67
Slc38a4	ENSMUSG00000022464	solute carrier family 38, member 4	6857.22	7133.08	6342.22	6004.2	5781.57	5874.93	6192.85	5588.37	5004.13	6839.3	7747.61	6893.96	4012.83	3230.77	3658.65	4889.27	4538.05	4874.09
Nmt1	ENSMUSG00000020936	N-myristoyltransferase 1	6851.08	7185.99	7450.04	6107.12	6169.73	6458.3	5802.82	6428.77	6428.66	7207.57	7340.77	6594.91	6392.14	6224.16	5829.86	6521.83	6430.82	5830.32
Ppan	ENSMUSG00000004100	peter pan homolog	6850.2	7002.43	7007.64	3232.03	3406.06	3616.73	4858.91	5150.56	5228.16	6018.13	6336.83	5824.81	3196.07	3279.08	2995.47	4315.87	4240.44	3796.35
Ube2z	ENSMUSG00000014349	ubiquitin-conjugating enzyme E2Z	6846.7	6669.85	7047.86	5615.73	5441.52	5687.16	4563.02	4742.11	4910.38	6973.12	6461.71	6488.9	5341.06	5651.74	4931.9	4996.49	4544	4069.27
LOC108167922	ENSMUSG00000063316	60S ribosomal protein L27	6843.19	6709.8	7067.36	5746.46	5650.04	4712.19	6662.36	5802.25	5524.02	4935.05	5927.06	7732.07	3843.85	5125.54	5608.79	4535.91	6258.21	6527.56
Rpl27	ENSMUSG00000063316	ribosomal protein L27	6843.19	6709.8	7067.36	5746.46	5650.04	4712.19	6662.36	5802.25	5524.02	4935.05	5927.06	7732.07	3843.85	5125.54	5608.79	4535.91	6258.21	6527.56
Otud4	ENSMUSG00000036990	OTU domain containing 4	6838.81	8299.25	6746.83	6807.11	6115.19	5708.25	7093.96	6091.6	6304.47	10611.2	9653.05	8950.24	6946.41	5223.21	6909.46	6516.23	5866.22	7459.22
Bclaf1	ENSMUSG00000037608	BCL2-associated transcription factor 1	6822.15	8360.8	6863.83	8002.2	7220.34	7750.56	8469.47	6989.87	8595.9	11073.3	9563.29	9301.29	10420.7	7363.76	9683.87	8869.5	6703.76	9184.41
Rnf220	ENSMUSG00000028677	ring finger protein 220	6796.72	6479.81	7214.82	5286.59	5429.49	5788.57	5462.91	6311.35	6552.85	6109.62	6182.67	5940.82	5130.39	5519.4	4650.86	6437.92	5859.42	4901.98
Ncoa3	ENSMUSG00000027678	nuclear receptor coactivator 3	6788.83	6819.94	6923.55	7450.55	7331.82	8241.56	7461.99	7381.55	8770.01	9475.52	9184.74	8391.16	9146.6	7746.07	8396.91	10090	8497.9	9422.14
Elob	ENSMUSG00000055839	elongin B	6787.08	6331.88	6415.34	5692.68	6117.6	4962.21	6598.78	6309.67	5759.01	5494.32	7286.13	8262.15	5391.75	7928.82	7348.15	5849.6	8201.14	7384.85
Tuba1c	ENSMUSG00000043091	tubulin, alpha 1C	6785.32	7245.38	7336.69	5593.48	5332.45	5519.48	5806.48	5733.47	6018.35	6307.48	6502.69	6124.85	5039.14	5538.31	4926.76	5855.19	6149.37	5449.15
M6pr	ENSMUSG00000007458	mannose-6-phosphate receptor, cation dependent	6782.69	6439.86	7326.94	6940.62	6811.32	7406.16	6535.2	6447.22	6593.03	5313.61	5804.12	5567.77	5503.28	5491.04	5415.15	5100.92	5502.29	5129.75
Kdm5c	ENSMUSG00000025332	lysine (K)-specific demethylase 5C	6766.91	6637.46	6938.17	5319.04	5338.87	5747.41	5685.44	6212.38	6639.3	7642.18	7531.02	6897.96	6311.03	5863.91	5514.54	8044.36	7148.47	6518.93
Sf3a1	ENSMUSG00000002129	splicing factor 3a, subunit 1	6765.16	7093.13	7341.57	7401.41	7241.19	7860.01	6147.61	6163.73	6847.5	7479.77	7462.72	6749.94	7644.89	8300.64	7008.85	6946.98	6812.6	6052.77
Zfp706	ENSMUSG00000062397	zinc finger protein 706	6759.9	6576.99	6739.52	5494.27	4968.35	4967.23	6153.72	6018.64	5713.96	5702.47	6755.38	6172.86	4611.04	4963.79	4952.46	5279.93	5824.55	5682.23
Akap8	ENSMUSG00000024045	A kinase (PRKA) anchor protein 8	6751.13	7177.35	6222.78	4626.46	4832.01	4630.86	5191.48	5356.89	5186.76	6678.04	7005.14	7006.97	4522.04	3871.46	4177.89	4921.91	4604.37	5323.65
Rpl27a	ENSMUSG00000046364	ribosomal protein L27A	6743.24	6162.35	5831.57	5916.12	6352.58	4804.57	6471.62	6227.48	5046.75	5036.84	7566.14	8020.11	4429.66	6900.57	6316.53	4873.42	8044.69	7007.67
Ptges3	ENSMUSG00000071072	prostaglandin E synthase 3	6740.61	6909.57	6052.16	6227.65	6306.87	5505.42	5920.19	6456.45	5399.83	7424.88	8959.37	7718.07	5719.58	6463.64	6165.73	6387.57	7426.52	6817.09
Rpl31	ENSMUSG00000073702	ribosomal protein L31	6736.22	7124.44	7549.97	6225.79	6774.43	5310.63	6365.25	6178.83	5918.51	5144.35	6819.77	7734.07	4531.05	5944.78	5961.81	4438.01	5966.55	6366.86
Vapa	ENSMUSG00000024091	vesicle-associated membrane protein, associated protein A	6723.95	6598.59	6465.31	6655.06	6553.88	6360.91	5866.4	6428.77	5812.58	7095.49	7423.7	6733.93	6428.19	7168.4	6534.17	5558.7	5810.95	5224.71
Pum3	ENSMUSG00000041360	pumilio RNA-binding family member 3	6711.67	7090.97	5952.23	6309.23	5971.64	6329.78	6799.3	5969.15	6683.13	7668.48	7400.28	7119.99	5880.68	5258.93	5852.13	5692.03	5312.67	5982.38
Nucks1	ENSMUSG00000026434	nuclear casein kinase and cyclin-dependent kinase substrate 1	6703.78	7332.84	6315.41	8981.27	8610.19	7432.27	8936.53	8502.08	8000.52	11393.5	12066.8	11303.6	11782.8	11749.9	13390.5	11337.4	12253.7	13696.6
Gga2	ENSMUSG00000030872	golgi associated, gamma adaptin ear containing, ARF binding protein 2	6684.49	7085.57	6545.74	7629.49	8042.38	7878.08	6686.81	7596.26	7690.05	7558.69	7507.6	6860.95	8131.56	8274.38	6948.87	8402.39	7590.63	6863.57
Gtf2i	ENSMUSG00000060261	general transcription factor II I	6672.22	6994.87	6830.93	8154.26	8087.29	8240.56	7940.05	8393.05	8867.42	6910.21	6701.72	6208.86	7735.01	7888.91	7384.14	8388.4	7792.15	7267.97
Ywhaq	ENSMUSG00000076432	tyrosine 3-monooxygenase/tryptophan 5-monooxygenase activation protein theta	6670.47	6380.47	5946.13	6770.95	6510.58	6401.07	5777.14	5595.08	5084.49	5667.01	6151.45	6285.87	5051.53	5312.49	5862.41	4024.98	4390.1	4892.02
Selenoh	ENSMUSG00000076437	selenoprotein H	6663.45	4724.07	6032.66	6141.42	5520.12	5313.64	5629.2	4564.3	4823.93	3990.36	5428.5	6466.9	4125.49	6570.77	6050.92	4672.03	6942.7	5954.49
Ier2	ENSMUSG00000053560	immediate early response 2	6661.7	6753	7470.75	5425.66	5724.62	6249.45	6932.57	7975.36	8234.29	7076.05	7342.72	7315.01	5984.33	6985.64	6054.34	9747.78	10060.7	8544.93
Dnaja1	ENSMUSG00000028410	DnaJ heat shock protein family (Hsp40) member A1	6647.67	7009.99	6183.79	5171.63	5181.68	4767.42	6372.58	6245.09	5510.63	6928.51	8440.32	8858.23	3726.68	4793.64	5188.95	5008.61	6850.86	7419.38
Aen	ENSMUSG00000030609	apoptosis enhancing nuclease	6647.67	7230.26	7625.53	4241.7	4525.65	4774.44	4175.44	4505.59	4736.27	5888.89	6064.62	5417.75	4627.94	5190.65	4548.04	4888.34	5035.48	4371.41
Yme1l1	ENSMUSG00000026775	YME1-like 1 (S. cerevisiae)	6633.64	8194.51	6381.22	7521.94	8571.7	7745.54	9209.19	8824.15	8369.44	8777.87	9503.78	9687.34	7675.3	8210.31	8725.93	8323.14	10240.2	11392.4
Nob1	ENSMUSG00000003848	NIN1/RPN12 binding protein 1 homolog	6627.5	6055.45	6531.12	5665.79	5401.42	5818.7	5971.55	5930.57	6138.89	5626.99	6440.25	6022.84	5658.75	6872.21	5852.13	5941.9	6463.13	5914.65
Rapgef1	ENSMUSG00000039844	Rap guanine nucleotide exchange factor (GEF) 1	6624.87	6329.72	7198.98	5529.5	5411.85	5810.66	5448.24	5632.83	6478.58	5795.11	5126.05	4692.65	4324.89	4103.58	3686.07	5072.95	4166.47	3903.26
Hspb1	ENSMUSG00000004951	heat shock protein 1	6624	6623.42	7216.04	6118.24	5890.64	5909.07	6262.54	6340.7	6415.27	6501.91	7619.8	7453.03	5423.29	6986.69	6475.9	5574.55	6947.8	5897.38
Nfe2l1	ENSMUSG00000038615	nuclear factor, erythroid derived 2,-like 1	6611.72	5860.01	6718.8	7530.29	8266.14	8934.39	7650.28	8673.18	9109.71	6341.8	6235.36	5784.8	4721.44	4461.74	4135.05	5941.9	5395.15	4890.69
Zfp740	ENSMUSG00000046897	zinc finger protein 740	6608.21	6910.64	7905.84	5726.99	6035	6504.49	4917.6	5633.67	6247.25	8260.92	7980.79	7651.06	6837.14	7075.97	6371.37	4906.99	4501.49	4121.73
Ddx27	ENSMUSG00000017999	DEAD (Asp-Glu-Ala-Asp) box polypeptide 27	6595.06	5814.66	6303.22	5536.92	5373.35	5965.29	6585.33	6394.38	6994.83	5425.69	5630.46	5472.76	4830.72	5193.81	4770.82	6328.83	5811.8	5346.89
Ulk1	ENSMUSG00000029512	unc-51 like kinase 1	6595.06	6703.33	7001.55	6375.06	6334.94	7377.04	5829.72	6163.73	6976.56	8202.59	6189.5	6183.86	9144.35	7188.35	6926.59	8457.4	6054.13	6313.08
Hint1	ENSMUSG00000020267	histidine triad nucleotide binding protein 1	6573.14	6139.68	6616.43	5750.17	6107.17	5201.18	5991.11	5829.09	5259.82	4801.24	5982.67	6961.97	4552.46	6658.99	5985.8	4390.46	6520.95	5727.39
Rbm17	ENSMUSG00000037197	RNA binding motif protein 17	6572.27	6910.64	6344.66	4852.69	5163.23	5211.22	5647.54	5949.86	5906.34	5628.13	7026.61	6168.86	4135.63	5315.64	4560.04	5596	6946.1	5722.74
Nudcd2	ENSMUSG00000020328	NudC domain containing 2	6571.39	6975.43	7315.98	6134.93	7174.63	6295.64	6333.46	7296.84	6534.59	5779.1	6644.16	7351.02	5546.09	7093.82	6866.62	6205.76	7855.92	7018.29
Srsf11	ENSMUSG00000055436	serine/arginine-rich splicing factor 11	6571.39	6510.04	6468.97	4454.94	4529.66	4543.5	6449.61	6253.48	6407.97	7173.26	7409.06	7375.02	4524.29	3911.37	4477.78	6663.55	6747.13	7051.49
Copz1	ENSMUSG00000060992	coatomer protein complex, subunit zeta 1	6550.35	6748.68	7345.23	5520.23	5510.49	5764.48	5362.65	5929.73	5899.03	7044.02	7209.06	7085.98	4786.78	5576.12	5230.08	6238.39	6639.99	5974.41
Tsr1	ENSMUSG00000038335	TSR1 20S rRNA accumulation	6548.59	7143.88	5640.24	8157.04	7769.71	7900.17	7442.42	6779.35	6963.17	7034.88	6298.78	6693.93	8772.58	8053.81	8837.32	7290.09	6328.78	7411.41
Ube2k	ENSMUSG00000029203	ubiquitin-conjugating enzyme E2K	6546.84	6538.12	6425.09	6209.1	6841.8	6183.18	5404.22	5720.89	5149.02	5397.1	6502.69	6331.88	5353.45	6732.52	6513.6	4162.97	5089.89	5237.99
Jup	ENSMUSG00000001552	junction plakoglobin	6526.68	6939.8	6977.17	5470.17	5452.75	5808.66	5480.03	5522.95	6019.57	5641.85	5251.91	4698.65	3768.37	3532.21	3262.8	4413.77	4135.01	3848.81
Kdm3a	ENSMUSG00000053470	lysine (K)-specific demethylase 3A	6522.29	7098.53	6086.29	7244.73	7340.64	7892.14	7674.73	7197.03	7730.23	8895.67	8912.53	8524.18	9694.11	8429.82	9689.01	8862.04	8128.87	9471.94
Wapl	ENSMUSG00000041408	WAPL cohesin release factor	6518.78	7882.45	5944.92	7342.08	7042.3	6566.74	7471.77	5923.86	6640.52	10607.8	9966.23	9164.27	7114.27	5952.13	7661.75	6139.56	6144.27	7906.78
Ubap2l	ENSMUSG00000042520	ubiquitin-associated protein 2-like	6516.15	7271.29	6718.8	9841.66	9780.3	10054.9	7554.91	8440.85	8821.15	7023.44	6955.39	6365.88	10268.7	9311.04	9126.93	8483.5	6571.12	7316.45
Ccnd1	ENSMUSG00000070348	cyclin D1	6514.4	6461.45	6116.76	4629.24	4179.18	4131.83	5180.47	5097.72	5275.64	5407.4	5801.2	5846.81	3725.56	4730.62	4294.42	5271.54	6207.19	5520.87
Impact	ENSMUSG00000024423	impact, RWD domain protein	6511.77	7260.5	5303.87	10149.5	10668.9	10275.8	8469.47	8540.66	7736.31	5295.31	4877.26	4860.67	7683.19	6889.01	7593.21	5349.86	5059.28	5891.41
Nifk	ENSMUSG00000026377	nucleolar protein interacting with the FHA domain of MKI67	6511.77	6970.03	6058.26	4963.94	5560.22	5066.63	6958.24	7330.39	6759.84	6126.78	6990.51	7233	4517.53	4997.4	5296.91	5916.73	7409.51	7824.44
Plxna1	ENSMUSG00000030084	plexin A1	6510.02	7556.36	8300.7	4581.96	4803.94	5583.74	4747.65	4926.63	5475.32	5607.54	5435.33	4691.65	4128.87	3401.97	3350.2	3586.77	3454.77	3107.73
Ncaph2	ENSMUSG00000008690	non-SMC condensin II complex, subunit H2	6503.88	6713.04	7686.47	4774.81	4735.77	5429.11	5747.8	6192.25	6602.77	6815.29	6264.63	6234.87	5458.22	5466.89	5209.51	7856.96	6946.95	6033.51
Psmd1	ENSMUSG00000026229	proteasome (prosome, macropain) 26S subunit, non-ATPase, 1	6494.23	7025.1	5658.52	7549.76	6832.18	7166.18	7292.03	6720.64	6588.16	6734.08	6529.03	6235.87	5858.15	5303.04	5588.23	6373.58	5760.78	6566.74
Kat7	ENSMUSG00000038909	K(lysine) acetyltransferase 7	6490.73	6355.63	6152.1	7866.84	7715.97	7773.66	5258.73	5447.47	5743.18	6793.56	6752.45	5810.81	8216.06	7986.59	7476.68	5068.29	4566.96	4653.63
Wdr82	ENSMUSG00000020257	WD repeat domain containing 82	6484.59	6110.52	6375.12	9464.32	9728.97	9915.38	8143.02	8682.4	8392.57	8104.23	7931.03	7496.04	11895.4	11503	11339.3	9932.38	9622.84	9319.87
Ssr3	ENSMUSG00000027828	signal sequence receptor, gamma	6480.21	6686.05	5908.35	6245.26	6205.02	5977.34	7270.03	6912.71	6457.89	7333.38	8071.53	7969.11	6673.78	6508.8	7229.91	7169.81	8126.31	8781.33
Rars	ENSMUSG00000018848	arginyl-tRNA synthetase	6478.45	6873.93	5634.14	8625.25	8137.02	8375.11	7841.02	6672	6912.03	6758.1	7251.98	7009.97	7448.86	7105.38	8081.6	6357.73	6474.18	7502.38
Srebf2	ENSMUSG00000022463	sterol regulatory element binding factor 2	6478.45	7572.56	7209.95	5213.35	5553.8	5720.3	5368.77	6323.09	6218.03	6958.25	6680.25	6021.84	4938.87	4199.16	4105.92	5666.86	4860.31	4657.61
Snrpd1	ENSMUSG00000002477	small nuclear ribonucleoprotein D1	6474.95	6073.81	6359.28	4701.56	5066.99	4184.04	5667.1	5714.18	5110.06	4884.73	7021.73	7410.03	3342.53	4834.6	4517.2	5202.54	7696.91	6836.34
Mdn1	ENSMUSG00000058006	midasin AAA ATPase 1	6470.56	7617.91	6607.9	9838.88	8639.87	8869.12	9130.94	6851.48	8206.29	10915.4	8746.67	8504.18	11037	6620.13	10976	9216.34	6055.83	9975.95
Ganab	ENSMUSG00000071650	alpha glucosidase 2 alpha neutral subunit	6467.93	6281.13	6919.89	8281.28	8147.44	9224.57	7808	7694.39	8342.65	7721.09	7749.56	7358.02	10933.3	10163.9	9665.02	9335.68	9652.6	8627.27
Cap1	ENSMUSG00000028656	CAP, adenylate cyclase-associated protein 1 (yeast)	6451.27	6714.12	6142.35	7720.35	7508.26	7205.34	7134.31	7591.23	7457.49	6145.08	5796.32	5520.77	7385.78	7066.52	6691.82	7960.45	7039.63	6742.05
Raf1	ENSMUSG00000000441	v-raf-leukemia viral oncogene 1	6446.89	5730.44	6347.09	5699.17	5384.58	5762.47	5845.61	5820.7	6277.69	5395.96	5041.17	4830.67	5013.22	4685.45	4302.99	5668.72	5129.01	4901.32
Tbrg4	ENSMUSG00000000384	transforming growth factor beta regulated gene 4	6446.01	6361.03	6573.78	5584.21	5318.82	5614.87	5323.53	5540.57	6099.93	5772.23	5325.08	5119.71	5290.36	5466.89	4901.05	5257.55	4924.94	4490.94
Fau	ENSMUSG00000038274	Finkel-Biskis-Reilly murine sarcoma virus (FBR-MuSV) ubiquitously expressed (fox derived)	6443.38	4789.94	4315.49	4522.62	4076.53	2927.92	5954.43	4648.17	3972.87	3316.72	5280.2	5887.82	2187.79	3435.58	3413.6	3525.24	6173.18	5733.37
Actn1	ENSMUSG00000015143	actinin, alpha 1	6434.61	6221.74	6150.88	6455.72	6060.66	5974.33	6466.73	6408.64	6578.42	6005.55	5819.73	5161.72	6049.67	5548.81	5068.99	5898.08	5526.95	5199.47
Ctcf	ENSMUSG00000005698	CCCTC-binding factor	6431.98	6559.71	5853.51	7113.07	7317.38	7276.63	7596.48	7515.75	7730.23	7706.22	7550.53	6885.96	9022.68	7838.5	8419.19	9202.35	8275.97	8645.2
Coro1c	ENSMUSG00000004530	coronin, actin binding protein 1C	6424.97	7143.88	7376.91	6014.4	5870.59	6059.68	5453.13	6396.06	6488.32	6986.84	7338.82	6788.94	5639.6	6709.41	5471.7	6017.42	6144.27	5295.1
Bop1	ENSMUSG00000022557	block of proliferation 1	6424.97	6170.99	6468.97	4741.43	4185.6	4556.56	5653.65	5519.6	6293.52	6123.35	6029.5	5820.81	3852.86	4188.65	3823.16	5705.08	5572.01	5134.4
Fnta	ENSMUSG00000015994	farnesyltransferase, CAAX box, alpha	6422.34	5934.52	6208.16	5496.13	5407.84	5441.16	5883.51	5728.44	5493.59	6113.06	6875.38	6753.94	5032.38	5635.99	5655.06	5560.57	6273.51	5826.33
Rps3a1	ENSMUSG00000028081	ribosomal protein S3A1	6417.08	6935.48	6876.02	6215.59	7273.27	6090.81	6321.23	6481.61	6019.57	6442.44	7632.49	7909.1	5535.95	6603.33	6098.9	5491.57	7123.81	6232.73
Khdrbs1	ENSMUSG00000028790	KH domain containing, RNA binding, signal transduction associated 1	6396.04	6701.17	5924.2	6770.95	7007.01	6648.07	6911.78	7500.65	7043.53	6159.95	5978.76	5385.75	6380.88	5866.01	5685.91	6577.77	6146.82	6089.29
L3mbtl2	ENSMUSG00000022394	L3MBTL2 polycomb repressive complex 1 subunit	6395.16	6371.83	6828.49	6251.75	6330.13	6665.14	5893.29	6027.86	6726.96	6801.56	6196.33	5975.83	7489.42	7889.96	6902.6	7434.6	6997.12	6287.18
Odf2	ENSMUSG00000026790	outer dense fiber of sperm tails 2	6391.65	6676.33	6517.71	6575.33	7178.64	7512.6	6791.96	7404.2	8069.92	6464.17	6345.61	5734.8	6584.79	5454.28	5440.86	6897.57	5849.21	6077.34
Ilf3	ENSMUSG00000032178	interleukin enhancer binding factor 3	6370.61	6680.65	6383.66	9976.1	10464.4	10950.6	8199.26	9308.93	9824.41	6783.26	6841.24	6114.85	12740.3	12262.4	11195.3	9625.64	8286.17	8005.73
Zfp57	ENSMUSG00000036036	zinc finger protein 57	6359.21	6182.87	6431.19	4656.13	4223.29	4752.35	5187.81	4671.66	5251.29	9488.1	9272.55	9082.26	7010.63	6635.89	7135.66	7382.39	7253.06	7714.21
Ppp1r15b	ENSMUSG00000046062	protein phosphatase 1, regulatory subunit 15B	6355.71	5750.95	6487.25	7378.24	7586.85	8056.81	7016.93	7309.42	7603.6	5795.11	5843.15	5515.77	5958.41	5465.84	5463.13	5919.53	5127.31	5137.05
Taf5l	ENSMUSG00000038697	TATA-box binding protein associated factor 5 like	6351.32	6327.56	7244.07	6083.94	5725.43	5941.2	5146.24	5251.21	5599.51	6171.38	5990.47	5559.77	5386.12	5215.86	5075.85	5073.88	4650.29	4312.31
Dnmt1	ENSMUSG00000004099	DNA methyltransferase (cytosine-5) 1	6350.44	6859.89	6757.8	7214.13	7470.56	7921.26	7463.21	8182.53	9752.58	8219.74	7577.85	6864.95	9810.15	8449.78	8247.82	11195.7	9055.69	9169.13
Taf15	ENSMUSG00000020680	TATA-box binding protein associated factor 15	6336.42	4216.57	3858.47	4097.99	4227.3	4515.39	4581.36	4420.04	4515.89	2863.82	3255.73	2995.42	2758.96	3304.29	2822.39	3016.17	3090.84	3119.68
Prrc2c	ENSMUSG00000040225	proline-rich coiled-coil 2C	6333.79	7516.41	6405.59	9374.38	9264.62	8318.88	8683.44	8177.5	9334.96	9650.51	8429.59	8226.14	12217.6	8230.27	11913.3	9992.05	6917.19	10324.6
Dars	ENSMUSG00000026356	aspartyl-tRNA synthetase	6330.28	6680.65	5798.67	7061.15	7903.64	7050.71	6500.96	7231.42	6208.29	6246.87	7060.76	7006.97	6625.34	7048.66	7051.69	5379.69	6212.29	6566.08
Cand1	ENSMUSG00000020114	cullin associated and neddylation disassociated 1	6329.4	6869.61	6029.01	6860.89	6623.66	6639.04	6139.05	6729.03	6358.05	7754.26	7218.81	6913.96	7723.75	6645.34	7000.28	6456.56	5912.98	5943.2
Nsd1	ENSMUSG00000021488	nuclear receptor-binding SET-domain protein 1	6325.02	7468.9	6890.64	8398.1	7715.97	8075.89	7724.86	6885.87	7906.77	10592.9	9351.58	8787.22	9874.36	7413.12	9383.98	9284.4	7284.52	9205.66
Sf3a3	ENSMUSG00000028902	splicing factor 3a, subunit 3	6323.26	6178.55	5654.86	6641.15	6392.68	6424.16	6806.63	6483.29	5896.6	5745.93	6587.57	6567.91	5706.06	6163.25	6510.18	5182.03	6153.62	6279.87
Capns1	ENSMUSG00000001794	calpain, small subunit 1	6320.63	5810.34	6824.83	5270.83	5047.74	6156.07	5209.82	5314.95	6140.11	5100.88	4840.18	4764.66	4122.11	4092.03	3816.31	4597.45	4138.41	4156.92
Cox5a	ENSMUSG00000000088	cytochrome c oxidase subunit 5A	6317.13	5874.05	5574.43	5194.8	4894.56	4648.93	5521.6	5439.92	4950.56	5392.53	6900.75	6467.9	4873.53	6416.37	5495.69	5187.63	7362.75	6154.37
Asxl1	ENSMUSG00000042548	additional sex combs like 1	6315.37	6791.87	6308.09	7457.97	7266.05	7617.02	5871.29	6006.89	6151.06	5976.96	5367.03	5062.7	7368.88	6402.72	6856.33	5915.8	4666.44	5165.61
Usp48	ENSMUSG00000043411	ubiquitin specific peptidase 48	6299.59	6359.95	5643.89	6329.63	5726.23	6032.57	6035.12	5293.15	5762.66	8471.36	7068.56	7312.01	8299.42	6124.38	7502.38	7215.5	5695.31	6727.44
Wdr18	ENSMUSG00000035754	WD repeat domain 18	6297.84	5897.8	6308.09	4883.28	4611.46	4569.61	5832.16	5657.99	6186.37	5751.65	5773.88	5911.82	4155.91	4737.97	4738.26	5889.69	6020.97	5868.83
Pml	ENSMUSG00000036986	promyelocytic leukemia	6293.45	6253.05	6411.69	5552.68	5139.17	5895.01	4625.38	5005.47	5673.78	6440.15	6065.6	5591.78	5839	5396.52	5264.35	5937.24	5049.93	4909.95
Zc3h15	ENSMUSG00000027091	zinc finger CCCH-type containing 15	6277.67	6638.54	5532.99	6247.12	6385.47	5988.39	6470.4	6249.28	5855.2	5839.71	6297.8	6974.97	4818.33	5368.16	5656.78	4879.02	5397.7	6246.67
Naa25	ENSMUSG00000042719	N(alpha)-acetyltransferase 25, NatB auxiliary subunit	6273.29	6258.45	5614.64	6357.45	6099.15	6358.9	5427.46	5264.63	5319.48	6499.63	6619.76	6039.84	5541.58	4994.25	5380.88	4958.27	4544	4872.76
Hnrnpul1	ENSMUSG00000040725	heterogeneous nuclear ribonucleoprotein U-like 1	6265.4	6582.39	6695.65	6337.98	6529.82	6832.83	6438.61	7030.13	7423.4	7237.31	6902.7	6175.86	7124.41	6844.9	6045.78	8820.08	7841.46	7154.42
Paip2	ENSMUSG00000037058	polyadenylate-binding protein-interacting protein 2	6256.63	7093.13	6361.72	6945.26	7656.62	6784.63	6959.47	7251.55	6500.5	5792.82	6961.24	7138.99	6270.47	7813.29	7291.6	5175.51	6526.05	6657.72
Cherp	ENSMUSG00000052488	calcium homeostasis endoplasmic reticulum protein	6254.88	6761.63	6663.96	5002.88	5041.33	5469.27	7117.19	7456.2	8530.16	7724.52	6981.73	6237.87	5243.04	4620.33	4378.39	9398.14	8168.83	7815.81
Ndufs2	ENSMUSG00000013593	NADH:ubiquinone oxidoreductase core subunit S2	6245.23	5726.12	6295.91	6578.11	5921.11	6256.48	6068.14	6074.83	6383.62	6308.63	6575.86	6707.93	6602.81	7532.86	6688.4	6875.19	7454.58	6530.22
Upp1	ENSMUSG00000020407	uridine phosphorylase 1	6242.6	6232.54	7326.94	6125.66	6349.38	6808.73	6525.42	6812.06	7531.76	7361.97	8054.94	8039.12	7869.07	8225.01	8525.44	8926.37	9885.58	9245.5
Nr0b1	ENSMUSG00000025056	nuclear receptor subfamily 0, group B, member 1	6242.6	6403.14	7403.72	7750.02	9079.36	9244.65	7367.84	9069.89	8990.39	6554.52	6904.65	6689.93	11031.3	13074.3	11116.5	8795.84	10220.6	8486.5
Ywhaz	ENSMUSG00000022285	tyrosine 3-monooxygenase/tryptophan 5-monooxygenase activation protein, zeta polypeptide	6241.73	6348.08	6113.1	5867.91	5984.47	5791.59	4816.12	5465.08	5044.31	6324.64	6889.04	6021.84	5444.7	5409.12	5034.72	5385.29	5207.24	5008.23
Slc7a3	ENSMUSG00000031297	solute carrier family 7 (cationic amino acid transporter, y+ system), member 3	6234.71	6059.77	6433.62	7144.59	7365.5	7489.5	6591.44	6443.03	6414.05	6695.2	7231.49	7408.03	6258.08	6999.3	6710.67	6304.59	7457.13	7059.46
Hsd17b14	ENSMUSG00000030825	hydroxysteroid (17-beta) dehydrogenase 14	6231.2	6539.2	7257.48	5379.31	5344.48	5856.85	5137.68	5341.79	6149.85	4404.37	5288.01	5024.7	3277.18	4189.7	3665.51	3572.79	4316.97	4026.77
Api5	ENSMUSG00000027193	apoptosis inhibitor 5	6224.19	6707.64	5848.64	6234.14	6302.06	6282.59	5052.09	5011.34	5319.48	7653.61	7713.46	6944.96	6740.25	5940.58	6364.52	5535.4	5257.4	5846.92
Cops7a	ENSMUSG00000030127	COP9 signalosome subunit 7A	6221.56	5841.65	6554.28	6324.07	5895.45	6361.91	6211.19	6204.83	6639.3	4746.34	4537.73	4381.61	4838.61	4857.7	4537.76	5331.21	5235.3	4601.17
Yap1	ENSMUSG00000053110	yes-associated protein 1	6220.68	5848.13	5879.11	5858.64	5325.23	5293.56	4970.17	4780.69	4978.56	5490.89	5760.22	5389.75	5063.92	5213.76	5182.09	4462.25	4275.31	4172.2
Rabggtb	ENSMUSG00000038975	Rab geranylgeranyl transferase, b subunit	6217.18	6606.14	6254.47	5148.45	6146.47	5344.77	5026.42	5860.12	4868.98	6027.28	6809.04	6986.97	3797.66	4653.94	4374.96	4124.74	5096.7	4726.01
Nup153	ENSMUSG00000021374	nucleoporin 153	6205.78	7081.25	6328.81	6320.36	5990.89	6206.28	5691.55	5356.89	5642.13	8860.21	8388.61	7545.05	8034.68	6150.64	7615.48	6960.97	6008.22	7123.88
Vasp	ENSMUSG00000030403	vasodilator-stimulated phosphoprotein	6203.15	6088.93	6737.08	6007.91	5904.27	6251.46	6075.47	6129.35	6758.62	5386.81	4955.31	5007.69	3911.44	4066.82	3583.25	4894.87	4670.7	4229.3
Pafah1b1	ENSMUSG00000020745	platelet-activating factor acetylhydrolase, isoform 1b, subunit 1	6202.27	6291.93	5552.49	6349.1	6456.04	6159.08	7677.18	7785.81	7709.53	7339.1	7098.81	7146.99	6588.17	6514.05	6914.6	8450.87	8836.31	9349.75
Nedd8	ENSMUSG00000010376	neural precursor cell expressed, developmentally down-regulated gene 8	6201.39	5949.63	7047.86	4653.35	5196.91	4810.59	4591.15	4492.17	4828.8	4757.78	5774.85	6637.92	4267.44	5859.71	5298.62	4395.12	5536.3	5102.52
Ilrun	ENSMUSG00000056692	inflammation and lipid regulator with UBA-like and NBR1-like domains	6196.13	6272.49	7002.76	4967.65	4783.08	5306.61	4699.96	5086.82	5738.31	5992.97	5991.45	5633.78	4487.12	4756.87	4241.3	5361.98	5114.55	4496.25
Rac1	ENSMUSG00000001847	Rac family small GTPase 1	6195.26	6343.76	6271.53	5776.13	5564.23	5465.26	5761.25	6166.25	5827.19	6117.63	6436.34	5752.8	5015.48	5340.85	4854.79	5679.91	6191.03	5486.34
Sfr1	ENSMUSG00000025066	SWI5 dependent recombination repair 1	6193.5	6370.75	5844.98	5217.06	5388.59	5243.35	5044.76	5663.02	5118.58	6344.08	6677.33	6367.88	4872.4	5148.64	5154.68	4925.63	4869.67	4878.74
Rps6	ENSMUSG00000028495	ribosomal protein S6	6190.87	5887.01	5339.21	5461.82	5330.85	5086.72	5718.45	5806.44	5151.45	5422.26	6261.7	6749.94	4119.86	4943.83	5026.15	4828.67	6020.97	5985.7
Ptpa	ENSMUSG00000039515	protein phosphatase 2 protein activator	6190.87	5748.79	6369.03	5619.44	5256.26	5557.63	5296.63	5180.76	5845.46	5021.97	5187.51	5288.73	4994.07	5912.22	5130.68	5232.38	5565.21	4944.48
Rpn2	ENSMUSG00000027642	ribophorin II	6190	5912.92	6495.78	6316.65	6258.75	7219.4	6172.06	5912.96	6610.08	6488.19	6713.43	6101.85	6901.35	6571.82	5925.82	6364.26	6619.58	5666.3
Csnk1g2	ENSMUSG00000003345	casein kinase 1, gamma 2	6187.37	6369.67	7067.36	4836.93	5111.1	5301.59	5112	5694.05	5841.81	5287.31	5127.02	5141.71	4586.26	5002.65	4241.3	5313.49	4835.65	4306.33
Rtcb	ENSMUSG00000001783	RNA 2',3'-cyclic phosphate and 5'-OH ligase	6182.1	6154.79	6417.78	5729.77	5759.91	5761.46	5810.15	6097.48	6157.15	5075.72	5067.51	5494.76	4858.88	5570.87	5024.44	5632.36	5894.28	5241.31
Lama5	ENSMUSG00000015647	laminin, alpha 5	6169.83	5849.21	6578.65	5434.01	5294.76	6189.21	5635.31	5335.92	6126.71	4013.23	3612.82	3661.51	3666.98	2833.75	3156.55	3334.1	2872.31	2868.01
Nadk	ENSMUSG00000029063	NAD kinase	6168.95	6131.04	7101.48	5484.07	5283.53	5794.6	5109.56	5298.18	5903.9	5931.21	5483.14	5281.73	4909.58	4737.97	4729.69	4520.99	4022.77	3903.26
Enc1	ENSMUSG00000041773	ectodermal-neural cortex 1	6168.95	6547.84	6353.19	4813.75	4622.69	4483.26	4009.15	4033.39	4257.77	5519.48	6166.09	5290.73	4569.36	4921.77	4781.1	4029.64	4291.46	4243.91
Tmem131	ENSMUSG00000026116	transmembrane protein 131	6150.54	6734.64	6969.86	6235.99	6914.78	8115.05	7155.1	7118.2	8194.11	8200.3	7593.46	6506.9	7953.57	5568.77	6487.9	7426.21	6574.52	7262
Hmga1	ENSMUSG00000046711	high mobility group AT-hook 1	6140.9	5327.68	5575.64	5268.05	4483.14	4453.14	5343.09	4780.69	5000.48	4065.84	4661.64	4600.64	3351.54	4024.81	3886.57	4109.82	4358.64	3988.92
Mest	ENSMUSG00000051855	mesoderm specific transcript	6140.02	5852.45	6191.1	5281.03	4640.33	5252.39	5242.83	4980.3	5178.24	4410.09	4603.1	4227.59	2538.16	2503.95	2513.93	2568.64	2591.71	2398.53
Mdh1	ENSMUSG00000020321	malate dehydrogenase 1, NAD (soluble)	6138.27	6299.48	6678.59	5949.5	7105.66	6567.75	6079.14	7007.48	6664.87	7403.15	7748.59	8365.16	6158.94	6548.71	6780.93	7069.12	7775.99	7478.48
Psmd11	ENSMUSG00000017428	proteasome (prosome, macropain) 26S subunit, non-ATPase, 11	6122.48	6934.4	6600.59	5953.21	6199.4	6194.23	5109.56	5441.6	5279.3	6605.99	6942.7	6426.89	5574.25	5944.78	5219.79	5018.87	5186.83	4872.1
Ndufa4	ENSMUSG00000029632	Ndufa4, mitochondrial complex associated	6119.85	5794.14	5836.45	5215.2	5962.01	4402.93	6037.57	5872.7	4858.02	3534.02	5132.88	5831.81	3472.08	5511	4882.2	3299.61	5815.2	5114.48
Gemin5	ENSMUSG00000037275	gem nuclear organelle associated protein 5	6118.98	6338.36	6155.75	5892.02	5594.7	5847.82	4741.53	4775.66	4901.86	6147.37	6007.06	5757.8	4793.54	4756.87	4500.06	3848.76	3527.04	3518.11
Ahctf1	ENSMUSG00000026491	AT hook containing transcription factor 1	6111.09	7206.51	5645.11	6620.76	5796.8	5738.37	7556.13	5637.02	6734.27	10248.7	8484.23	7986.11	6335.81	4217.01	6194.86	7787.97	6019.27	8151.15
Nudt4	ENSMUSG00000020029	nudix (nucleoside diphosphate linked moiety X)-type motif 4	6109.33	5542.55	5600.02	5765.93	5321.22	5395.98	6197.74	5834.12	5503.33	6411.56	6527.08	6136.85	5478.5	5550.91	5427.15	5492.51	5700.41	5863.52
Arid5b	ENSMUSG00000019947	AT rich interactive domain 5B (MRF1-like)	6107.58	6805.91	6646.9	8976.64	10124.4	10054.9	6372.58	7721.23	7799.63	8859.07	8406.17	7044.98	13953.7	10882.3	11514	10785.5	8225.8	8434.04
Pdzd4	ENSMUSG00000002006	PDZ domain containing 4	6105.83	5752.03	6081.41	4674.67	4499.18	4660.98	5483.7	5787.15	5637.26	4626.25	5336.79	5094.71	3483.35	4284.23	3925.98	4430.55	4966.6	4235.94
Uhrf1	ENSMUSG00000001228	ubiquitin-like, containing PHD and RING finger domains, 1	6095.3	6659.05	5975.38	8337.83	8208.4	8450.41	7320.16	8153.17	8724.96	7114.93	6428.54	6291.87	11466.2	11218.4	9973.47	12506.6	10432.3	9859.08
Pomp	ENSMUSG00000029649	proteasome maturation protein	6091.8	5863.25	6649.34	4850.83	5290.75	4760.39	5574.18	5732.63	5560.55	4734.9	5204.1	6371.88	3769.49	4817.79	4733.12	4920.97	6316.03	5618.49
Smg7	ENSMUSG00000042772	Smg-7 homolog, nonsense mediated mRNA decay factor (C. elegans)	6080.4	6404.22	5969.29	6947.11	6714.28	6955.33	7170.99	6694.64	7461.15	7670.77	6404.15	6008.83	8461.65	6687.35	7139.09	9142.68	7173.13	7877.57
Dpy30	ENSMUSG00000024067	dpy-30, histone methyltransferase complex regulatory subunit	6071.63	6307.04	6954.02	5066.86	5613.15	4943.13	5151.13	5310.76	5093.01	5390.24	7231.49	7652.06	4822.83	7219.86	6265.12	5351.72	7624.64	6628.5
Csnk1d	ENSMUSG00000025162	casein kinase 1, delta	6071.63	5920.48	6138.69	4496.66	4433.42	4734.28	4948.17	5435.73	5655.52	5470.3	5178.73	4966.69	4433.04	4547.86	4136.76	5921.39	5209.79	4828.27
Nfx1	ENSMUSG00000028423	nuclear transcription factor, X-box binding 1	6056.73	6273.57	5943.7	5928.18	6129.63	6443.24	6530.31	7073.74	7159.19	6195.4	5873.39	5572.77	5434.56	4744.27	4998.73	6179.65	5685.1	5669.62
Arpc2	ENSMUSG00000006304	actin related protein 2/3 complex, subunit 2	6054.97	5808.18	5879.11	5181.82	4969.15	5031.49	5560.73	5324.18	5358.44	5303.32	5816.81	5429.75	4190.83	4405.02	4332.12	4718.65	5291.42	5012.88
Sod2	ENSMUSG00000006818	superoxide dismutase 2, mitochondrial	6054.97	5783.35	6081.41	5168.84	5378.16	5082.7	5096.11	5376.18	5243.99	6937.66	8231.53	8215.14	6338.07	7968.74	7382.43	6162.87	7444.37	6725.45
Ywhah	ENSMUSG00000018965	tyrosine 3-monooxygenase/tryptophan 5-monooxygenase activation protein, eta polypeptide	6052.34	5524.2	5454.99	4748.85	4449.46	4372.81	4022.6	3924.36	3651.43	4811.53	5688.02	5327.74	4434.17	5582.42	4524.05	3747.14	4653.69	3996.89
Bap1	ENSMUSG00000021901	Brca1 associated protein 1	6046.21	6293.01	6880.89	5105.8	4946.69	5247.37	4921.27	5341.79	5774.84	5872.88	5548.5	5073.7	4350.8	4622.43	4018.52	4887.41	4663.89	3897.28
Thrap3	ENSMUSG00000043962	thyroid hormone receptor associated protein 3	6033.93	6593.19	6259.35	7371.75	7557.18	8010.62	6196.52	6778.51	7646.21	6179.39	6066.57	5456.76	9076.75	8047.51	7622.34	7732.02	6238.65	6432.6
Ankrd10	ENSMUSG00000031508	ankyrin repeat domain 10	6032.18	6848.02	6891.86	3526.87	3572.08	3632.79	3968.8	4503.91	4267.51	7642.18	7357.35	7103.99	5406.4	5243.17	4733.12	6321.37	6194.43	5539.46
Nol6	ENSMUSG00000028430	nucleolar protein family 6 (RNA-associated)	6023.41	6395.59	6390.97	6663.4	6770.42	7019.59	6238.09	6911.03	7626.73	6939.95	6557.32	6045.84	7140.18	7262.93	6266.84	7625.74	7249.66	6417.33
Mdm2	ENSMUSG00000020184	transformed mouse 3T3 cell double minute 2	6010.26	8053.06	6743.18	4175.87	4468.7	4687.09	4092.29	4325.27	4406.31	6396.69	7396.38	6397.89	4618.93	4740.07	4938.75	4373.68	4759.98	4770.5
Syncrip	ENSMUSG00000032423	synaptotagmin binding, cytoplasmic RNA interacting protein	6006.75	6196.9	4961.41	5781.69	6014.14	5310.63	6752.84	6942.06	6076.79	6286.9	6897.82	6588.91	5173.2	5849.2	6097.19	5666.86	6632.34	7130.52
Hyou1	ENSMUSG00000032115	hypoxia up-regulated 1	6005.87	6296.25	6657.87	6383.41	6079.91	7312.78	5418.9	5441.6	5614.12	10113.7	8582.77	8960.24	13744.1	11397	10893.7	9074.62	7853.37	7279.26
Plk1	ENSMUSG00000030867	polo like kinase 1	6003.24	6182.87	6219.13	5349.64	4994.01	5314.64	5185.37	5312.44	5990.35	5640.71	5954.37	5194.72	5720.71	5777.78	5240.36	5323.75	5015.92	4478.32
Bcas2	ENSMUSG00000005687	breast carcinoma amplified sequence 2	6001.49	5574.95	5820.61	5763.15	5685.33	5607.84	6018.01	5964.96	5756.58	5655.58	5819.73	6114.85	5243.04	5548.81	5487.12	5295.78	6153.62	5874.81
Erh	ENSMUSG00000021131	ERH mRNA splicing and mitosis factor	5997.11	5609.5	5899.82	5304.21	5432.7	4719.22	5451.91	5113.66	4733.83	4264.84	5803.15	6041.84	3812.3	5233.72	5418.58	3377.92	4931.74	4965.07
Hjurp	ENSMUSG00000044783	Holliday junction recognition protein	5996.23	6032.78	5902.26	7669.36	7629.36	7992.55	7326.27	7308.58	7547.59	7706.22	6725.13	6341.88	10481.6	8885.66	8474.03	9682.51	7903.54	7866.28
A730008H23Rik	ENSMUSG00000044783	RIKEN cDNA A730008H23 gene	5996.23	6032.78	5902.26	7669.36	7629.36	7992.55	7326.27	7308.58	7547.59	7706.22	6725.13	6341.88	10481.6	8885.66	8474.03	9682.51	7903.54	7866.28
Dnajc2	ENSMUSG00000029014	DnaJ heat shock protein family (Hsp40) member C2	5995.35	6498.17	6004.63	4940.77	5297.16	5289.54	5904.3	5517.92	5722.49	6117.63	6452.93	6637.92	4762	4692.81	5123.83	4915.38	5558.41	6027.54
Dlc1	ENSMUSG00000031523	deleted in liver cancer 1	5990.97	5326.6	5905.92	6575.33	6249.13	6953.32	6274.77	6266.06	6916.9	7319.66	6909.53	6005.83	7682.06	6603.33	6808.35	7124.13	6200.39	6362.88
Sumo3	ENSMUSG00000020265	small ubiquitin-like modifier 3	5985.71	5729.36	5834.01	5491.49	5532.15	5156	5092.44	5378.7	5068.66	4730.33	6066.57	5621.78	4469.09	6206.31	5116.97	4727.04	6225.89	5112.48
Ppm1a	ENSMUSG00000021096	protein phosphatase 1A, magnesium dependent, alpha isoform	5984.83	6216.34	6354.41	5386.72	5334.05	5585.75	5467.8	5788.83	5656.74	5403.96	5434.35	5073.7	4525.42	4434.43	4410.95	5019.8	4764.23	4503.55
Psma1	ENSMUSG00000030751	proteasome (prosome, macropain) subunit, alpha type 1	5983.08	6415.02	5824.26	5468.31	6210.63	5462.25	6079.14	6465.67	5812.58	5952.94	6930.02	7127.99	5431.18	5912.22	6174.3	5238.91	6270.96	6684.28
Fubp3	ENSMUSG00000026843	far upstream element (FUSE) binding protein 3	5980.45	6451.73	6036.32	6349.1	6559.5	6496.46	5778.36	6606.58	6359.26	6372.68	6052.91	5811.81	5684.66	5744.17	5603.65	5415.12	5241.25	5435.21
Glyr1	ENSMUSG00000022536	glyoxylate reductase 1 homolog (Arabidopsis)	5979.57	6040.34	6080.19	6858.11	7014.23	7145.1	6150.06	6850.64	6729.4	6338.36	6012.91	5614.78	7523.22	6854.35	6702.11	7269.58	6350.04	6105.23
Eno1b	ENSMUSG00000059040	enolase 1B, retrotransposed	5976.06	6773.51	6704.18	6375.99	6075.1	6580.8	6230.75	7025.94	7293.13	5670.45	6260.73	5247.73	5356.83	5314.59	5041.57	6226.27	5973.36	5093.89
Ap2a2	ENSMUSG00000002957	adaptor-related protein complex 2, alpha 2 subunit	5974.31	5790.9	6069.23	5687.12	5296.36	5660.05	5393.22	5699.09	6048.79	5935.78	5668.51	5115.71	4840.86	4656.04	4337.26	5528.87	5214.04	4625.74
Zwint	ENSMUSG00000019923	ZW10 interactor	5974.31	6204.46	5844.98	4752.56	5072.6	4605.76	5234.27	5362.76	4761.84	5346.78	5603.14	6295.87	4066.91	4484.84	4997.02	4400.72	5010.82	5565.36
Ubb	ENSMUSG00000019505	ubiquitin B	5971.68	5163.55	5593.92	5321.82	4706.09	5071.65	5422.56	5416.44	5583.68	5120.33	5743.63	5523.77	4894.93	5403.87	4870.21	5858.92	5833.06	5360.84
Phb	ENSMUSG00000038845	prohibitin	5969.93	5772.55	6455.56	4595.87	4374.07	4376.82	4972.62	4673.33	4780.1	5203.82	5578.75	6161.85	3529.54	4114.08	4102.49	4256.2	4834.8	4722.69
Myo10	ENSMUSG00000022272	myosin X	5967.3	6564.03	6099.69	9276.1	9856.49	9883.25	7631.94	8678.21	8973.34	7536.96	7630.53	6832.95	11372.7	10876	10563	11950.9	10213	10202.4
Phf5a	ENSMUSG00000061360	PHD finger protein 5A	5964.67	5730.44	6293.47	5246.72	5025.29	5289.54	4780.66	4706.88	4620.6	5099.74	5339.72	5594.78	4686.52	5649.64	5209.51	4838.93	5611.98	4894.68
Fam136a	ENSMUSG00000057497	family with sequence similarity 136, member A	5962.04	5630.02	5715.8	6101.55	6398.3	5737.37	5618.19	5366.11	5111.28	3561.47	4059.67	4780.66	3828.08	4737.97	4885.63	3153.23	3828.9	4048.02
Fbl	ENSMUSG00000046865	fibrillarin	5960.28	4204.7	4299.64	3330.31	3375.59	3652.88	3403.93	3530.16	3536.98	2838.65	3821.61	3515.49	2967.38	4442.83	3127.42	2805.46	3424.16	2844.77
Pfdn2	ENSMUSG00000006412	prefoldin 2	5956.77	4798.58	4933.38	4017.33	4084.55	3560.5	3959.02	3839.65	3473.67	3315.58	4726.03	5117.71	3265.92	5767.28	4520.62	2955.57	4548.25	4241.92
Tcf3	ENSMUSG00000020167	transcription factor 3	5945.38	5914	6451.9	5141.96	5209.74	5488.35	5352.87	5551.47	5918.51	6439.01	5352.4	5538.77	5119.12	5015.25	4674.85	4715.85	4188.58	3927.16
Imp4	ENSMUSG00000026127	IMP4, U3 small nucleolar ribonucleoprotein	5943.62	5457.25	6027.79	6169.24	5718.21	5965.29	6079.14	5852.57	6169.33	4760.06	4722.13	5037.7	4843.11	5402.82	5183.81	5312.56	5349.24	5024.17
Arglu1	ENSMUSG00000040459	arginine and glutamate rich 1	5940.12	5358.99	5300.21	3745.67	3871.22	3804.49	5152.35	5247.86	5153.89	4884.73	5882.18	5783.8	3788.65	4515.3	4270.43	4262.73	4933.44	4698.12
Safb	ENSMUSG00000071054	scaffold attachment factor B	5917.32	5138.71	4798.1	3663.16	3653.88	3961.13	4839.35	5115.34	5205.03	3904.58	4739.69	4472.62	3703.03	4883.96	3761.47	5064.56	5160.47	4650.97
Ube4b	ENSMUSG00000028960	ubiquitination factor E4B	5916.44	6781.07	6127.72	5328.31	5637.21	5465.26	5075.32	5768.7	5519.15	6078.75	6163.16	5219.72	5475.12	4944.88	4842.79	5408.59	4884.12	4611.79
Rpl30	ENSMUSG00000058600	ribosomal protein L30	5915.57	5228.33	5158.84	4997.32	5182.48	3912.94	5700.11	5002.11	4183.5	3783.35	4869.45	7241	3127.35	5298.84	5070.71	3585.84	6234.4	5888.09
Ifitm1	ENSMUSG00000025491	interferon induced transmembrane protein 1	5911.18	5926.96	5424.52	4907.39	5421.47	4069.57	5483.7	5683.15	4521.98	4773.79	6669.52	6773.94	4240.4	5580.32	5540.25	4237.56	6057.54	5560.05
Trap1	ENSMUSG00000005981	TNF receptor-associated protein 1	5907.68	5632.18	5922.98	6452.02	6253.14	6706.31	5674.44	5977.54	6113.32	5882.03	5617.77	5651.78	6345.95	6314.49	5924.11	5381.56	5163.02	5006.9
Tmem183a	ENSMUSG00000042305	transmembrane protein 183A	5907.68	5857.85	6077.76	4397.46	4357.23	4227.22	4396.74	4429.27	4304.04	5116.9	4933.85	5026.7	3654.58	3766.43	3459.87	3981.16	3550	3443.07
2009-09-01	ENSMUSG00000059248	septin 9	5906.8	5719.64	5881.54	4723.81	4423.79	4383.85	4559.36	4657.4	5207.46	5965.52	5796.32	5430.75	3785.27	3939.73	3584.97	4824.01	4472.58	4156.26
Txnl4a	ENSMUSG00000024571	thioredoxin-like 4A	5904.17	5565.23	6389.75	4321.43	3898.49	4226.21	5167.03	4898.11	5191.63	5215.25	5281.18	5461.76	3734.57	4176.05	3936.27	4584.39	4296.56	3979.62
Mettl16	ENSMUSG00000010554	methyltransferase like 16	5903.29	5500.44	5308.74	4563.42	4336.37	4488.28	3976.14	3962.94	3841.37	5401.68	6243.16	5816.81	3678.24	4374.56	4306.42	3553.21	4092.49	3929.82
Pfkl	ENSMUSG00000020277	phosphofructokinase, liver, B-type	5895.4	6519.76	7024.7	4824.87	5072.6	5953.24	4808.78	5399.66	6646.61	6277.75	6048.04	5586.78	5647.48	5040.46	3979.11	6444.44	5216.59	4323.6
Mrpl45	ENSMUSG00000018882	mitochondrial ribosomal protein L45	5890.14	5531.76	6083.85	5551.76	5912.29	6084.78	5575.4	5917.99	5746.84	5672.73	6454.88	6333.88	5716.2	7001.4	6162.3	5806.71	6946.1	5937.23
Ccdc124	ENSMUSG00000007721	coiled-coil domain containing 124	5885.76	5227.26	5424.52	3523.16	3587.31	3678.98	3593.44	3857.26	3547.94	3421.94	4350.41	4418.61	2885.14	4316.79	3384.47	3315.46	3952.19	3392.61
Mtch2	ENSMUSG00000027282	mitochondrial carrier 2	5885.76	5845.97	5955.88	5976.39	6457.65	6014.49	6294.33	6531.09	5933.12	5079.15	6049.01	6557.91	5119.12	6060.32	5850.42	5767.55	6832.16	6625.84
Cdca7	ENSMUSG00000055612	cell division cycle associated 7	5878.74	6206.62	6233.75	6169.24	5864.97	6031.56	7633.16	8249.62	8479.02	5600.68	5558.26	5294.73	6630.98	7533.91	6628.42	8278.39	9434.08	7959.24
Nup85	ENSMUSG00000020739	nucleoporin 85	5869.97	5415.14	5714.58	5131.76	4745.39	5097.76	4756.21	4657.4	4754.53	5620.12	5637.29	5330.74	4802.56	4492.2	4267	4959.2	4947.89	4569.96
Dnajc21	ENSMUSG00000044224	DnaJ heat shock protein family (Hsp40) member C21	5864.71	5881.61	5529.33	4700.63	5067.79	5360.83	5242.83	5458.37	5567.86	5670.45	5816.81	6200.86	5288.11	5223.21	5519.68	5635.16	5617.93	6151.05
Incenp	ENSMUSG00000024660	inner centromere protein	5859.45	5221.86	5239.28	3661.3	3639.44	4249.31	3993.26	4312.69	5100.32	4772.64	4964.09	4229.59	4716.94	4773.68	4135.05	5120.5	4530.4	4216.69
Sart1	ENSMUSG00000039148	squamous cell carcinoma antigen recognized by T cells 1	5855.07	4608.54	4536.08	3563.95	3620.2	3835.62	3780.51	4467.01	4160.37	3783.35	4328.95	4547.63	3288.45	4698.06	3243.95	3180.26	3400.35	2847.43
Ythdf1	ENSMUSG00000038848	YTH N6-methyladenosine RNA binding protein 1	5842.79	6510.04	6432.4	5361.69	5537.76	5518.47	5284.4	5896.18	5861.29	6780.97	6649.03	6056.84	6377.5	6235.72	6326.82	5973.6	5606.03	5424.58
Pelp1	ENSMUSG00000018921	proline, glutamic acid and leucine rich protein 1	5841.92	5890.25	5876.67	6114.53	6014.95	6390.02	5937.31	5895.34	6750.1	6044.43	6144.62	5753.8	6431.57	7188.35	6050.92	7373.07	7352.54	6229.41
Rrs1	ENSMUSG00000061024	ribosome biogenesis regulator 1	5841.92	5278.01	5526.89	3653.89	3560.85	3634.8	4814.89	5137.98	4765.49	3643.82	4362.12	4167.58	3039.48	3658.25	3105.14	4245.95	4562.71	3925.83
Nup50	ENSMUSG00000016619	nucleoporin 50	5838.41	6052.21	5987.57	6399.17	6249.13	6353.88	4990.96	5154.76	5360.87	6065.02	6203.16	5698.79	6920.5	6837.55	6282.26	6609.47	6242.05	5444.51
Nup133	ENSMUSG00000039509	nucleoporin 133	5827.89	5852.45	5620.74	6627.25	6459.25	6762.54	5120.56	5504.5	5836.94	7049.74	6697.82	6246.87	7060.2	6534.01	6400.5	5127.02	4667.3	4521.48
Adipor1	ENSMUSG00000026457	adiponectin receptor 1	5826.14	5838.42	6339.78	4899.04	4735.77	4895.94	4927.38	5107.79	5186.76	4609.1	4921.16	4579.64	4096.2	4152.94	3794.03	4250.61	3900.32	3557.29
Stt3a	ENSMUSG00000032116	STT3, subunit of the oligosaccharyltransferase complex, homolog A (S. cerevisiae)	5825.26	5730.44	5467.18	6053.34	6083.11	6363.92	7188.11	6952.13	6449.36	6083.32	7123.2	7022.97	5937.01	5906.97	6124.6	7471.9	8424.77	8440.68
Tubb2b	ENSMUSG00000045136	tubulin, beta 2B class IIB	5823.51	6024.14	5678.02	5879.04	5617.96	5686.16	6225.86	6432.12	6263.08	6246.87	6246.09	6325.88	5639.6	5862.86	5533.39	6548.87	6027.77	5716.1
Carm1	ENSMUSG00000032185	coactivator-associated arginine methyltransferase 1	5820.88	6129.96	5944.92	5541.56	5334.05	5558.64	5255.06	5550.63	5807.71	5283.88	5369.96	4610.64	4277.58	4257.98	3835.16	4335.45	4038.07	3706.7
Cdk1	ENSMUSG00000019942	cyclin-dependent kinase 1	5820	6047.89	6718.8	5052.02	5820.06	5755.44	5103.45	5485.21	5502.11	5704.76	6365.12	7166.99	5332.04	6039.31	6325.1	5584.81	6049.03	5950.51
Smu1	ENSMUSG00000028409	smu-1 suppressor of mec-8 and unc-52 homolog (C. elegans)	5815.61	5794.14	5342.87	6180.36	6407.12	6319.74	6339.57	6266.06	5962.34	6445.87	6764.16	7086.98	6109.37	6028.81	6657.55	6197.37	6940.15	7588.04
Pdhb	ENSMUSG00000021748	pyruvate dehydrogenase (lipoamide) beta	5812.98	5435.65	5881.54	6841.42	7236.38	6859.94	6176.96	6267.74	5968.43	4144.75	4827.5	5388.75	4540.07	5792.48	5577.95	4215.18	5021.02	4583.9
Pum1	ENSMUSG00000028580	pumilio RNA-binding family member 1	5805.09	6287.61	5952.23	5092.82	5249.84	5206.2	4904.15	5375.34	5393.75	7022.29	6545.62	5703.79	4905.07	4138.24	4359.54	5201.61	4434.31	4605.15
Smc4	ENSMUSG00000034349	structural maintenance of chromosomes 4	5801.59	6800.51	5667.05	7738.9	7529.11	7854.99	7458.32	6432.12	7497.67	8827.05	8004.21	7722.07	8602.47	6820.74	8384.92	6796.87	6402.76	7911.43
Phf3	ENSMUSG00000048874	PHD finger protein 3	5788.43	7063.97	5749.92	7084.33	6845.01	6744.47	6790.74	5709.15	6491.98	7995.58	7440.28	6653.92	8199.16	5883.86	7277.89	6704.57	5380.7	6828.38
Pcbp4	ENSMUSG00000023495	poly(rC) binding protein 4	5770.9	5546.87	5922.98	5543.41	5118.32	5331.71	5707.45	5455.86	5481.41	3578.63	3506.48	3495.48	2983.15	3154.09	3249.09	3523.37	3323.82	3217.96
Shmt1	ENSMUSG00000020534	serine hydroxymethyltransferase 1 (soluble)	5767.39	6030.62	5758.45	6080.23	6018.96	5875.93	5736.79	5969.15	6064.62	6464.17	6482.2	6087.84	7068.08	6823.89	6765.51	6937.66	6600.88	6275.89
Hsph1	ENSMUSG00000029657	heat shock 105kDa/110kDa protein 1	5767.39	6131.04	5409.9	5987.51	5055.76	5356.82	5415.23	4638.11	5062.57	7044.02	7297.84	6763.94	5289.23	5481.59	5507.69	5545.65	5549.91	5823.01
Khsrp	ENSMUSG00000007670	KH-type splicing regulatory protein	5765.64	6785.39	6260.56	7150.16	7422.44	7752.57	6783.4	7316.13	7497.67	8123.67	6926.12	7028.98	8432.36	8125.23	7058.55	8063.01	6725.02	6328.35
Luc7l2	ENSMUSG00000029823	LUC7-like 2 (S. cerevisiae)	5764.76	5767.15	5214.9	4749.77	4682.84	4430.04	6394.59	6369.22	6233.86	5424.55	5840.22	5273.73	3864.13	4046.86	4093.92	5675.25	6670.6	6765.29
Mrpl18	ENSMUSG00000057388	mitochondrial ribosomal protein L18	5764.76	5247.77	5564.68	4352.95	4341.19	4289.47	4283.03	4341.2	4153.06	4789.8	5603.14	6192.86	4312.5	5728.42	5620.79	4671.1	6100.05	5479.04
Kat6b	ENSMUSG00000021767	K(lysine) acetyltransferase 6B	5755.12	5669.97	5490.33	5554.54	5739.06	6413.12	5564.39	5359.4	6370.22	8136.25	6855.87	6362.88	7980.6	5439.58	6996.85	8508.68	5624.73	7655.78
Ubr7	ENSMUSG00000041712	ubiquitin protein ligase E3 component n-recognin 7 (putative)	5754.24	5982.03	6178.91	5871.62	6209.03	6192.22	6562.1	7020.07	6702.61	5027.69	4991.41	4848.67	4894.93	5121.33	4986.74	6006.23	6165.52	5800.43
Arhgap35	ENSMUSG00000058230	Rho GTPase activating protein 35	5753.36	6907.41	6477.5	4620.9	4732.56	4901.96	4406.52	4524.04	5065.01	7527.81	6860.75	5715.79	4782.28	3551.11	4225.87	5004.88	3963.25	4404.61
Cul1	ENSMUSG00000029686	cullin 1	5748.98	5853.53	4336.21	6245.26	5487.23	5452.2	6185.51	5065.85	5011.44	5202.67	4991.41	5089.71	4160.41	3561.62	4534.33	3595.16	3476.03	4253.87
Fxr2	ENSMUSG00000018765	fragile X mental retardation, autosomal homolog 2	5741.09	4706.8	5157.62	3862.49	3803.85	4235.25	4494.55	4731.21	5164.85	4284.29	4415.78	4427.61	3786.39	4465.94	3348.48	5016.07	4881.57	4192.78
Hdac2	ENSMUSG00000019777	histone deacetylase 2	5736.71	5752.03	5227.09	5777.05	6374.24	6103.86	5729.46	6097.48	5705.44	6883.91	7431.5	7791.08	6794.33	7679.9	7478.39	6120.91	7213.94	7279.26
Ppil1	ENSMUSG00000024007	peptidylprolyl isomerase (cyclophilin)-like 1	5736.71	5311.48	5753.58	4815.6	4329.96	4433.05	4949.39	4784.88	5186.76	4994.52	5272.4	4823.67	4963.66	5516.25	4887.34	5859.85	6110.25	5198.81
Mtdh	ENSMUSG00000022255	metadherin	5720.92	6260.61	5752.36	4883.28	5079.82	5248.37	5696.44	5629.47	5239.12	6753.53	6883.19	6856.95	6149.93	5755.72	6150.31	6141.43	6498.84	6846.97
Adgrl1	ENSMUSG00000013033	adhesion G protein-coupled receptor L1	5712.16	6021.98	6761.46	4160.11	4183.19	4477.23	4408.97	4619.66	5315.82	6410.42	6153.41	5650.78	4199.84	4022.7	3800.89	5088.8	4883.27	4674.21
Tle5	ENSMUSG00000054452	TLE family member 5, transcriptional modulator	5712.16	5348.19	6449.47	4841.56	4580.18	5168.05	5004.41	4643.98	5307.3	5968.95	5864.61	5925.82	5347.81	5467.94	5247.21	5262.21	4822.05	4868.78
Tjp2	ENSMUSG00000024812	tight junction protein 2	5710.4	5931.28	5422.09	5457.19	5556.21	5441.16	5848.06	6354.12	6873.07	5466.87	5641.19	5287.73	5178.83	5149.69	4902.77	6148.89	5333.93	5463.1
Tle4	ENSMUSG00000024642	transducin-like enhancer of split 4	5701.63	5811.42	5954.67	5172.55	5166.44	5528.52	4948.17	4862.05	5274.43	6826.72	7422.72	6591.91	6146.55	5994.15	6535.88	5808.58	5803.3	5986.37
Ranbp1	ENSMUSG00000005732	RAN binding protein 1	5699.88	6007.94	6479.93	4563.42	4917.82	4752.35	5614.52	6200.64	5713.96	5418.83	6343.66	6417.89	3955.38	5103.48	4410.95	5458.01	6543.91	5665.63
Farsb	ENSMUSG00000026245	phenylalanyl-tRNA synthetase, beta subunit	5699.88	6189.35	5327.02	6877.58	7909.25	7134.05	6064.47	6623.35	5832.06	5303.32	5786.56	5775.8	4851	4950.13	5492.27	4330.79	4579.71	5306.38
Nmd3	ENSMUSG00000027787	NMD3 ribosome export adaptor	5697.25	5729.36	5481.8	5748.31	6871.47	6150.05	4917.6	5587.54	4878.72	4977.37	5454.84	5938.82	5105.6	6057.16	6042.35	4124.74	4950.45	5056.04
Rpl35a	ENSMUSG00000060636	ribosomal protein L35A	5693.74	4701.4	4414.2	4600.5	4531.26	3253.25	5346.76	4748.82	3602.73	3339.59	5705.58	6972.97	3053	6107.58	5303.76	3093.56	6871.27	5969.1
Ranbp3	ENSMUSG00000002372	RAN binding protein 3	5691.99	6209.86	6291.03	4028.45	4207.25	4506.35	4038.5	4652.37	4588.95	5633.85	6040.23	5376.75	4563.72	5021.55	4282.42	4900.46	5147.71	4158.91
Sec31a	ENSMUSG00000035325	Sec31 homolog A (S. cerevisiae)	5691.11	6226.06	5736.51	6010.69	5700.56	5807.65	5900.63	5860.96	6149.85	6806.14	6314.39	5855.81	5556.23	5341.9	5231.79	5870.11	5202.98	5213.42
Ezh2	ENSMUSG00000029687	enhancer of zeste 2 polycomb repressive complex 2 subunit	5689.36	5768.23	5352.62	6478.9	6391.08	6709.32	6746.72	6307.99	6891.33	5839.71	5601.19	5314.74	6253.57	5688.5	6158.88	5777.81	5814.35	5935.9
Umps	ENSMUSG00000022814	uridine monophosphate synthetase	5687.61	5133.31	5513.49	5494.27	5026.89	5095.75	4620.49	4340.36	4400.23	4995.66	5113.37	5318.74	5025.62	5663.3	5685.91	4182.55	4351.83	4393.99
Tra2b	ENSMUSG00000022858	transformer 2 beta	5686.73	6294.09	5643.89	5982.88	6701.45	5912.08	7266.36	7871.36	7092.23	6624.29	7607.12	8009.11	7337.33	7490.84	7668.61	7792.63	8926.45	9539.01
Nap1l4	ENSMUSG00000059119	nucleosome assembly protein 1-like 4	5667.44	5342.79	5601.24	5792.81	5848.93	5942.2	5663.43	6060.57	5936.77	5966.66	5429.48	5610.78	6352.71	6264.08	6232.56	6906.89	6491.19	6224.09
Trim27	ENSMUSG00000021326	tripartite motif-containing 27	5664.81	5580.35	5816.95	4210.17	3983.5	4067.57	4747.65	4794.11	4847.07	5624.7	5755.34	5397.75	4474.73	4802.04	4251.58	5346.13	5282.91	4611.79
Picalm	ENSMUSG00000039361	phosphatidylinositol binding clathrin assembly protein	5660.43	5912.92	5030.88	6323.14	6575.54	6139	5857.84	6031.22	5745.62	6987.98	7366.13	6471.9	6852.91	7184.15	7051.69	6086.42	6406.16	6704.86
Ipo9	ENSMUSG00000041879	importin 9	5660.43	5581.43	5344.09	6232.28	5800.81	6038.59	5295.41	5402.18	5712.75	6196.55	5958.28	5461.76	5816.47	5022.6	5170.1	5168.98	4776.98	4862.14
Chchd4	ENSMUSG00000034203	coiled-coil-helix-coiled-coil-helix domain containing 4	5652.54	5186.22	5436.71	5398.78	5593.9	5122.86	5015.41	5148.05	4828.8	3714.73	4121.13	4294.6	3940.73	5018.4	4260.15	3506.59	4428.36	3738.57
Pak1ip1	ENSMUSG00000038683	PAK1 interacting protein 1	5647.28	5329.83	5592.71	5103.94	5015.66	5187.12	4411.41	4527.4	4447.71	5944.93	6179.75	6482.9	4752.99	5179.1	5516.26	4248.74	4475.13	4606.48
Cd81	ENSMUSG00000037706	CD81 antigen	5646.4	6534.88	6793.15	3511.11	3945.8	3849.68	3320.79	3650.1	3538.2	4580.5	5728.02	5124.71	3122.84	3317.94	2899.5	3101.95	3251.55	2856.06
Tsn	ENSMUSG00000026374	translin	5635.88	5789.82	5222.22	4896.26	4657.97	4449.12	5113.23	5117.02	4649.82	5094.02	5280.2	5393.75	4180.69	4420.77	4584.03	4457.59	4676.65	4691.48
Seh1l	ENSMUSG00000079614	SEH1-like (S. cerevisiae	5634.12	5888.09	5262.43	5402.49	5606.73	5341.75	5931.2	6275.28	5743.18	6037.57	6569.03	6393.89	4383.47	4621.38	4981.6	5439.36	5898.53	6338.31
Csrp2	ENSMUSG00000020186	cysteine and glycine-rich protein 2	5628.86	5184.06	5717.02	4756.26	4775.87	4591.7	5184.14	4886.37	5082.05	5160.36	6358.29	6743.94	4455.57	6200.01	5730.46	4939.62	6509.89	5722.08
Psme4	ENSMUSG00000040850	proteasome (prosome, macropain) activator subunit 4	5622.73	6599.67	5008.94	6520.62	5996.5	5746.4	6472.84	4924.11	5539.85	8833.91	7593.46	6803.94	6581.41	4499.55	5966.95	5764.75	4684.3	5879.46
Ppib	ENSMUSG00000032383	peptidylprolyl isomerase B	5621.85	5357.91	6299.56	4940.77	4762.23	5159.01	5761.25	5488.57	5671.35	5379.95	5605.09	6178.86	3994.81	4137.19	4219.02	5798.32	6101.75	5775.86
Npepps	ENSMUSG00000001441	aminopeptidase puromycin sensitive	5613.96	6420.42	5747.48	5320.9	5728.63	5545.58	4713.41	5281.4	4928.64	6921.65	6797.33	6283.87	5138.27	5124.48	4789.67	4250.61	5083.09	4180.83
Slc29a1	ENSMUSG00000023942	solute carrier family 29 (nucleoside transporters), member 1	5606.07	5375.19	5782.83	5599.97	5254.66	5799.62	5550.95	5427.34	5611.69	6755.81	6922.21	6843.95	5933.63	5943.73	5670.49	5567.1	5525.25	5321.66
Ppp4r3a	ENSMUSG00000041846	protein phosphatase 4 regulatory subunit 3A	5605.19	5606.26	5066.22	4578.25	4642.74	4414.98	5168.25	5228.56	5046.75	6601.41	6665.62	6303.87	5085.32	4355.65	4916.48	5895.28	5416.41	6000.31
Chmp4b	ENSMUSG00000038467	charged multivesicular body protein 4B	5600.81	4742.43	5370.9	4382.62	4350.81	4575.63	4204.78	4534.11	4388.05	3286.98	4040.15	4105.57	3273.8	4642.39	3413.6	3369.53	4141.81	3399.25
Luc7l	ENSMUSG00000024188	Luc7-like	5598.18	5000.5	5513.49	3863.42	3523.96	3650.87	6312.67	6286.19	6516.33	5446.28	6000.23	5952.83	4197.59	4595.13	4494.92	6680.33	7516.65	6890.13
Wdr75	ENSMUSG00000025995	WD repeat domain 75	5585.9	5628.94	4469.05	6674.53	6849.82	6521.56	5406.67	5249.53	4948.12	5566.37	6138.77	5919.82	5721.84	5933.23	6376.51	4458.52	4688.55	5655.67
Tnpo1	ENSMUSG00000009470	transportin 1	5581.52	6244.42	4965.07	6937.84	6426.37	6027.55	6669.69	5945.67	6317.87	7483.2	7187.59	6397.89	6151.06	5179.1	6121.18	6191.77	5614.53	6794.51
Ppp2r2d	ENSMUSG00000041769	protein phosphatase 2, regulatory subunit B, delta	5581.52	5872.97	5942.48	4857.32	5260.27	5011.41	4970.17	5379.53	5049.18	5558.36	6169.02	5607.78	4622.31	5383.91	5062.14	5347.06	5880.67	5444.51
Mrpl12	ENSMUSG00000039640	mitochondrial ribosomal protein L12	5577.13	5031.81	6052.16	3970.04	3983.5	3993.26	4455.43	4216.23	4462.32	4698.3	4879.21	5262.73	3233.25	3741.22	3536.98	4000.74	4140.96	3656.9
Tpx2	ENSMUSG00000027469	TPX2, microtubule-associated	5574.5	6016.58	5364.81	5795.6	5436.71	5855.85	6295.55	5650.44	6761.06	7214.44	6824.65	5867.81	6932.9	5655.94	5759.6	7915.7	6964.81	6983.76
Cks1b	ENSMUSG00000028044	CDC28 protein kinase 1b	5569.24	5730.44	6208.16	4823.95	5137.57	4843.73	5488.59	5892.83	5784.58	4925.9	5760.22	6252.87	4257.3	5089.82	4851.36	5146.6	6350.89	5725.4
Prmt5	ENSMUSG00000023110	protein arginine N-methyltransferase 5	5563.98	5666.73	5493.99	6567.91	6057.45	6340.82	5647.54	5928.89	6112.1	6219.42	6361.22	5807.81	6892.34	7423.62	6616.42	6313.91	6342.39	5840.28
Tuba4a	ENSMUSG00000026202	tubulin, alpha 4A	5563.11	5877.29	6243.5	4540.24	4293.87	4457.15	4148.54	4469.53	4523.2	4015.52	4082.11	3830.53	2965.13	3248.62	2664.73	3268.84	3500.68	2837.46
Rrm1	ENSMUSG00000030978	ribonucleotide reductase M1	5563.11	6026.3	4980.91	6949.89	6460.85	6442.24	6004.56	5852.57	5766.32	6121.06	6239.26	6060.84	6487.9	6403.77	6775.79	6721.35	6604.28	7180.32
Rps13	ENSMUSG00000090862	ribosomal protein S13	5558.72	4876.32	4058.34	4645.01	4307.5	3210.07	5239.16	4702.69	3461.49	3474.55	7593.46	5638.78	3122.84	5815.59	4554.9	3046.01	6083.04	4773.16
Laptm4a	ENSMUSG00000020585	lysosomal-associated protein transmembrane 4A	5557.84	6013.34	6154.54	5054.8	5897.85	5215.24	4823.45	5189.14	4784.97	4171.06	5300.69	5204.72	4980.55	5883.86	5322.61	3487.01	4201.33	4016.14
Drg1	ENSMUSG00000020457	developmentally regulated GTP binding protein 1	5556.97	5274.77	5472.05	5424.74	5428.69	5205.2	6037.57	6176.32	6030.53	4563.35	4970.92	5301.74	3995.93	4820.94	4763.96	5706.95	6403.61	5989.02
Tex10	ENSMUSG00000028345	testis expressed gene 10	5556.97	6135.36	5178.34	6375.99	7229.96	6557.71	5641.42	6140.25	5446.1	6081.03	6847.09	7062.98	5843.5	5825.04	6439.92	4963.86	5211.49	5868.83
Thumpd1	ENSMUSG00000030942	THUMP domain containing 1	5553.46	5402.18	5062.56	6643.93	6812.13	6514.53	6216.08	6510.12	6043.92	5336.49	5655.83	5520.77	6710.96	7153.69	6834.06	6110.66	6497.14	6413.35
Sparc	ENSMUSG00000018593	secreted acidic cysteine rich glycoprotein	5551.71	5301.76	6124.07	5322.75	4858.47	5740.38	5522.82	4955.14	5867.37	4670.86	5453.87	4977.69	4540.07	5028.91	4208.74	4753.15	5362.84	4476.33
Denr	ENSMUSG00000023106	density-regulated protein	5549.08	5626.78	4855.38	4628.32	4838.42	4494.3	5115.67	5042.37	4753.32	4227.1	4588.47	4873.68	3652.33	4102.53	4129.91	4212.38	4781.24	5027.49
Adk	ENSMUSG00000039197	adenosine kinase	5542.94	6332.96	5987.57	5089.11	6217.05	5416.06	5752.69	6630.9	5883.2	3563.76	4227.48	4639.64	2596.74	3088.98	3345.06	3390.04	4132.46	4352.15
Fbxo22	ENSMUSG00000032309	F-box protein 22	5542.06	5045.85	5375.77	5036.26	4778.27	5029.48	4538.57	4862.05	4696.09	6260.59	6253.9	5917.82	5353.45	5620.23	5425.43	5034.72	5092.45	4780.46
Rbpms	ENSMUSG00000031586	RNA binding protein gene with multiple splicing	5541.19	5532.84	5591.49	5632.42	5428.69	5521.49	5631.64	5786.31	6174.2	6818.72	6808.06	6075.84	5962.92	5571.92	5240.36	7069.12	6713.12	5854.89
Isyna1	ENSMUSG00000019139	myo-inositol 1-phosphate synthase A1	5539.43	5146.27	5385.52	5122.49	4416.57	4674.04	4748.87	4643.98	4834.89	6873.61	6742.7	7482.04	6305.4	6460.48	6717.53	5695.76	5198.73	5198.15
Cnot9	ENSMUSG00000026174	CCR4-NOT transcription complex, subunit 9	5537.68	5665.65	5658.52	5643.54	5646.03	5724.31	5101	5516.24	5198.94	5422.26	5611.92	5075.7	5446.95	5742.07	5398.01	5157.79	5265.91	4965.73
Tgif1	ENSMUSG00000047407	TGFB-induced factor homeobox 1	5537.68	6281.13	6460.43	4785.01	4678.83	4928.07	3352.58	3520.1	3831.63	7048.6	6684.16	6127.85	7580.67	7151.59	6554.73	4473.44	4310.17	4136.34
Rpl35	ENSMUSG00000062997	ribosomal protein L35	5537.68	5046.93	4566.54	4377.06	4742.99	3589.62	4994.63	4612.11	3750.05	3603.79	5756.32	5930.82	3123.97	5297.79	4267	3075.84	5782.04	4689.49
Vcp	ENSMUSG00000028452	valosin containing protein	5531.54	5684.01	5094.25	5072.42	4613.86	4627.85	5749.02	5739.34	5763.88	6268.6	5736.8	5848.81	4831.85	4954.33	4452.08	7143.71	6388.3	6572.72
Psmd8	ENSMUSG00000030591	proteasome (prosome, macropain) 26S subunit, non-ATPase, 8	5524.53	5334.15	5780.39	5302.35	5208.14	5583.74	4768.43	4949.27	5215.98	5624.7	6052.91	5421.75	4914.09	5331.4	4719.41	5423.51	5689.36	4807.02
Dnajc11	ENSMUSG00000039768	DnaJ heat shock protein family (Hsp40) member C11	5524.53	5202.42	5342.87	4798.91	4754.21	5022.45	4651.06	4795.79	4948.12	4395.22	4433.34	4495.62	4694.41	5280.98	4633.72	4753.15	4816.95	4370.74
Arf3	ENSMUSG00000051853	ADP-ribosylation factor 3	5523.65	5326.6	5709.7	4166.6	4083.75	4107.73	4058.06	4279.14	4707.05	5749.36	5804.12	5403.75	3805.54	4295.79	3514.71	5177.37	5085.64	4380.71
Got2	ENSMUSG00000031672	glutamatic-oxaloacetic transaminase 2, mitochondrial	5521.9	5628.94	5526.89	5791.89	5609.94	5499.4	5806.48	6030.38	6558.94	4673.14	4790.43	4588.64	4741.72	4922.82	4349.26	5806.71	5668.95	5262.56
Arf6	ENSMUSG00000044147	ADP-ribosylation factor 6	5520.14	4906.56	5514.71	3832.83	3764.55	3907.92	4729.31	4966.88	4889.68	4836.69	5120.2	5193.72	3746.96	4458.59	3850.58	4824.94	5336.48	4633.04
Prps1	ENSMUSG00000031432	phosphoribosyl pyrophosphate synthetase 1	5515.76	5646.21	4907.79	5175.33	5384.58	4871.84	5524.05	5729.28	5084.49	5089.45	5872.42	5851.81	4232.51	4721.16	5135.82	4634.74	5845.81	6073.36
Dhx38	ENSMUSG00000037993	DEAH (Asp-Glu-Ala-His) box polypeptide 38	5505.24	5365.47	5541.52	4056.27	3988.31	4293.49	4736.64	5096.05	5675	5067.72	5541.67	5018.7	4374.46	4932.28	4409.24	5962.41	5637.49	5018.85
Ncor1	ENSMUSG00000018501	nuclear receptor co-repressor 1	5499.98	6347	5971.73	4246.33	4151.92	4243.28	5030.09	4490.49	5180.68	9929.57	8848.14	7823.09	6982.46	4596.18	6297.68	8291.44	6238.65	7888.19
Dynll2	ENSMUSG00000020483	dynein light chain LC8-type 2	5498.22	3896.96	3731.72	3555.61	3369.97	3307.47	3337.9	3373.32	3287.39	2422.35	3106.46	3132.43	2745.44	4061.57	3010.89	2780.28	3447.12	3067.89
Yy1	ENSMUSG00000021264	YY1 transcription factor	5495.59	5513.4	5479.36	3757.73	3827.11	4161.95	4163.21	4646.49	4511.02	5752.79	5855.83	5518.77	4347.42	4327.3	4004.81	5038.45	4793.14	4707.42
Pum2	ENSMUSG00000020594	pumilio RNA-binding family member 2	5494.72	6281.13	4890.72	6762.61	6773.63	6461.31	6266.21	5699.92	5922.16	7662.76	7108.56	6413.89	7152.58	5688.5	6952.3	6004.37	5310.97	6261.28
Mprip	ENSMUSG00000005417	myosin phosphatase Rho interacting protein	5493.84	5427.02	6041.19	4583.81	4347.6	4863.81	4585.03	4881.34	5347.48	4927.04	4511.39	4199.58	3630.93	3362.06	3170.26	4306.55	3662.24	3308.94
Psma4	ENSMUSG00000032301	proteasome (prosome, macropain) subunit, alpha type 4	5491.21	5331.99	5018.69	4970.43	5696.55	4799.55	5101	5423.15	4814.19	4484.43	5813.88	5848.81	4359.82	5661.2	5350.03	4140.59	5725.92	5479.04
Sart3	ENSMUSG00000018974	squamous cell carcinoma antigen recognized by T cells 3	5489.46	5016.7	5182	3877.33	4040.44	4445.1	3888.11	4439.33	4512.24	4856.13	5051.9	4821.67	3882.15	4693.86	3802.6	4276.72	3975.15	3656.23
Scpep1	ENSMUSG00000000278	serine carboxypeptidase 1	5488.58	5122.52	5752.36	6581.82	6360.6	7199.32	5901.85	6033.73	6412.84	5890.04	5975.84	5567.77	6909.24	6427.93	5848.71	7004.79	6969.91	6192.88
Kat2a	ENSMUSG00000020918	K(lysine) acetyltransferase 2A	5486.83	5636.49	6085.07	4701.56	4520.83	5111.82	4647.39	4668.3	5331.65	5899.18	5349.47	5102.71	4166.05	4057.37	3809.46	4170.43	3931.79	3569.24
Pim3	ENSMUSG00000035828	proviral integration site 3	5474.55	4646.33	5774.3	5044.61	5329.24	5475.3	4484.77	5204.24	5149.02	3543.17	3344.52	3533.49	4812.7	5196.96	4775.96	4513.53	4493.83	3866.07
Ubap2	ENSMUSG00000028433	ubiquitin-associated protein 2	5472.8	6058.69	5631.7	7638.76	7506.65	7930.3	6323.68	6599.03	7315.04	6559.1	6253.9	5432.75	8229.57	7971.89	7283.04	7514.79	5875.57	6332.33
Grk6	ENSMUSG00000074886	G protein-coupled receptor kinase 6	5472.8	5401.1	6280.06	4399.31	4402.14	4903.97	4460.32	4687.59	5397.4	4989.95	4755.3	4491.62	3727.81	3957.59	3458.16	4498.62	4259.15	3704.04
Ddx46	ENSMUSG00000021500	DEAD (Asp-Glu-Ala-Asp) box polypeptide 46	5469.29	5787.67	4777.38	5864.2	5642.82	5703.23	4900.48	4383.14	4939.6	5848.86	5517.28	5457.76	5964.05	5031.01	5918.97	4210.52	3583.16	4361.45
Psmd6	ENSMUSG00000021737	proteasome (prosome, macropain) 26S subunit, non-ATPase, 6	5464.91	5121.44	5122.28	4780.37	5318.82	4993.34	4493.33	5033.98	4483.02	4896.16	5254.83	5573.77	3966.64	4705.41	4673.14	4383	4987.86	5010.22
Gcn1	ENSMUSG00000041638	GCN1 activator of EIF2AK4	5456.14	5260.73	5347.74	5328.31	5135.16	5765.48	4937.16	4979.47	5800.41	5478.3	4710.42	4776.66	4998.58	4470.14	4273.86	4950.81	3998.11	4077.9
Hmga1b	ENSMUSG00000078249	high mobility group AT-hook 1B	5451.76	5619.22	6210.6	5121.56	4913.81	5092.74	5222.05	5262.95	5751.71	5036.84	5010.92	4441.62	4089.44	4074.17	3701.5	4802.56	4424.96	3976.3
Hmga1	ENSMUSG00000078249	high mobility group AT-hook 1	5451.76	5619.22	6210.6	5121.56	4913.81	5092.74	5222.05	5262.95	5751.71	5036.84	5010.92	4441.62	4089.44	4074.17	3701.5	4802.56	4424.96	3976.3
Nek2	ENSMUSG00000026622	NIMA (never in mitosis gene a)-related expressed kinase 2	5443.86	4903.32	4960.19	4921.3	4737.37	4848.75	4788	5191.66	4961.52	3827.95	3849.9	3517.49	4399.25	4532.11	4176.18	3973.7	3842.5	3466.98
Gnpat	ENSMUSG00000031985	glyceronephosphate O-acyltransferase	5443.86	5495.04	5759.67	4892.55	4663.59	5054.59	4713.41	4767.27	4845.85	5703.61	5473.38	4969.69	4617.8	4337.8	4196.74	4655.25	4352.68	4056.65
Ect2	ENSMUSG00000027699	ect2 oncogene	5442.99	5661.33	5028.44	6833.07	6537.84	7022.6	6607.34	6105.02	6589.38	6866.75	6575.86	5778.8	6827	5345.05	6259.98	6246.78	5577.12	6538.85
Tpr	ENSMUSG00000006005	translocated promoter region, nuclear basket protein	5427.21	6704.41	5737.73	10143.9	9267.83	9283.81	10457.5	7679.3	9560.2	10021.1	7885.18	7454.03	9080.13	5305.14	8232.4	9510.96	6662.95	9183.08
Atp5j	ENSMUSG00000022890	ATP synthase, H+ transporting, mitochondrial F0 complex, subunit F	5427.21	4865.53	4839.54	4669.11	4733.36	3647.86	5193.92	4826.82	3914.42	3830.24	5401.18	6390.89	3701.9	5800.89	5476.84	3776.04	6222.49	5933.91
Plaa	ENSMUSG00000028577	phospholipase A2, activating protein	5426.33	5608.42	4426.39	5680.63	5657.26	5279.5	4385.74	4235.52	4121.41	5748.22	5956.32	5895.82	4700.04	4910.22	5449.42	3250.19	3612.07	4026.77
Sugt1	ENSMUSG00000022024	SGT1, suppressor of G2 allele of SKP1 (S. cerevisiae)	5422.82	5393.54	4982.13	5282.88	5905.87	5315.65	5773.47	5901.22	5437.58	5928.92	6727.09	7284.01	5286.98	6455.23	6345.67	5733.99	7158.67	7226.8
Supt6	ENSMUSG00000002052	SPT6, histone chaperone and transcription elongation factor	5419.31	5695.88	5381.87	5292.15	5652.44	5803.64	4916.38	5059.98	6042.7	6084.46	5766.07	5318.74	5902.09	5387.06	5276.34	6072.43	4940.24	5186.19
Tceal9	ENSMUSG00000042712	transcription elongation factor A like 9	5419.31	5371.95	5290.46	5667.65	6862.65	5894	5720.9	6470.71	5793.1	4969.36	5008	5945.82	5387.24	6455.23	6025.21	5692.03	6747.13	6220.77
Arpc4	ENSMUSG00000079426	actin related protein 2/3 complex, subunit 4	5418.44	5151.67	4922.41	3686.34	3333.08	3087.57	4556.91	4602.88	4521.98	3582.06	3935.76	3824.53	2454.79	3158.3	2453.95	3842.24	4471.73	3338.82
Ctbp1	ENSMUSG00000037373	C-terminal binding protein 1	5414.05	5202.42	5787.7	4367.79	4321.14	4542.5	4474.99	4734.56	4860.46	4706.31	4361.14	4268.59	3847.23	3986.99	3554.12	4441.74	4044.03	3395.93
Psmb3	ENSMUSG00000069744	proteasome (prosome, macropain) subunit, beta type 3	5407.92	5581.43	6537.21	4545.8	5183.28	4783.48	4591.15	4875.46	4988.3	5095.17	5321.18	6011.83	3559.95	3896.67	3864.29	4328.93	4805.89	4668.9
2007-09-01	ENSMUSG00000001833	septin 7	5399.15	5649.45	4816.38	4936.13	5253.05	4805.57	5832.16	5974.18	5567.86	5207.25	6051.94	5497.76	3912.57	4462.79	4520.62	4914.45	6131.51	6678.97
Numa1	ENSMUSG00000066306	nuclear mitotic apparatus protein 1	5394.77	5692.64	5481.8	4941.69	5021.28	5684.15	5421.34	5741.02	6393.36	5163.79	5036.29	4700.65	5029	4913.37	4726.26	6138.63	5148.56	4913.27
Emb	ENSMUSG00000021728	embigin	5393.89	4936.79	5121.06	5726.06	5730.24	5472.29	5758.8	5546.44	4715.57	2160.44	2995.24	3241.45	2051.48	2890.47	2938.92	1871.24	2908.03	2899.88
Pole4	ENSMUSG00000030042	polymerase (DNA-directed), epsilon 4 (p12 subunit)	5392.13	5144.11	5479.36	4110.04	4467.9	4118.77	5140.13	5644.57	4916.47	5501.18	6014.86	6932.96	4492.75	5342.95	5118.69	5709.75	6781.14	6265.93
Ppp1r8	ENSMUSG00000028882	protein phosphatase 1, regulatory subunit 8	5391.26	5350.35	5796.23	4221.3	4130.26	4169.98	4330.72	4524.04	4507.37	4748.63	5130.93	5146.71	3425.89	3872.51	3694.64	4204.92	4427.51	4222
Aff4	ENSMUSG00000049470	AF4/FMR2 family, member 4	5390.38	6156.95	5108.87	8416.64	8192.36	8064.84	7850.8	6855.68	7764.32	8236.9	7066.61	6504.9	9036.2	6564.47	8938.43	7518.52	5895.13	7867.61
Grwd1	ENSMUSG00000053801	glutamate-rich WD repeat containing 1	5388.63	5560.91	5835.23	4089.65	3774.18	3950.09	3683.92	3774.23	3914.42	5167.22	5065.56	5077.7	4186.32	4920.72	4145.33	4148.05	4295.71	3700.72
Poldip3	ENSMUSG00000041815	polymerase (DNA-directed), delta interacting protein 3	5386.87	6068.41	6169.16	4873.08	4746.19	5049.56	5247.72	5622.76	6246.03	6207.98	5821.69	5434.75	5253.18	5310.39	4666.28	6680.33	6073.69	5385.41
Supt5	ENSMUSG00000003435	suppressor of Ty 5, DSIF elongation factor subunit	5386	5786.59	5489.11	5788.18	6075.1	6355.88	5021.53	5503.66	5894.16	6086.75	5334.84	5439.75	7419.57	7133.74	6244.56	6543.27	5460.62	5224.71
Slc38a1	ENSMUSG00000023169	solute carrier family 38, member 1	5386	5151.67	4946.78	7308.7	7552.37	7334.87	5727.01	5733.47	5538.64	5179.8	4962.14	4361.61	5196.85	4566.77	4501.77	4494.89	3988.76	3863.41
Wasf2	ENSMUSG00000028868	WAS protein family, member 2	5385.12	5833.02	5780.39	5200.37	5335.66	5571.69	5275.84	5808.96	6383.62	5686.46	5398.25	4927.68	5912.23	5680.1	5230.08	6738.13	6130.66	5748.64
Eif2b5	ENSMUSG00000003235	eukaryotic translation initiation factor 2B, subunit 5 epsilon	5381.61	4998.34	5369.68	4989.9	4714.92	5001.37	4631.49	4813.4	4928.64	4944.2	4575.78	4610.64	4256.17	4217.01	3881.43	4679.49	4267.65	4044.7
Nudcd3	ENSMUSG00000053838	NudC domain containing 3	5380.74	5577.11	5695.08	4563.42	4892.96	4864.81	4312.38	4785.72	4820.28	4691.44	4534.81	4224.59	4326.02	4567.82	3967.11	4716.79	4423.26	3878.02
Akr1b3	ENSMUSG00000001642	aldo-keto reductase family 1, member B3 (aldose reductase)	5378.98	5499.36	5674.36	4480.9	4746.19	4654.96	5064.32	5461.73	5486.28	4422.67	5008	5016.7	2757.84	3414.57	3269.65	4044.56	5111.15	4431.84
Cd164	ENSMUSG00000019818	CD164 antigen	5377.23	5381.66	4917.54	6643.93	6791.27	6613.94	6623.23	6764.26	6079.23	5678.45	6407.07	5609.78	7303.54	6531.91	6585.58	6443.51	6789.64	7046.18
Jpt1	ENSMUSG00000020737	Jupiter microtubule associated homolog 1	5374.6	5323.36	6048.51	2662.77	2351.44	2670.88	3685.14	3411.9	3898.6	5169.51	5121.17	5493.76	2826.56	3164.6	2950.91	4159.24	4482.78	3885.33
Ldb1	ENSMUSG00000025223	LIM domain binding 1	5374.6	5287.72	5678.02	4794.28	4942.68	5244.36	4407.74	4732.04	5297.56	7384.85	7162.22	6814.95	6795.45	7030.81	5862.41	6917.15	6284.57	5485.68
Utp20	ENSMUSG00000004356	UTP20 small subunit processome component	5372.85	6513.28	5256.34	6500.23	6452.03	6239.41	6354.24	6155.35	6786.62	7708.51	7113.44	6505.9	7180.74	5628.64	6681.54	7071.92	5832.21	6680.29
Tor1aip2	ENSMUSG00000050565	torsin A interacting protein 2	5371.09	5865.41	5239.28	5538.78	5835.3	5302.6	5052.09	5132.11	4697.31	6114.2	6016.81	6125.85	6660.27	6300.84	6510.18	6025.81	5916.39	6224.76
Pfdn6	ENSMUSG00000024309	prefoldin subunit 6	5365.83	4975.66	5288.03	3994.15	4097.38	3895.87	4005.48	3999.84	3959.47	4346.05	4677.25	5102.71	3741.33	5086.67	4398.95	4112.62	5159.62	4488.94
Thop1	ENSMUSG00000004929	thimet oligopeptidase 1	5361.45	5127.91	5309.96	4895.34	4514.42	4856.78	4361.28	4287.52	4805.67	4715.46	4976.77	4793.67	4889.3	5119.23	4518.91	4049.22	3895.22	3515.45
Psmd14	ENSMUSG00000026914	proteasome (prosome, macropain) 26S subunit, non-ATPase, 14	5361.45	5166.79	4798.1	5459.97	5517.71	5432.12	5067.99	5035.66	4529.29	4965.93	5042.14	5245.73	4527.67	5018.4	5168.38	4406.31	5169.82	5165.61
Lncenc1	ENSMUSG00000078952	long non-coding RNA, embryonic stem cells expressed 1	5357.06	5849.21	5268.53	6567.91	6985.36	6703.3	5964.21	6379.28	5845.46	7907.52	7721.27	6732.93	8186.76	8092.67	8172.42	7517.58	7677.36	7469.84
Smyd5	ENSMUSG00000033706	SET and MYND domain containing 5	5356.19	5295.28	5535.43	4595.87	4362.84	4534.47	4452.98	4315.2	4614.51	4804.67	4615.79	4276.59	3646.7	3827.35	3595.25	3949.46	3813.59	3527.41
Nrd1	ENSMUSG00000053510	nardilysin, N-arginine dibasic convertase, NRD convertase 1	5356.19	5057.73	4061.99	5948.57	5350.09	5589.76	5494.7	4777.33	5013.87	4351.76	4534.81	4446.62	4452.19	3936.58	4373.25	3592.37	3434.36	3769.12
Ddost	ENSMUSG00000028757	dolichyl-di-phosphooligosaccharide-protein glycotransferase	5353.56	5085.8	5659.74	4610.7	4391.71	5024.46	5374.88	5249.53	5685.96	5630.42	5836.32	5474.76	4510.78	4506.9	4099.06	6332.56	6532	5435.87
Nop10	ENSMUSG00000027133	NOP10 ribonucleoprotein	5350.05	5557.67	5313.62	4196.27	4691.66	3365.71	4621.71	4341.2	3781.71	2927.86	5246.05	5439.75	2897.53	5094.03	4731.4	2761.64	5240.4	4975.03
U2af1	ENSMUSG00000061613	U2 small nuclear ribonucleoprotein auxiliary factor (U2AF) 1	5343.91	4305.12	4139.99	2862.1	2392.34	2302.38	5056.98	4724.5	4157.93	3814.23	5108.49	4926.68	1884.75	2555.42	2244.89	4009.13	5700.41	5056.7
Smc3	ENSMUSG00000024974	structural maintenance of chromosomes 3	5337.78	6649.34	5429.4	7559.03	6988.56	7221.41	7191.78	5274.69	7067.88	8915.11	7942.74	7618.06	7758.67	5539.36	7380.71	7287.29	6439.32	7722.84
Sqstm1	ENSMUSG00000015837	sequestosome 1	5336.02	5833.02	5547.61	6622.61	6826.56	6919.18	5592.52	6433.8	6233.86	5166.08	4957.26	4605.64	5569.75	5032.06	4489.78	4402.58	3694.55	3403.23
Orc2	ENSMUSG00000026037	origin recognition complex, subunit 2	5329.01	5263.97	4182.65	5306.99	5507.28	5101.78	4994.63	4602.04	4479.37	5601.82	5894.86	5901.82	4599.77	4537.36	5010.73	3790.96	3936.89	4694.8
Hars	ENSMUSG00000001380	histidyl-tRNA synthetase	5322.87	4796.42	4988.22	4435.47	4031.62	4529.45	4477.44	4278.3	4531.72	4589.65	4634.32	4514.63	3868.63	4157.15	3891.71	4399.79	4649.44	4122.39
H3f3a	ENSMUSG00000060743	H3.3 histone A	5314.1	5699.12	5172.25	5518.38	5821.67	4862.8	5867.62	5693.21	5086.92	5004.81	6557.32	6364.88	5095.46	6197.91	6601	4641.27	5961.45	6406.71
Zmat2	ENSMUSG00000001383	zinc finger, matrin type 2	5310.6	4873.08	5241.71	4033.09	4620.28	4326.62	4603.37	4913.21	4554.85	3862.26	4543.59	4976.69	3543.05	4676	4284.14	4131.27	5327.13	4994.28
Pabpc4	ENSMUSG00000011257	poly(A) binding protein, cytoplasmic 4	5310.6	4955.15	5041.84	5314.41	5117.52	5165.03	5421.34	5465.92	5329.22	4521.03	4368.95	4248.59	3481.09	3351.55	3165.12	3855.29	3414.8	3261.13
Smarcad1	ENSMUSG00000029920	SWI/SNF-related, matrix-associated actin-dependent regulator of chromatin, subfamily a, containing DEAD/H box 1	5296.57	5903.2	4831.01	7013.87	7155.38	7487.49	6614.67	5982.57	6679.48	6411.56	7045.15	6214.86	7296.78	6677.9	7553.79	6129.31	6551.56	7401.45
Upf1	ENSMUSG00000058301	UPF1 regulator of nonsense transcripts homolog (yeast)	5295.69	5775.79	5179.56	4802.62	4799.93	4855.78	5181.7	5438.24	5664.04	5885.46	5456.79	5293.73	6073.32	6211.56	5250.64	7151.17	6111.95	5757.27
Prpf31	ENSMUSG00000008373	pre-mRNA processing factor 31	5293.94	4783.46	5010.16	4695.07	4238.53	4681.06	5318.64	5077.6	5422.97	3970.91	4449.93	4633.64	3990.3	4820.94	4476.07	5555.91	5612.83	5378.77
Gse1	ENSMUSG00000031822	genetic suppressor element 1, coiled-coil protein	5293.06	6102.96	6291.03	4874.01	5414.25	6069.72	4880.92	6005.22	6569.9	6218.28	5921.2	5266.73	5254.31	4584.62	4395.53	6693.38	5379.85	5395.37
Son	ENSMUSG00000022961	Son DNA binding protein	5286.05	5834.1	5374.55	8338.76	8245.29	8574.92	7833.68	7037.68	7886.07	7893.79	7214.91	6671.93	9901.4	7825.89	9281.16	7147.44	6178.28	7483.12
Sbno1	ENSMUSG00000038095	strawberry notch 1	5280.79	6273.57	5192.97	7001.81	6810.52	6548.67	6335.9	5857.6	6104.8	9003.18	7923.23	7247.01	7703.47	6101.28	7380.71	6821.11	6253.95	7245.4
Ssr1	ENSMUSG00000021427	signal sequence receptor, alpha	5267.63	5273.69	5138.12	4309.38	4204.05	4284.45	5976.44	5986.77	5472.89	5275.87	5459.72	5333.74	4284.34	3866.21	4071.65	6157.28	6668.05	6429.28
Usp39	ENSMUSG00000056305	ubiquitin specific peptidase 39	5266.76	4990.78	4978.47	5278.25	4870.5	4954.18	4701.19	4928.3	4782.54	3900	4360.17	3960.55	4030.86	4496.4	4140.19	3776.04	4017.67	3522.1
Birc5	ENSMUSG00000017716	baculoviral IAP repeat-containing 5	5263.25	4862.29	5328.24	4388.19	4077.33	4252.32	4961.62	4805.01	4879.94	4972.79	5261.66	5275.73	3983.54	4931.23	4332.12	5644.48	6437.62	5444.51
Ppp5c	ENSMUSG00000003099	protein phosphatase 5, catalytic subunit	5262.37	5378.43	5289.24	4913.88	4856.87	5040.53	4360.06	4597.85	4800.8	4482.15	4619.69	4216.59	4625.69	4858.76	4251.58	4057.61	4194.53	3647.6
Sec13	ENSMUSG00000030298	SEC13 homolog, nuclear pore and COPII coat complex component	5259.74	5139.79	5685.33	5239.31	5507.28	5489.36	5092.44	5246.18	5464.36	4001.79	4169.91	4582.64	3981.29	4716.96	4602.88	4280.44	4751.47	4742.61
Sap30	ENSMUSG00000031609	sin3 associated polypeptide	5256.24	4747.83	5249.03	3808.72	3865.61	3822.57	3848.98	4063.59	3793.89	5414.26	6111.45	6309.88	4374.46	5848.15	5242.07	4949.88	5773.54	5188.18
Sulf2	ENSMUSG00000006800	sulfatase 2	5254.48	5640.81	6298.34	5586.06	6031.79	7315.79	5664.65	6061.41	6782.97	5791.68	5180.69	4788.66	7994.12	5702.16	5247.21	6988.01	5983.56	5303.73
Cox8a	ENSMUSG00000035885	cytochrome c oxidase subunit 8A	5250.98	4946.51	5235.62	4600.5	4987.59	3918.96	3990.81	3770.87	3535.77	4123.02	5673.39	6173.86	3995.93	5902.77	5351.75	3873.94	5718.27	5389.39
Igfbp2	ENSMUSG00000039323	insulin-like growth factor binding protein 2	5248.34	5066.37	5936.38	4181.43	4276.23	4833.69	5125.45	4797.46	5001.7	6398.98	6174.87	6478.9	5450.33	4230.67	4208.74	6935.79	6083.04	5674.93
Kcmf1	ENSMUSG00000055239	potassium channel modulatory factor 1	5242.21	4880.64	5040.63	5181.82	4793.51	4947.15	4792.89	4797.46	4629.13	3832.53	4281.14	4004.56	2494.22	2907.27	3096.58	2919.21	3167.37	3080.51
Naa15	ENSMUSG00000063273	N(alpha)-acetyltransferase 15, NatA auxiliary subunit	5241.33	6037.1	4748.13	5608.31	5505.68	5222.27	5855.39	5205.92	5778.49	7782.85	7668.58	6885.96	6351.59	5252.62	6208.57	6101.34	5744.63	6798.49
Pdia4	ENSMUSG00000025823	protein disulfide isomerase associated 4	5236.95	5270.45	5457.43	5324.6	4682.84	5318.66	6587.77	6204.83	6040.27	7309.36	7548.58	7266.01	4893.81	4660.25	4841.08	8514.27	8671.36	8066.82
Ldhb	ENSMUSG00000030246	lactate dehydrogenase B	5222.04	4735.95	4515.36	5995.86	5474.4	5276.49	5588.85	5623.6	4950.56	4887.01	4206.01	4208.58	5226.15	4464.89	4225.87	6045.39	4986.16	4597.18
D8Ertd738e	ENSMUSG00000019362	DNA segment, Chr 8, ERATO Doi 738, expressed	5218.53	4983.22	5858.39	4064.61	4394.12	4276.42	3377.03	3215.64	3266.69	4650.27	5395.33	6103.85	4344.04	6061.37	5632.78	3995.14	5009.97	4388.67
Cops3	ENSMUSG00000019373	COP9 signalosome subunit 3	5216.78	5538.23	5034.53	5627.78	6447.22	5940.19	5070.43	5657.15	4832.46	4617.1	5353.37	4952.69	4525.42	4872.41	4736.54	4198.4	5038.03	4870.77
Rrp15	ENSMUSG00000001305	ribosomal RNA processing 15 homolog (S. cerevisiae)	5215.03	5121.44	4801.76	3567.66	4046.86	3812.53	4785.55	4662.43	4024	4826.4	5666.56	6489.9	3785.27	4697.01	4702.27	4340.12	5536.3	5876.14
Polr2b	ENSMUSG00000029250	polymerase (RNA) II (DNA directed) polypeptide B	5215.03	6270.33	4876.1	4645.01	4311.51	4610.78	5477.58	4568.49	4935.95	7178.98	7282.23	6407.89	4522.04	3733.87	4371.53	6144.22	5495.49	5964.45
Zmynd19	ENSMUSG00000026974	zinc finger, MYND domain containing 19	5202.75	5160.31	5559.8	4519.84	4574.57	4684.08	4203.56	4315.2	4381.96	4785.22	4775.79	4733.66	3896.8	4291.59	4042.51	3556	3620.58	3275.73
Szrd1	ENSMUSG00000040842	SUZ RNA binding domain containing 1	5197.49	5263.97	5979.04	2761.04	2742.82	2917.88	2707	2783.7	3056.05	4752.06	4719.2	4619.64	2831.06	3116.28	2609.9	3527.1	3343.38	2994.18
Hmgcs1	ENSMUSG00000093930	3-hydroxy-3-methylglutaryl-Coenzyme A synthase 1	5195.74	7349.04	4822.47	3444.35	3756.53	3080.55	3207.08	3837.13	3243.55	8039.04	7544.68	7074.98	4475.85	3822.09	4105.92	4264.59	3686.9	4235.94
Magoh	ENSMUSG00000028609	mago homolog, exon junction complex core component	5194.86	5393.54	5391.62	4804.48	5318.01	4244.29	4625.38	4586.11	4106.8	3912.58	5409.96	6183.86	3815.68	5878.61	5362.03	3419.88	5035.48	4560
Aco2	ENSMUSG00000022477	aconitase 2, mitochondrial	5193.98	4809.38	5799.89	5526.72	5152	5669.09	4849.13	4823.46	5135.63	4745.2	4448.95	4692.65	4737.22	4650.79	4025.38	3900.04	4583.97	3530.06
Arf4	ENSMUSG00000021877	ADP-ribosylation factor 4	5183.46	5219.7	5318.49	4603.28	4666.8	4609.77	5145.02	5080.11	4743.58	5190.09	5455.82	5064.7	4773.27	5092.98	4698.84	4546.17	4897.73	4505.55
Dctn2	ENSMUSG00000025410	dynactin 2	5182.59	5103.08	5391.62	5084.47	5042.93	5362.84	4437.09	4497.2	4759.4	5407.4	4757.25	4721.66	5626.08	5653.84	5065.57	4270.19	3874.82	3647.6
Ino80e	ENSMUSG00000030689	INO80 complex subunit E	5176.45	5624.62	5437.93	4342.76	4150.31	4238.26	4309.93	4178.49	4554.85	5060.86	5331.91	4833.67	4111.97	5099.28	4260.15	4787.65	5339.88	4608.47
Bptf	ENSMUSG00000040481	bromodomain PHD finger transcription factor	5170.31	5830.86	5593.92	5655.6	6071.89	6221.34	5538.72	4910.69	6168.11	7733.67	7006.12	6313.88	7350.85	5027.86	6847.77	6726.01	4826.3	6412.68
N4bp3	ENSMUSG00000001053	NEDD4 binding protein 3	5167.68	4423.89	4973.6	3054.95	2838.25	3175.93	3339.13	3523.45	3799.97	4192.79	4475.29	4577.64	2585.47	2638.39	2515.65	2439.04	2566.2	2241.82
Aurka	ENSMUSG00000027496	aurora kinase A	5165.93	5187.3	5575.64	4141.57	3707.61	4270.39	4932.27	4900.63	5532.55	5473.73	5397.28	5261.73	4705.67	4896.57	4380.1	6491.06	6573.67	5639.07
Cars	ENSMUSG00000010755	cysteinyl-tRNA synthetase	5164.17	4659.29	4876.1	5639.83	5833.7	6150.05	5127.9	5592.57	5812.58	4611.38	4535.78	4025.56	3581.36	3704.46	3094.86	3764.85	3698.8	2984.88
Rap1b	ENSMUSG00000052681	RAS related protein 1b	5163.3	5409.74	4693.29	4618.12	4862.48	4625.84	5246.5	5532.18	4956.65	4418.1	4986.53	5054.7	4033.11	4614.03	4673.14	4310.28	5034.62	5113.15
Brd4	ENSMUSG00000024002	bromodomain containing 4	5161.54	5860.01	5944.92	5246.72	5603.52	5830.75	5406.67	5872.7	6677.04	7377.98	6520.25	5823.81	6378.62	5454.28	5192.38	7144.64	5668.1	5787.82
Prmt7	ENSMUSG00000060098	protein arginine N-methyltransferase 7	5161.54	5193.78	5513.49	4577.32	4377.28	4621.82	4607.04	4742.95	4878.72	5246.13	4862.62	4819.67	4673	4865.06	4205.31	4976.91	4448.77	4004.19
Xpo7	ENSMUSG00000022100	exportin 7	5158.91	5199.18	4883.41	5803.94	5779.16	5895.01	5190.26	5206.76	5264.69	5634.99	5725.1	5039.7	5648.61	4975.34	5140.97	5177.37	4793.14	4820.97
Nsfl1c	ENSMUSG00000027455	NSFL1 (p97) cofactor (p47)	5155.41	5092.28	5951.01	3455.48	3771.77	4048.49	2793.81	3045.38	3277.64	4346.05	4622.62	5013.7	3071.02	3537.46	3362.19	3162.55	3148.66	3017.42
Polr1b	ENSMUSG00000027395	polymerase (RNA) I polypeptide B	5152.78	5018.86	5044.28	3980.24	3563.25	3744.25	3454.06	3582.16	3712.31	5264.43	5264.59	4949.69	3709.79	3872.51	3742.62	3783.5	3765.13	3486.24
Xpo6	ENSMUSG00000000131	exportin 6	5151.9	5397.86	5614.64	4315.87	4216.08	4517.4	3855.09	4066.1	4224.9	5932.35	5645.09	4926.68	4684.27	4261.13	4167.61	4605.84	3961.55	4002.86
Eif4e	ENSMUSG00000028156	eukaryotic translation initiation factor 4E	5151.02	5542.55	5214.9	4549.51	5026.09	4539.49	3809.86	4158.36	3664.83	4871	5367.03	5410.75	4180.69	4623.48	4584.03	3693.06	3936.04	4125.05
Bag1	ENSMUSG00000028416	BCL2-associated athanogene 1	5145.76	4850.41	5006.5	4008.06	3855.18	3855.7	3979.81	4175.14	4045.92	3566.04	4080.16	3900.54	3090.17	3530.11	3182.26	3225.95	3406.3	3111.72
Mt2	ENSMUSG00000031762	metallothionein 2	5134.36	4444.41	3810.94	6647.64	8060.03	4821.64	6658.69	6928.64	4570.68	3060.53	5303.62	4849.67	6109.37	9284.78	7910.23	5291.12	8384.81	7053.49
Pgd	ENSMUSG00000028961	phosphogluconate dehydrogenase	5129.1	5133.31	4895.6	4779.44	4414.97	4497.32	4709.74	4862.05	4912.81	3710.15	3875.27	3803.53	3710.91	4092.03	3644.94	3901.91	4271.06	3506.82
Copb2	ENSMUSG00000032458	coatomer protein complex, subunit beta 2 (beta prime)	5125.6	5202.42	4568.98	5705.66	6149.68	5852.84	5000.74	5421.47	5284.17	5927.78	5838.27	6067.84	6075.58	5842.9	6193.15	6168.46	5689.36	6404.71
Snw1	ENSMUSG00000021039	SNW domain containing 1	5123.84	5120.36	4735.95	4711.76	4745.39	5017.43	6577.99	6442.19	6506.59	5170.65	5076.29	5495.76	4463.46	4497.45	4830.79	6542.34	6926.54	7349.65
Pin1	ENSMUSG00000032171	protein (peptidyl-prolyl cis/trans isomerase) NIMA-interacting 1	5122.09	4544.83	5230.75	4503.15	4303.49	4220.19	5032.53	4840.24	5045.53	3916.02	4093.81	4922.68	4037.62	5143.39	4959.32	4755.01	5356.89	5265.88
Aimp1	ENSMUSG00000028029	aminoacyl tRNA synthetase complex-interacting multifunctional protein 1	5118.58	4905.48	5183.22	5306.06	5884.22	5539.56	5675.66	5926.38	5629.95	4277.42	4501.63	5098.71	4422.9	5187.5	5257.49	4857.57	5838.16	5562.04
Gsr	ENSMUSG00000031584	glutathione reductase	5115.08	5532.84	5485.46	4105.41	4116.63	3962.14	4297.7	4701.85	4483.02	5319.33	5019.7	4743.66	3754.85	3956.54	3567.83	4651.52	4513.39	4028.1
Glo1	ENSMUSG00000024026	glyoxalase 1	5111.57	5104.16	5418.43	4618.12	5276.31	4958.19	4808.78	5405.53	5058.92	4676.57	5424.6	5680.79	4295.6	4815.69	4698.84	5125.16	5861.97	5703.48
Tmed9	ENSMUSG00000058569	transmembrane p24 trafficking protein 9	5109.82	4638.77	5303.87	4087.79	3844.75	4179.02	3992.03	3645.9	3686.74	4005.22	4403.09	4537.63	3727.81	4327.3	3879.72	3139.24	3747.27	3290.34
Hexim1	ENSMUSG00000048878	hexamethylene bis-acetamide inducible 1	5108.06	4368.82	4796.88	2915.88	3020.3	3150.83	3506.63	3521.77	3590.56	4034.96	4413.83	4850.67	3047.36	3781.13	3312.5	3666.02	4035.52	3671.51
Srpk1	ENSMUSG00000004865	serine/arginine-rich protein specific kinase 1	5104.55	5102	4693.29	5295.86	4811.96	5052.58	5041.09	4745.46	4868.98	4944.2	4648.96	4484.62	4559.22	4345.15	4508.63	4231.96	3770.23	4133.02
Slc20a2	ENSMUSG00000037656	solute carrier family 20, member 2	5099.29	4977.82	5579.3	6290.69	6402.31	6875	6164.73	6325.61	6524.85	3829.09	3441.11	3405.47	4808.19	4577.27	4071.65	4351.3	4109.5	3769.78
Ireb2	ENSMUSG00000032293	iron responsive element binding protein 2	5098.42	5847.05	4551.92	5616.66	5374.96	5254.4	5244.05	4723.66	4970.04	8031.03	7262.72	6561.91	6258.08	5384.96	6247.99	5260.35	5231.89	6282.53
Scaf11	ENSMUSG00000033228	SR-related CTD-associated factor 11	5097.54	5316.88	4694.51	4768.32	4510.41	4668.01	6333.46	5718.38	6370.22	6044.43	5561.19	5004.69	4393.61	3240.22	3970.54	5692.96	4718.31	5674.27
Txlna	ENSMUSG00000053841	taxilin alpha	5093.16	4670.08	4940.69	3801.3	3776.58	4020.37	4757.43	4899.79	4978.56	4849.27	4632.37	4485.62	3664.72	3420.87	3444.45	4587.19	3885.02	3851.46
Cdc5l	ENSMUSG00000023932	cell division cycle 5-like (S. pombe)	5090.53	5309.32	4774.94	5775.2	5221.77	5786.57	5020.3	4605.4	5013.87	7247.6	7067.59	6458.9	8310.69	7113.78	7800.56	6327.9	5331.38	5829.65
Polr1a	ENSMUSG00000049553	polymerase (RNA) I polypeptide A	5086.14	5050.17	4828.57	6436.25	6259.55	6558.71	6500.96	6210.7	6891.33	4339.18	4176.74	3823.53	6158.94	5659.09	5829.86	6500.38	5324.58	5775.2
Manf	ENSMUSG00000032575	mesencephalic astrocyte-derived neurotrophic factor	5082.64	5165.71	6166.72	4568.05	4605.84	4662.99	5406.67	5008.82	5179.46	6727.22	6728.06	7789.08	4683.14	4836.7	5248.93	6405.28	7130.61	6870.87
Phlda3	ENSMUSG00000041801	pleckstrin homology like domain, family A, member 3	5082.64	5504.76	5641.45	2020.25	2253.6	2187.91	2329.2	2785.38	2592.16	3078.83	3827.46	4031.56	1849.82	2827.45	2191.77	2151.88	3101.04	2341.42
Rps6ka1	ENSMUSG00000003644	ribosomal protein S6 kinase polypeptide 1	5081.76	5244.53	5608.55	4031.23	3764.55	3966.15	4142.42	4361.33	4771.58	4963.64	4657.74	4640.64	3491.23	3530.11	3218.24	4670.17	4192.83	3890.64
Arcn1	ENSMUSG00000032096	archain 1	5080	5329.83	4662.82	4950.04	4783.08	4915.02	5499.59	5533.86	5264.69	6049.01	5963.15	5608.78	5095.46	4559.42	5202.66	5530.73	5191.93	5589.93
Chmp3	ENSMUSG00000053119	charged multivesicular body protein 3	5080	4956.23	5340.43	4421.56	5086.24	5015.43	4880.92	5249.53	4867.77	3771.91	3818.68	4366.61	3650.08	3731.77	3994.53	3892.58	3816.15	3935.8
Rpa2	ENSMUSG00000028884	replication protein A2	5068.61	5064.21	5277.06	4650.57	4405.35	4666	4533.68	4624.69	4681.48	5439.42	5156.29	5374.75	4892.68	5706.36	5284.91	5233.31	5349.24	4927.21
Atp5j2	ENSMUSG00000038690	ATP synthase, H+ transporting, mitochondrial F0 complex, subunit F2	5062.47	4644.17	4898.04	3933.88	4572.96	3460.09	4593.59	4518.17	3997.22	3474.55	5286.06	5909.82	3243.39	5457.43	4551.47	3671.62	6111.1	5164.94
Cdca8	ENSMUSG00000028873	cell division cycle associated 8	5060.72	5037.21	5163.72	4844.34	4799.12	5048.56	3688.81	3958.75	4028.87	5134.05	5094.83	4886.68	5884.06	6223.11	5403.16	5661.26	5369.64	4714.06
Ndufa9	ENSMUSG00000000399	NADH:ubiquinone oxidoreductase subunit A9	5059.84	4929.23	5316.06	4723.81	5031.7	4725.24	4754.98	4830.17	4711.92	3534.02	4204.06	4677.65	2997.8	3697.11	3584.97	3346.22	4407.95	3994.9
Xpo5	ENSMUSG00000067150	exportin 5	5058.96	5374.11	5051.59	6126.59	6109.58	6488.42	5553.39	5752.76	5793.1	5333.06	5139.71	4684.65	5588.9	5409.12	5315.76	5516.75	4980.21	4923.89
Atp5g1	ENSMUSG00000006057	ATP synthase, H+ transporting, mitochondrial F0 complex, subunit C1 (subunit 9)	5058.09	4599.9	5060.13	4463.29	4304.3	3948.08	4818.56	4268.23	4053.22	4481	5599.24	6350.88	4048.88	5409.12	5697.9	3700.52	4752.33	4681.52
Maea	ENSMUSG00000079562	macrophage erythroblast attacher	5058.09	5244.53	5497.65	4223.15	4202.44	4576.64	4093.52	4397.4	4851.94	4786.37	4870.43	4558.63	3825.82	4182.35	3634.66	3747.14	3847.61	3246.52
Pald1	ENSMUSG00000020092	phosphatase domain containing, paladin 1	5053.7	5573.87	5748.7	4810.97	5468.79	5776.53	5044.76	5942.31	5894.16	5247.28	5065.56	4617.64	5139.4	5586.62	4560.04	5790.86	5574.57	4653.63
Prkci	ENSMUSG00000037643	protein kinase C, iota	5047.56	4854.73	4438.58	5688.97	5342.88	5281.51	4789.22	4763.08	4690	5271.3	5169.95	4938.69	5681.28	5151.79	5454.56	4492.09	4175.82	4578.59
Agrn	ENSMUSG00000041936	agrin	5046.69	4597.74	4960.19	4606.07	4325.15	4757.37	4437.09	4279.98	4614.51	3781.06	3063.53	3363.47	3784.14	2925.13	2956.06	3574.65	2850.2	3043.32
Ddx24	ENSMUSG00000041645	DEAD (Asp-Glu-Ala-Asp) box polypeptide 24	5043.18	5293.12	5173.47	3958.92	3738.09	3905.91	4589.92	4645.66	4937.17	5079.15	4952.38	4676.65	3998.19	3814.74	3627.81	4686.02	4273.61	3759.82
Utp18	ENSMUSG00000054079	UTP18 small subunit processome component	5039.67	5212.14	4778.6	4883.28	5469.59	4907.99	3859.99	4546.69	3655.09	4426.1	4807.99	5176.72	4178.44	4758.98	4722.83	2713.15	2978.6	3173.47
U2surp	ENSMUSG00000032407	U2 snRNP-associated SURP domain containing	5034.41	5699.12	4553.14	6301.82	5721.42	5648	6483.85	5449.15	5901.47	6989.13	6549.52	6041.84	6421.43	4986.89	6050.92	6455.63	5804.15	7038.21
Rab1b	ENSMUSG00000024870	RAB1B, member RAS oncogene family	5032.66	4893.6	5372.12	4246.33	4406.15	4503.34	4484.77	4660.75	4876.29	5032.26	4615.79	4893.68	4416.14	4389.26	4386.96	5180.17	4612.88	4467.7
Txnl1	ENSMUSG00000024583	thioredoxin-like 1	5031.78	5162.47	4867.57	4442.89	4706.9	4040.46	3877.1	4233.85	3864.5	4705.17	5705.58	5856.81	3853.99	4928.08	4705.7	3875.8	5134.11	4888.7
Psma5	ENSMUSG00000068749	proteasome (prosome, macropain) subunit, alpha type 5	5028.28	4820.17	4902.91	4505.01	5139.17	4700.14	4630.27	4782.37	4543.9	3970.91	4299.68	5624.78	3549.81	4692.81	4880.49	3805.88	4971.7	4765.19
Blmh	ENSMUSG00000020840	bleomycin hydrolase	5021.26	4646.33	4536.08	5440.5	5280.32	5284.52	4719.53	4697.66	4659.56	4712.03	4862.62	5051.7	5167.56	5403.87	5161.53	4288.84	4390.1	4242.58
Copa	ENSMUSG00000026553	coatomer protein complex subunit alpha	5018.63	4925.99	4606.76	5859.57	5683.72	5939.19	5538.72	5758.63	6075.57	6314.35	5840.22	5397.75	6763.91	5722.11	5634.5	7012.25	5923.19	6056.09
Plekhf2	ENSMUSG00000049969	pleckstrin homology domain containing, family F (with FYVE domain) member 2	5017.75	4375.3	4121.71	5830.83	5398.21	5022.45	4959.17	4941.72	4345.44	4278.57	4405.05	4290.6	5368.09	5538.31	5727.04	3845.03	4152.01	4269.15
Lman2	ENSMUSG00000021484	lectin, mannose-binding 2	5015.12	4934.63	5903.48	4502.23	4102.99	4890.92	4544.68	4295.91	4844.63	5063.14	5166.05	5213.72	5001.96	4891.31	4467.5	4803.5	4735.32	4265.16
Psmb2	ENSMUSG00000028837	proteasome (prosome, macropain) subunit, beta type 2	5012.49	5098.76	5387.96	4330.7	4601.83	4050.5	4800.22	5132.95	4855.59	4259.12	5340.69	5452.76	3208.46	3950.23	3656.94	4283.24	5118.8	4959.75
Itpk1	ENSMUSG00000057963	inositol 1,3,4-triphosphate 5/6 kinase	5009.86	5415.14	6259.35	4928.71	5146.39	5606.83	4122.86	4834.37	5371.83	4992.23	4455.78	4584.64	4347.42	4244.32	4052.79	3528.03	2838.3	2759.77
Aebp2	ENSMUSG00000030232	AE binding protein 2	5006.36	4290	3665.91	4097.99	3676.33	3398.84	3745.05	3546.1	3421.32	4045.25	4556.27	4259.59	3665.85	4079.42	4320.13	3471.16	3711.56	4208.05
Lrrc47	ENSMUSG00000029028	leucine rich repeat containing 47	5003.73	4910.88	5376.99	3840.24	3904.1	4414.98	3286.55	3626.61	3868.16	4506.16	4769.94	4347.6	3517.14	4283.18	3345.06	3421.75	3394.4	2966.95
Glrx3	ENSMUSG00000031068	glutaredoxin 3	4998.47	5335.23	5094.25	4591.23	5340.47	4777.46	4278.14	4660.75	4016.7	4483.29	5132.88	5820.81	3848.35	4653.94	4935.33	3499.13	4223.44	4129.7
Nup107	ENSMUSG00000052798	nucleoporin 107	4992.33	4999.42	4621.39	5258.78	5366.13	5772.51	4468.88	4867.92	4651.04	5336.49	5246.05	5410.75	5507.79	5033.11	5679.05	4625.42	4388.4	4680.85
Adipor2	ENSMUSG00000030168	adiponectin receptor 2	4984.44	4916.28	5090.59	6380.63	6214.64	6787.64	5273.4	5036.5	5179.46	3949.18	3714.29	3832.53	6377.5	6573.92	6006.36	4973.18	4733.62	4537.42
Grpel1	ENSMUSG00000029198	GrpE-like 1, mitochondrial	4983.56	4738.11	5356.27	4606.07	4669.2	4336.66	3674.14	3458.87	3446.88	4113.88	4538.71	5229.73	3728.94	4647.64	4731.4	2804.53	3291.51	3349.44
Ctps	ENSMUSG00000028633	cytidine 5'-triphosphate synthase	4981.81	4878.48	4570.2	4456.8	4289.86	4428.03	4084.96	4233.85	4162.8	5068.86	4888.97	4716.65	3789.77	3674	3665.51	3937.34	3830.6	3736.58
Smpd4	ENSMUSG00000005899	sphingomyelin phosphodiesterase 4	4979.18	5005.9	5105.22	3577.86	3305.01	3477.16	3746.28	3889.97	3970.43	5048.27	5150.44	4832.67	3616.28	3433.48	3447.87	4008.2	3950.49	3870.05
Lbr	ENSMUSG00000004880	lamin B receptor	4977.42	5376.27	5130.81	4613.48	4852.86	5009.4	4989.74	5268.82	4739.92	6866.75	6702.69	6325.88	6116.13	5474.24	5644.78	5501.83	5335.63	5289.12
Qars	ENSMUSG00000032604	glutaminyl-tRNA synthetase	4977.42	5125.75	5359.93	5374.67	5145.59	5668.08	4895.59	5136.31	5538.64	5394.81	5237.27	5162.72	5068.43	5397.57	5094.7	5592.27	5200.43	4896.67
2005-03-01	ENSMUSG00000023307	membrane-associated ring finger (C3HC4) 5	4973.92	5540.39	5292.9	4787.79	5194.51	4995.34	4607.04	5100.24	4598.69	4547.34	5466.55	4594.64	3191.57	3960.74	3672.36	3544.82	4603.52	3840.17
Rpl5	ENSMUSG00000058558	ribosomal protein L5	4973.92	5338.47	4404.45	4537.46	5505.68	4342.69	4569.14	5053.27	4198.11	4469.56	5270.44	5777.8	3993.68	5325.09	4724.55	3162.55	4663.04	4323.6
Dazap1	ENSMUSG00000069565	DAZ associated protein 1	4971.29	5192.7	5250.25	4687.65	4613.06	4795.53	5167.03	5553.15	5649.43	4036.1	4273.33	3812.53	3712.04	4221.21	3482.15	5127.02	5138.36	4493.59
Copg1	ENSMUSG00000030058	coatomer protein complex, subunit gamma 1	4966.02	5198.1	4885.85	5482.22	5276.31	5538.56	5234.27	5310.76	5647	4765.78	4272.36	4259.59	4973.79	4324.15	4273.86	5628.63	4774.43	4618.43
Mta2	ENSMUSG00000071646	metastasis-associated gene family, member 2	4964.27	5294.2	5066.22	4004.35	3985.1	3981.21	3959.02	4283.33	4327.17	5840.86	5710.46	5319.74	4716.94	5023.65	4380.1	4941.48	4715.76	4364.1
Serp1	ENSMUSG00000027808	stress-associated endoplasmic reticulum protein 1	4963.39	4696	4636.01	3826.34	3766.96	3396.83	3894.22	3963.78	3613.69	4935.05	5377.77	5366.74	4377.84	5374.46	4866.78	4070.66	4896.03	4433.83
Ddx47	ENSMUSG00000030204	DEAD (Asp-Glu-Ala-Asp) box polypeptide 47	4958.13	4603.14	4617.73	3490.71	3217.59	3144.81	4206	4179.33	4050.79	3713.58	4116.25	3921.54	2423.25	2912.52	2599.62	3565.33	3975.15	3479.6
Slc16a1	ENSMUSG00000032902	solute carrier family 16 (monocarboxylic acid transporters), member 1	4957.26	4941.11	4893.16	4779.44	4838.42	4722.23	3949.24	4071.97	3367.74	4124.17	4539.69	4680.65	3024.83	2803.29	3046.88	2735.53	3025.37	2949.69
Rrp1b	ENSMUSG00000058392	ribosomal RNA processing 1 homolog B (S. cerevisiae)	4952	4959.47	5313.62	4498.52	4377.28	4655.96	4519.01	4749.66	5069.88	5514.9	4862.62	4668.65	5575.38	5140.24	4942.18	5719.07	4907.08	4671.56
Rpl19	ENSMUSG00000017404	ribosomal protein L19	4947.61	4612.86	4637.23	4198.12	4417.38	3918.96	4543.46	4718.62	4256.56	4037.25	5013.85	5659.79	3502.5	4457.54	4222.45	3952.26	5683.4	5001.59
Basp1	ENSMUSG00000045763	brain abundant, membrane attached signal protein 1	4946.74	4630.13	4509.26	3956.14	4272.22	4526.43	4544.68	4990.37	4474.5	2908.42	4243.09	4179.58	3643.32	5942.68	4258.43	3551.34	4705.56	4132.35
Akap1	ENSMUSG00000018428	A kinase (PRKA) anchor protein 1	4939.72	5164.63	5484.24	4449.38	4431.01	5012.41	4258.58	4509.78	4607.21	4895.02	4490.9	4471.62	5166.44	4537.36	4136.76	5074.81	4592.47	3977.63
Midn	ENSMUSG00000035621	midnolin	4939.72	5523.12	5664.61	2411.51	2546.33	2695.98	3145.94	3687	3809.71	5286.16	5466.55	4897.68	2743.19	2795.94	2541.35	4404.45	4226.84	3717.32
Wdr1	ENSMUSG00000005103	WD repeat domain 1	4937.97	4981.06	4833.44	3945.94	3874.43	3663.92	4099.63	4247.27	4100.71	5037.98	5400.21	4988.69	3227.62	3470.24	3312.5	4047.36	3901.18	3717.99
Platr10	ENSMUSG00000099370	pluripotency associated transcript 10	4929.2	4671.16	4478.8	5282.88	5619.56	5366.86	4608.26	4559.27	4394.14	4232.82	5276.3	5062.7	4618.93	6398.52	6126.32	3631.53	4814.4	4909.29
Cpsf6	ENSMUSG00000055531	cleavage and polyadenylation specific factor 6	4925.69	5086.88	4590.92	4741.43	4488.75	4501.33	5258.73	4983.66	4904.29	6219.42	6256.82	5666.79	4264.06	4256.92	4301.27	5017.01	5083.09	5160.29
Oxsr1	ENSMUSG00000036737	oxidative-stress responsive 1	4923.06	5038.29	4733.51	4403.02	4486.35	4364.78	3973.69	4375.59	4201.77	4924.76	4825.55	4409.61	4607.66	4181.3	4309.84	4185.34	4050.83	3965.68
Prpf40a	ENSMUSG00000061136	pre-mRNA processing factor 40A	4920.43	4902.24	4049.81	6447.38	5971.64	6223.34	6994.92	5904.57	6644.17	6043.29	6064.62	6145.85	6262.59	5870.21	6986.57	6141.43	5929.14	7150.44
Usp1	ENSMUSG00000028560	ubiquitin specific peptidase 1	4919.56	5451.85	4671.35	4470.7	3978.69	4388.87	4478.66	3920.17	4155.5	6347.51	6218.77	6050.84	4541.19	3961.79	4748.54	4091.18	3917.33	4738.63
Trmt1	ENSMUSG00000001909	tRNA methyltransferase 1	4918.68	4799.66	5284.37	4934.28	4972.36	5003.38	4636.38	4867.08	4915.25	5116.9	4965.07	4807.67	5227.27	5726.32	4702.27	4604.9	4754.88	4134.34
Srp72	ENSMUSG00000036323	signal recognition particle 72	4917.8	5256.41	4643.32	4861.03	4630.71	4890.92	4900.48	4576.88	4943.25	6350.94	6270.48	5602.78	5997.84	5145.49	5648.21	5282.73	4775.28	5391.38
Wdr74	ENSMUSG00000042729	WD repeat domain 74	4917.8	4380.7	4812.73	3252.43	3047.57	3146.82	4164.43	4159.2	4472.06	3859.97	4163.09	4293.6	2031.2	2540.71	2376.84	3856.22	4275.31	3725.96
Kif22	ENSMUSG00000030677	kinesin family member 22	4916.93	4994.02	4889.5	4660.77	4437.43	4673.03	3907.67	4035.07	4156.72	5508.04	5547.53	5009.7	5065.05	5539.36	4899.34	4461.32	4566.96	4024.78
Chchd3	ENSMUSG00000053768	coiled-coil-helix-coiled-coil-helix domain containing 3	4915.17	4652.81	5096.69	4366.86	4742.99	4458.16	4411.41	4647.33	4551.2	4029.24	4090.89	4393.61	3802.16	4068.92	4025.38	3662.29	3978.55	3664.2
Wdtc1	ENSMUSG00000037622	WD and tetratricopeptide repeats 1	4914.3	4925.99	5227.09	4909.24	4714.92	5152.99	4386.96	4630.56	5240.34	5891.18	5216.78	5219.72	5731.97	5312.49	5147.82	6258.9	5089.04	4934.52
Gnai3	ENSMUSG00000000001	guanine nucleotide binding protein (G protein), alpha inhibiting 3	4913.42	5448.61	4087.59	5149.37	4826.39	4547.52	5590.07	4851.98	4760.62	5163.79	5340.69	5352.74	4087.19	3936.58	4340.69	4161.1	4608.62	5370.8
Kif5b	ENSMUSG00000006740	kinesin family member 5B	4909.03	6123.48	4598.23	4989.9	4264.2	4298.51	5538.72	3998.17	5094.23	8631.48	7546.63	7073.98	6063.19	4253.77	5679.05	5863.58	5001.46	6402.06
Wdr36	ENSMUSG00000038299	WD repeat domain 36	4905.53	4815.86	4555.58	5678.77	5504.88	5414.05	4186.44	4324.43	3924.16	4699.45	4753.35	4339.6	4051.14	4225.42	4326.98	2793.34	2632.53	2929.77
Ptk7	ENSMUSG00000023972	PTK7 protein tyrosine kinase 7	4903.77	5415.14	5320.93	3630.71	3545.61	3789.43	4117.97	4010.75	4263.86	3559.18	4123.08	3611.5	2835.57	3213.96	2584.19	2798	3234.54	2580.48
Kmt5a	ENSMUSG00000049327	lysine methyltransferase 5A	4902.9	4990.78	5417.21	3695.61	3621.8	3851.69	3932.12	4077.01	4363.7	5048.27	5077.27	4434.62	3276.06	3167.75	2830.96	3915.89	3502.38	3208.67
Phf23	ENSMUSG00000018572	PHD finger protein 23	4901.14	4758.63	4890.72	4415.07	4587.4	4957.19	3702.26	4188.55	4148.19	4698.3	4732.86	4809.67	6270.47	7403.67	6076.62	5125.16	4927.49	4434.49
Terf1	ENSMUSG00000025925	telomeric repeat binding factor 1	4894.13	4552.39	3808.5	5166.06	5212.15	4831.68	5218.38	4816.75	4441.62	3930.88	4351.39	4637.64	4613.29	5063.57	5545.39	4055.75	4852.66	5393.37
Mtch1	ENSMUSG00000024012	mitochondrial carrier 1	4893.25	4306.2	5050.38	4338.12	4378.08	4687.09	4131.42	4066.94	4457.45	3288.13	3357.2	3438.48	3263.67	3438.73	2980.05	3304.27	3034.72	2674.11
Ube2m	ENSMUSG00000005575	ubiquitin-conjugating enzyme E2M	4892.38	4389.34	4818.82	3865.28	3628.22	3914.94	4207.23	4128.17	4333.26	3720.44	4358.21	4539.63	3371.82	4706.46	4006.53	3833.85	4459.82	3997.55
Sdhd	ENSMUSG00000000171	succinate dehydrogenase complex, subunit D, integral membrane protein	4891.5	4944.35	5102.78	4314.94	5022.88	4408.96	5277.07	5554.83	5157.54	4065.84	4648.96	5122.71	4097.33	5267.33	5175.24	5049.64	6222.49	5992.34
Lrpap1	ENSMUSG00000029103	low density lipoprotein receptor-related protein associated protein 1	4886.24	3894.8	4806.63	5021.43	4584.99	5494.38	5398.11	4751.33	5218.42	3272.11	3661.6	3780.52	4402.62	4364.06	4083.64	4539.64	4276.16	4341.53
Fzr1	ENSMUSG00000020235	fizzy and cell division cycle 20 related 1	4883.61	4733.79	5249.03	4271.37	4170.36	4598.73	4077.62	4301.78	5033.35	5806.55	5550.46	5052.7	5645.23	5972.09	5327.75	5372.23	5163.02	4495.59
Sympk	ENSMUSG00000023118	symplekin	4880.98	4940.03	5085.72	5076.13	4930.65	5745.4	4339.27	4501.4	4933.51	5232.41	4500.66	4306.6	6068.82	5349.25	4907.91	4553.62	3720.91	3493.54
Topors	ENSMUSG00000036822	topoisomerase I binding, arginine/serine-rich	4876.59	4672.24	4216.77	5298.64	5076.61	5404.01	5987.44	5489.41	5901.47	5209.54	5329.96	5215.72	6501.42	5809.29	6753.52	6674.73	6339.83	7091.34
Cluh	ENSMUSG00000020741	clustered mitochondria (cluA/CLU1) homolog	4875.72	5299.6	5194.18	3279.32	3252.08	3562.51	3449.17	3732.29	4204.2	5954.08	5023.61	4888.68	3834.84	3357.86	3142.84	4334.52	3675.85	3602.44
Chaf1a	ENSMUSG00000002835	chromatin assembly factor 1, subunit A (p150)	4874.84	4711.12	4811.51	3792.03	3908.91	4316.58	3890.55	3957.91	4423.36	4428.39	4254.8	4061.56	4382.35	4547.86	3686.07	4961.06	4490.43	3893.3
Ap2b1	ENSMUSG00000035152	adaptor-related protein complex 2, beta 1 subunit	4872.21	4748.91	4467.83	5375.6	5262.68	5436.14	5108.34	5148.05	5303.65	4507.31	4338.7	3822.53	4651.6	4284.23	4255.01	5048.71	4423.26	4179.5
Xrcc5	ENSMUSG00000026187	X-ray repair complementing defective repair in Chinese hamster cells 5	4870.46	4832.05	4181.43	5523.01	5729.44	5525.5	5196.37	5037.34	4952.99	5059.71	5060.68	5278.73	4444.31	3981.74	4722.83	4406.31	4489.58	5054.71
Las1l	ENSMUSG00000057421	LAS1-like (S. cerevisiae)	4860.81	4453.05	4157.05	4109.12	4111.82	4439.08	3992.03	3780.1	3970.43	3913.73	3970.88	3810.53	3703.03	3610.98	3579.83	3547.61	3563.61	3275.07
Anapc1	ENSMUSG00000014355	anaphase promoting complex subunit 1	4859.94	5023.18	4573.86	5208.71	5066.99	5179.09	5220.82	4744.62	4940.82	5935.78	5153.37	4961.69	5240.79	3967.04	4724.55	5076.68	4047.43	4621.09
Snx3	ENSMUSG00000019804	sorting nexin 3	4854.68	4937.87	5105.22	4336.27	4282.64	4492.3	4195	4646.49	4625.47	5562.94	6257.8	5507.76	5086.45	6190.55	4991.88	4926.57	5862.82	4687.49
Ptp4a2	ENSMUSG00000028788	protein tyrosine phosphatase 4a2	4853.8	5037.21	4773.73	4782.22	4921.03	4821.64	4905.37	5240.31	4864.11	5248.42	5747.54	5625.78	3839.34	4233.82	3985.96	4392.33	5159.62	4836.24
Surf4	ENSMUSG00000014867	surfeit gene 4	4852.04	4835.29	5415.99	4212.96	3866.41	4367.79	4236.57	4188.55	4429.45	5688.74	5190.44	5256.73	4546.83	4393.47	4023.66	4690.68	4057.63	3810.95
Nckap1	ENSMUSG00000027002	NCK-associated protein 1	4846.78	5319.04	4127.8	5775.2	5505.68	5673.1	5352.87	4737.08	5207.46	6483.61	6035.35	5476.76	6071.07	4681.25	5483.7	4676.7	4371.39	5062.68
Polr2a	ENSMUSG00000005198	polymerase (RNA) II (DNA directed) polypeptide A	4838.02	6151.55	5618.3	11467	12499.9	12898.5	9439.05	10506.6	12257.1	7746.25	6184.63	5884.82	17130.6	14220.2	14094.8	15625.3	11564.9	12770.3
Sdha	ENSMUSG00000021577	succinate dehydrogenase complex, subunit A, flavoprotein (Fp)	4838.02	4472.48	4595.79	5374.67	4949.1	5467.27	6053.46	5715.02	5860.07	4793.23	4358.21	4796.67	4794.67	4053.16	4153.9	5331.21	5716.57	5237.99
Zic3	ENSMUSG00000067860	zinc finger protein of the cerebellum 3	4833.63	5113.88	4835.88	5824.34	6134.44	5831.75	5257.5	5376.18	5380.35	5159.21	5918.27	4887.68	6875.44	7217.76	7257.33	6239.32	7021.78	6803.14
Usp22	ENSMUSG00000042506	ubiquitin specific peptidase 22	4831.88	4581.54	4558.01	4761.83	4811.96	4644.92	4490.89	4526.56	4691.22	4493.58	4086.98	3999.55	4781.15	4434.43	4424.66	4457.59	3867.16	4001.54
Aqr	ENSMUSG00000040383	aquarius	4827.5	5425.94	4763.98	4571.76	4845.64	4843.73	4572.81	5194.18	5196.5	5431.41	5464.6	4690.65	4336.16	3747.52	3824.88	4785.78	4299.12	4232.62
Etnk1	ENSMUSG00000030275	ethanolamine kinase 1	4826.62	5611.66	4550.7	5803.01	6161.71	5790.58	5449.46	5833.28	5458.28	6783.26	5617.77	5575.77	7186.37	4991.09	6217.14	6494.79	5041.43	6295.81
Rest	ENSMUSG00000029249	RE1-silencing transcription factor	4824.86	5586.82	5504.96	6319.43	5739.06	6503.49	5613.3	4836.04	5755.36	7208.72	6746.6	6434.89	8490.94	6895.32	8133.01	6881.72	6141.71	7232.12
Pkp4	ENSMUSG00000026991	plakophilin 4	4819.6	4835.29	4796.88	3986.73	3903.3	3941.05	4171.77	4097.13	4334.48	4993.38	5085.07	4446.62	3342.53	2999.7	3250.8	3569.99	3384.19	3437.76
Heatr3	ENSMUSG00000031657	HEAT repeat containing 3	4815.22	4563.19	4389.83	4110.97	4095.78	3907.92	3675.36	3915.13	3628.3	4794.37	4811.89	4593.64	3944.11	4048.96	3806.03	3478.62	3439.46	3407.22
Rbpms2	ENSMUSG00000032387	RNA binding protein with multiple splicing 2	4814.34	5360.07	5219.78	5393.21	5305.98	5193.15	5031.31	5475.15	5888.07	5662.44	5835.34	4786.66	5534.83	5889.11	4945.61	5829.09	6164.67	5239.98
Ubfd1	ENSMUSG00000030870	ubiquitin family domain containing 1	4809.96	5122.52	5448.9	3428.59	3436.54	3399.85	3669.25	3717.2	3685.52	6081.03	6114.38	5951.83	3576.85	3995.4	3756.33	4143.39	4282.11	4009.5
Dis3	ENSMUSG00000033166	DIS3 homolog, exosome endoribonuclease and 3'-5' exoribonuclease	4809.96	4974.58	4220.43	5396	4907.39	5167.04	5415.23	4726.17	5264.69	5448.57	5314.35	4796.67	4915.21	4225.42	4818.8	4519.13	4219.19	4737.96
Gja1	ENSMUSG00000050953	gap junction protein, alpha 1	4808.21	5411.9	4675.01	7601.68	7386.35	7129.03	7496.22	7541.75	6650.26	3450.53	4391.39	3606.5	3623.04	4334.65	4205.31	4369.95	5231.89	4884.05
Sdad1	ENSMUSG00000029415	SDA1 domain containing 1	4807.33	5103.08	4473.92	4594.94	4742.99	4901.96	4856.47	4784.88	4935.95	5615.55	5042.14	4778.66	4801.43	4071.02	4422.94	4580.66	3997.26	4538.75
Taf1d	ENSMUSG00000031939	TATA-box binding protein associated factor, RNA polymerase I, D	4807.33	4794.26	5004.06	3507.4	3791.02	3565.52	4724.42	4744.62	4411.18	4083	4446.02	5163.72	3028.21	3644.59	3638.09	3595.16	4333.13	4498.91
Psap	ENSMUSG00000004207	prosaposin	4803.82	4429.29	4997.97	5472.02	5288.34	6377.97	5647.54	5585.02	5958.69	4736.05	4356.26	4359.6	6112.75	5299.89	4645.72	6675.67	6583.02	5527.51
Nup88	ENSMUSG00000040667	nucleoporin 88	4802.95	5121.44	4577.51	4546.73	4853.66	4749.34	4179.1	4499.72	4126.28	5045.99	5218.74	4851.67	4789.04	4705.41	4748.54	4520.06	4413.06	4667.57
Atp6v1e1	ENSMUSG00000019210	ATPase, H+ transporting, lysosomal V1 subunit E1	4802.07	4621.49	4884.63	5160.5	5635.6	5551.61	4759.87	5252.89	4758.19	3702.14	4033.32	4232.59	4372.21	4873.46	4955.89	4484.63	4740.42	4621.75
Phgdh	ENSMUSG00000053398	3-phosphoglycerate dehydrogenase	4799.44	4290	4576.29	5565.66	5573.85	5915.09	5152.35	5329.21	5454.62	3047.95	2908.4	3001.42	2927.95	3075.32	2824.1	3082.37	3054.28	2692.04
Uqcrc2	ENSMUSG00000030884	ubiquinol cytochrome c reductase core protein 2	4794.18	4828.81	4646.98	5569.37	6253.14	5726.32	5262.39	5677.28	4834.89	4510.74	4868.48	5677.79	5308.39	5600.28	5920.68	4889.27	5777.79	5947.85
Ago2	ENSMUSG00000036698	argonaute RISC catalytic subunit 2	4794.18	5311.48	5454.99	5082.62	5001.23	5217.25	4654.72	4648.17	5049.18	6891.91	6031.45	5454.76	6181.47	4605.63	5338.04	5835.61	4511.69	5118.46
Nampt	ENSMUSG00000020572	nicotinamide phosphoribosyltransferase	4789.79	5234.81	4119.27	5623.15	6032.59	5127.88	4993.41	5215.15	4553.64	5033.41	5752.41	5513.76	4754.11	4974.29	5158.1	4329.86	4754.88	5276.5
Ola1	ENSMUSG00000027108	Obg-like ATPase 1	4788.04	5026.41	4409.33	4664.48	4819.98	4485.27	4534.9	4736.24	4441.62	4432.97	4875.31	4766.66	3335.77	3524.86	3584.97	3356.48	3896.07	4105.79
Lsg1	ENSMUSG00000022538	large 60S subunit nuclear export GTPase 1	4783.66	4820.17	4637.23	3967.26	4119.03	4177.01	3935.79	4095.46	3983.82	4641.12	4556.27	4436.62	3707.53	3700.26	3650.09	3394.71	3254.1	3283.7
Ckap2	ENSMUSG00000037725	cytoskeleton associated protein 2	4781.9	6200.14	4911.44	4676.53	4996.41	4996.35	4434.64	4725.33	4420.92	6031.85	6813.92	6431.89	5606.93	5654.89	6001.22	4727.04	5080.54	5750.63
Pwp1	ENSMUSG00000001785	PWP1 homolog, endonuclein	4778.4	4607.46	4488.55	4420.64	4492.76	4517.4	4088.63	3899.2	3723.27	4447.83	4537.73	4547.63	3545.31	3682.4	3946.55	2938.78	3141.01	3325.54
Cul3	ENSMUSG00000004364	cullin 3	4777.52	4922.75	3973.03	4502.23	4337.98	4117.77	4688.96	4762.24	4501.28	5509.18	5760.22	5026.7	4778.9	4588.82	5053.57	4452	4617.13	4868.11
Anln	ENSMUSG00000036777	anillin, actin binding protein	4775.77	5258.57	4239.93	5966.19	5745.48	6029.56	5382.22	4378.94	5093.01	6507.63	5729.97	5178.72	7324.94	5317.74	6647.27	5655.67	4438.56	5271.85
Slbp	ENSMUSG00000004642	stem-loop binding protein	4774.89	4639.85	4243.58	4937.98	4918.62	4570.61	4673.06	4703.53	4266.3	4181.35	4416.75	4941.69	5023.36	5444.83	5751.03	5275.27	5878.97	6067.38
Fam129b	ENSMUSG00000026796	family with sequence similarity 129, member B	4771.38	5446.45	5574.43	3146.74	3095.69	3302.45	3078.7	3330.55	3668.48	4153.9	3967.96	3843.53	2092.04	2044.96	1835.32	2487.52	2326.42	2010.73
Nop16	ENSMUSG00000025869	NOP16 nucleolar protein	4768.75	4562.11	4737.16	3294.15	2961.76	2947	3613.01	3179.58	3281.3	3695.28	3989.42	4165.58	2641.8	3405.12	3031.46	3117.8	3540.65	3305.62
Faf1	ENSMUSG00000010517	Fas-associated factor 1	4766.12	4793.18	4756.66	5789.11	5951.59	6207.28	5113.23	5366.95	5235.47	5247.28	5281.18	4986.69	5637.34	5572.97	5545.39	4726.11	4717.46	4615.11
Exosc2	ENSMUSG00000039356	exosome component 2	4765.24	4315.91	4972.38	3901.43	3859.99	3952.1	3694.92	3410.23	3606.38	3960.62	3993.32	4192.58	3518.27	4127.74	3860.87	3018.97	3277.06	2925.78
Ruvbl1	ENSMUSG00000030079	RuvB-like protein 1	4755.6	4270.56	4550.7	4232.43	3884.05	3916.95	4526.34	4217.07	4453.8	3498.57	3798.19	3932.55	2947.1	3512.25	3158.27	3376.99	3706.46	3365.38
Usp14	ENSMUSG00000047879	ubiquitin specific peptidase 14	4755.6	4581.54	4150.96	4807.26	4739.78	4735.28	4790.44	4682.56	4638.87	4463.85	4785.55	4348.6	4080.43	4199.16	4333.83	3670.68	4194.53	4360.78
Aggf1	ENSMUSG00000021681	angiogenic factor with G patch and FHA domains 1	4754.72	4807.22	4760.32	3347	3350.73	3387.8	3581.22	3654.29	3575.94	4666.28	4726.03	4318.6	3108.2	2928.28	2971.48	2820.38	2659.74	2766.41
Usp9x	ENSMUSG00000031010	ubiquitin specific peptidase 9, X chromosome	4754.72	6165.59	4984.56	7237.31	6590.78	5900.03	7252.91	5376.18	6752.53	13419	10592.6	10379.4	11271.3	7021.35	11524.3	10095.5	6939.3	10379
Rab5c	ENSMUSG00000019173	RAB5C, member RAS oncogene family	4749.46	5192.7	5520.8	4287.13	4474.32	4342.69	4306.26	4577.72	4732.62	5067.72	5282.15	4998.69	4150.27	4525.81	3925.98	4602.11	4784.64	4332.89
BC005537	ENSMUSG00000019132	cDNA sequence BC005537	4745.96	5410.82	4777.38	3848.59	3791.02	3625.77	4114.3	4149.97	4121.41	6053.58	5709.49	5157.72	4983.93	4330.45	4525.76	4070.66	3626.53	4024.11
Klhdc3	ENSMUSG00000063576	kelch domain containing 3	4743.33	4931.39	5002.85	4109.12	4009.96	4265.37	4265.91	4304.3	4629.13	4672	4642.13	4553.63	3977.91	4313.64	3795.75	4794.17	4752.33	4252.54
Diaph1	ENSMUSG00000024456	diaphanous related formin 1	4731.93	4691.68	4594.57	4663.55	4532.06	4695.12	4942.05	5184.11	5043.09	4756.63	4558.22	4339.6	4460.08	4583.57	4253.29	5967.08	5509.94	5186.86
Pias2	ENSMUSG00000025423	protein inhibitor of activated STAT 2	4728.42	5221.86	4634.79	4300.11	4317.93	4467.19	4208.45	4113.07	4210.29	6910.21	6598.3	5961.83	5898.71	5124.48	5918.97	5615.58	5286.31	5935.9
Dnttip2	ENSMUSG00000039756	deoxynucleotidyltransferase, terminal, interacting protein 2	4725.79	5614.9	5314.84	6879.43	7358.28	7483.48	4836.9	4534.95	5212.33	6395.55	5924.13	5824.81	7123.28	6559.21	7348.15	4490.22	4210.68	4966.39
Xpnpep1	ENSMUSG00000025027	X-prolyl aminopeptidase (aminopeptidase P) 1, soluble	4715.27	4620.41	4792.01	4541.17	4138.28	4530.45	4229.23	4399.91	4718.01	4895.02	4889.94	4328.6	4226.88	4302.09	3931.13	4763.4	4424.11	4085.21
Cdk11b	ENSMUSG00000029062	cyclin-dependent kinase 11B	4715.27	4064.32	4004.71	3486.07	3685.16	4165.97	3273.1	3749.07	3978.95	4049.83	4086.98	3739.52	3610.65	3864.11	3348.48	3839.44	3656.29	3447.72
Pnn	ENSMUSG00000020994	pinin	4714.39	4553.47	4158.27	3640.91	3548.02	3894.86	4596.04	4059.39	4524.42	4414.67	4877.26	4888.68	3679.37	4026.91	3908.85	4442.67	4796.54	5293.1
Rnmt	ENSMUSG00000009535	RNA (guanine-7-) methyltransferase	4704.75	5069.61	4310.61	4664.48	5454.35	4858.79	3347.68	3398.48	3267.9	4736.05	5004.09	5293.73	3935.1	4137.19	4422.94	2896.83	3062.78	3595.14
Ppp2r5c	ENSMUSG00000017843	protein phosphatase 2, regulatory subunit B', gamma	4702.99	5497.2	5143	4246.33	4957.12	4872.84	4108.19	4862.05	4448.93	6242.29	6255.85	5559.77	5516.8	5276.78	5231.79	5448.69	5273.56	5050.73
Timm17a	ENSMUSG00000062580	translocase of inner mitochondrial membrane 17a	4701.24	4661.45	4399.58	4053.49	3883.25	3599.66	4261.02	4237.2	3848.68	3746.75	4437.24	4913.68	3357.17	4244.32	4302.99	4030.57	5164.72	4927.88
Ap2m1	ENSMUSG00000022841	adaptor-related protein complex 2, mu 1 subunit	4699.49	4237.09	4707.92	4361.3	3990.72	3933.02	4286.7	4027.52	4154.28	3906.87	4278.21	4239.59	3543.05	4078.37	3776.9	3624.07	3971.75	3666.19
Nsmce4a	ENSMUSG00000040331	NSE4 homolog A, SMC5-SMC6 complex component	4697.73	4899	5078.41	4425.27	5177.67	4918.03	4014.04	4810.88	4246.81	4868.71	4874.33	5058.7	4831.85	4945.93	4949.04	3717.3	3993.86	3607.76
Uqcrfs1	ENSMUSG00000038462	ubiquinol-cytochrome c reductase, Rieske iron-sulfur polypeptide 1	4696.86	4872	4971.16	4171.23	4462.29	4114.76	4572.81	4971.08	4465.97	4424.96	4839.21	5290.73	3783.01	4549.96	4529.19	4499.55	5356.04	4743.94
Dpp3	ENSMUSG00000063904	dipeptidylpeptidase 3	4690.72	4501.64	4525.11	4223.15	4008.36	4181.03	4080.07	4120.62	4217.59	4558.77	4344.56	4357.6	4092.82	4414.47	3744.34	4571.34	4269.35	3760.49
Taf7	ENSMUSG00000051316	TATA-box binding protein associated factor 7	4689.84	5642.97	4989.44	3681.7	4710.91	4083.63	4289.14	4972.76	4290.65	5683.03	5575.82	6032.84	4216.74	4393.47	4642.29	4113.55	4817.8	4937.84
Pitpnb	ENSMUSG00000050017	phosphatidylinositol transfer protein, beta	4688.97	4699.24	4923.63	4648.71	4593.81	4675.04	4761.1	4921.59	4988.3	4737.19	4676.28	4226.59	3260.29	3504.9	3237.09	4916.31	4781.24	4287.74
Tubb3	ENSMUSG00000062380	tubulin, beta 3 class III	4688.09	4483.28	4848.07	4228.72	4540.88	5027.47	4613.15	5403.02	5849.11	6459.6	5969.01	5991.83	4185.2	4025.86	4001.39	5776.88	5390.9	4949.13
Racgap1	ENSMUSG00000023015	Rac GTPase-activating protein 1	4681.95	4833.13	4651.85	4355.74	4104.6	4154.92	4614.38	4764.75	4709.48	4731.47	4378.7	4053.56	4275.32	4025.86	4174.46	4840.79	4112.05	4235.28
Atpif1	ENSMUSG00000054428	ATPase inhibitory factor 1	4681.95	4545.91	4682.32	4008.06	4705.29	3573.55	4709.74	4518.17	4039.83	3582.06	5038.24	5577.77	3531.79	5210.61	4837.65	3634.32	5354.34	4808.35
Nt5dc2	ENSMUSG00000071547	5'-nucleotidase domain containing 2	4681.95	4719.75	5038.19	3875.47	3523.15	3841.65	3912.56	4066.94	4271.17	3983.49	3838.19	3663.51	3234.37	3430.33	3134.28	3552.27	3460.72	3242.53
Cenpa	ENSMUSG00000029177	centromere protein A	4681.07	4944.35	5316.06	3589.91	3579.29	3635.81	4415.08	4524.04	4551.2	4388.36	4465.54	4399.61	3848.35	3982.79	3572.97	5078.54	5471.68	4612.46
Ptcd3	ENSMUSG00000063884	pentatricopeptide repeat domain 3	4680.2	4943.27	3931.59	5754.8	5565.83	5642.98	4543.46	3823.71	4006.96	4527.89	4570.91	4869.68	4354.18	3999.6	4892.49	2912.68	3017.71	3735.25
Nras	ENSMUSG00000027852	neuroblastoma ras oncogene	4677.57	4970.27	4436.14	5073.35	5209.74	5079.69	5001.96	5044.05	4982.21	5246.13	4922.14	4902.68	4896.06	4390.31	4727.97	4999.29	5119.65	5396.03
Spint2	ENSMUSG00000074227	serine protease inhibitor, Kunitz type 2	4676.69	4405.54	5040.63	4173.09	4055.68	4455.14	4658.39	4798.3	5114.93	4348.33	4355.29	4456.62	4517.53	4909.17	3972.25	5339.6	5471.68	4449.1
Gid8	ENSMUSG00000027573	GID complex subunit 8	4673.18	4952.99	5403.8	4416.93	5095.06	5196.16	4237.79	4666.62	5084.49	4346.05	4407	4368.61	4492.75	4694.91	4376.68	4539.64	4673.25	4259.85
Mafg	ENSMUSG00000051510	v-maf musculoaponeurotic fibrosarcoma oncogene family, protein G (avian)	4667.92	4607.46	4883.41	5128.05	5307.59	5098.77	4797.78	5521.28	5373.05	3996.07	3596.23	3611.5	4813.82	4687.55	4386.96	4851.98	4178.37	3917.87
Eif2d	ENSMUSG00000026427	eukaryotic translation initiation factor 2D	4667.05	4545.91	4961.41	4329.78	4021.19	4335.66	3738.94	3754.1	3864.5	5528.63	5372.89	5336.74	4713.56	5032.06	4436.65	3960.65	3998.11	3671.51
Vbp1	ENSMUSG00000031197	von Hippel-Lindau binding protein 1	4663.54	4935.71	4648.2	3935.74	4485.55	4283.44	4649.83	5250.37	4674.17	5099.74	6208.04	6066.84	4594.14	5708.46	5135.82	4083.72	5624.73	5162.29
Atad3a	ENSMUSG00000029036	ATPase family, AAA domain containing 3A	4649.51	4537.27	4612.86	3752.16	3474.23	3712.12	3902.78	4080.36	4081.23	3783.35	3729.9	3892.54	3162.27	3391.47	2839.53	3255.79	3131.65	2779.69
B3gnt7	ENSMUSG00000079445	UDP-GlcNAc:betaGal beta-1,3-N-acetylglucosaminyltransferase 7	4646	4034.09	4827.35	5658.38	5553	6216.32	5915.3	5666.38	6151.06	3123.43	3165	3020.42	4688.77	4452.28	3941.41	5137.28	5240.4	4508.2
Eaf1	ENSMUSG00000021890	ELL associated factor 1	4642.5	4974.58	5027.22	3820.77	3788.61	3938.04	4061.73	4126.49	4394.14	5020.83	4808.96	4536.63	3589.24	3300.09	3242.24	4246.88	3865.46	3667.52
Tagln2	ENSMUSG00000026547	transgelin 2	4640.74	4395.82	4415.42	4186.07	3731.67	3861.73	4374.73	4212.04	4263.86	3970.91	3631.36	3448.48	3741.33	3254.92	3101.72	4196.53	3601.87	3251.16
Rpl11	ENSMUSG00000059291	ribosomal protein L11	4623.21	4179.86	3769.5	3372.03	3877.63	3008.25	3509.08	3722.23	3084.05	3126.87	4619.69	5026.7	2525.76	4207.56	3595.25	2884.71	5177.48	4419.88
Rpl36a	ENSMUSG00000079435	ribosomal protein L36A	4619.7	4689.52	4909	3765.14	4684.44	3542.43	4055.61	4175.97	3476.11	3449.39	4873.36	5753.8	2993.29	4956.43	4083.64	3164.41	5415.56	4553.36
Spin1	ENSMUSG00000021395	spindlin 1	4610.06	4977.82	4423.95	4282.49	4250.56	4388.87	4542.24	4589.46	4553.64	5405.11	5295.81	5187.72	4199.84	3852.55	4064.79	4579.73	4311.02	4455.08
Ppp4r1	ENSMUSG00000061950	protein phosphatase 4, regulatory subunit 1	4606.55	4571.82	4779.82	4352.03	4205.65	4614.79	4382.07	4449.4	4686.35	3870.27	3797.22	3212.45	3200.58	2952.43	2854.95	3671.62	3240.49	3105.07
Suz12	ENSMUSG00000017548	SUZ12 polycomb repressive complex 2 subunit	4605.67	5127.91	4191.18	4678.38	4426.2	4497.32	4982.4	4637.27	4821.5	7496.93	6477.32	6129.85	6431.57	5020.5	5949.81	6519.96	5781.19	6899.43
Ube3c	ENSMUSG00000039000	ubiquitin protein ligase E3C	4605.67	4875.24	4636.01	4315.87	4177.58	4332.64	4105.74	4494.69	4221.25	5242.7	4954.34	4838.67	3803.29	3446.08	3704.92	4000.74	3690.3	3791.7
Kmt2b	ENSMUSG00000006307	lysine (K)-specific methyltransferase 2B	4601.29	4693.84	4570.2	3423.03	3352.33	3725.17	3258.43	3357.39	3843.81	4833.26	4569.93	4351.6	3616.28	3382.01	3240.52	3873.01	3352.73	3411.2
Nup98	ENSMUSG00000063550	nucleoporin 98	4597.78	5497.2	4712.79	5093.75	5419.07	5226.28	4847.91	5158.11	5381.57	6100.48	6245.12	5293.73	4819.45	3811.59	4040.8	5602.52	4589.07	5243.3
Cebpz	ENSMUSG00000024081	CCAAT/enhancer binding protein zeta	4596.9	5189.46	4387.39	5053.88	4723.74	4882.89	4571.58	4025.01	4390.49	6390.97	5961.2	5923.82	5177.7	3841	4839.36	4151.78	3694.55	4567.3
Chmp1a	ENSMUSG00000000743	charged multivesicular body protein 1A	4595.15	4509.2	5217.34	3821.7	3933.77	4029.41	4171.77	4461.98	4837.33	4063.55	3482.08	3507.49	3775.13	3830.5	3338.2	5113.97	4691.95	3911.89
Tfrc	ENSMUSG00000022797	transferrin receptor	4581.12	5585.74	4445.89	6014.4	5615.55	5595.79	5409.11	3936.94	4414.84	7316.22	7225.64	7236	5587.77	5139.19	6169.16	3712.64	3931.79	4856.16
Cobl	ENSMUSG00000020173	cordon-bleu WH2 repeat	4578.49	4570.74	4898.04	4755.34	4929.85	5896.01	4084.96	4453.59	5453.41	6712.35	6134.87	5380.75	8221.69	6273.53	6333.67	6988.94	5344.98	5680.24
Tbc1d13	ENSMUSG00000039678	TBC1 domain family, member 13	4578.49	4442.25	4774.94	3909.78	3622.6	3917.96	3654.58	3872.36	4041.05	4235.11	4013.81	3959.55	3353.79	3543.76	3117.14	3572.79	3305.12	3099.1
Rpl34	ENSMUSG00000062006	ribosomal protein L34	4578.49	3602.17	3585.47	3665.94	3821.5	2773.29	3963.91	3381.71	2849.07	2786.04	5293.86	5065.7	2708.27	4512.15	4131.62	2411.07	4157.97	3947.08
Mdk	ENSMUSG00000027239	midkine	4576.74	4270.56	5270.96	4120.24	4134.27	4527.44	4408.97	4328.62	4738.7	3720.44	3938.69	4144.58	3863	4082.57	3939.69	4438.01	4600.97	4506.21
Eif2a	ENSMUSG00000027810	eukaryotic translation initiation factor 2A	4574.99	5477.77	4384.95	5524.87	5854.55	5641.98	4995.85	5133.79	4920.12	5898.04	5949.49	5781.8	5149.54	4551.01	5259.21	4645.93	4458.12	5089.24
Traf4	ENSMUSG00000017386	TNF receptor associated factor 4	4573.23	5134.39	5414.77	2129.66	2131.7	2170.84	2799.93	2834.03	2950.12	3816.51	4293.82	3760.52	1377.79	1608.03	1278.39	2183.58	2292.41	1869.95
Stmn1	ENSMUSG00000028832	stathmin 1	4572.36	4315.91	4550.7	3895.87	3921.74	4278.42	3930.9	4316.04	4457.45	4492.44	5138.73	4682.65	3924.96	4965.89	4039.09	4775.53	6005.67	4686.17
Spen	ENSMUSG00000040761	spen family transcription repressor	4572.36	4864.45	4929.72	6834	7500.24	7912.22	5264.84	6101.67	6684.35	4891.59	4255.77	4070.56	7064.7	4673.9	5488.84	5880.37	3663.94	4818.31
Topbp1	ENSMUSG00000032555	topoisomerase (DNA) II binding protein 1	4567.97	5515.56	4303.3	4860.1	4688.45	4968.23	4863.8	4134.88	4864.11	7719.95	6038.28	5834.81	5891.95	3797.94	5034.72	5365.71	4058.48	5132.4
Suds3	ENSMUSG00000066900	suppressor of defective silencing 3 homolog (S. cerevisiae)	4564.46	4517.83	4963.85	3107.8	3295.39	3336.59	3732.83	3983.07	4099.49	4414.67	4191.38	4187.58	2656.45	2752.87	2532.78	4143.39	3986.21	3318.9
Txn2	ENSMUSG00000005354	thioredoxin 2	4554.82	4151.79	4559.23	4108.19	3699.59	3896.87	3848.98	3688.68	3970.43	3586.63	3913.32	3899.54	3468.7	3943.93	3608.96	3848.76	4004.91	3586.51
Hspa14	ENSMUSG00000109865	heat shock protein 14	4541.67	4395.82	4565.32	4155.47	4317.93	4524.43	3418.6	3667.71	3534.55	4240.83	4145.52	4109.57	3450.68	3449.23	3545.55	3300.54	3379.09	3297.65
Spry2	ENSMUSG00000022114	sprouty RTK signaling antagonist 2	4539.91	4288.92	4815.16	3742.89	3996.33	4308.55	3325.68	3766.68	3769.54	3762.76	3883.07	3631.5	3686.13	3887.21	3242.24	3501	3197.98	2736.53
Map4	ENSMUSG00000032479	microtubule-associated protein 4	4538.16	4933.55	4731.07	4679.31	4568.15	4961.2	4347.83	4593.66	4912.81	6466.46	5056.78	4559.63	4881.42	3535.36	3679.22	6313.91	4492.13	4489.61
Eef1e1	ENSMUSG00000001707	eukaryotic translation elongation factor 1 epsilon 1	4534.65	4671.16	5473.27	3256.14	3669.12	3642.84	3208.3	3614.87	3572.29	4359.77	5193.37	5491.76	3236.63	3744.37	3454.73	3542.95	4072.09	3814.94
Rheb	ENSMUSG00000028945	Ras homolog enriched in brain	4527.64	4349.39	4330.11	4640.37	4902.58	4505.35	4559.36	4981.98	4532.94	4040.68	5047.02	4941.69	4404.88	5572.97	5084.42	4665.51	5850.06	5119.79
Brd3	ENSMUSG00000026918	bromodomain containing 3	4526.76	4439.01	4778.6	3750.31	3843.95	4026.4	3200.96	3479.84	3875.46	4678.86	4552.37	4345.6	4069.16	3846.25	3538.7	3534.56	3011.76	3029.37
Elp3	ENSMUSG00000022031	elongator acetyltransferase complex subunit 3	4525.89	4540.51	4487.33	4874.01	4787.9	5276.49	4327.05	4649.85	4553.64	4524.46	4645.05	4407.61	5272.33	5422.77	5140.97	5306.04	5136.66	4581.91
Gnl1	ENSMUSG00000024429	guanine nucleotide binding protein-like 1	4524.13	4006.01	4297.21	3316.4	3049.18	3486.2	3076.25	3510.87	3692.83	3400.21	3738.68	3529.49	2828.81	3670.85	2666.45	3397.5	3381.64	2715.94
Ppp2cb	ENSMUSG00000009630	protein phosphatase 2 (formerly 2A), catalytic subunit, beta isoform	4523.26	4197.14	4263.08	3948.72	4046.05	3812.53	4174.21	4351.27	4283.34	3766.19	4280.16	4327.6	3294.08	3841	3543.84	4217.98	4725.12	4278.44
Git1	ENSMUSG00000011877	GIT ArfGAP 1	4522.38	4500.56	5026	3704.88	3732.47	4126.81	3718.16	4063.59	4256.56	5707.04	4981.65	4569.63	3393.22	2915.67	2745.28	3567.19	2823.85	2603.06
Glg1	ENSMUSG00000003316	golgi apparatus protein 1	4519.75	4887.12	4826.13	4894.41	5135.96	5837.77	4956.73	4765.59	5187.98	5952.94	5365.08	5078.7	6564.51	4676	5197.52	5339.6	4880.72	4888.04
Pds5a	ENSMUSG00000029202	PDS5 cohesin associated factor A	4515.37	5553.35	4380.08	5782.62	5245.83	5480.32	5625.53	4493.85	5459.49	7996.72	6619.76	6091.85	5875.05	3823.15	5372.31	5738.65	4759.13	6004.3
Snrpb2	ENSMUSG00000008333	U2 small nuclear ribonucleoprotein B	4511.86	4850.41	4955.32	4076.66	5112.7	4525.43	4445.65	4959.34	4265.08	4245.4	5286.06	5343.74	3977.91	5074.07	4877.06	3984.89	4848.41	4710.74
Nol11	ENSMUSG00000018433	nucleolar protein 11	4510.1	4948.67	4277.71	4602.36	4546.5	4562.58	3501.74	3552.81	3322.69	5145.49	5208	4791.66	4590.76	4266.38	4671.42	3261.38	3138.46	3348.12
Idh3a	ENSMUSG00000032279	isocitrate dehydrogenase 3 (NAD+) alpha	4508.35	4711.12	4237.49	4038.65	4047.66	4088.65	3970.03	3991.46	3719.62	4089.86	4184.55	4157.58	3390.97	3483.89	3670.65	3391.91	3603.57	3697.4
Gpx4	ENSMUSG00000075706	glutathione peroxidase 4	4508.35	3914.23	4583.61	4360.37	4242.54	3885.83	4668.17	4111.39	4230.99	3139.45	3675.26	4246.59	3659.09	4040.56	4241.3	3344.36	3801.69	4258.52
Mtss1	ENSMUSG00000022353	MTSS I-BAR domain containing 1	4506.6	4928.15	4536.08	6085.79	7243.6	6839.86	6783.4	8081.88	8136.89	4938.48	4958.24	4340.6	7698.96	7078.07	6676.4	8775.33	7929.9	7683
Trp53inp1	ENSMUSG00000028211	transformation related protein 53 inducible nuclear protein 1	4502.21	7337.16	4890.72	4382.62	5261.87	4600.74	4040.94	4763.08	4513.46	7133.23	8337.88	6918.96	5516.8	5601.33	6032.07	4876.22	6152.77	6515.61
Ddx18	ENSMUSG00000001674	DEAD (Asp-Glu-Ala-Asp) box polypeptide 18	4500.46	4363.42	4405.67	5037.19	4856.87	5038.52	5132.79	5192.5	5078.4	4376.93	4608.96	4398.61	4222.37	4686.5	4409.24	4609.57	5074.59	4563.98
Tfe3	ENSMUSG00000000134	transcription factor E3	4497.83	5033.97	4946.78	4638.52	4624.29	4704.16	4117.97	4531.59	4767.93	3594.64	3672.34	3277.45	3755.98	4222.26	3725.49	3703.32	3539.8	3269.76
Ykt6	ENSMUSG00000002741	YKT6 v-SNARE homolog (S. cerevisiae)	4495.2	4318.07	4779.82	3963.55	4017.98	3983.22	3379.47	3564.55	3896.16	3643.82	3717.21	3557.49	3554.32	4437.58	3489	3808.67	4197.93	3292.34
Ncbp1	ENSMUSG00000028330	nuclear cap binding protein subunit 1	4490.82	4569.66	4054.68	4451.23	4472.71	4410.96	4838.13	4539.98	4375.88	4434.11	4453.83	4549.63	3546.43	3615.18	3960.26	4202.13	4305.07	4656.28
Pfas	ENSMUSG00000020899	phosphoribosylformylglycinamidine synthase (FGAR amidotransferase)	4489.06	4499.48	4439.8	4285.27	4247.35	4431.05	4088.63	4192.75	4391.7	4665.14	4234.31	4157.58	4634.7	4538.41	4429.8	4726.11	3982.8	3972.32
Tmem64	ENSMUSG00000043252	transmembrane protein 64	4489.06	3570.86	4043.71	4068.32	3723.65	3891.85	3767.06	3642.55	3521.15	4282	4469.44	4597.64	5364.71	5544.61	5727.04	4363.42	4365.44	4690.15
Trim25	ENSMUSG00000000275	tripartite motif-containing 25	4486.43	5124.68	5158.84	3447.13	3486.26	3631.79	3311	3692.03	3911.99	5545.78	4599.2	4519.63	3353.79	2712.96	2906.36	3849.7	2823	2927.77
Nop14	ENSMUSG00000036693	NOP14 nucleolar protein	4483.8	4370.98	4021.78	5166.99	5103.08	5254.4	4017.71	3853.91	3798.76	4349.48	4461.63	4187.58	4784.53	4324.15	4642.29	2676.79	2358.73	2570.52
Afg3l1	ENSMUSG00000031967	AFG3-like AAA ATPase 1	4482.92	3906.67	4555.58	4240.77	3744.5	4193.08	4505.56	4204.49	4614.51	3564.9	3686.97	3875.54	3449.55	3617.28	3125.71	3586.77	4197.08	3330.85
Vim	ENSMUSG00000026728	vimentin	4478.54	3747.95	3723.19	3932.03	3282.56	3368.72	3773.18	3186.29	3365.31	6028.42	6205.11	5584.77	4508.52	4772.63	4124.77	4078.12	4370.54	3581.86
Zfp622	ENSMUSG00000052253	zinc finger protein 622	4477.66	3549.26	3852.37	3611.24	3401.25	3583.59	3638.68	3742.36	3715.96	2840.94	3605.99	3723.52	3584.74	5355.55	4136.76	3461.84	4197.93	3623.69
Qrich1	ENSMUSG00000006673	glutamine-rich 1	4472.4	4996.18	4657.95	4725.67	4900.18	5253.39	4866.25	5037.34	5157.54	5211.82	4915.31	4186.58	5396.26	4672.85	4563.46	4962	4375.64	4567.97
Uri1	ENSMUSG00000030421	URI1, prefoldin-like chaperone	4471.53	4596.66	4501.95	4042.36	4228.11	4226.21	5019.08	5460.05	5241.55	4041.82	4363.09	4197.58	2914.43	2714.01	3118.85	3783.5	4217.49	4136.34
Oaz1	ENSMUSG00000035242	ornithine decarboxylase antizyme 1	4466.27	3715.55	4051.03	3288.59	2912.04	2870.69	3381.92	2929.64	2839.33	3448.24	4171.87	4145.58	2947.1	3894.57	3353.62	2940.65	3893.52	3326.87
Dmtn	ENSMUSG00000022099	dematin actin binding protein	4465.39	4955.15	5452.55	2736.94	2764.47	3198.02	3207.08	3676.94	4039.83	6262.88	5451.91	5062.7	3440.54	2911.47	2594.47	4646.86	3729.41	3255.15
Prkar1a	ENSMUSG00000020612	protein kinase, cAMP dependent regulatory, type I, alpha	4462.76	4378.54	4244.8	4437.33	4351.61	4194.08	4152.2	4529.07	4256.56	4489.01	4621.64	4296.6	4693.28	5392.32	4501.77	5008.61	5147.71	4216.69
Ppp1r14b	ENSMUSG00000056612	protein phosphatase 1, regulatory inhibitor subunit 14B	4461.88	4760.79	5436.71	4029.38	4547.3	4530.45	4794.11	5067.53	5049.18	3835.96	5030.44	5920.82	3726.68	4688.6	4830.79	3991.41	4890.92	4854.83
Zmiz2	ENSMUSG00000041164	zinc finger, MIZ-type containing 2	4453.99	4805.06	5136.9	3892.16	3859.99	4267.38	3606.89	3730.62	4271.17	4398.66	4136.74	3680.51	3519.4	3342.1	3134.28	2837.16	2451.41	2410.48
Atp5d	ENSMUSG00000003072	ATP synthase, H+ transporting, mitochondrial F1 complex, delta subunit	4453.11	3913.15	4399.58	3771.63	3584.11	3467.12	3886.88	3884.1	3886.42	4080.71	4135.77	4234.59	3675.99	4096.23	3775.18	4177.89	4475.98	3969
Tpm4	ENSMUSG00000031799	tropomyosin 4	4451.36	4035.17	3473.35	3945.01	3458.19	3210.07	3905.22	3593.9	3120.58	2364.02	2598.15	2238.31	1991.77	2019.75	2070.1	1991.51	2125.75	1953.62
Etv4	ENSMUSG00000017724	ets variant 4	4447.85	4607.46	5095.47	3960.77	3835.93	4199.1	3938.24	3991.46	4507.37	3019.36	3174.76	2983.41	2209.2	2639.44	2560.2	2561.18	2978.6	2614.35
Zfp598	ENSMUSG00000041130	zinc finger protein 598	4443.47	4197.14	4603.11	3958.92	3892.07	4337.67	3862.43	4033.39	4386.83	4706.31	4264.55	4097.57	3341.4	3219.21	2878.94	3440.39	3118.9	2933.09
Cox7b	ENSMUSG00000031231	cytochrome c oxidase subunit 7B	4441.72	4024.37	4161.93	3868.06	4258.58	3294.42	4312.38	4088.75	3617.34	3300.71	5093.85	5449.76	3588.12	5312.49	4671.42	3509.39	5786.29	5168.93
Nol7	ENSMUSG00000063200	nucleolar protein 7	4434.7	4084.84	4052.24	3923.69	4262.59	3731.2	4152.2	4119.78	3736.66	3294.99	3934.78	4151.58	3211.84	3802.14	3948.26	3158.82	3774.48	3623.69
Stt3b	ENSMUSG00000032437	STT3, subunit of the oligosaccharyltransferase complex, homolog B (S. cerevisiae)	4428.56	4421.73	4254.55	4479.97	4236.93	4320.6	4620.49	4242.23	4072.71	5244.99	5286.06	5147.71	4607.66	4180.25	4378.39	4582.53	4675.8	4533.44
Mphosph10	ENSMUSG00000030521	M-phase phosphoprotein 10 (U3 small nucleolar ribonucleoprotein)	4426.81	5067.45	4278.93	5082.62	5431.9	5493.37	4633.94	4686.75	4809.32	4887.01	5180.69	5361.74	4518.66	4658.15	4906.2	3796.55	4159.67	5089.24
Dync1h1	ENSMUSG00000018707	dynein cytoplasmic 1 heavy chain 1	4424.18	4657.13	4739.6	9370.67	9935.09	10728.7	8012.19	8592.66	9616.21	7146.96	5556.31	5702.79	11736.6	8054.86	9637.6	10182.3	6880.63	8368.96
Klf3	ENSMUSG00000029178	Kruppel-like factor 3 (basic)	4417.17	4337.51	4382.52	3556.54	3988.31	4156.93	4421.19	4916.56	5246.42	4892.73	4862.62	4370.61	4451.07	3543.76	3518.13	5424.44	4867.12	4697.46
Fam32a	ENSMUSG00000003039	family with sequence similarity 32, member A	4414.54	4514.59	4898.04	3778.12	3984.3	3932.01	3836.75	3869.84	3920.51	4115.02	4493.83	4477.62	3596	4187.6	4243.01	3974.63	4445.37	4374.07
Polr2f	ENSMUSG00000033020	polymerase (RNA) II (DNA directed) polypeptide F	4413.66	4033.01	4794.44	3381.3	3305.01	3290.4	3564.1	3505.84	3597.86	3570.62	4087.96	4732.66	2958.37	3839.95	3540.41	3510.32	4510.84	3850.8
Scaf1	ENSMUSG00000038406	SR-related CTD-associated factor 1	4411.03	4439.01	4731.07	3150.45	3057.2	3466.12	4058.06	4051.84	4655.91	4494.73	4135.77	3977.55	3125.1	3138.34	2657.88	4814.68	4140.96	3742.56
Dot1l	ENSMUSG00000061589	DOT1-like, histone H3 methyltransferase (S. cerevisiae)	4409.28	4577.22	4941.91	4113.75	4388.5	4633.87	4344.16	4774.82	5525.24	5386.81	4883.11	4501.62	4476.98	4040.56	3967.11	5083.2	4174.12	4209.38
Dcakd	ENSMUSG00000020935	dephospho-CoA kinase domain containing	4406.65	4553.47	4444.67	3289.52	2978.6	3158.86	2747.35	2710.73	2872.2	4416.95	4409.92	4131.57	2974.14	3278.03	2868.66	2581.69	2608.72	2350.06
Wdr46	ENSMUSG00000024312	WD repeat domain 46	4404.02	4094.56	4504.39	3835.61	3363.56	3779.39	2532.16	2588.28	2885.59	3958.33	3980.64	4024.56	3557.7	3922.92	3417.03	2541.6	2441.21	2146.86
Wdr33	ENSMUSG00000024400	WD repeat domain 33	4398.75	4743.51	4762.76	4431.76	4633.11	4701.15	3823.31	4056.88	4338.13	4923.61	4683.11	4562.63	5211.5	5060.42	4897.63	5294.85	4506.59	4495.59
Tcf20	ENSMUSG00000041852	transcription factor 20	4394.37	5046.93	4828.57	3742.89	3693.98	3751.28	4172.99	4138.23	4574.34	5679.6	5213.86	4570.63	3632.05	2770.73	3190.83	4242.22	3557.65	4021.46
Sdhc	ENSMUSG00000058076	succinate dehydrogenase complex, subunit C, integral membrane protein	4391.74	4182.02	4361.8	3890.31	3953.02	3784.41	3716.93	3929.39	3836.5	4598.8	4705.55	4285.59	4255.04	4942.78	4035.66	4765.27	5441.92	4067.28
Ap1g1	ENSMUSG00000031731	adaptor protein complex AP-1, gamma 1 subunit	4384.73	4706.8	4118.05	5496.13	5412.65	5436.14	4973.84	5014.69	5049.18	5389.1	5152.39	4734.66	6670.4	5637.04	6143.45	5865.45	5442.77	5660.32
Nufip2	ENSMUSG00000037857	nuclear fragile X mental retardation protein interacting protein 2	4384.73	4870.92	4189.96	4346.46	4315.52	4077.61	3668.03	3841.33	3731.79	5638.42	5612.9	4918.68	4817.2	4336.75	4827.37	4488.36	4004.06	4484.3
Krr1	ENSMUSG00000063334	KRR1, small subunit (SSU) processome component, homolog (yeast)	4384.73	4735.95	3854.81	4812.82	4755.82	4715.2	4478.66	4054.36	4355.18	4976.22	5215.81	5280.73	4368.83	4213.86	4520.62	3675.35	3748.12	4396.64
Cdc25a	ENSMUSG00000032477	cell division cycle 25A	4383.85	4080.52	4216.77	3972.82	3442.95	3617.73	3429.6	3535.19	3320.26	4037.25	3960.15	3864.54	5357.95	5923.77	5187.23	4754.08	4606.92	4310.32
Lonp1	ENSMUSG00000041168	lon peptidase 1, mitochondrial	4383.85	4179.86	4576.29	3787.4	3463.81	3949.08	3864.88	4105.52	4408.75	4053.26	3671.36	4009.56	3428.14	3470.24	3089.72	3918.69	3936.04	3040.66
Usp28	ENSMUSG00000032267	ubiquitin specific peptidase 28	4382.1	4635.53	4200.93	5004.74	5029.3	5556.63	4512.89	4729.53	5101.53	5481.74	5208.98	4447.62	5192.35	4290.54	4410.95	5000.22	4612.88	4435.16
Nop9	ENSMUSG00000019297	NOP9 nucleolar protein	4380.34	4139.91	4497.08	2809.26	2490.19	2579.51	3040.79	3088.16	3127.89	3779.92	3875.27	3760.52	2183.29	2563.82	2345.99	2625.51	2811.09	2468.92
Orc6	ENSMUSG00000031697	origin recognition complex, subunit 6	4372.45	4454.13	4430.05	4810.04	5237.01	4916.02	4839.35	5078.43	4687.57	4530.18	4925.07	5333.74	4936.62	5574.02	5548.82	5352.65	6076.24	5793.13
Crebzf	ENSMUSG00000051451	CREB/ATF bZIP transcription factor	4372.45	4105.36	4207.02	3563.03	3866.41	3568.53	3412.49	3935.26	3571.07	2619.06	3203.05	3081.43	2701.51	3660.35	3369.05	2326.23	3000.71	2727.23
Cdca3	ENSMUSG00000023505	cell division cycle associated 3	4369.82	4279.2	4884.63	4030.31	4024.4	4274.41	4219.45	4279.14	4574.34	3893.14	3747.46	4073.57	3599.38	3630.94	3908.85	4181.61	4316.12	4181.49
Pebp1	ENSMUSG00000032959	phosphatidylethanolamine binding protein 1	4369.82	4305.12	4581.17	3703.02	3659.49	3749.27	3725.49	3724.74	3854.76	3830.24	4077.23	3860.54	2966.25	3517.5	2950.91	3854.36	3981.95	3493.54
Washc5	ENSMUSG00000022350	WASH complex subunit 5	4368.94	4884.96	4248.46	5464.6	5723.82	5802.63	5274.62	5243.66	5515.5	5520.62	5094.83	4479.62	6046.29	4532.11	5091.27	4906.06	3889.27	4493.59
Fam168b	ENSMUSG00000037503	family with sequence similarity 168, member B	4368.94	4305.12	4261.86	4609.77	4570.56	4423.01	4320.93	4685.91	4637.65	4185.93	3943.56	3749.52	3855.11	3351.55	3391.32	4086.51	3405.45	3386.63
Hirip3	ENSMUSG00000042606	HIRA interacting protein 3	4366.31	3149.74	2898.12	3064.22	2953.74	3125.73	3493.18	3418.61	3579.6	2797.48	3214.76	3207.44	3028.21	3525.91	3153.13	3537.36	3736.22	3664.86
Actr1b	ENSMUSG00000037351	ARP1 actin-related protein 1B, centractin beta	4364.56	3885.08	4298.43	3581.57	3140.6	3327.55	3133.72	3063.83	3095.01	3636.95	3373.79	3206.44	2709.39	2785.43	2537.92	2977.94	2722.66	2327.48
Limk2	ENSMUSG00000020451	LIM motif-containing protein kinase 2	4363.68	4300.8	4637.23	3751.24	3608.17	3673.96	3484.62	3731.45	3882.77	2892.41	2621.56	2598.36	1697.74	1536.61	1444.61	1753.76	1640.23	1567.81
Tbc1d10b	ENSMUSG00000042492	TBC1 domain family, member 10b	4362.81	3778.18	4467.83	4075.74	3916.13	4629.86	3988.37	4160.04	4905.51	3631.24	3458.67	3617.5	3637.69	4012.2	3482.15	4391.39	4054.23	3663.54
Dnajc13	ENSMUSG00000032560	DnaJ heat shock protein family (Hsp40) member C13	4360.18	5162.47	4282.58	6170.16	6073.49	6206.28	5588.85	4863.72	5632.39	7794.29	6232.43	5827.81	8068.47	5053.06	6870.04	6629.98	4734.47	6368.19
Rbm38	ENSMUSG00000027510	RNA binding motif protein 38	4357.55	4836.37	5358.71	3634.42	3440.55	3706.09	3414.93	3531	3815.8	5391.38	5383.62	4827.67	4164.92	4360.91	3910.56	4561.08	4459.82	3694.75
Mapk1ip1l	ENSMUSG00000021840	mitogen-activated protein kinase 1 interacting protein 1-like	4354.92	4349.39	4127.8	4988.98	4811.15	4582.66	4080.07	4018.3	4364.92	5080.3	5251.91	4527.63	5644.1	5375.51	5156.39	5698.56	5283.76	5190.84
Rfwd3	ENSMUSG00000033596	ring finger and WD repeat domain 3	4352.29	4684.12	4203.37	4439.18	4613.86	4846.74	3449.17	3487.39	3558.9	5144.35	5129.95	4427.61	5211.5	4521.6	4817.09	3733.15	3478.58	3500.85
Snd1	ENSMUSG00000001424	staphylococcal nuclease and tudor domain containing 1	4351.41	4442.25	4470.26	5033.48	4818.37	5185.12	4235.35	4666.62	4971.26	5315.9	4576.76	4677.65	5957.29	5593.98	4642.29	6653.29	4994.66	4803.04
Dhx30	ENSMUSG00000032480	DEAH (Asp-Glu-Ala-His) box polypeptide 30	4351.41	4334.27	4559.23	3689.12	3554.43	3798.47	3556.76	3787.65	4078.79	4805.81	4407.97	4224.59	4137.88	3837.85	3696.35	4355.97	3956.44	3615.73
Rai14	ENSMUSG00000022246	retinoic acid induced 14	4350.53	4454.13	3829.22	5699.17	5974.04	6135.99	5049.65	5049.92	5127.1	4858.42	4200.16	3913.54	6030.51	4409.22	4676.57	4807.23	3635.88	4011.5
Arpp19	ENSMUSG00000007656	cAMP-regulated phosphoprotein 19	4348.78	4048.13	3541.6	3814.28	3718.04	3158.86	4413.86	3993.97	3401.83	3473.41	4769.94	4710.65	3458.56	4760.03	4488.06	3293.08	4968.3	4443.13
Dido1	ENSMUSG00000038914	death inducer-obliterator 1	4346.15	4888.2	4498.3	3237.6	3390.83	3337.59	3270.66	3149.38	3320.26	5202.67	4165.04	4116.57	4623.43	3076.37	3518.13	4924.7	3271.1	3967.67
Cox6a1	ENSMUSG00000041697	cytochrome c oxidase subunit 6A1	4346.15	3492.04	4165.58	3658.52	3292.98	3140.79	3627.68	3338.1	3327.56	3345.31	4132.84	4514.63	3287.32	4079.42	3675.79	3519.64	4746.37	4065.28
Gins4	ENSMUSG00000031546	GINS complex subunit 4 (Sld5 homolog)	4344.39	4003.85	4394.7	3920.9	3866.41	3912.94	4127.75	4275.78	4408.75	4050.97	4159.18	4477.62	3746.96	4193.91	3970.54	4711.19	4964.9	4696.13
Klf5	ENSMUSG00000005148	Kruppel-like factor 5	4339.13	4328.87	4885.85	7676.78	8524.38	8802.85	5625.53	6171.28	6501.72	4597.66	5179.71	4386.61	7322.69	7940.38	7301.89	5437.5	5424.91	5225.37
Gmnn	ENSMUSG00000006715	geminin	4339.13	4189.58	4361.8	3541.7	4070.11	3626.77	4454.21	4662.43	4044.7	3832.53	3989.42	4884.68	3477.71	4071.02	3867.72	4355.97	5074.59	4943.82
Idh3b	ENSMUSG00000027406	isocitrate dehydrogenase 3 (NAD+) beta	4339.13	3963.9	4144.87	4231.5	4162.34	4205.13	4364.95	4354.62	4311.34	3683.85	3817.71	4010.56	3507	3724.42	3824.88	3757.39	4197.93	4029.43
Fgfr1	ENSMUSG00000031565	fibroblast growth factor receptor 1	4336.5	4336.43	4763.98	3232.03	3169.48	3459.09	3540.87	3605.65	3842.59	4806.96	4928.97	4490.62	3553.19	3442.93	3134.28	4324.27	4159.67	3696.08
Pcnt	ENSMUSG00000001151	pericentrin (kendrin)	4334.75	4416.33	4494.64	4865.67	5099.07	5676.12	4699.96	4958.5	5600.73	4709.74	4534.81	4183.58	5950.53	5117.13	5264.35	5642.62	4417.31	4690.81
Ralbp1	ENSMUSG00000024096	ralA binding protein 1	4325.98	4009.25	4575.07	3535.21	3762.95	3937.03	3495.63	3933.58	3929.03	4636.54	4756.28	4386.61	4778.9	4625.59	4186.46	4403.52	4289.76	3696.08
Mtrex	ENSMUSG00000016018	Mtr4 exosome RNA helicase	4325.11	4958.39	3914.53	5018.65	4831.2	4943.13	5130.35	4030.88	4808.11	6044.43	6005.11	5838.81	4052.26	3430.33	4083.64	4331.72	4076.34	5303.73
Mrto4	ENSMUSG00000028741	mRNA turnover 4, ribosome maturation factor	4323.35	4070.8	4392.27	3565.81	3683.55	3683	3893	3951.2	4010.61	3771.91	4144.55	4035.56	3292.96	3706.56	3343.34	4517.26	4795.69	4208.72
Pom121	ENSMUSG00000053293	nuclear pore membrane protein 121	4320.72	5066.37	5361.15	3934.81	4127.05	4507.36	3891.78	3878.23	4262.64	4117.31	4237.23	3480.48	3759.36	3407.22	3274.8	3491.67	3391	2992.19
Kctd3	ENSMUSG00000026608	potassium channel tetramerisation domain containing 3	4317.22	4576.14	4392.27	4226.86	4521.64	4352.73	4664.51	4898.95	4962.73	4379.21	4268.46	3543.49	3145.38	3081.62	2844.67	4461.32	4544.85	3866.73
Mapk6	ENSMUSG00000042688	mitogen-activated protein kinase 6	4314.58	4529.71	4172.9	3795.74	3779.79	3746.26	3753.61	3609	3608.82	5044.84	4447.97	4001.56	3218.6	2482.94	2818.96	3406.83	2641.03	2937.74
Baz1b	ENSMUSG00000002748	bromodomain adjacent to zinc finger domain, 1B	4311.95	4483.28	4122.93	5265.27	5136.76	5473.29	5213.49	4946.76	5541.07	5760.8	5092.88	4982.69	7107.51	5534.11	6107.47	6854.68	5509.09	6203.51
Tra2a	ENSMUSG00000029817	transformer 2 alpha	4311.08	4199.3	3704.91	4376.13	4636.32	4065.56	6800.52	6635.09	5961.13	5234.7	5748.51	5937.82	6172.46	5650.69	6141.74	6937.66	7479.24	8222.87
Nxf1	ENSMUSG00000010097	nuclear RNA export factor 1	4307.57	4534.03	3987.65	4030.31	4050.06	4102.71	3103.15	3139.32	3120.58	5287.31	5350.45	4587.64	4623.43	4415.52	4587.46	3489.81	3342.53	3368.7
Washc2	ENSMUSG00000024104	WASH complex subunit 2`	4307.57	4410.94	4091.24	6263.8	6529.02	7091.88	5630.42	5847.54	6116.97	4618.25	3924.05	3636.5	6258.08	4570.97	4947.32	5468.27	4269.35	4780.46
Espl1	ENSMUSG00000058290	extra spindle pole bodies 1, separase	4307.57	4813.7	4487.33	4505.93	4503.19	4722.23	5127.9	5307.4	6028.09	5532.06	4738.72	4494.62	5719.58	5081.42	4822.23	6435.12	5444.47	5311.7
Cwc15	ENSMUSG00000004096	CWC15 spliceosome-associated protein	4303.19	4389.34	4592.14	3913.49	4147.1	4171.99	3988.37	4105.52	4217.59	4112.73	4212.84	4381.61	3671.48	4191.81	4162.47	3869.28	4327.18	4094.5
Brd8	ENSMUSG00000003778	bromodomain containing 8	4299.68	4870.92	4420.3	4543.95	5005.24	5143.95	4384.51	4768.11	4726.53	5010.53	4168.94	4109.57	5442.45	4552.06	4702.27	4893	4345.03	4468.36
Cltb	ENSMUSG00000047547	clathrin, light polypeptide (Lcb)	4299.68	4476.8	4940.69	3041.97	3275.34	3224.13	3203.41	3514.23	3569.86	2030.06	3078.17	2800.39	1649.29	2814.84	2107.8	1902.01	2654.64	2041.94
Ppp2r2a	ENSMUSG00000022052	protein phosphatase 2, regulatory subunit B, alpha	4297.05	4579.38	4136.34	4233.35	4355.62	4255.33	4248.8	4449.4	4490.32	4892.73	4927.02	4463.62	5277.97	5170.7	4784.53	5414.19	5188.53	4947.8
Snrpa	ENSMUSG00000061479	small nuclear ribonucleoprotein polypeptide A	4290.91	4578.3	4711.57	4922.22	4377.28	4667.01	4531.23	4416.69	4825.15	4655.99	4963.12	4411.61	4492.75	4904.97	4536.05	4259.93	4385.85	4225.32
Slc25a13	ENSMUSG00000015112	solute carrier family 25 (mitochondrial carrier, adenine nucleotide translocator), member 13	4285.65	4008.17	3895.03	4684.87	4515.22	4341.68	4401.63	4299.27	4027.66	3991.5	3976.74	3659.51	3931.72	3839.95	3787.18	4279.51	3849.31	3664.2
Tet1	ENSMUSG00000047146	tet methylcytosine dioxygenase 1	4283.9	5415.14	5283.15	6477.98	6666.16	6641.05	5521.6	5428.18	6630.78	10397.3	8456.91	7841.09	11647.6	7530.76	11455.8	9492.31	6664.65	10132
Sec24c	ENSMUSG00000039367	Sec24 related gene family, member C (S. cerevisiae)	4280.39	4558.87	4283.8	4125.8	3969.86	4092.67	3244.98	3478.16	3712.31	5031.12	4613.83	4329.6	4411.64	4098.33	3730.63	3961.58	3646.09	3470.96
Cds2	ENSMUSG00000058793	CDP-diacylglycerol synthase (phosphatidate cytidylyltransferase) 2	4279.51	4544.83	4795.66	4996.39	5317.21	5554.62	4521.45	5113.66	5061.36	4981.94	5741.68	5014.7	6205.13	6872.21	5953.24	5490.64	5716.57	4873.43
Mcm10	ENSMUSG00000026669	minichromosome maintenance 10 replication initiation factor	4273.38	4121.55	4159.49	5110.43	4781.48	5134.91	5520.38	5699.09	5917.29	5171.79	4620.66	4401.61	6133.03	5767.28	5711.61	7068.19	6603.43	6315.07
Stk11	ENSMUSG00000003068	serine/threonine kinase 11	4268.99	3918.55	4629.92	3292.3	3284.96	3549.46	3010.23	3238.29	3528.46	3531.73	3714.29	3630.5	3437.16	4058.42	3233.67	2895.9	2804.29	2474.9
Chd1	ENSMUSG00000023852	chromodomain helicase DNA binding protein 1	4266.36	4972.43	3957.18	3509.25	3330.68	3199.03	3934.57	3459.71	3938.77	5254.14	5100.68	4746.66	3183.68	2445.13	3252.52	3538.29	2658.04	3600.45
Txndc5	ENSMUSG00000038991	thioredoxin domain containing 5	4266.36	3982.26	4487.33	3590.84	3377.99	3733.2	3613.01	3713	3729.36	3848.54	3720.14	3542.49	3735.7	3603.63	3362.19	3810.54	3716.66	3204.02
Fiz1	ENSMUSG00000061374	Flt3 interacting zinc finger protein 1	4264.61	4258.68	4675.01	3768.85	3348.32	3625.77	3309.78	3473.13	3729.36	4298.01	4376.75	4092.57	3405.61	3790.59	3249.09	3129.92	2890.17	2700.67
Colgalt1	ENSMUSG00000034807	collagen beta(1-O)galactosyltransferase 1	4261.98	4161.5	4851.72	3913.49	3790.22	4353.73	4844.24	4715.27	5001.7	4822.97	4958.24	4785.66	4391.36	4327.3	3944.83	5453.35	5847.51	5015.53
Tecr	ENSMUSG00000031708	trans-2,3-enoyl-CoA reductase	4259.35	5068.53	4751.79	4153.62	4085.35	4282.44	4357.61	4542.49	4433.1	4763.49	5057.75	4711.65	4556.96	4676	4145.33	4830.53	4640.09	4421.21
Rfc1	ENSMUSG00000029191	replication factor C (activator 1) 1	4255.84	4588.02	3823.12	5246.72	4983.58	5248.37	4833.23	4187.72	5100.32	5522.91	4874.33	4701.65	5237.41	4126.69	5137.54	4158.31	3329.77	4344.85
Ndufv2	ENSMUSG00000024099	NADH:ubiquinone oxidoreductase core subunit V2	4253.21	4680.88	5028.44	4375.21	5258.67	4528.44	4413.86	4939.21	4528.07	4440.97	5166.05	5455.76	4678.63	5869.16	5466.56	4542.44	5790.54	5232.68
Hspbap1	ENSMUSG00000022849	Hspb associated protein 1	4252.33	3960.66	4105.87	4402.09	4378.08	4684.08	4367.4	4706.88	4615.73	4201.94	4246.02	4218.59	4337.28	4549.96	4395.53	4147.12	4331.43	3929.15
Epcam	ENSMUSG00000045394	epithelial cell adhesion molecule	4250.58	4250.05	4476.36	3722.49	3710.02	3991.25	4753.76	4758.04	4771.58	1984.31	2324.97	2294.32	2090.91	1956.74	1965.56	2583.56	3066.18	2539.97
Get4	ENSMUSG00000025858	golgi to ER traffic protein 4	4248.83	3968.22	4579.95	3590.84	3512.73	3646.85	3675.36	3966.29	3685.52	3944.61	4027.47	4319.6	3477.71	3959.69	3883.14	3768.58	3934.34	3638.3
Cmtm4	ENSMUSG00000096188	CKLF-like MARVEL transmembrane domain containing 4	4248.83	4338.59	4343.52	4295.47	4313.12	4280.43	4350.28	4614.62	4465.97	4358.63	3860.63	3751.52	3445.04	3132.04	3322.78	3952.26	3565.31	3524.75
Srsf4	ENSMUSG00000028911	serine/arginine-rich splicing factor 4	4244.44	4466	4554.36	2182.5	2454.9	2652.8	3238.87	3727.26	3978.95	3742.17	3861.61	3250.45	2255.39	2295.99	1792.48	3694.93	3317.87	2810.24
Lmnb2	ENSMUSG00000062075	lamin B2	4240.06	3520.11	3890.15	3018.79	2982.61	3235.18	3550.65	3646.74	3943.64	3155.46	3359.15	3438.48	3063.14	3680.3	3048.59	3919.62	3755.77	3331.51
Cth	ENSMUSG00000028179	cystathionase (cystathionine gamma-lyase)	4234.8	3738.23	4096.12	6018.11	6804.91	6279.57	5006.85	4900.63	4596.25	1998.04	2308.38	2323.32	2034.58	2502.9	2613.32	1938.37	2264.35	2389.9
Kif11	ENSMUSG00000012443	kinesin family member 11	4233.92	5162.47	3771.94	6338.9	5682.12	6219.33	5887.18	4486.3	5853.98	7049.74	6579.76	5992.83	7585.18	5768.33	7637.76	6253.31	5159.62	6840.33
Rae1	ENSMUSG00000027509	ribonucleic acid export 1	4232.17	3999.54	4041.28	4161.04	3861.6	3789.43	4516.56	4859.53	4709.48	3938.89	4087.96	3894.54	3647.82	4059.47	3631.24	4796.04	5289.71	4581.25
Erf	ENSMUSG00000040857	Ets2 repressor factor	4225.15	4328.87	4906.57	3332.17	3384.41	3930.01	3258.43	3672.74	4005.74	4243.11	4271.38	4297.6	3251.27	3495.45	3177.12	3770.45	3485.38	3431.12
Adsl	ENSMUSG00000022407	adenylosuccinate lyase	4222.52	3353.82	3770.72	4032.16	3291.38	3662.92	3641.13	3437.9	3517.5	3500.85	3475.25	3537.49	3464.19	3570.02	3439.31	3541.09	3518.54	3251.83
Sin3b	ENSMUSG00000031622	transcriptional regulator, SIN3B (yeast)	4219.02	4024.37	4387.39	4104.48	4081.34	4033.43	3955.35	4025.01	4072.71	4181.35	4197.23	4686.65	3874.26	4244.32	4176.18	4268.32	4413.06	4286.41
Nomo1	ENSMUSG00000030835	nodal modulator 1	4217.26	4164.74	4644.54	3499.98	3201.56	3866.75	3600.78	3429.52	4062.96	3784.49	3834.29	3718.52	2923.44	2781.23	2585.91	3215.69	3447.97	2981.56
Rpl38	ENSMUSG00000057322	ribosomal protein L38	4216.39	2915.43	2655.59	3148.59	2932.89	1702.94	3597.11	2672.15	2208.64	1801.32	3655.75	3983.55	1772.09	3565.82	3444.45	1784.53	4097.59	3588.5
2001-09-01	ENSMUSG00000000486	septin 1	4215.51	4055.68	4783.48	3980.24	3905.7	4583.67	3981.03	4082.88	4910.38	4665.14	4397.24	4085.57	4297.85	4740.07	3631.24	5027.26	5089.04	4033.41
Gm4532	ENSMUSG00000000486	predicted gene 4532	4215.51	4055.68	4783.48	3980.24	3905.7	4583.67	3981.03	4082.88	4910.38	4665.14	4397.24	4085.57	4297.85	4740.07	3631.24	5027.26	5089.04	4033.41
Rad23a	ENSMUSG00000003813	RAD23 homolog A, nucleotide excision repair protein	4212.88	4041.65	4543.39	4412.29	4252.97	4744.32	4395.52	4403.27	4826.37	4309.45	4012.84	3835.53	4554.71	4638.19	4164.18	4939.62	4508.29	3988.25
Mtfr1	ENSMUSG00000027601	mitochondrial fission regulator 1	4212	3922.87	4235.05	4169.38	4019.59	4139.86	3636.24	3792.68	3730.57	3515.72	3370.86	3146.44	2896.4	2654.14	2577.34	2820.38	2735.41	2556.57
Zscan10	ENSMUSG00000023902	zinc finger and SCAN domain containing 10	4211.13	4711.12	4965.07	4534.68	4543.29	4771.43	4214.56	4553.4	4758.19	5010.53	5069.46	4673.65	6113.88	6511.95	5858.99	5819.76	5162.17	4888.04
Ankrd17	ENSMUSG00000055204	ankyrin repeat domain 17	4211.13	5466.97	4367.89	4667.26	4682.84	4480.25	5180.47	4614.62	5414.45	7146.96	6165.11	5542.77	5115.74	3571.07	4568.61	5663.13	4555.06	5972.42
Ski	ENSMUSG00000029050	ski sarcoma viral oncogene homolog (avian)	4210.25	4968.11	5312.4	3313.62	3549.62	4035.43	3775.62	4318.56	4766.71	4963.64	4539.69	4227.59	3375.2	3011.25	2829.24	4218.91	3466.67	3261.13
Gdf3	ENSMUSG00000030117	growth differentiation factor 3	4208.5	3655.08	4115.62	3675.21	3423.71	3460.09	5517.93	4808.37	4959.08	2704.84	3539.65	3263.45	2628.28	3206.61	3046.88	4344.78	5615.38	4946.47
Uqcrh	ENSMUSG00000063882	ubiquinol-cytochrome c reductase hinge protein	4208.5	3855.92	4260.64	3047.53	3365.96	2825.51	3375.81	3228.22	3014.65	3078.83	3856.73	4760.66	2773.61	3999.6	3675.79	3091.69	4594.17	3936.46
Malat1	ENSMUSG00000092341	metastasis associated lung adenocarcinoma transcript 1 (non-coding RNA)	4204.99	9195.48	8772.35	23651.5	17702.4	10678.5	22070.5	13845.5	12482.3	25618.8	21862.3	24875.5	17809.9	14899.8	23053.8	14644.5	15824.1	23976
Itga3	ENSMUSG00000001507	integrin alpha 3	4203.23	3088.19	3434.35	3805.94	2753.24	3128.74	3795.18	2693.12	3217.98	952.699	980.525	1053.15	857.318	851.805	879.105	908.114	922.575	1000.05
Pmpca	ENSMUSG00000026926	peptidase (mitochondrial processing) alpha	4203.23	3925.03	4462.95	4617.19	4640.33	4824.65	4292.81	4612.95	4702.18	4381.5	4173.82	4057.56	4962.53	4745.32	4681.71	5113.04	4717.46	4534.76
Rab5if	ENSMUSG00000027637	RAB5 interacting factor	4200.6	4070.8	4310.61	3375.74	3384.41	2955.03	3926.01	4084.55	3845.02	3100.56	3585.5	3770.52	2721.79	3438.73	3214.82	3261.38	4080.59	3565.26
Tfam	ENSMUSG00000003923	transcription factor A, mitochondrial	4199.73	4422.81	4534.86	4090.57	4490.36	4307.54	3848.98	4142.43	3916.86	4623.96	4725.06	5172.72	4104.08	4491.15	4479.49	4046.42	4532.95	4283.09
Scrib	ENSMUSG00000022568	scribbled planar cell polarity	4194.47	4205.78	4470.26	3300.64	3306.62	3660.91	3455.28	3649.26	4114.1	4468.42	4025.52	3926.54	3616.28	3525.91	3204.54	4148.98	3517.69	3224.6
Spns1	ENSMUSG00000030741	spinster homolog 1	4191.84	4022.21	4244.8	4927.79	4975.56	5062.62	4635.16	4890.56	4654.69	4344.9	4487.98	4511.63	5018.86	5881.76	5120.4	5127.02	5721.67	4534.1
Bend3	ENSMUSG00000038214	BEN domain containing 3	4191.84	4700.32	4404.45	3604.75	3827.11	3867.75	3466.28	3892.49	3980.17	3392.2	3518.18	3115.43	2702.63	2615.28	2688.73	2723.41	2589.16	2462.28
Cdc123	ENSMUSG00000039128	cell division cycle 123	4187.45	4209.01	4299.64	3683.55	4022.8	3761.32	3681.47	3957.91	3719.62	3550.03	3861.61	4235.59	3013.57	3287.48	3351.91	3253.92	3749.82	3831.54
Wars	ENSMUSG00000021266	tryptophanyl-tRNA synthetase	4183.95	4051.37	4293.55	4301.03	3924.15	4095.68	4268.36	4234.68	4584.08	4230.53	4156.26	3861.54	3708.66	3832.6	3257.66	4450.13	4176.67	3862.75
Mid1	ENSMUSG00000035299	midline 1	4176.93	4041.65	4386.17	4139.71	4183.19	4589.69	4335.61	4545.01	4921.34	3925.17	3509.4	3239.45	4066.91	3182.45	3216.53	4178.82	3552.55	3546
Mcmbp	ENSMUSG00000048170	minichromosome maintenance complex binding protein	4175.18	4158.26	4109.52	4050.7	4058.08	4068.57	3262.1	3542.74	3388.44	4734.9	4741.64	4168.58	4466.84	4479.59	4248.15	3395.64	3038.97	3107.73
Bax	ENSMUSG00000003873	BCL2-associated X protein	4171.67	3811.65	4236.27	3186.6	3756.53	3457.08	3210.75	3447.13	3398.18	3467.69	4032.35	4121.57	3216.35	4231.72	3586.68	3096.35	4090.79	3622.37
Thoc3	ENSMUSG00000025872	THO complex 3	4167.29	3764.14	4116.84	3637.2	3377.19	3697.06	3710.82	3827.07	4037.4	3778.77	3810.88	3686.51	3615.15	3901.92	3524.99	4547.1	4497.24	3749.86
Gmps	ENSMUSG00000027823	guanine monophosphate synthetase	4164.66	4426.05	3687.85	4766.46	4553.71	4328.63	4758.65	4254.81	4002.09	4092.14	4401.14	4357.6	3334.64	3599.43	3756.33	3524.3	3800.84	4275.79
Prpf38a	ENSMUSG00000063800	PRP38 pre-mRNA processing factor 38 (yeast) domain containing A	4163.78	4652.81	4534.86	2430.98	2710.74	2711.04	4559.36	5371.15	5050.4	4209.95	4903.6	5187.72	3009.06	3741.22	3456.44	5138.21	6280.31	6042.81
Atp13a1	ENSMUSG00000031862	ATPase type 13A1	4162.03	4174.46	4492.2	3919.98	3993.12	4520.41	4165.65	4148.3	4378.31	4668.57	4481.15	4323.6	4382.35	4190.76	3819.74	4698.14	4342.48	4052.67
Zmat3	ENSMUSG00000027663	zinc finger matrin type 3	4161.15	5641.89	4861.47	2876.94	3213.58	2922.9	2928.31	3714.68	3529.68	4317.45	4671.4	4016.56	2463.8	2716.11	2565.34	2825.97	3396.1	2998.16
Qdpr	ENSMUSG00000015806	quinoid dihydropteridine reductase	4156.77	4020.05	3947.43	4156.4	3984.3	4080.62	3652.13	3849.71	3677	4163.05	4580.66	4627.64	4344.04	5113.98	4649.15	3879.53	4213.24	3708.03
Kpna3	ENSMUSG00000021929	karyopherin (importin) alpha 3	4150.63	4626.89	3294.2	3779.05	3464.61	3282.37	3833.09	3387.58	3763.45	5234.7	5735.83	5064.7	3812.3	3417.72	3900.28	3744.34	3743.87	4455.08
Prkcsh	ENSMUSG00000003402	protein kinase C substrate 80K-H	4148.88	3954.18	4131.46	3727.13	3730.87	4101.7	4246.35	4338.69	4585.29	3555.75	3751.36	3545.49	3089.05	3215.01	2546.49	4709.33	4924.94	4020.79
Ddx41	ENSMUSG00000021494	DEAD (Asp-Glu-Ala-Asp) box polypeptide 41	4148	4080.52	4772.51	3644.61	3758.94	4003.3	3562.88	3938.62	4071.49	4390.65	4407.97	4326.6	4434.17	4398.72	3991.1	4503.28	4085.69	3541.35
Fzd5	ENSMUSG00000045005	frizzled class receptor 5	4143.61	4091.32	4871.22	3610.31	3945	4481.25	3571.43	4040.94	4201.77	4292.29	4395.29	3978.55	5458.22	5012.1	4863.35	5149.4	4529.55	4496.91
Slc7a1	ENSMUSG00000041313	solute carrier family 7 (cationic amino acid transporter, y+ system), member 1	4142.74	3189.69	3765.84	6459.43	6938.84	7407.17	5163.36	5471.79	5632.39	3662.12	3300.61	2794.39	3137.49	2381.06	2474.52	2383.1	1774.58	2029.99
Bcat2	ENSMUSG00000030826	branched chain aminotransferase 2, mitochondrial	4139.23	4337.51	4620.17	3643.69	3916.13	4079.61	3613.01	4096.3	4435.53	4136.75	3818.68	3855.53	3584.74	3731.77	3322.78	4214.25	4186.03	3472.29
Sar1a	ENSMUSG00000020088	secretion associated Ras related GTPase 1A	4138.35	4437.93	4432.48	3358.13	3574.48	3492.22	3411.26	3655.13	3407.92	4474.14	4379.68	4522.63	3007.93	2934.58	2930.35	3101.01	3231.99	3034.02
Dhx8	ENSMUSG00000034931	DEAH (Asp-Glu-Ala-His) box polypeptide 8	4138.35	4231.69	4152.18	3481.44	3521.55	3764.33	3540.87	3880.75	4371	4442.12	4509.44	3938.55	3749.22	3446.08	3189.11	4386.73	3984.5	3802.32
Pdk1	ENSMUSG00000006494	pyruvate dehydrogenase kinase, isoenzyme 1	4136.6	4570.74	4701.82	5070.57	5544.18	5747.41	3831.86	4631.4	4361.26	4023.52	3469.4	3353.47	5101.1	4397.67	4697.13	3396.57	2872.31	3080.51
Clic4	ENSMUSG00000037242	chloride intracellular channel 4 (mitochondrial)	4135.72	4041.65	3913.31	5761.29	6172.14	5904.04	4521.45	5179.08	4831.24	3184.05	2830.35	2611.36	2197.93	1832.8	1943.29	2870.72	2388.49	2279.67
Cox6c	ENSMUSG00000014313	cytochrome c oxidase subunit 6C	4134.85	3346.26	3370.98	3419.32	3473.43	2491.15	4080.07	3575.45	2884.38	2261.09	4125.04	4670.65	2320.73	4086.77	3668.94	2328.09	4659.64	3994.9
Eloc	ENSMUSG00000079658	elongin C	4134.85	4025.45	4103.43	3479.58	3649.87	2927.92	4099.63	4096.3	3476.11	3116.57	4156.26	4592.64	2895.28	4143.49	3814.6	2978.88	4610.33	4038.72
Traf7	ENSMUSG00000052752	TNF receptor-associated factor 7	4133.09	4051.37	4453.2	3414.68	3156.64	3368.72	3161.84	3542.74	3823.11	4558.77	3882.1	3837.53	3752.6	3426.13	3254.23	3994.21	3347.63	3144.92
Fen1	ENSMUSG00000024742	flap structure specific endonuclease 1	4132.22	4297.56	4237.49	3167.13	3079.65	3151.84	3546.98	3784.29	3899.81	4420.39	4520.17	4449.62	4035.36	4108.83	3605.53	4989.97	4868.82	4330.9
Rab35	ENSMUSG00000029518	RAB35, member RAS oncogene family	4126.96	4043.81	4259.43	3754.94	3609.77	3845.66	3725.49	3997.33	4110.45	3562.61	3639.16	3277.45	3269.3	3560.57	3069.16	3750.87	3647.79	3225.93
Ubl3	ENSMUSG00000001687	ubiquitin-like 3	4126.08	4320.23	4363.02	3178.26	3075.64	3185.98	2945.42	3234.93	2979.35	4206.51	4207.97	3973.55	3221.98	3314.79	3022.89	3178.4	3150.36	2676.1
Oga	ENSMUSG00000025220	O-GlcNAcase	4125.2	4449.81	3636.66	4944.47	4920.23	4752.35	4789.22	4588.62	4514.68	6394.41	4763.11	4687.65	6294.13	4075.22	4868.49	5918.59	4314.42	5044.09
Utp14a	ENSMUSG00000063785	UTP14A small subunit processome component	4124.33	4427.13	3825.56	4639.44	4857.67	4707.17	5116.9	4887.21	5063.79	4002.94	3627.46	4071.56	3340.27	3413.52	3730.63	4383	4218.34	4959.09
Nfu1	ENSMUSG00000029993	NFU1 iron-sulfur cluster scaffold	4123.45	3989.82	4448.33	4190.7	4557.72	4431.05	4125.31	4422.56	4357.61	2814.64	3778.68	3508.49	2950.48	3920.82	3490.72	3087.03	4268.5	3627.01
Fgd1	ENSMUSG00000025265	FYVE, RhoGEF and PH domain containing 1	4121.7	3961.74	4103.43	4244.48	4326.75	4490.29	4335.61	4737.08	4962.73	4348.33	3918.2	3726.52	5129.26	4466.99	4285.85	5538.19	4386.7	4490.27
Dock6	ENSMUSG00000032198	dedicator of cytokinesis 6	4121.7	3855.92	4061.99	3912.56	3733.28	4408.96	3506.63	3437.06	4227.33	3999.51	3359.15	3430.48	3679.37	2873.66	3132.56	3180.26	2384.24	2626.96
Rsrc2	ENSMUSG00000029422	arginine/serine-rich coiled-coil 2	4120.82	4408.78	4071.74	4582.89	5399.02	4923.05	5530.16	5838.31	5590.99	4071.56	4523.1	4623.64	4798.05	5159.15	5428.86	4691.61	5640.89	6231.4
Ei24	ENSMUSG00000062762	etoposide induced 2.4 mRNA	4120.82	5044.77	5212.47	3013.23	3286.57	3290.4	3204.63	3528.48	3448.1	4999.1	5657.78	5226.73	4930.99	5646.49	5000.45	4645	5223.39	4720.03
Wdr12	ENSMUSG00000026019	WD repeat domain 12	4111.17	4146.39	3673.22	4284.35	4753.41	4129.82	3787.85	3843	3498.02	3443.67	3850.88	4227.59	3151.01	3628.84	3912.28	3301.47	3819.55	4204.73
Pwp2	ENSMUSG00000032834	PWP2 periodic tryptophan protein homolog (yeast)	4111.17	4306.2	4130.24	3663.16	3665.91	3645.85	3693.7	4079.52	4032.53	4413.52	4419.68	4055.56	3510.38	4066.82	3519.85	3810.54	3718.36	3464.32
Spcs2	ENSMUSG00000035227	signal peptidase complex subunit 2 homolog (S. cerevisiae)	4111.17	3969.3	4292.33	3639.98	4168.76	3907.92	3346.46	3367.45	2940.38	4001.79	4523.1	4858.67	3924.96	4276.88	4021.95	2586.35	2886.77	2744.5
Cd2bp2	ENSMUSG00000042502	CD2 cytoplasmic tail binding protein 2	4106.79	3782.5	4108.3	3978.39	4005.95	4121.79	4186.44	4413.33	4597.47	3760.47	3541.6	3672.51	4229.13	4498.5	3967.11	4639.4	4581.41	4094.5
Cyb5r3	ENSMUSG00000018042	cytochrome b5 reductase 3	4105.91	4039.49	4397.14	3678.92	3669.92	3922.98	3549.43	3820.36	3896.16	3625.52	3486.96	3296.46	3448.42	3223.42	2899.5	4130.34	3608.67	3217.96
Bysl	ENSMUSG00000023988	bystin-like	4103.28	3956.34	4181.43	3296.01	3098.1	3109.66	2966.21	3126.74	3365.31	3425.37	3788.44	3499.49	3001.18	3558.47	2966.34	2830.63	2845.1	2537.98
Rbm28	ENSMUSG00000029701	RNA binding motif protein 28	4103.28	4038.41	3643.97	4113.75	3901.69	4017.36	4262.25	4021.65	4338.13	3572.91	3346.47	3177.44	3119.46	2824.3	2834.39	3522.44	2979.45	3364.72
Rdx	ENSMUSG00000032050	radixin	4103.28	4532.95	3654.94	4583.81	4337.18	4344.69	5185.37	4270.75	4749.66	5142.06	4554.32	4164.58	4373.33	3494.4	4090.5	4705.6	4106.95	4775.81
Ostc	ENSMUSG00000041084	oligosaccharyltransferase complex subunit (non-catalytic)	4099.78	4268.4	4724.98	3737.33	4102.99	3830.6	3889.33	3941.97	3885.2	3914.87	4467.49	4968.69	3278.31	3680.3	3668.94	3375.13	4125.65	3979.62
Tomm22	ENSMUSG00000022427	translocase of outer mitochondrial membrane 22	4095.39	3985.5	3970.59	3668.72	3542.4	3242.2	3664.36	3483.19	3278.86	3737.6	4331.87	4508.63	3217.48	4064.72	3814.6	3204.51	3952.19	3614.4
Prpsap1	ENSMUSG00000015869	phosphoribosyl pyrophosphate synthetase-associated protein 1	4092.76	3857	4109.52	4031.23	3591.32	3618.74	3778.07	3637.52	3952.17	3413.93	3506.48	3349.46	3313.23	3791.64	3374.19	3199.84	3319.57	2972.27
Pdcd11	ENSMUSG00000025047	programmed cell death 11	4091.01	4030.85	3799.97	4283.42	4220.89	4260.35	3731.6	3962.94	4081.23	4249.97	4209.92	3972.55	4074.79	4374.56	3917.42	3915.89	3448.82	3575.22
Id1	ENSMUSG00000042745	inhibitor of DNA binding 1, HLH protein	4090.13	3463.96	4308.18	2068.46	1942.43	1997.13	3038.35	2626.86	2929.43	2304.55	2965.97	3364.47	2331.99	2740.27	2726.43	2834.36	3342.53	3196.71
Nudt5	ENSMUSG00000025817	nudix (nucleoside diphosphate linked moiety X)-type motif 5	4087.5	4405.54	4225.3	3973.75	4415.77	3916.95	3502.96	3784.29	3451.75	3686.13	4268.46	4512.63	3642.19	3990.15	4102.49	3087.03	3630.78	3585.18
Mob1a	ENSMUSG00000043131	MOB kinase activator 1A	4087.5	4305.12	3773.16	4096.14	4316.32	4154.92	3729.16	3845.52	3536.98	3985.78	3889.9	3682.51	3994.81	3648.79	4054.51	3152.29	2999.01	3415.18
Ppp6r1	ENSMUSG00000052296	protein phosphatase 6, regulatory subunit 1	4086.62	3852.68	4270.39	3670.57	3569.67	3861.73	3186.29	3289.45	3691.61	4420.39	4181.62	4017.56	4297.85	4232.77	3694.64	4333.59	3750.67	3399.91
Ap2a1	ENSMUSG00000060279	adaptor-related protein complex 2, alpha 1 subunit	4086.62	4064.32	4236.27	4446.6	4334.77	4678.05	3976.14	4295.07	4540.24	4579.36	4016.74	3864.54	4897.19	4500.6	4049.37	4631.01	3945.39	3587.84
Slc25a36	ENSMUSG00000032449	solute carrier family 25, member 36	4084.87	4968.11	3942.56	5245.8	5541.77	5336.73	5268.51	5553.15	5026.05	5952.94	5885.1	5428.75	6396.65	5397.57	6107.47	5707.88	5536.3	6556.12
Atmin	ENSMUSG00000047388	ATM interactor	4077.86	4270.56	4568.98	3444.35	3283.36	3650.87	2999.22	3134.29	3416.45	5272.44	5021.65	4350.6	3425.89	3194.01	3004.04	3433.87	2995.61	2725.91
Smndc1	ENSMUSG00000025024	survival motor neuron domain containing 1	4074.35	4144.23	4097.34	3586.2	4160.74	3923.98	3751.17	4495.53	4189.59	4177.92	4664.57	3729.52	3274.93	3329.5	3094.86	4223.57	4470.88	3929.82
Irf2bpl	ENSMUSG00000034168	interferon regulatory factor 2 binding protein-like	4073.47	4212.25	4481.23	5315.33	5342.88	5536.55	4484.77	5217.66	5476.54	4066.98	3999.18	3777.52	4269.69	4200.21	4027.09	3782.57	3330.62	3303.62
Med13l	ENSMUSG00000018076	mediator complex subunit 13-like	4071.72	3995.22	4377.64	6217.45	6039.01	6538.63	5404.22	5361.92	6224.12	5625.84	4662.62	4321.6	6074.45	4411.32	5187.23	5657.53	4220.89	5111.82
Ppp6r3	ENSMUSG00000024908	protein phosphatase 6, regulatory subunit 3	4071.72	4472.48	3717.1	4045.14	3979.49	4159.94	4187.66	3780.1	4114.1	5991.82	5315.32	4837.67	5022.24	3661.4	4376.68	5049.64	4074.64	4725.34
Ndufv1	ENSMUSG00000037916	NADH:ubiquinone oxidoreductase core subunit V1	4068.21	3695.04	4135.12	3892.16	3787.81	3936.03	4165.65	4289.2	4352.74	3848.54	3898.69	4513.63	3886.66	4642.39	4256.72	5123.29	5390.9	4685.5
Cox7a2	ENSMUSG00000032330	cytochrome c oxidase subunit 7A2	4064.71	3931.51	4100.99	3576.01	3659.49	2722.09	4120.42	3881.58	3309.3	3015.93	4168.94	5016.7	2774.74	4198.11	4109.35	2918.27	4737.02	4414.57
Sec14l1	ENSMUSG00000020823	SEC14-like lipid binding 1	4056.81	4551.31	4699.38	3620.51	3694.78	4015.35	3529.86	3974.68	4360.05	5105.46	5311.42	4700.65	3775.13	3956.54	3243.95	4040.83	4019.37	3486.9
Jmjd1c	ENSMUSG00000037876	jumonji domain containing 1C	4055.06	4726.23	3812.16	8570.55	8035.97	7589.91	6931.35	5098.56	6231.42	5254.14	4704.57	4214.58	6369.61	4107.78	6818.63	4631.01	3850.16	5681.57
Kifc1	ENSMUSG00000079553	kinesin family member C1	4052.43	3671.28	4043.71	3055.88	3047.57	3242.2	3134.94	3200.55	3412.79	3410.5	3761.12	3479.48	3146.5	3692.91	3213.1	3220.36	3439.46	3016.09
Samd4b	ENSMUSG00000109336	sterile alpha motif domain containing 4B	4049.8	4238.17	4650.64	3660.38	3561.65	3964.14	3582.44	3771.71	4318.65	4981.94	4354.31	3984.55	3744.71	3505.95	3285.08	3894.45	3178.42	3225.93
Suclg1	ENSMUSG00000052738	succinate-CoA ligase, GDP-forming, alpha subunit	4042.79	3725.27	3910.87	3612.16	3370.78	3479.17	3949.24	4095.46	4060.53	3050.24	2908.4	3068.43	2369.17	2626.84	2688.73	3348.09	3609.52	3228.59
Mllt6	ENSMUSG00000038437	myeloid/lymphoid or mixed-lineage leukemia; translocated to, 6	4041.91	3820.29	4646.98	3155.08	3362.76	3834.62	3233.98	3772.55	4171.33	4517.6	4122.11	4075.57	3841.59	3176.15	3123.99	4179.75	3164.82	3380.65
Trap1a	ENSMUSG00000051257	tumor rejection antigen P1A	4041.91	4109.67	4228.96	3347	4161.54	3840.64	4240.24	4700.17	4451.36	3666.69	4529.93	4830.67	3643.32	4821.99	4133.34	4804.43	6592.37	5780.51
Eif5b	ENSMUSG00000026083	eukaryotic translation initiation factor 5B	4040.16	3892.64	3457.51	4357.59	4151.11	4004.31	3878.33	3434.55	3992.35	4381.5	4315.29	4327.6	4064.65	3745.42	3622.67	3549.48	3185.22	3704.04
Tacc3	ENSMUSG00000037313	transforming, acidic coiled-coil containing protein 3	4039.28	3851.6	3724.41	3453.62	3202.36	3432.98	4027.49	3734.81	3982.61	4215.66	3904.54	3903.54	3853.99	3605.73	3524.99	4618.89	4511.69	4201.41
Dppa4	ENSMUSG00000058550	developmental pluripotency associated 4	4039.28	4214.41	4114.4	3919.98	4387.7	4276.42	3588.55	3721.39	3586.9	3834.81	4040.15	4745.66	3341.4	3871.46	4232.73	3058.13	3783.83	4068.6
Tubb6	ENSMUSG00000001473	tubulin, beta 6 class V	4035.77	3838.65	3823.12	3444.35	3101.31	2985.16	2859.84	2742.61	2715.14	2155.87	2168.86	2063.29	1841.94	1961.99	1938.14	1717.4	1769.47	1644.18
Smc2	ENSMUSG00000028312	structural maintenance of chromosomes 2	4032.26	5138.71	4119.27	5649.11	5102.28	5405.01	5796.7	4520.69	5895.38	7318.51	6257.8	6228.86	6490.15	4845.1	6266.84	6040.73	5421.51	6924.66
Mapk14	ENSMUSG00000053436	mitogen-activated protein kinase 14	4028.76	3821.37	3845.06	3545.41	3107.72	3240.2	3575.1	3483.19	3746.4	4001.79	3626.48	3546.49	3767.24	3446.08	3339.91	4281.38	3644.38	3542.02
Nat10	ENSMUSG00000027185	N-acetyltransferase 10	4027.88	4143.15	4018.12	5726.06	5520.12	5821.71	4342.94	4363.01	4782.54	4320.88	3948.44	3938.55	6303.14	6375.41	5516.26	4609.57	4396.9	3917.87
Gclm	ENSMUSG00000028124	glutamate-cysteine ligase, modifier subunit	4027.88	4395.82	4191.18	2546.87	2620.91	2626.7	2975.99	3254.22	3311.74	3760.47	3872.34	3439.48	2319.6	2410.47	2207.19	2850.21	3033.02	2698.68
Rps28	ENSMUSG00000067288	ribosomal protein S28	4027.88	3149.74	2737.25	3020.64	3179.9	2001.15	3400.26	3012.67	2299.95	1905.4	3864.54	3986.55	2086.4	4261.13	3257.66	1866.58	4868.82	3812.28
Mrpl17	ENSMUSG00000030879	mitochondrial ribosomal protein L17	4025.25	3516.87	3947.43	3894.94	3400.45	3643.84	3353.8	3016.03	3342.17	3544.31	3762.09	3823.53	3726.68	4728.52	4207.02	3581.18	4071.24	3450.38
Psmd5	ENSMUSG00000026869	proteasome (prosome, macropain) 26S subunit, non-ATPase, 5	4022.62	4174.46	4447.11	3716.93	4258.58	4077.61	3086.03	3468.94	3185.11	3965.19	4563.1	4757.66	3307.6	3976.49	3936.27	2915.48	3324.67	3194.06
Rcl1	ENSMUSG00000024785	RNA terminal phosphate cyclase-like 1	4021.74	3970.38	3973.03	3453.62	3274.54	3046.41	3375.81	3473.97	3259.38	3908.01	4100.64	3777.52	2994.42	3269.63	3228.53	2866.06	3069.58	2911.84
Slc39a14	ENSMUSG00000022094	solute carrier family 39 (zinc transporter), member 14	4019.99	4647.41	4661.6	3593.62	3937.78	4057.52	3287.77	3850.55	3758.58	4593.08	4666.52	4028.56	4073.67	3389.37	3267.94	4110.76	3595.07	3400.57
Uqcrq	ENSMUSG00000044894	ubiquinol-cytochrome c reductase, complex III subunit VII	4019.99	3494.19	3843.84	3784.61	3876.03	3191	3638.68	3086.48	2978.13	2692.26	3653.8	4024.56	2770.23	4079.42	3980.82	2562.11	3799.99	3596.47
Spc24	ENSMUSG00000074476	SPC24, NDC80 kinetochore complex component, homolog (S. cerevisiae)	4019.99	3307.39	4043.71	3785.54	3623.4	3744.25	4018.93	3731.45	3706.22	3434.52	3821.61	4146.58	3876.52	5137.09	4695.42	3873.01	4299.97	3993.57
Cdc42se1	ENSMUSG00000046722	CDC42 small effector 1	4019.11	4485.44	4715.23	1830.19	1907.94	2082.48	2715.56	2915.38	3210.68	3110.85	2928.89	2923.41	1510.73	1548.16	1379.49	2365.39	2314.52	2028.66
Max	ENSMUSG00000059436	Max protein	4019.11	3935.83	4149.74	3076.27	3016.29	3064.48	3282.88	3527.65	3563.77	4129.89	4342.6	4059.56	3011.31	2976.59	2740.13	4121.94	4184.33	3797.01
Slc19a2	ENSMUSG00000040918	solute carrier family 19 (thiamine transporter), member 2	4015.61	4985.38	4504.39	1731.91	1989.74	1896.72	1979.51	2212.54	1989.48	3799.36	4973.85	3898.54	2201.31	2306.49	2135.21	2156.54	2671.64	2275.68
Nup160	ENSMUSG00000051329	nucleoporin 160	4012.98	4361.26	3624.47	5739.97	5246.64	5602.82	4542.24	3875.71	4358.83	5339.92	5109.46	4639.64	6516.07	5007.9	6033.78	4286.04	3757.47	4543.4
Cox6b1	ENSMUSG00000036751	cytochrome c oxidase, subunit 6B1	4010.35	3593.54	4166.8	3400.77	3535.99	3118.7	3364.8	3272.68	3191.2	2902.7	3904.54	4400.61	2762.34	4041.61	3646.66	2875.38	4340.78	3916.54
Gm11478	ENSMUSG00000083992	60S ribosomal protein L13a-like	4005.08	3975.78	4896.82	3779.05	4042.85	3896.87	3802.52	3844.68	4140.89	3762.76	3270.37	4728.66	3139.74	3642.49	3908.85	3715.44	3893.52	3769.78
Tpd52	ENSMUSG00000027506	tumor protein D52	4004.21	4443.33	4197.27	4125.8	4803.13	4393.89	4289.14	4997.92	4369.79	5400.53	5113.37	5173.72	6085.72	5415.42	5362.03	5787.13	5160.47	5216.07
Sin3a	ENSMUSG00000042557	transcriptional regulator, SIN3A (yeast)	4004.21	4432.53	3837.75	3479.58	3570.47	3577.57	3792.74	3683.65	3944.86	5734.49	5245.08	4622.64	3607.27	2920.92	3338.2	4058.54	3185.22	3783.06
Wtap	ENSMUSG00000060475	Wilms tumour 1-associating protein	4003.33	4313.75	3792.66	4225.01	4525.65	4067.57	4761.1	5112.82	4711.92	4241.97	4759.21	4898.68	4796.92	5193.81	5586.52	4912.58	5734.42	6070.04
Rcor2	ENSMUSG00000024968	REST corepressor 2	4002.45	4189.58	3976.68	3118	2897.6	3101.63	3473.62	3427	3590.56	5691.03	5763.15	5452.76	4033.11	4649.74	4090.5	4589.99	4629.03	4298.36
C77080	ENSMUSG00000050390	expressed sequence C77080	4001.58	4697.08	4748.13	2295.62	2539.11	2659.83	2565.17	2973.25	3182.68	3784.49	3325	3216.45	2522.38	2156.3	2054.67	2969.55	2605.32	2346.74
Hnrnpll	ENSMUSG00000024095	heterogeneous nuclear ribonucleoprotein L-like	4000.7	3857	3448.98	3741.96	3945	3773.37	3540.87	3776.74	3378.7	3264.11	3653.8	3438.48	3407.87	3928.18	3624.38	3201.71	3676.7	3417.84
Rbm19	ENSMUSG00000029594	RNA binding motif protein 19	3999.82	3917.47	3920.62	3086.47	3091.68	3232.16	3532.31	3729.78	4004.52	3695.28	3665.51	3408.47	2764.6	3055.37	2606.47	3416.15	3209.03	2931.76
Zfp979	ENSMUSG00000066000	zinc finger protein 979	3999.82	4113.99	4247.24	4786.86	5663.67	5126.88	4928.6	5704.96	5220.85	5028.83	6386.58	6179.86	6572.39	8421.42	7975.35	5292.98	7160.37	6745.37
Rnf7	ENSMUSG00000051234	ring finger protein 7	3998.07	3659.4	4012.03	3476.8	3405.26	3245.22	3829.42	3610.68	3442.01	3639.24	3966	4362.61	3441.66	3852.55	4016.81	3797.48	4339.08	4236.61
Erp29	ENSMUSG00000029616	endoplasmic reticulum protein 29	3995.44	3652.92	4153.4	3194.95	3068.42	3246.22	3257.21	3092.35	3227.73	3124.58	3119.14	3629.5	2909.92	3206.61	2877.23	3230.61	3355.28	2982.89
Ngdn	ENSMUSG00000022204	neuroguidin, EIF4E binding protein	3988.43	3591.38	4093.68	2301.18	2376.3	2248.16	4319.71	4306.81	4301.6	3741.03	4234.31	4929.68	1639.16	2019.75	2064.95	4250.61	5410.46	4969.71
Dnmt3a	ENSMUSG00000020661	DNA methyltransferase 3A	3983.17	4093.48	3968.15	3075.35	3249.67	3132.76	3163.06	3546.1	3644.13	3837.1	3852.83	3598.5	2409.73	2689.86	2429.96	2865.13	2741.37	2716.61
Med25	ENSMUSG00000002968	mediator complex subunit 25	3980.54	4034.09	4266.74	3801.3	3441.35	3778.39	3632.57	3651.78	3842.59	4645.69	3975.76	3839.53	3853.99	3336.85	3202.82	3777.9	3046.62	3134.29
Vps29	ENSMUSG00000029462	VPS29 retromer complex component	3977.91	4074.04	4450.77	4033.09	4646.75	4318.59	4007.93	4501.4	4301.6	3744.46	4071.37	4582.64	3903.56	4661.3	4373.25	4041.76	4827.15	4373.4
Ube2i	ENSMUSG00000015120	ubiquitin-conjugating enzyme E2I	3977.03	3851.6	4259.43	3445.28	3317.84	3437	3438.16	3550.29	3449.32	3896.57	4036.25	4107.57	3148.76	3510.15	3345.06	3786.3	3978.55	3542.68
Naa40	ENSMUSG00000024764	N(alpha)-acetyltransferase 40, NatD catalytic subunit	3977.03	3916.39	4092.46	4753.48	4935.46	5086.72	4435.87	4805.85	4850.72	4875.58	4437.24	4216.59	5872.8	5815.59	5392.87	5750.77	5282.91	4830.26
Tcf7l1	ENSMUSG00000055799	transcription factor 7 like 1 (T cell specific, HMG box)	3976.15	4161.5	4085.15	3681.7	3683.55	3873.78	3523.75	3478.16	3812.15	3843.96	3429.4	3147.44	3779.63	3620.43	3273.08	3680.94	3131.65	3041.99
Rmnd5a	ENSMUSG00000002222	required for meiotic nuclear division 5 homolog A	3972.64	4603.14	3785.34	4695.07	4433.42	4305.53	4785.55	4418.36	4442.84	4733.76	4720.18	4279.59	4053.39	3475.49	4236.16	3882.33	3738.77	4452.42
Nubp2	ENSMUSG00000039183	nucleotide binding protein 2	3970.01	3418.61	3853.59	2935.35	2576.8	2609.63	3595.89	3308.74	3350.7	3025.08	3232.32	3550.49	2192.3	2662.55	2640.74	3327.58	3708.16	3343.47
Cetn3	ENSMUSG00000021537	centrin 3	3968.26	4150.71	3920.62	3393.36	3999.54	3366.71	4175.44	4551.72	3870.59	3733.02	4770.91	5197.72	3361.68	4805.19	4263.57	3906.57	5672.35	4915.93
Snrpa1	ENSMUSG00000030512	small nuclear ribonucleoprotein polypeptide A'	3964.75	3981.18	3857.25	3539.85	3411.68	3461.1	3493.18	3564.55	3487.06	3813.08	3958.2	4115.57	3152.14	3552.16	3410.17	3353.68	3874.82	3341.47
Ensa	ENSMUSG00000038619	endosulfine alpha	3963.88	4020.05	4450.77	4272.29	4601.03	4684.08	3960.24	4059.39	4334.48	3658.68	3921.12	3724.52	4073.67	4596.18	4299.56	4509.8	4989.56	4321.61
Cops5	ENSMUSG00000025917	COP9 signalosome subunit 5	3961.25	4082.68	3851.16	4101.7	4553.71	3988.24	3880.77	4089.59	3647.78	3496.28	3825.51	4094.57	3412.37	3780.08	3862.58	3320.12	3848.46	3950.4
Pfdn1	ENSMUSG00000024346	prefoldin 1	3955.99	3589.22	4051.03	3207	3535.18	3140.79	3789.07	3878.23	3763.45	3003.35	3279.15	4049.56	2517.88	2944.03	3100	3209.17	3910.53	3794.35
Cdkn2aipnl	ENSMUSG00000020392	CDKN2A interacting protein N-terminal like	3952.48	3660.48	4085.15	3753.09	3816.68	3818.55	3456.5	3497.45	3370.18	3235.52	3322.08	3646.51	3411.25	4053.16	3967.11	3248.33	3580.61	3289.02
Ing5	ENSMUSG00000026283	inhibitor of growth family, member 5	3948.97	3823.53	3780.47	4357.59	4279.43	4136.85	4510.45	4991.21	4620.6	3688.42	3509.4	3256.45	4292.22	3855.7	3943.12	5320.02	4805.89	4625.07
Cttn	ENSMUSG00000031078	cortactin	3948.09	3739.31	3873.09	3334.02	3308.22	3467.12	3687.59	3765	4028.87	3623.23	3299.64	3243.45	3323.37	2939.83	2772.69	4383	3684.35	3659.55
Gtf2e2	ENSMUSG00000031585	general transcription factor II E, polypeptide 2 (beta subunit)	3946.34	3892.64	3511.13	3438.79	3223.21	2994.19	4147.31	3630.81	3551.59	3913.73	4036.25	4435.62	3049.62	3352.6	3634.66	4013.79	4418.16	4916.59
1110004F10Rik	ENSMUSG00000030663	RIKEN cDNA 1110004F10 gene	3940.2	3919.63	4047.37	3802.23	4294.67	3862.73	4097.18	4416.69	4048.35	3126.87	3650.87	4112.57	3608.4	4273.73	4069.93	3772.31	4492.98	4454.41
Zfp710	ENSMUSG00000048897	zinc finger protein 710	3939.33	4265.16	4213.11	3120.78	3245.66	3460.09	3441.83	3822.04	4095.84	4235.11	4014.79	3457.48	4273.07	3743.32	3365.62	4371.82	3389.29	3158.2
Srp68	ENSMUSG00000020780	signal recognition particle 68	3938.45	3913.15	3987.65	3750.31	3714.03	3823.57	3323.23	3588.03	3663.61	3707.86	3554.28	3300.46	3450.68	3466.04	3168.55	3218.49	3052.58	2750.47
Npm3	ENSMUSG00000056209	nucleoplasmin 3	3934.94	3285.8	3574.51	3037.33	2964.17	2583.52	3483.4	3068.03	3135.19	3337.31	4008.93	4728.66	2578.71	3579.47	3487.29	3064.65	4371.39	3976.3
Map1s	ENSMUSG00000019261	microtubule-associated protein 1S	3933.19	3931.51	4015.68	2821.31	2700.31	2835.55	3196.07	3485.71	3491.93	4212.23	3767.95	3837.53	2709.39	2726.62	2522.5	3002.19	2834.9	2626.96
Def8	ENSMUSG00000001482	differentially expressed in FDCP 8	3931.44	3703.67	4228.96	3283.03	3313.03	3376.75	3038.35	3033.64	3359.22	3386.48	2981.58	3023.42	3054.12	2969.24	2878.94	3343.43	3056.83	2802.27
Afdn	ENSMUSG00000068036	afadin, adherens junction formation factor	3930.56	4629.05	3946.22	4352.03	4629.9	4685.08	4503.11	4887.21	5163.63	4355.2	3682.09	3282.46	4120.98	2970.29	3261.09	4222.64	3153.76	3436.43
H2afj	ENSMUSG00000060032	H2A histone family, member J	3929.68	3576.26	3981.56	2645.15	2694.7	2505.2	2651.98	2788.74	2541.03	1982.03	2906.45	2929.41	1730.41	2913.57	2352.85	1559.83	2732.86	2089.75
Fam169a	ENSMUSG00000041817	family with sequence similarity 169, member A	3928.81	4675.48	3810.94	4464.21	4391.71	4611.78	4746.43	4152.49	4674.17	4595.37	4213.82	4227.59	3833.71	3370.46	4184.75	3845.97	3465.82	4662.92
Ncor2	ENSMUSG00000029478	nuclear receptor co-repressor 2	3925.3	3784.66	4012.03	3625.14	3617.79	4183.04	3328.12	3636.68	4230.99	3910.3	3444.03	3215.45	3318.87	2796.99	2837.81	2917.34	2292.41	2324.82
Wipi2	ENSMUSG00000029578	WD repeat domain, phosphoinositide interacting 2	3925.3	3923.95	4305.74	3890.31	3932.17	4237.26	3341.57	3713	3656.3	3781.06	3475.25	3453.48	3325.63	3342.1	2957.77	2708.49	2598.52	2326.15
Sec16a	ENSMUSG00000026924	SEC16 homolog A, endoplasmic reticulum export factor	3923.55	3955.26	3832.87	7773.2	8603.78	8726.54	5536.27	6370.9	6450.58	4566.78	4180.65	3642.51	9099.28	7676.75	7564.07	6688.72	5653.64	5538.8
Tmem248	ENSMUSG00000053094	transmembrane protein 248	3920.92	4026.53	4211.9	3486.07	3367.57	3579.58	3175.29	3135.96	3138.84	3997.22	3884.05	3657.51	3641.07	3430.33	3151.41	2811.05	2731.16	2593.1
Ccnb2	ENSMUSG00000032218	cyclin B2	3919.16	3944.47	4053.46	3817.06	3947.41	3966.15	3973.69	4221.26	4356.39	3917.16	3568.92	3201.44	3878.77	3631.99	3274.8	3898.18	4015.97	3343.47
Gnl3l	ENSMUSG00000025266	guanine nucleotide binding protein-like 3 (nucleolar)-like	3913.02	4111.83	3725.63	4583.81	4548.1	4514.39	3851.43	4104.68	4164.02	3997.22	4152.35	3923.54	4638.08	4379.81	4505.2	3873.01	3630.78	3961.69
Mtcl1	ENSMUSG00000052105	microtubule crosslinking factor 1	3913.02	3860.24	3828	2668.33	2741.21	2974.11	2463.69	2589.96	2782.1	3432.23	3619.65	3361.47	3010.19	2965.04	2453.95	2744.85	2308.56	2126.94
Rsrp1	ENSMUSG00000037266	arginine/serine rich protein 1	3911.27	3716.63	3737.81	3701.17	3616.99	3543.43	4180.33	4063.59	3874.24	5049.42	4860.67	5531.77	3966.64	3679.25	4009.95	5278.07	5505.69	5747.97
Pak4	ENSMUSG00000030602	p21 (RAC1) activated kinase 4	3906.89	3728.51	4370.33	2877.86	2686.68	3051.43	3451.61	3537.71	4000.87	3934.31	3695.75	3354.47	3005.68	2916.72	2680.16	3969.04	3545.75	3227.26
Dctn1	ENSMUSG00000031865	dynactin 1	3906.01	3751.18	3732.94	3616.8	3450.17	3827.59	3289	3464.74	3913.21	2854.67	2930.84	2738.38	2869.37	2987.09	2563.63	2743.92	2456.52	2270.37
Dusp9	ENSMUSG00000031383	dual specificity phosphatase 9	3905.13	3107.63	3514.79	3256.14	2778.1	2999.21	3359.91	2884.35	3256.95	1916.83	2196.18	2385.33	1900.52	2552.26	2387.12	1769.61	1894.47	2035.96
Wdr6	ENSMUSG00000066357	WD repeat domain 6	3900.75	3976.86	3697.6	3233.89	3164.66	3360.69	3598.33	3763.33	4260.21	4087.57	3550.38	3739.52	3707.53	3701.31	3562.69	5333.07	4487.88	4244.58
Zfp961	ENSMUSG00000052446	zinc finger protein 961	3898.12	4538.35	3775.59	6248.04	6793.68	6741.46	5146.24	4941.72	4903.07	4883.58	5210.93	4988.69	5492.02	5303.04	6386.79	4093.04	4207.28	5384.74
Csnk2a2	ENSMUSG00000046707	casein kinase 2, alpha prime polypeptide	3894.61	3998.46	4009.59	3302.5	3199.95	3160.87	3663.13	3995.65	3888.85	4229.39	4140.65	3948.55	3354.92	3178.25	2978.33	4174.16	4097.59	3666.19
Gnb2	ENSMUSG00000029713	guanine nucleotide binding protein (G protein), beta 2	3883.21	3823.53	3988.87	3550.97	3203.96	3489.21	3719.38	3696.23	4065.4	3794.78	3556.23	3589.5	3671.48	3954.43	3602.1	3819.86	3588.26	3284.37
Parl	ENSMUSG00000033918	presenilin associated, rhomboid-like	3883.21	3463.96	3630.57	3684.48	3384.41	3462.1	3207.08	3033.64	3002.48	2903.84	2970.84	2954.41	2773.61	3192.96	2904.65	2180.78	2351.08	2241.82
Nvl	ENSMUSG00000026516	nuclear VCP-like	3881.46	3709.07	3439.23	4123.02	3692.37	3774.37	3555.54	3172.03	3295.91	4550.77	4610.91	4199.58	3979.04	3771.68	3985.96	3564.4	3368.89	3699.4
Vac14	ENSMUSG00000010936	Vac14 homolog (S. cerevisiae)	3877.95	3788.98	3975.46	3937.59	3924.95	4142.87	3260.87	3588.03	3595.43	4583.93	4034.3	3722.52	4762	4376.66	3857.44	3784.43	3091.69	3020.08
Bud31	ENSMUSG00000038722	BUD31 homolog	3876.2	3906.67	4400.8	3592.69	4420.58	3916.95	3584.88	3874.04	3735.44	3348.74	3829.41	4225.59	3129.6	3913.47	3878	3489.81	4440.27	4121.06
Ints11	ENSMUSG00000029034	integrator complex subunit 11	3874.45	3566.54	3746.35	3757.73	3476.64	3843.65	3346.46	3329.71	3534.55	3601.5	3615.75	3574.5	3488.98	3974.39	3619.24	2942.51	3100.19	2757.12
Golga7	ENSMUSG00000015341	golgi autoantigen, golgin subfamily a, 7	3869.19	4202.54	4338.64	3484.22	3692.37	3430.97	3098.26	3411.9	3200.94	3786.78	4021.62	3934.55	3140.87	3470.24	3171.98	2829.7	3026.22	2822.86
Use1	ENSMUSG00000002395	unconventional SNARE in the ER 1 homolog (S. cerevisiae)	3866.56	3480.16	4035.18	3177.33	3489.47	3393.82	3383.14	3294.48	3306.87	3459.68	3365.98	4155.58	3164.53	3384.11	3586.68	3112.2	3390.15	3352.76
Dag1	ENSMUSG00000039952	dystroglycan 1	3864.8	4156.11	4325.24	4030.31	4028.41	4280.43	4675.51	4489.65	4819.06	3081.12	2794.25	2741.38	3187.06	2705.61	2784.69	3782.57	3470.07	3353.43
Timm13	ENSMUSG00000020219	translocase of inner mitochondrial membrane 13	3863.93	3305.23	3730.5	3118.92	2867.12	2790.36	3274.32	3068.87	2885.59	2715.13	2909.38	3513.49	2487.46	3224.47	3070.87	2890.3	3570.41	3208.67
Sdf4	ENSMUSG00000029076	stromal cell derived factor 4	3857.79	3588.14	4354.49	2996.54	3105.32	3410.89	3952.91	3956.23	4276.04	3339.59	3393.3	3780.52	2055.99	2302.29	2280.88	3658.56	3904.58	3594.48
Cenpb	ENSMUSG00000068267	centromere protein B	3857.79	3284.72	3892.59	2928.86	3182.31	3463.1	3335.46	3481.52	3781.71	2495.55	2044.96	2347.33	2594.48	2623.69	2469.38	3078.64	2811.94	2581.81
Uchl5	ENSMUSG00000018189	ubiquitin carboxyl-terminal esterase L5	3855.16	3669.12	3312.48	3372.03	3450.97	3166.9	3244.98	3288.61	3068.23	3274.4	3638.19	4066.56	2469.44	2917.77	2976.62	2705.7	3393.55	3573.23
Hsbp1	ENSMUSG00000031839	heat shock factor binding protein 1	3854.28	3930.43	4054.68	3472.17	3880.04	3599.66	3522.53	3759.97	3573.51	3421.94	4206.01	4496.62	3549.81	4605.63	4033.94	3701.45	4812.7	4186.8
Tax1bp1	ENSMUSG00000004535	Tax1 (human T cell leukemia virus type I) binding protein 1	3851.65	4937.87	3559.88	4548.58	4237.73	4553.54	4503.11	3343.97	4055.66	5338.77	4693.84	4454.62	3692.89	2597.43	3523.28	3338.77	2975.2	3864.74
Kank2	ENSMUSG00000032194	KN motif and ankyrin repeat domains 2	3847.27	3915.31	3965.71	3789.25	3973.87	4274.41	3654.58	4424.23	4420.92	4725.75	4424.56	4061.56	5982.07	5308.29	4582.31	5922.32	5140.06	4493.59
Fam49b	ENSMUSG00000022378	family with sequence similarity 49, member B	3842.01	4311.59	3840.19	3996	4453.47	4030.41	4215.78	4725.33	4209.07	4546.19	4489.93	4264.59	4095.07	3877.76	3888.28	4117.28	4427.51	4419.22
Nploc4	ENSMUSG00000039703	NPL4 homolog, ubiquitin recognition factor	3839.38	3908.83	3988.87	3853.22	3560.05	3876.79	2927.08	3003.45	3231.38	3282.41	3330.86	3169.44	3383.08	3525.91	3141.13	2446.5	2314.52	2120.3
Ube3b	ENSMUSG00000029577	ubiquitin protein ligase E3B	3834.11	3790.06	4243.58	3553.75	3379.6	3784.41	3553.09	3817	4224.9	3894.29	3539.65	3205.44	3467.57	3143.59	2772.69	3942.93	3453.07	3041.33
Ndufs1	ENSMUSG00000025968	NADH:ubiquinone oxidoreductase core subunit S1	3833.24	3889.4	3274.7	4252.82	4241.74	4197.09	3819.64	3492.42	3451.75	4189.36	3859.66	3985.55	4296.73	3854.65	4208.74	2675.86	3157.16	3169.49
Aldh2	ENSMUSG00000029455	aldehyde dehydrogenase 2, mitochondrial	3833.24	3728.51	3953.53	4685.8	4664.39	4929.07	4049.5	4592.82	4769.14	3564.9	3667.46	3847.53	4554.71	5247.37	3997.96	4093.97	4488.73	3543.34
Enox1	ENSMUSG00000022012	ecto-NOX disulfide-thiol exchanger 1	3831.48	4117.23	4076.62	4164.74	4191.21	4481.25	3594.67	3487.39	3868.16	4722.32	4466.51	4099.57	5380.49	4952.23	5295.19	4867.83	4309.32	4697.46
Prcc	ENSMUSG00000004895	papillary renal cell carcinoma (translocation-associated)	3824.47	3819.21	4263.08	2468.07	2110.84	2396.76	2991.89	2886.03	3113.28	4117.31	4101.62	3783.52	2423.25	2702.46	2265.45	3627.8	3638.43	3187.42
Kdm3b	ENSMUSG00000038773	KDM3B lysine (K)-specific demethylase 3B	3824.47	3635.65	3601.32	4055.34	4115.02	4499.32	3998.15	3874.87	4319.87	4101.29	3426.47	3358.47	4581.75	3572.12	3929.41	4397.92	3318.72	3759.82
Ltv1	ENSMUSG00000019814	LTV1 ribosome biogenesis factor	3819.21	3795.46	3511.13	3522.23	3325.06	3404.87	3474.84	3538.55	3608.82	3840.53	3727.95	3454.48	3149.88	3049.06	3058.87	3344.36	3164.82	3084.49
Ik	ENSMUSG00000024474	IK cytokine	3818.33	4041.65	3380.73	3941.3	3879.24	4108.73	4031.16	3912.62	3991.13	3867.98	4191.38	4024.56	4046.63	3968.09	4383.53	4158.31	3909.68	4789.09
4833439L19Rik	ENSMUSG00000025871	RIKEN cDNA 4833439L19 gene	3817.46	4232.77	4449.55	3239.45	3445.36	3657.9	2903.85	3188.8	3211.9	4284.29	3963.08	3523.49	3642.19	3352.6	3000.61	2855.81	2624.88	2308.88
Stub1	ENSMUSG00000039615	STIP1 homology and U-Box containing protein 1	3816.58	3480.16	3842.62	3330.31	3105.32	3359.68	3137.38	3180.42	3395.75	3395.63	3262.56	3394.47	3463.07	3973.34	3007.47	3056.26	3185.22	2561.22
Zpr1	ENSMUSG00000032078	ZPR1 zinc finger	3815.7	3522.27	3925.5	3331.24	2963.36	3353.66	3564.1	3612.36	3723.27	4066.98	3808.93	3541.49	2969.63	2742.37	2724.71	3768.58	3555.95	3364.72
Gfpt2	ENSMUSG00000020363	glutamine fructose-6-phosphate transaminase 2	3813.95	3734.99	3615.94	4333.48	3956.23	4372.81	3653.35	3851.39	4343	3537.45	3681.12	3332.46	4398.12	4354.6	4277.28	3646.44	3502.38	3464.99
Adprh	ENSMUSG00000002844	ADP-ribosylarginine hydrolase	3808.69	3682.08	4146.09	3707.66	3842.35	4176.01	3439.39	3582.16	3717.18	3869.12	4627.49	4384.61	4525.42	5588.72	4604.59	4383	5009.12	3970.33
Srsf10	ENSMUSG00000028676	serine/arginine-rich splicing factor 10	3807.81	4063.24	3529.41	3564.88	3649.87	3412.9	4761.1	4794.11	4224.9	4801.24	5145.56	4961.69	4292.22	4089.92	4268.72	4513.53	4971.7	5481.03
Ankrd13a	ENSMUSG00000041870	ankyrin repeat domain 13a	3804.3	3920.71	4285.02	3314.55	3361.15	3743.24	3512.75	3659.32	4062.96	3912.58	3829.41	3369.47	3416.88	3367.31	2870.37	3617.54	3243.89	2913.83
Ap3d1	ENSMUSG00000020198	adaptor-related protein complex 3, delta 1 subunit	3802.55	3782.5	3824.34	4476.27	4761.43	5326.69	3800.07	4243.07	4461.1	4188.22	3723.07	3454.48	5851.39	4570.97	4280.71	5145.67	3839.95	3890.64
Usf1	ENSMUSG00000026641	upstream transcription factor 1	3798.17	3752.26	3854.81	3152.3	3019.5	3154.85	3344.02	3551.97	3488.28	3436.81	3423.55	3614.5	3086.79	3370.46	3165.12	3748.07	3614.62	3333.51
Dicer1	ENSMUSG00000041415	dicer 1, ribonuclease type III	3794.66	4103.2	3634.22	4099.84	4066.1	4129.82	4294.04	3861.46	4047.14	5078.01	4406.02	4087.57	3915.95	2799.09	3521.56	3939.2	3383.34	3984.93
Ung	ENSMUSG00000029591	uracil DNA glycosylase	3792.91	3756.58	3879.19	4256.53	4066.91	4292.48	3993.26	4175.97	4084.88	4046.4	3958.2	3682.51	5231.78	5773.58	4887.34	4971.32	5146.01	4237.27
Gpn1	ENSMUSG00000064037	GPN-loop GTPase 1	3792.03	3403.49	3490.41	3457.33	3205.57	3265.3	3191.18	3100.74	3026.83	3644.96	3653.8	3760.52	3016.95	3357.86	3432.45	3027.36	3264.3	3122.34
Kdm2a	ENSMUSG00000054611	lysine (K)-specific demethylase 2A	3791.15	4040.57	4004.71	2740.65	2811.79	3196.02	3027.34	3134.29	3595.43	4864.14	4282.11	3903.54	3685	2991.3	3243.95	3851.56	3215.83	3401.9
Hnrnpr	ENSMUSG00000066037	heterogeneous nuclear ribonucleoprotein R	3790.28	3774.94	3139.42	3181.04	3487.06	3271.32	3337.9	3479	3221.64	3100.56	3462.57	3267.45	2691.37	2919.87	2817.25	2469.81	2683.55	2790.98
Csnk2a1	ENSMUSG00000074698	casein kinase 2, alpha 1 polypeptide	3786.77	4269.48	3718.31	3448.99	3917.73	3558.49	3405.15	3952.88	3414.01	4428.39	4338.7	4135.57	3375.2	3258.08	3238.81	3236.21	3233.69	3410.54
Mtpn	ENSMUSG00000029840	myotrophin	3785.02	3815.97	3334.42	4209.25	4130.26	3901.89	3941.9	3871.52	3823.11	4002.94	4603.1	3874.54	4141.26	4492.2	4207.02	3806.81	4484.48	4354.14
Smc1a	ENSMUSG00000041133	structural maintenance of chromosomes 1A	3785.02	4125.87	3511.13	4734.94	4572.16	5077.68	4757.43	3871.52	4905.51	4333.46	4169.91	3697.51	4626.81	3687.65	4061.36	4785.78	3781.28	4399.96
Brk1	ENSMUSG00000033940	BRICK1, SCAR/WAVE actin-nucleating complex subunit	3769.23	3688.56	3774.38	3402.63	3245.66	3085.57	3793.96	3592.23	3590.56	2673.96	2895.72	2817.39	2718.41	3337.9	2846.38	3089.83	3577.21	3089.14
Ppig	ENSMUSG00000042133	peptidyl-prolyl isomerase G (cyclophilin G)	3768.36	3801.93	3175.98	2927	2723.57	2968.09	3922.34	3275.19	3941.21	4137.89	4441.14	4253.59	3368.44	3166.7	3221.67	4082.79	4214.94	4888.04
Gas5	ENSMUSG00000053332	growth arrest specific 5	3767.48	3295.51	3089.46	4212.03	4546.5	3335.58	5108.34	4718.62	3730.57	2625.93	3494.77	4574.63	2142.73	3231.82	3204.54	2398.95	3794.89	3713.34
Sde2	ENSMUSG00000038806	SDE2 telomere maintenance homolog (S. pombe)	3765.73	3752.26	3525.76	4578.25	4572.16	4648.93	3336.68	3593.07	3226.51	3497.42	3792.34	3694.51	5115.74	5787.23	5696.19	3773.24	3895.22	3923.18
Mark3	ENSMUSG00000007411	MAP/microtubule affinity regulating kinase 3	3764.85	3759.82	4093.68	3622.36	3718.84	3805.5	3658.24	4081.2	4103.14	4099.01	4036.25	3611.5	3945.24	3640.39	3596.96	3603.55	3367.19	3154.21
Setdb1	ENSMUSG00000015697	SET domain, bifurcated 1	3762.22	3544.94	3366.1	3409.12	3138.2	3411.9	3724.27	3476.48	3814.58	4469.56	3965.03	3680.51	3828.08	3129.94	3489	4560.15	3940.29	4222
Trim59	ENSMUSG00000034317	tripartite motif-containing 59	3762.22	4058.92	3211.33	3997.86	4163.14	4009.33	4196.22	4462.82	4205.42	3892	4450.9	3724.52	4616.67	4779.98	4602.88	4284.17	4864.56	4707.42
Exosc10	ENSMUSG00000017264	exosome component 10	3761.34	3868.88	3854.81	4099.84	3965.05	4260.35	3677.81	3801.07	3981.39	3896.57	3972.83	3585.5	4080.43	4149.79	3857.44	3574.65	3470.07	3207.34
Arl2bp	ENSMUSG00000031776	ADP-ribosylation factor-like 2 binding protein	3761.34	3441.29	3592.79	3163.43	3057.2	3167.9	3200.96	3368.29	3340.96	2356.01	2409.85	2158.3	2337.63	2536.51	2277.45	2475.4	2442.91	2148.85
Yeats4	ENSMUSG00000020171	YEATS domain containing 4	3757.84	4058.92	4354.49	3436.93	3655.48	3592.63	2886.74	3286.93	3129.1	3628.95	3726.97	3712.52	2695.88	2932.48	2726.43	2434.38	2428.46	2173.42
Lrpprc	ENSMUSG00000024120	leucine-rich PPR-motif containing	3756.08	3889.4	3230.83	5056.66	4806.34	5102.78	4010.37	3911.78	4047.14	4935.05	4258.7	4074.57	5294.87	3767.48	4484.64	3784.43	3334.03	3632.33
Tma16	ENSMUSG00000025591	translation machinery associated 16	3755.21	3971.46	3512.35	3853.22	4402.94	4065.56	4432.2	4717.79	4400.23	3721.59	4220.65	3953.55	3200.58	3284.33	3494.14	4606.77	4913.88	5135.06
Sgta	ENSMUSG00000004937	small glutamine-rich tetratricopeptide repeat (TPR)-containing, alpha	3752.58	3879.68	3913.31	4237.99	4260.99	4584.67	3489.51	3711.32	3803.63	3771.91	3530.87	3364.47	4782.28	4894.47	4388.67	4427.76	4054.23	3579.2
Cmas	ENSMUSG00000030282	cytidine monophospho-N-acetylneuraminic acid synthetase	3751.7	3839.73	3780.47	3762.36	3884.05	3804.49	2962.54	3132.61	2990.3	2915.28	2879.13	2915.4	2992.16	3296.94	3213.1	2319.7	2315.37	2291.62
Serpinh1	ENSMUSG00000070436	serine (or cysteine) peptidase inhibitor, clade H, member 1	3748.19	3496.35	3966.93	4009.91	3921.74	4461.17	4567.91	4378.11	4474.5	2561.88	2631.32	2481.34	2646.31	2491.35	2152.35	2966.76	2999.01	2781.68
Afg3l2	ENSMUSG00000024527	AFG3-like AAA ATPase 2	3747.31	3608.65	3863.34	2907.53	2814.19	2999.21	2474.69	2453.25	2498.41	3808.51	3530.87	3587.5	3122.84	2900.97	2801.83	2612.46	2579.81	2362.67
Kif2c	ENSMUSG00000028678	kinesin family member 2C	3744.68	3765.22	3630.57	3876.4	3641.85	3744.25	4761.1	4793.27	5149.02	4113.88	4019.67	3930.55	4163.79	4079.42	3997.96	6335.36	6014.17	5771.88
Prpf4	ENSMUSG00000066148	pre-mRNA processing factor 4	3743.81	3690.72	3604.97	3212.56	3082.06	3090.59	2825.6	2889.38	2942.82	3721.59	3677.21	3465.48	3211.84	3128.89	3000.61	3141.11	3015.16	2887.27
Ep300	ENSMUSG00000055024	E1A binding protein p300	3735.04	4402.3	3999.84	4886.99	5145.59	5224.28	5248.94	5171.53	5588.55	5629.27	5131.9	4500.62	6323.42	4169.75	5410.01	6578.7	4609.47	6119.18
Vdac3	ENSMUSG00000008892	voltage-dependent anion channel 3	3733.29	3588.14	3673.22	3719.71	4054.07	3774.37	3413.71	3625.78	3444.45	3233.23	3719.17	3782.52	2736.43	3201.36	3017.75	2902.42	3391	3257.81
Dst	ENSMUSG00000026131	dystonin	3729.78	4305.12	3991.31	6490.96	5576.26	5614.87	6324.9	3870.68	5058.92	6562.53	4648.96	4725.66	5510.04	2791.74	5228.36	4322.4	3026.22	4835.58
Atp1b3	ENSMUSG00000032412	ATPase, Na+/K+ transporting, beta 3 polypeptide	3729.78	3695.04	3580.6	3390.58	3224.01	3267.31	3506.63	3415.26	3037.79	3736.46	4212.84	3933.55	2959.49	2857.91	2786.4	3440.39	3794.89	3662.21
Utp3	ENSMUSG00000070697	UTP3 small subunit processome component	3729.78	3265.28	3422.17	2545.02	2787.73	2776.31	2700.89	2896.09	2700.53	3113.14	3784.53	3900.54	3140.87	3700.26	3473.58	2952.77	3301.71	3372.02
Cndp2	ENSMUSG00000024644	CNDP dipeptidase 2 (metallopeptidase M20 family)	3728.9	3426.17	3612.29	3672.43	3487.06	3662.92	3233.98	3406.87	3529.68	3190.91	3149.39	3318.46	3372.94	3848.35	3309.07	2984.47	3099.34	2765.75
Dlst	ENSMUSG00000004789	dihydrolipoamide S-succinyltransferase (E2 component of 2-oxo-glutarate complex)	3728.03	3844.05	3763.41	4180.51	3977.88	4345.7	3853.87	4069.46	4248.03	3407.07	3133.78	3075.43	4007.2	3749.62	3257.66	3937.34	3621.43	3235.23
Atf1	ENSMUSG00000023027	activating transcription factor 1	3726.27	3693.96	3479.45	3497.2	3672.32	3465.11	3836.75	4128.17	3748.84	3736.46	4058.69	3668.51	3487.85	3607.83	3574.68	3877.67	4385	4119.74
Gli1	ENSMUSG00000025407	GLI-Kruppel family member GLI1	3725.4	3504.99	3765.84	3913.49	3967.46	3866.75	3484.62	3683.65	3808.5	3166.89	3137.68	3102.43	2731.93	2604.78	2512.22	3032.95	2791.53	2713.29
Abl2	ENSMUSG00000026596	v-abl Abelson murine leukemia viral oncogene 2 (arg, Abelson-related gene)	3718.38	3705.83	3713.44	4473.48	4354.82	4137.85	3787.85	3627.45	3451.75	4626.25	4360.17	4044.56	4985.06	4297.89	4985.02	3975.56	3217.53	3851.46
Ints3	ENSMUSG00000027933	integrator complex subunit 3	3718.38	3808.41	3717.1	3569.52	3590.52	3872.77	3668.03	4021.65	4390.49	5097.45	4577.74	4330.6	5113.49	4566.77	4299.56	6176.86	5099.25	4822.3
Klhl13	ENSMUSG00000036782	kelch-like 13	3717.5	3993.06	2726.28	5372.82	4782.28	3995.27	5103.45	4269.07	3668.48	1944.28	1916.17	1991.28	2014.3	1867.46	2244.89	1797.58	1663.19	2135.57
Ing1	ENSMUSG00000045969	inhibitor of growth family, member 1	3717.5	3710.15	3984	2201.97	2147.74	2471.06	2821.93	2853.32	3217.98	3847.39	3971.86	3933.55	2719.53	3024.91	2753.84	3492.6	3468.37	3313.59
Tyms	ENSMUSG00000025747	thymidylate synthase	3715.75	3787.9	3913.31	3802.23	4435.82	4080.62	3928.46	4186.04	4042.27	3929.74	4490.9	4674.65	4564.85	5498.4	5248.93	4213.31	5233.59	4826.94
Cops4	ENSMUSG00000035297	COP9 signalosome subunit 4	3715.75	3922.87	3530.63	3871.77	3852.77	3633.8	3285.33	3535.19	3284.95	3649.53	4234.31	4227.59	3174.67	3518.55	3656.94	3037.61	3406.3	3507.49
Smarcb1	ENSMUSG00000000902	SWI/SNF related, matrix associated, actin dependent regulator of chromatin, subfamily b, member 1	3714.87	3481.24	3680.53	3579.71	3176.69	3730.19	3615.45	3704.61	4257.77	3933.17	3909.42	3469.48	3888.91	4148.74	3641.52	4402.58	4269.35	3663.54
Cyb5a	ENSMUSG00000024646	cytochrome b5 type A (microsomal)	3714.87	4044.89	4207.02	2952.04	3515.13	3056.45	3095.81	3472.29	3177.81	2977.04	3525.01	3887.54	2463.8	3107.88	3149.7	2793.34	3486.23	3134.96
Nubp1	ENSMUSG00000022503	nucleotide binding protein 1	3714	3633.49	3925.5	3084.62	3042.76	3135.77	3018.79	3217.32	3418.88	3611.79	3378.67	3408.47	3058.63	3313.74	2930.35	3154.16	3192.88	2853.4
Mrpl42	ENSMUSG00000062981	mitochondrial ribosomal protein L42	3714	4339.67	4232.61	3411.9	3881.64	3415.91	3339.13	3375	3077.97	3674.7	4465.54	4308.6	3493.49	4179.2	4188.17	2954.63	3587.41	3951.73
Exosc7	ENSMUSG00000025785	exosome component 7	3713.12	3219.93	3420.95	2978	3097.3	3054.44	2934.42	3047.06	2941.6	2819.21	3024.51	3497.49	2126.96	2898.87	2659.59	2520.16	3243.04	3135.62
Itga6	ENSMUSG00000027111	integrin alpha 6	3710.49	3705.83	3729.28	3461.04	3203.96	3598.66	3458.95	3335.58	3452.97	5071.15	4844.09	4370.61	4159.29	3107.88	3281.65	3782.57	3504.09	3422.49
Srpr	ENSMUSG00000032042	signal recognition particle receptor ('docking protein')	3705.23	3695.04	3882.84	3407.26	3283.36	3467.12	3114.15	3226.55	3174.15	3878.27	3863.56	3542.49	3556.57	3134.14	2920.07	3846.9	3519.39	3287.02
Ptpn11	ENSMUSG00000043733	protein tyrosine phosphatase, non-receptor type 11	3705.23	3575.18	3685.41	3687.26	3481.45	3689.02	3425.94	3383.39	3640.47	3611.79	2893.77	2991.42	3119.46	2725.57	2796.69	3289.35	2831.5	2843.44
Wdr3	ENSMUSG00000033285	WD repeat domain 3	3704.35	3787.9	3253.98	3962.63	3578.49	3844.66	4163.21	3713.84	3903.47	3935.46	3839.17	3782.52	3139.74	2887.31	3249.09	3621.27	3228.59	3805.64
Pim1	ENSMUSG00000024014	proviral integration site 1	3702.6	2892.75	3301.51	9380.87	8582.93	8245.58	6218.53	6397.74	6265.51	2155.87	1867.39	1875.26	5281.35	5070.92	4656	4457.59	3572.11	3628.34
Uspl1	ENSMUSG00000041264	ubiquitin specific peptidase like 1	3700.85	4148.55	3841.41	2710.05	2845.47	3018.29	2551.72	2732.54	2657.91	4923.61	4641.15	4158.58	3203.96	2554.37	2743.56	3181.2	2840.85	2919.14
Akirin2	ENSMUSG00000028291	akirin 2	3699.97	3517.95	3893.81	3877.33	3851.97	4069.57	4641.27	5006.3	4865.33	3853.11	4235.28	3988.55	4661.74	5324.04	4820.51	5740.51	6359.39	5226.7
Ppp2r1b	ENSMUSG00000032058	protein phosphatase 2, regulatory subunit A, beta	3699.97	3759.82	3425.82	3275.61	2866.32	2902.82	3049.35	3064.67	2894.12	3885.14	3893.81	3558.49	2906.54	3013.35	2988.61	3263.24	3264.3	3059.26
Atp6v1f	ENSMUSG00000004285	ATPase, H+ transporting, lysosomal V1 subunit F	3699.09	3874.28	4460.52	3685.41	4196.03	4034.43	3790.29	4079.52	4221.25	2870.68	3174.76	3639.5	2926.82	3306.39	3492.43	3117.8	3595.92	3621.7
Tomm5	ENSMUSG00000078713	translocase of outer mitochondrial membrane 5	3697.34	3872.12	4333.77	2815.75	3111.73	2778.31	3138.61	3378.35	3239.9	3106.28	3447.94	4274.59	2475.07	3398.82	3139.42	2887.51	4091.64	3546
Polg	ENSMUSG00000039176	polymerase (DNA directed), gamma	3695.59	3390.54	3650.07	2828.73	2747.63	3040.38	2744.91	2903.64	3104.75	3515.72	2867.43	3089.43	3655.71	3300.09	2947.49	3958.78	3216.68	3083.83
Exosc5	ENSMUSG00000061286	exosome component 5	3693.83	2922.99	3726.85	3500.91	3134.19	3438	3578.77	3464.74	3939.99	3392.2	3204.02	3446.48	3387.59	3719.16	3261.09	3947.59	3977.7	3411.86
Prpf3	ENSMUSG00000015748	pre-mRNA processing factor 3	3692.08	4002.78	3636.66	3930.18	4085.35	4050.5	4088.63	4452.75	4514.68	4094.43	4367.97	3968.55	4130	4051.06	4021.95	5088.8	5040.58	4705.42
Ncbp2	ENSMUSG00000022774	nuclear cap binding protein subunit 2	3691.2	3840.81	3433.13	2986.34	3109.33	2866.67	3466.28	3255.06	3196.07	3918.3	3817.71	4366.61	2588.85	2779.13	3194.25	3150.43	3749.82	4079.89
Rbpj	ENSMUSG00000039191	recombination signal binding protein for immunoglobulin kappa J region	3691.2	3665.88	3250.33	5101.16	5233	5105.79	4106.97	4277.46	4092.19	4627.39	5111.41	4288.59	6152.18	5815.59	6008.08	4589.99	4580.56	4969.71
Ubp1	ENSMUSG00000009741	upstream binding protein 1	3688.57	3817.05	3795.09	3270.05	3364.36	3432.98	2984.55	3200.55	3208.24	4093.29	3742.58	3383.47	3146.5	2925.13	2755.56	3047.87	2548.35	2618.99
Uchl1	ENSMUSG00000029223	ubiquitin carboxy-terminal hydrolase L1	3687.69	3462.88	3802.41	2709.12	2410.79	2621.68	2895.29	2872.61	3081.62	4392.94	3886	4215.58	2934.71	3067.97	2932.06	3422.68	3461.57	3150.89
Cog4	ENSMUSG00000031753	component of oligomeric golgi complex 4	3687.69	3417.53	3668.35	3752.16	3531.17	4145.88	3293.89	3386.74	3440.8	4072.7	3816.73	3734.52	3901.3	3620.43	3627.81	3687.47	3333.17	3405.89
Socs2	ENSMUSG00000020027	suppressor of cytokine signaling 2	3686.82	4022.21	4086.37	4214.81	5204.13	4774.44	4196.22	5080.95	4692.44	4362.06	4442.12	4255.59	4519.79	4769.48	4913.05	4379.27	4488.73	4605.82
Pfkp	ENSMUSG00000021196	phosphofructokinase, platelet	3686.82	3800.85	4293.55	3483.29	3726.06	4694.12	3675.36	3886.62	4895.77	5554.93	4986.53	4415.61	4804.81	3275.93	3159.98	6010.9	4373.09	3994.23
Shc1	ENSMUSG00000042626	src homology 2 domain-containing transforming protein C1	3685.94	3678.84	4192.4	2722.1	2718.76	2863.66	3027.34	3109.96	3310.52	3171.47	2937.67	2894.4	2041.34	2062.82	1933	2583.56	2355.33	2159.47
Skil	ENSMUSG00000027660	SKI-like	3685.06	4803.98	3602.54	4637.59	4538.48	4195.08	4614.38	3866.49	4025.22	3602.64	3485.99	3204.44	3787.52	3142.54	3941.41	3211.97	2874.86	3819.59
Ube2q1	ENSMUSG00000042572	ubiquitin-conjugating enzyme E2Q family member 1	3683.31	3601.09	3910.87	4087.79	4483.94	4650.94	3676.58	4247.27	3965.56	3865.69	3967.96	3621.5	4876.91	5029.96	4397.24	4534.05	4295.71	3753.18
Rnaseh2a	ENSMUSG00000052926	ribonuclease H2, large subunit	3682.43	3595.69	4152.18	3232.96	3242.46	3420.93	2526.05	2437.31	2640.87	4340.33	4276.26	4322.6	4315.88	4709.61	4090.5	3509.39	3286.41	2827.5
Tanc1	ENSMUSG00000035168	tetratricopeptide repeat, ankyrin repeat and coiled-coil containing 1	3681.56	4535.11	4353.27	2745.28	3155.04	3134.77	2730.23	3169.51	3203.37	4428.39	4691.89	3806.53	2914.43	2722.42	2800.11	3031.09	2877.41	2905.86
Psmg1	ENSMUSG00000022913	proteasome (prosome, macropain) assembly chaperone 1	3677.17	3512.55	3851.16	3391.5	3419.7	3253.25	3193.63	3496.61	3230.16	3396.78	3607.94	4151.58	3286.2	4371.41	3927.7	3297.74	4208.13	3647.6
Qk	ENSMUSG00000062078	quaking	3676.3	3916.39	3110.17	5213.35	4929.85	4588.69	5272.18	5187.47	4870.2	5867.16	5758.27	5255.73	7202.14	6495.15	7277.89	7220.16	7039.63	7655.11
Epb41l2	ENSMUSG00000019978	erythrocyte membrane protein band 4.1 like 2	3675.42	3837.57	3505.04	3944.08	3979.49	4171.99	3738.94	3786.81	4052.01	3101.7	3309.39	2998.42	3075.53	2924.08	3084.58	2949.04	2677.59	2820.2
Phrf1	ENSMUSG00000038611	PHD and ring finger domains 1	3671.04	3919.63	3946.22	2010.05	2111.65	2132.69	2773.03	3021.06	3166.85	3916.02	3620.63	3252.45	2215.96	1994.55	1873.03	2986.33	2355.33	2365.99
Hdgfl2	ENSMUSG00000002833	HDGF like 2	3666.65	3197.25	3154.05	2620.12	2702.72	2921.9	2869.62	3168.67	3399.4	3054.81	3209.88	3091.43	2709.39	3480.74	2661.31	3051.6	2869.76	2636.26
Agfg1	ENSMUSG00000026159	ArfGAP with FG repeats 1	3666.65	3801.93	3681.75	4351.1	4365.25	4346.7	4170.55	4293.39	4108.01	4243.11	3874.29	3874.54	5015.48	4390.31	4832.51	4275.78	3862.91	4433.83
Rab8a	ENSMUSG00000003037	RAB8A, member RAS oncogene family	3665.78	3782.5	3803.62	3765.14	3933.77	3891.85	3479.73	3699.58	3629.52	3684.99	3756.24	3558.49	4298.98	4673.9	4280.71	4334.52	4258.3	3787.05
Uba3	ENSMUSG00000030061	ubiquitin-like modifier activating enzyme 3	3665.78	4706.8	3536.73	4310.31	4914.61	4250.31	3583.66	3811.13	3435.93	3630.09	3548.43	3622.5	3157.77	3153.04	3456.44	2606.87	2932.68	3302.96
Sfn	ENSMUSG00000047281	stratifin	3665.78	2796.65	3158.92	1989.66	1511.76	1672.81	1890.26	1507.18	1657.09	1322.11	1303.46	1516.21	646.65	657.497	815.7	689.011	726.156	722.481
Elp2	ENSMUSG00000024271	elongator acetyltransferase complex subunit 2	3663.14	3495.27	3339.29	4263.95	4134.27	4364.78	3655.8	3690.36	3505.33	3754.75	3730.87	3940.55	3828.08	3586.82	3884.86	3791.89	3473.47	3720.64
Mcm3ap	ENSMUSG00000001150	minichromosome maintenance complex component 3 associated protein	3662.27	4413.09	3821.91	3081.84	3281.75	3175.93	2716.78	3193	3133.97	4890.44	5232.39	4472.62	4093.95	4311.54	3807.74	3885.13	3936.04	3403.23
Patz1	ENSMUSG00000020453	POZ (BTB) and AT hook containing zinc finger 1	3657.01	3502.83	3583.04	3185.68	3317.84	3384.78	3461.39	3718.87	4066.62	3506.57	3563.06	3304.46	3605.02	3748.57	3218.24	4178.82	3895.22	3524.75
Ube2l3	ENSMUSG00000038965	ubiquitin-conjugating enzyme E2L 3	3657.01	4030.85	4069.31	3291.37	3328.27	3467.12	3502.96	3875.71	3739.1	4000.65	3937.71	3419.47	3522.78	3367.31	3000.61	4045.49	3751.52	3421.16
Ahdc1	ENSMUSG00000037692	AT hook, DNA binding motif, containing 1	3655.25	4309.44	4403.24	2799.06	3327.47	3481.18	2537.05	3290.29	3733.01	4521.03	4309.43	3898.54	4457.83	3713.91	3576.4	4208.65	3278.76	3136.29
Zfp219	ENSMUSG00000049295	zinc finger protein 219	3654.38	3589.22	3949.87	4092.43	4007.56	4428.03	3477.29	3702.1	3854.76	3529.45	3444.03	3531.49	4660.61	5075.12	4664.57	4055.75	3745.57	3617.05
Eri1	ENSMUSG00000031527	exoribonuclease 1	3653.5	4015.73	3472.13	3623.29	3519.95	3501.26	2944.2	3062.16	2778.45	4042.97	4235.28	4374.61	4175.06	4142.44	4400.67	3038.55	3242.19	3498.85
Cdk12	ENSMUSG00000003119	cyclin-dependent kinase 12	3652.62	4392.58	3987.65	3856.93	4021.19	4053.51	3742.61	3676.1	4078.79	5263.29	4731.89	4072.57	5386.12	3770.63	4751.97	4492.09	3188.62	3946.42
Fnbp4	ENSMUSG00000008200	formin binding protein 4	3652.62	3519.03	3366.1	2979.85	2786.92	3033.35	3116.6	2747.64	3087.71	3767.34	3483.06	3203.44	2893.02	2444.08	2733.28	3141.11	2896.97	3034.02
D10Wsu102e	ENSMUSG00000020255	DNA segment, Chr 10, Wayne State University 102, expressed	3652.62	3819.21	3483.1	3369.25	3280.15	3181.96	3194.85	3420.29	3119.36	3362.47	3203.05	3040.42	3301.97	3174.05	3142.84	3267.91	2909.73	3015.43
Clstn1	ENSMUSG00000039953	calsyntenin 1	3652.62	3827.85	4063.21	3537.07	3568.07	4142.87	3577.55	3864.81	4021.57	3655.25	3601.11	3269.45	4292.22	3925.03	3302.21	4066.94	3783.83	3091.79
Sec23b	ENSMUSG00000027429	SEC23 homolog B, COPII coat complex component	3651.75	3968.22	3812.16	3923.69	3992.32	4002.3	4005.48	4353.78	4025.22	3835.96	4395.29	4351.6	3801.04	3989.09	4404.09	4195.6	4506.59	4777.14
Cpsf1	ENSMUSG00000034022	cleavage and polyadenylation specific factor 1	3650.87	3562.22	3519.66	3741.04	3455.79	3971.17	3450.39	3820.36	4031.31	3935.46	3654.77	3475.48	3780.76	3572.12	3261.09	4156.44	3663.94	3235.89
Rpf1	ENSMUSG00000028187	ribosome production factor 1 homolog	3649.99	3820.29	3228.39	3280.25	3668.31	3382.78	3164.28	3427.84	2763.84	3465.4	4035.28	4115.57	2912.18	3192.96	3526.7	2671.2	3058.53	3257.81
Nans	ENSMUSG00000028334	N-acetylneuraminic acid synthase (sialic acid synthase)	3649.12	3562.22	3734.16	3279.32	3135.79	3246.22	3242.53	3152.74	3432.27	3654.11	3900.64	3695.51	3616.28	4119.33	3482.15	3606.35	3783.83	3330.19
Tcea1	ENSMUSG00000033813	transcription elongation factor A (SII) 1	3649.12	4028.69	3477.01	3487	3886.46	3530.38	3456.5	3995.65	3479.76	4631.97	4930.92	4848.67	3398.85	3443.98	3651.8	3540.15	4046.58	4350.16
Isg20l2	ENSMUSG00000048039	interferon stimulated exonuclease gene 20-like 2	3648.24	3865.64	3751.22	3319.19	3276.94	3418.92	3167.95	3367.45	3376.27	3942.32	3870.39	3414.47	3594.88	3355.76	3286.79	3457.17	2925.88	2776.37
Chd8	ENSMUSG00000053754	chromodomain helicase DNA binding protein 8	3647.36	4445.49	3779.25	3578.79	3528.77	3621.75	3544.54	3441.26	3659.96	5966.66	5425.57	4867.68	5290.36	4379.81	4703.98	4879.02	4237.04	4483.63
Gtf2f1	ENSMUSG00000002658	general transcription factor IIF, polypeptide 1	3644.73	3498.51	3409.98	3031.77	3013.09	3192	2587.18	2643.64	2620.17	2893.55	3712.34	3619.5	3421.38	4345.15	3859.15	2630.18	2807.69	2898.56
Sltm	ENSMUSG00000032212	SAFB-like, transcription modulator	3644.73	3482.32	3129.67	3486.07	3025.92	3517.32	4166.88	2877.64	3764.66	3834.81	3415.74	3635.5	2961.75	2307.54	2944.06	3273.5	2791.53	3514.79
Prpf38b	ENSMUSG00000027881	PRP38 pre-mRNA processing factor 38 (yeast) domain containing B	3642.1	3239.36	3210.11	2322.5	2231.14	2367.64	3125.16	3049.58	3166.85	3221.79	3501.6	3251.45	2576.46	2506.05	2376.84	3701.45	3830.6	3793.03
Otud6b	ENSMUSG00000040550	OTU domain containing 6B	3633.33	4060	3178.42	2889.92	3139.8	2779.32	3458.95	3436.23	3163.2	3181.76	3522.09	3654.51	2041.34	2213.01	2315.15	2353.27	2853.61	3132.96
Fzd7	ENSMUSG00000041075	frizzled class receptor 7	3632.46	3740.39	3366.1	4588.45	4671.61	4316.58	3561.65	3939.46	3379.92	3243.52	3233.29	3004.42	4400.37	4484.84	4229.3	3376.99	3118.9	3036.68
Tatdn2	ENSMUSG00000056952	TatD DNase domain containing 2	3632.46	3627.01	4021.78	2707.27	2567.98	2641.76	2857.39	2914.54	3126.67	2574.46	2575.71	2574.36	1772.09	1692.06	1657.1	2272.15	1976.95	1913.78
Upf3a	ENSMUSG00000038398	UPF3 regulator of nonsense transcripts homolog A (yeast)	3630.7	3091.43	3037.05	1969.26	2152.55	2267.23	2666.65	2986.67	2838.11	2283.96	2900.6	2674.37	1578.32	2033.41	1538.86	2581.69	2930.98	2399.19
Sdhb	ENSMUSG00000009863	succinate dehydrogenase complex, subunit B, iron sulfur (Ip)	3628.95	3371.1	3702.47	3287.66	3577.69	3427.96	3738.94	3764.16	3771.97	3694.14	3797.22	4418.61	3857.37	4423.92	4236.16	4494.89	4880.72	4321.61
Xrn2	ENSMUSG00000027433	5'-3' exoribonuclease 2	3628.95	4144.23	3119.92	4676.53	4547.3	4575.63	4556.91	4166.75	4385.62	4564.49	4019.67	3919.54	4924.23	3643.54	4479.49	4227.3	3405.45	4149.62
Kctd5	ENSMUSG00000016946	potassium channel tetramerisation domain containing 5	3627.2	3509.31	3662.25	3334.02	3482.25	3369.72	3664.36	3923.52	3963.13	2895.84	2921.09	2964.41	2995.54	3546.91	3163.41	3754.6	3864.61	3428.46
Morf4l1	ENSMUSG00000062270	mortality factor 4 like 1	3626.32	3584.9	3330.76	3242.23	3294.59	3303.45	2857.39	2864.22	2863.68	3670.12	4097.72	3838.53	3012.44	3233.92	3333.06	3144.84	3367.19	3421.82
Ep400	ENSMUSG00000029505	E1A binding protein p400	3625.44	3936.91	3865.78	3794.81	3814.28	4225.21	3826.97	3677.78	4122.62	5653.29	4583.59	4229.59	4853.25	3443.98	4270.43	4307.48	3182.67	3793.03
Ccz1	ENSMUSG00000029617	CCZ1 vacuolar protein trafficking and biogenesis associated	3623.69	3585.98	3572.07	3296.01	3485.46	3485.19	3269.43	3668.55	3321.48	3514.58	3423.55	3587.5	3233.25	3259.13	3348.48	2908.95	3106.14	2942.38
Otub1	ENSMUSG00000024767	OTU domain, ubiquitin aldehyde binding 1	3622.81	3704.75	3859.69	3270.97	3183.91	3312.49	3051.8	3167.84	3057.27	3601.5	3809.9	3789.53	3111.58	3732.82	3490.72	2783.08	2851.06	2797.62
Kpna4	ENSMUSG00000027782	karyopherin (importin) alpha 4	3621.94	3913.15	3074.83	4007.13	3816.68	3519.33	3798.85	3773.39	3490.72	3865.69	4224.55	3770.52	3675.99	3685.55	3944.83	3145.77	3388.44	3777.75
Zmynd8	ENSMUSG00000039671	zinc finger, MYND-type containing 8	3621.94	3719.87	3563.54	5366.33	5276.31	5359.83	5810.15	6258.51	6556.51	3715.87	3559.16	3358.47	4860.01	4485.89	4436.65	7043.01	6290.52	6024.88
Cdca4	ENSMUSG00000047832	cell division cycle associated 4	3621.06	3675.6	4083.93	3310.84	3163.86	3270.32	3357.47	3394.29	3544.29	3128.01	3208.9	3309.46	3225.36	3645.64	3504.43	3740.61	3898.62	3417.84
Setx	ENSMUSG00000043535	senataxin	3620.18	4819.1	3809.72	4931.49	4212.07	3984.23	5750.24	3990.62	5158.76	9085.52	7145.64	7069.98	6256.95	4094.13	6546.16	6472.41	4924.94	7395.47
Mta1	ENSMUSG00000021144	metastasis associated 1	3619.31	3757.66	3969.37	3546.34	3696.38	4016.36	3669.25	4064.42	4453.8	3647.25	3218.66	3007.42	2929.07	2856.86	2452.24	3920.56	3470.92	2933.75
Macroh2a1	ENSMUSG00000015937	macroH2A.1 histone	3618.43	3445.6	3477.01	3481.44	3367.57	3448.04	3049.35	3362.42	3457.84	3221.79	2842.06	2864.4	3802.16	3237.07	2993.76	3319.19	2730.31	2668.8
Uchl3	ENSMUSG00000022111	ubiquitin carboxyl-terminal esterase L3 (ubiquitin thiolesterase)	3617.55	3709.07	3600.1	3461.97	3761.35	3420.93	3488.29	3498.29	3214.33	2988.48	3681.12	3831.53	2865.99	3541.66	3413.6	2722.48	3629.08	3626.35
Nufip1	ENSMUSG00000022009	nuclear fragile X mental retardation protein interacting protein 1	3614.92	3677.76	3472.13	3011.37	3069.23	3186.98	3829.42	3883.26	3854.76	3655.25	3645.02	3348.46	2807.41	2585.87	2639.03	3881.4	4163.07	3874.7
Birc6	ENSMUSG00000024073	baculoviral IAP repeat-containing 6	3613.17	4521.07	3829.22	4976	4597.02	4338.67	4762.32	3807.78	4358.83	6579.68	5644.12	5100.71	5120.25	3042.76	5245.5	4986.24	3332.32	5281.15
Pdcl3	ENSMUSG00000026078	phosducin-like 3	3612.29	3602.17	3963.28	3056.8	3214.39	3093.6	3252.32	3460.55	3360.44	2726.57	3006.94	3459.48	2148.36	2435.68	2464.24	2765.37	3076.38	2952.34
Tead1	ENSMUSG00000055320	TEA domain family member 1	3610.54	3610.81	3462.38	4680.24	4724.54	4414.98	4229.23	4030.88	4200.55	5443.99	4562.13	3911.54	5497.65	3574.22	4565.18	4224.5	2958.19	3928.49
Pgrmc1	ENSMUSG00000006373	progesterone receptor membrane component 1	3608.78	3476.92	3335.64	3474.95	3118.95	3213.09	3963.91	3636.68	3457.84	2219.91	2468.39	2356.33	2032.33	2193.06	2289.44	2499.65	2964.14	2940.39
Trrap	ENSMUSG00000045482	transformation/transcription domain-associated protein	3605.28	3893.72	3870.65	3601.97	3719.64	4084.63	3579.99	3674.42	4229.77	5519.48	4341.63	3998.55	5365.84	3438.73	4176.18	5705.08	3912.23	4462.38
Timeless	ENSMUSG00000039994	timeless circadian clock 1	3602.65	3641.05	3602.54	3702.1	3787.81	4084.63	4199.89	4347.91	4962.73	3699.86	3281.1	3324.46	4599.77	4409.22	3905.42	6375.45	5636.64	5123.11
Elavl1	ENSMUSG00000040028	ELAV (embryonic lethal, abnormal vision)-like 1 (Hu antigen R)	3602.65	3880.76	3703.69	2866.74	2976.2	2818.48	3325.68	3664.36	3482.19	3906.87	4093.81	3540.49	3005.68	3133.09	2949.2	3665.09	3653.74	3193.39
Cdc16	ENSMUSG00000038416	CDC16 cell division cycle 16	3600.89	3564.38	3396.57	3972.82	4196.03	3877.79	3661.91	3701.26	3400.62	3711.29	3466.47	3662.51	3861.87	3635.14	3893.42	3499.13	3467.52	3473.62
Kpna1	ENSMUSG00000022905	karyopherin (importin) alpha 1	3600.02	3958.5	2984.65	3555.61	3313.83	3120.71	3654.58	3458.87	3237.47	4031.53	4127.96	3871.54	3463.07	3321.09	3898.57	3172.81	3177.57	3631.66
Zdhhc3	ENSMUSG00000025786	zinc finger, DHHC domain containing 3	3598.26	3629.17	3750	3181.97	3129.38	3089.58	3198.52	3229.9	3362.87	2993.05	2866.45	2429.34	2402.97	2289.69	2171.2	2635.77	2266.05	2130.26
Cdk5rap3	ENSMUSG00000018669	CDK5 regulatory subunit associated protein 3	3595.63	3214.53	3747.56	3472.17	3633.83	3828.59	3126.38	3346.48	3457.84	2783.76	2710.35	2930.41	2938.09	3200.31	3019.46	3306.13	3157.16	3055.94
Usp19	ENSMUSG00000006676	ubiquitin specific peptidase 19	3594.76	3801.93	3746.35	4135.08	4301.09	4454.14	3551.87	3985.59	4205.42	4514.17	3997.23	3829.53	6029.39	5787.23	5195.8	5210	4663.04	4125.05
Daxx	ENSMUSG00000002307	Fas death domain-associated protein	3591.25	3435.89	3770.72	2844.49	2806.17	3064.48	2640.98	2665.44	2888.03	3722.73	3731.85	3411.47	2943.72	3244.42	2890.94	3227.82	2972.65	2684.07
Cnn2	ENSMUSG00000004665	calponin 2	3591.25	3137.86	3201.58	2832.43	2510.24	2327.48	3161.84	2857.51	2816.19	1745.28	1960.07	1745.24	1156.98	1304.49	1137.87	1585	1654.68	1474.18
Abcc4	ENSMUSG00000032849	ATP-binding cassette, sub-family C (CFTR/MRP), member 4	3589.5	3953.1	4021.78	4175.87	4828.8	5546.59	4160.76	5074.24	5026.05	3574.05	3204.02	2879.4	4036.49	2931.43	3093.15	4124.74	3347.63	3282.37
Wsb2	ENSMUSG00000029364	WD repeat and SOCS box-containing 2	3588.62	3516.87	4104.65	3981.17	3865.61	4131.83	3193.63	3581.32	3830.41	3062.82	2999.14	2717.38	3270.42	3333.7	2685.3	3454.38	3281.31	2725.24
Ndufa13	ENSMUSG00000036199	NADH:ubiquinone oxidoreductase subunit A13	3585.99	3195.09	3685.41	3049.39	3002.66	2793.38	3172.84	3173.71	3013.44	2980.47	3654.77	4094.57	2845.71	3971.24	3596.96	3018.97	3987.91	3353.43
Sephs1	ENSMUSG00000026662	selenophosphate synthetase 1	3585.11	3591.38	3412.42	4265.8	4107	3962.14	3833.09	3964.62	3724.49	3265.25	3448.91	3292.46	3289.58	3744.37	3644.94	3359.28	3500.68	3451.04
Pmf1	ENSMUSG00000028066	polyamine-modulated factor 1	3582.48	3025.57	3478.23	3145.81	2899.2	3305.46	3291.44	3224.87	3673.35	3688.42	3725.02	3536.49	3519.4	3928.18	3403.32	4157.37	4218.34	3518.77
Wdr45b	ENSMUSG00000025173	WD repeat domain 45B	3579.85	3663.72	3818.25	3164.35	3369.97	3224.13	3402.71	3635	3499.24	3455.11	3629.41	3551.49	2815.29	2773.88	3048.59	3382.59	3520.24	3322.88
Alkbh5	ENSMUSG00000042650	alkB homolog 5, RNA demethylase	3577.22	3534.15	3574.51	2888.06	2893.59	3023.31	3082.36	3256.74	3480.98	3633.52	3618.67	3419.47	3167.91	2959.79	2851.52	3660.43	3284.71	3116.36
Rragc	ENSMUSG00000028646	Ras-related GTP binding C	3575.47	3672.36	3299.07	5587.91	5941.16	5841.79	4652.28	5652.12	4873.85	3658.68	3528.91	3391.47	5582.14	5566.67	5379.16	5226.79	4941.09	4603.16
Nectin2	ENSMUSG00000062300	nectin cell adhesion molecule 2	3569.33	3402.41	4205.8	2793.49	2614.5	3146.82	3284.11	3193	3499.24	2715.13	2833.28	2755.38	2017.68	1869.56	1747.93	2491.25	2275.4	2118.3
Srsf9	ENSMUSG00000029538	serine/arginine-rich splicing factor 9	3568.45	3179.98	3279.58	2780.51	2668.23	2597.58	3126.38	3213.97	3039.01	2744.87	3114.26	3195.44	2664.33	3433.48	2776.12	3171.87	3667.34	3056.6
Sem1	ENSMUSG00000042541	SEM1, 26S proteasome complex subunit	3568.45	2958.62	2860.34	2736.94	2896	1959.98	3238.87	2972.41	2450.93	1765.87	2726.93	3232.45	1697.74	3145.69	2570.48	1898.28	3393.55	2770.4
Stk4	ENSMUSG00000018209	serine/threonine kinase 4	3564.95	3814.89	3758.53	3295.08	3162.26	3277.35	3336.68	3343.97	3355.57	4151.62	3953.32	3494.48	3151.01	2627.89	2853.24	3375.13	3012.61	3143.59
H2afv	ENSMUSG00000041126	H2A histone family, member V	3564.95	3170.26	3735.38	3294.15	3227.22	3170.91	3136.16	3380.03	3227.73	3160.03	3541.6	3540.49	3422.51	4172.9	3720.35	3495.4	4060.18	3411.86
Usp36	ENSMUSG00000033909	ubiquitin specific peptidase 36	3562.32	3471.52	3750	3415.61	3677.14	3877.79	2952.76	3223.19	3401.83	3425.37	3069.39	2997.42	2324.11	2116.38	1883.31	2530.41	2112.14	2075.8
Rbx1	ENSMUSG00000022400	ring-box 1	3560.56	3187.54	3168.67	2837.07	2848.68	2360.61	3414.93	3317.97	2963.52	2422.35	3136.7	3766.52	2218.21	2944.03	2894.36	2495.92	3733.67	3562.6
Arhgap19	ENSMUSG00000025154	Rho GTPase activating protein 19	3559.69	3618.37	3612.29	3588.99	3598.54	3823.57	3515.19	3619.07	3728.14	4215.66	4040.15	3528.49	3705.28	3570.02	3459.87	3995.14	3641.83	3664.2
Zfp36l1	ENSMUSG00000021127	zinc finger protein 36, C3H type-like 1	3556.18	3765.22	3703.69	2698.92	2930.48	2834.54	2485.7	2709.06	2746.79	3793.64	4206.01	3427.48	2926.82	2954.53	2820.68	3056.26	3028.77	2893.91
Ndufa7	ENSMUSG00000041881	NADH:ubiquinone oxidoreductase subunit A7	3555.3	3336.55	3751.22	3147.66	3374.79	3052.43	3401.48	3353.19	3180.24	2902.7	3413.79	3795.53	3103.69	3635.14	3415.32	3154.16	4009.16	3704.04
Vps36	ENSMUSG00000031479	vacuolar protein sorting 36	3550.92	3934.75	3609.85	2943.69	3489.47	3237.18	2753.46	3073.9	2870.98	3173.76	3308.42	3379.47	2502.11	2591.13	2731.57	2154.67	2423.35	2486.18
Bcar1	ENSMUSG00000031955	breast cancer anti-estrogen resistance 1	3550.92	3289.04	3429.48	2756.41	2580.81	2600.59	2917.3	2652.02	2819.85	2423.49	2404.97	2312.32	1616.62	1704.66	1581.7	2039.06	2013.51	1791.59
Crk	ENSMUSG00000017776	v-crk avian sarcoma virus CT10 oncogene homolog	3544.78	3709.07	3496.51	3879.18	4014.78	3920.97	4131.42	4268.23	4251.68	4700.59	3999.18	4027.56	4297.85	4001.7	4289.28	4731.7	4719.16	4836.9
Tbl3	ENSMUSG00000040688	transducin (beta)-like 3	3543.03	3350.58	3407.54	3295.08	2984.22	3091.59	2840.27	2940.54	2939.17	3587.77	3347.44	3741.52	3314.36	3480.74	3305.64	3027.36	3091.69	2981.56
Atp6v0d1	ENSMUSG00000013160	ATPase, H+ transporting, lysosomal V0 subunit D1	3536.89	3478	3495.29	5195.73	5382.98	5671.1	4283.03	5070.89	4971.26	4021.24	4086.01	3648.51	5601.29	5902.77	5094.7	5754.5	5884.92	4678.2
Noct	ENSMUSG00000023087	nocturnin	3535.14	3157.3	3648.85	3395.21	2941.71	2952.02	2038.2	2011.24	2084.45	2906.13	3088.9	2973.41	2273.41	2258.18	2519.07	1654.93	1594.31	1715.23
Cpsf7	ENSMUSG00000034820	cleavage and polyadenylation specific factor 7	3533.38	3609.73	3388.04	3303.42	3546.41	3665.93	3518.86	3960.42	3812.15	4014.37	3514.28	3228.45	3583.61	3296.94	3045.17	3985.82	3455.62	3330.19
Cpsf2	ENSMUSG00000041781	cleavage and polyadenylation specific factor 2	3533.38	3577.34	3076.05	3879.18	3784.6	3777.38	3643.57	3552.81	3566.2	3821.09	3848.93	3552.49	3519.4	3409.32	3674.08	3587.7	3478.58	3737.91
Cdk16	ENSMUSG00000031065	cyclin-dependent kinase 16	3532.51	3235.05	3849.94	3092.03	2936.1	3257.27	2852.5	3067.19	3205.81	4058.98	3446.96	3246.45	3468.7	2963.99	2630.46	3376.06	2612.12	2565.21
Cdk9	ENSMUSG00000009555	cyclin-dependent kinase 9 (CDC2-related kinase)	3530.75	3330.07	3506.26	2517.2	2289.69	2500.18	3318.34	3207.26	3465.15	3112	2935.72	3184.44	2613.64	2825.35	2561.91	3790.03	3766.83	3314.91
Ndufb7	ENSMUSG00000033938	NADH:ubiquinone oxidoreductase subunit B7	3529	3160.54	3648.85	2736.94	2754.04	2712.04	2953.98	2762.74	2786.97	2704.84	3259.64	3832.53	2293.69	3013.35	2911.5	2860.47	3688.6	3243.86
Tmeff1	ENSMUSG00000028347	transmembrane protein with EGF-like and two follistatin-like domains 1	3527.25	3881.84	3796.31	3242.23	3806.26	3798.47	3690.03	4348.75	3901.03	4895.02	6029.5	5661.79	4965.91	5235.82	5216.37	5380.62	5994.61	6081.99
Ube2s	ENSMUSG00000060860	ubiquitin-conjugating enzyme E2S	3527.25	3322.51	4107.09	2816.67	2878.35	3290.4	3093.37	3166.16	3552.81	3435.66	3743.56	3827.53	2935.83	3413.52	3007.47	3862.75	4165.62	3465.65
Prelid3b	ENSMUSG00000016257	PRELI domain containing 3B	3526.37	3332.23	3578.16	3135.61	3160.65	3218.11	3213.19	3250.03	3311.74	2799.77	3329.88	3491.48	2286.93	2702.46	2829.24	2802.66	3403.75	3241.87
Slc38a10	ENSMUSG00000061306	solute carrier family 38, member 10	3526.37	3359.22	3806.06	2267.8	2137.31	2391.74	2533.38	2730.03	2916.03	2847.8	3022.55	2692.37	2254.26	2203.56	1893.59	2909.88	2578.96	2280.33
Ss18	ENSMUSG00000037013	SS18, nBAF chromatin remodeling complex subunit	3524.62	3848.37	3508.69	4454.01	4247.35	4430.04	4025.05	3941.97	4140.89	2925.57	2849.86	2695.37	3413.5	3261.23	3386.18	3270.7	3326.37	3496.86
Nup43	ENSMUSG00000040034	nucleoporin 43	3521.11	3522.27	3530.63	3986.73	4803.13	4360.76	3207.08	3482.35	3102.32	3877.13	4294.8	4516.63	3970.02	4511.1	4738.26	2811.98	3266	3475.61
LOC115487124	ENSMUSG00000047844	protein BEX4-like	3520.23	3647.52	3548.91	2883.43	2843.06	2724.09	3101.93	3113.32	2766.27	2886.69	3168.9	3549.49	2384.94	2841.1	2752.13	2508.97	2930.98	2886.6
Bex4	ENSMUSG00000047844	brain expressed X-linked 4	3520.23	3647.52	3548.91	2883.43	2843.06	2724.09	3101.93	3113.32	2766.27	2886.69	3168.9	3549.49	2384.94	2841.1	2752.13	2508.97	2930.98	2886.6
Ctnnbl1	ENSMUSG00000027649	catenin, beta like 1	3519.35	3328.99	3552.57	3253.36	3235.24	3333.58	3202.19	3328.03	3306.87	3130.3	3500.62	3255.45	3350.41	4132.99	3173.69	3172.81	3544.9	2858.05
Guk1	ENSMUSG00000020444	guanylate kinase 1	3518.48	3185.38	3519.66	3122.63	2816.6	2850.61	3154.5	2873.45	2954.99	2289.68	2526.93	2823.39	2001.91	2579.57	2543.06	2118.31	2615.52	2444.35
Polr2c	ENSMUSG00000031783	polymerase (RNA) II (DNA directed) polypeptide C	3514.97	3255.56	3448.98	2881.57	2574.4	2870.69	2883.07	2938.87	3165.63	3475.69	3347.44	3123.43	2787.13	3060.62	2609.9	3392.84	3490.48	2974.92
Gsk3a	ENSMUSG00000057177	glycogen synthase kinase 3 alpha	3514.97	3483.4	3775.59	2493.1	2423.62	2719.07	2529.71	2561.44	2732.18	3683.85	3565.01	3171.44	2420.99	2261.33	1919.29	2586.35	2322.17	2227.87
Hic2	ENSMUSG00000050240	hypermethylated in cancer 2	3513.22	3167.02	3529.41	4712.69	4704.49	4687.09	4095.96	4414.17	4498.85	3162.32	3021.58	2955.41	4499.51	4077.32	3874.57	4966.66	3817.85	4032.08
Ifrd2	ENSMUSG00000010048	interferon-related developmental regulator 2	3501.82	3182.14	3436.79	2456.94	2258.41	2252.17	2200.82	2182.34	2200.11	3419.65	3163.05	3065.43	2436.77	2570.12	2244.89	2196.63	1928.48	1705.93
Rrbp1	ENSMUSG00000027422	ribosome binding protein 1	3498.31	3106.55	3165.02	2134.29	2214.3	2625.69	2532.16	2477.57	2752.88	3197.77	3490.86	3266.45	2040.21	1915.77	1727.36	2513.63	2379.14	2189.36
Edc4	ENSMUSG00000036270	enhancer of mRNA decapping 4	3497.44	3782.5	3485.54	4007.13	3864.8	3992.26	3533.53	3658.49	3841.37	4462.7	4166.01	4023.56	4667.37	4820.94	4541.19	4509.8	4137.56	3751.19
Pycr2	ENSMUSG00000026520	pyrroline-5-carboxylate reductase family, member 2	3494.8	3919.63	3931.59	2843.56	2667.43	3027.33	2895.29	3162.8	3273.99	3347.6	2721.08	3220.45	3616.28	3582.62	3382.76	3497.27	3012.61	2968.28
Myadm	ENSMUSG00000068566	myeloid-associated differentiation marker	3494.8	3555.74	3308.82	2941.84	2834.24	2834.54	3123.94	3042.03	3115.71	3196.63	3273.3	2908.4	1953.47	2016.6	1799.34	2523.89	2541.55	2311.54
Rtn3	ENSMUSG00000024758	reticulon 3	3490.42	3413.21	3405.1	3511.11	3420.5	3629.78	3560.43	3501.65	3404.27	3290.41	3317.2	3316.46	3413.5	3345.25	3245.66	3501.93	3487.08	3278.39
Mdm4	ENSMUSG00000054387	transformed mouse 3T3 cell double minute 4	3490.42	4362.34	3540.38	3325.68	3260.1	3333.58	3155.72	2985.83	3002.48	5454.29	5688.02	5107.71	3710.91	3197.16	3768.33	3211.03	3260.9	4018.8
Napa	ENSMUSG00000006024	N-ethylmaleimide sensitive fusion protein attachment protein alpha	3486.04	3195.09	3342.95	4558.78	4520.83	4634.88	3633.79	3921.84	3773.19	3073.11	2979.63	2902.4	4732.71	4661.3	4297.85	3418.02	3067.03	2856.72
Cic	ENSMUSG00000005442	capicua transcriptional repressor	3483.41	3420.77	3698.82	2963.16	2862.31	3358.68	2823.16	2886.87	3215.55	4559.92	3799.17	3510.49	3856.24	3281.18	3135.99	4206.79	3139.31	3182.77
Dda1	ENSMUSG00000074247	DET1 and DDB1 associated 1	3482.53	3531.99	3758.53	2761.97	2698.71	2809.44	2989.44	3054.61	3392.09	3554.61	3541.6	3511.49	3100.31	3431.38	2952.63	3666.02	3688.6	3257.14
Llgl2	ENSMUSG00000020782	LLGL2 scribble cell polarity complex component	3479.9	3208.05	3385.6	3248.72	2753.24	3048.41	3247.43	3135.96	3383.57	2414.34	2075.2	2228.31	1616.62	1427.38	1629.69	1518.81	1175.96	1326.1
Utp6	ENSMUSG00000035575	UTP6 small subunit processome component	3479.9	3637.81	2966.36	3558.39	3173.49	3189.99	3576.32	3061.32	3170.5	3781.06	3849.9	3837.53	3411.25	3091.08	3648.37	3313.59	3180.12	3852.79
Tceal8	ENSMUSG00000051579	transcription elongation factor A (SII)-like 8	3478.15	3685.32	3887.72	3515.74	4104.6	3526.36	3023.68	3316.29	2995.17	3145.16	3572.82	3860.54	3680.5	4530.01	4189.89	2720.61	3291.51	3192.73
Psma3	ENSMUSG00000060073	proteasome (prosome, macropain) subunit, alpha type 3	3478.15	3566.54	3768.28	3155.08	3677.14	3196.02	3183.85	3647.58	3097.45	3455.11	3910.39	4247.59	3024.83	3544.81	3303.93	2872.59	3585.71	3270.42
Hmgcr	ENSMUSG00000021670	3-hydroxy-3-methylglutaryl-Coenzyme A reductase	3477.27	4496.24	3480.66	2990.98	3134.99	3048.41	3241.31	3587.19	2911.16	4048.68	3685.02	3577.5	3278.31	2514.45	2851.52	3707.98	3084.89	3340.81
Eif4enif1	ENSMUSG00000020454	eukaryotic translation initiation factor 4E nuclear import factor 1	3476.39	3541.71	3786.56	3037.33	3057.2	3153.84	3207.08	3290.29	3387.22	3954.9	3481.11	3233.45	2887.39	2511.3	2510.51	3320.12	2830.65	2873.99
Syf2	ENSMUSG00000028821	SYF2 homolog, RNA splicing factor (S. cerevisiae)	3476.39	3151.9	3373.42	2817.6	3062.01	3063.48	2716.78	3021.9	2986.65	2834.08	3278.17	3492.48	2844.58	3500.7	3195.97	3081.44	3393.55	2916.49
Klf9	ENSMUSG00000033863	Kruppel-like factor 9	3476.39	3447.76	3207.67	6710.69	7108.86	6624.98	5539.94	5881.09	5569.07	3265.25	3339.64	3050.42	4853.25	4548.91	5010.73	3874.87	3811.04	3974.31
Rfc2	ENSMUSG00000023104	replication factor C (activator 1) 2	3475.52	3529.83	3920.62	3330.31	3317.04	3351.65	3286.55	3435.39	3572.29	3338.45	3375.74	3403.47	3267.05	3563.72	3600.39	3505.66	3447.97	3346.79
Cdc23	ENSMUSG00000024370	CDC23 cell division cycle 23	3473.76	3623.77	3225.95	3241.31	3179.1	3153.84	3188.74	3402.68	3113.28	3948.04	3958.2	3506.49	3296.34	3333.7	3213.1	3792.82	3808.49	3775.1
Rbmxl1	ENSMUSG00000037070	RNA binding motif protein, X-linked like-1	3473.76	3669.12	3870.65	2563.56	2414	2445.96	3262.1	3339.77	3355.57	3698.71	4147.48	4043.56	3000.05	3037.51	3204.54	3908.43	4098.44	4152.94
Cyfip1	ENSMUSG00000030447	cytoplasmic FMR1 interacting protein 1	3472.89	3498.51	3366.1	3718.79	3653.88	3918.96	3375.81	3530.16	3715.96	3839.39	3547.45	3141.44	3742.46	2968.19	3204.54	3576.52	3021.11	3111.72
Atp1b1	ENSMUSG00000026576	ATPase, Na+/K+ transporting, beta 1 polypeptide	3472.01	3214.53	3418.51	3327.53	3055.59	3386.79	3312.23	3265.97	3393.31	3229.8	3193.29	3209.45	3413.5	3113.13	3021.17	3117.8	3025.37	2734.54
Kmt2d	ENSMUSG00000048154	lysine (K)-specific methyltransferase 2D	3472.01	3584.9	4032.74	3119.85	3362.76	3638.82	3248.65	3335.58	3715.96	5052.85	4061.62	4112.57	3991.43	2817.99	3363.91	4214.25	2801.74	3532.72
Rlim	ENSMUSG00000056537	ring finger protein, LIM domain interacting	3472.01	4307.28	3205.23	8144.99	7294.12	6069.72	7122.08	5764.51	5981.82	3890.85	3496.72	3337.46	4593.01	3304.29	5029.58	4154.58	3933.49	5243.3
Ifrd1	ENSMUSG00000001627	interferon-related developmental regulator 1	3470.26	3061.2	2839.62	4504.08	4803.94	4371.8	3663.13	4252.3	3584.47	3743.32	3429.4	3496.49	1395.82	1221.52	1468.6	1319.28	1317.96	1440.98
Wwc2	ENSMUSG00000031563	WW, C2 and coiled-coil domain containing 2	3468.5	3178.9	3141.86	3523.16	3337.09	3272.33	3334.24	3352.35	3370.18	2669.39	2346.43	2166.3	2430.01	2063.87	2131.79	2410.14	1925.93	2029.32
Scaf4	ENSMUSG00000022983	SR-related CTD-associated factor 4	3467.63	3486.64	3673.22	2518.13	2408.38	2679.91	3205.85	3366.61	3731.79	3441.38	3050.85	2879.4	2310.59	2048.11	1967.28	3868.34	3091.69	3211.99
Surf6	ENSMUSG00000036160	surfeit gene 6	3466.75	3209.13	3239.36	2822.24	2856.7	2915.88	3312.23	3715.52	3731.79	2894.7	2985.48	3043.42	3135.24	3885.11	3187.4	4258.07	4218.34	3634.32
Dcun1d5	ENSMUSG00000032002	DCN1, defective in cullin neddylation 1, domain containing 5 (S. cerevisiae)	3464.12	3190.77	3403.88	2686.87	2818.2	2552.39	2654.43	2889.38	2586.08	2742.58	3171.83	3528.49	2111.19	2720.31	2553.35	2031.6	2516.89	2327.48
Amotl2	ENSMUSG00000032531	angiomotin-like 2	3464.12	2433.84	2640.97	4850.83	4261.79	4033.43	3891.78	3935.26	3739.1	1040.76	1195.17	1040.14	1845.32	1838.05	1850.75	2053.98	1790.73	1773
Myrf	ENSMUSG00000036098	myelin regulatory factor	3464.12	3945.55	4226.52	3457.33	3461.4	3918.96	3010.23	3389.26	3740.31	2808.92	2886.94	2618.36	2052.61	2214.06	1991.27	2096.87	1951.44	1859.99
Dnajc5	ENSMUSG00000000826	DnaJ heat shock protein family (Hsp40) member C5	3462.36	3526.59	3662.25	3527.79	3871.22	3683	3362.36	3739.84	3724.49	3675.84	3431.35	3051.42	4178.44	4061.57	3682.65	4145.25	3844.21	3419.83
Casp3	ENSMUSG00000031628	caspase 3	3462.36	4052.45	3211.33	3306.21	3437.34	3085.57	3214.41	3635.84	3095.01	3620.94	4015.76	3878.54	2840.08	3109.98	3166.84	2925.73	3412.25	3382.65
Snrpe	ENSMUSG00000090553	small nuclear ribonucleoprotein E	3459.73	2903.55	2771.37	2889.92	3035.54	2162.81	3435.72	3215.64	2492.33	2123.84	3341.59	3907.54	1962.48	3749.62	3185.69	2051.18	4049.98	3413.86
Tpd52l2	ENSMUSG00000000827	tumor protein D52-like 2	3458.86	3658.32	3810.94	3130.05	3297.79	3283.37	3438.16	3873.2	3597.86	3384.2	3410.86	3601.5	3050.74	3369.41	3305.64	3628.73	3817.85	3516.78
Rps6ka6	ENSMUSG00000025665	ribosomal protein S6 kinase polypeptide 6	3455.35	3722.03	2728.71	3636.27	3800.64	3503.27	3586.11	3538.55	3315.39	3424.23	4093.81	3695.51	2879.51	3056.42	3548.98	2494.98	3112.95	3439.09
Slc7a7	ENSMUSG00000000958	solute carrier family 7 (cationic amino acid transporter, y+ system), member 7	3452.72	3858.08	3919.4	4546.73	4964.34	5069.65	3928.46	4347.91	4213.94	2456.66	2729.86	2403.33	2146.11	2444.08	2390.55	2230.19	2243.09	2256.43
Parvb	ENSMUSG00000022438	parvin, beta	3451.84	3621.61	3799.97	3487.93	3719.64	3990.25	2902.63	3287.77	3672.13	4267.13	4063.57	3834.53	4231.39	4006.95	3449.59	3485.15	3100.19	2701.34
Epn1	ENSMUSG00000035203	epsin 1	3450.97	3343.02	3801.19	2926.08	2897.6	3315.5	2666.65	2753.51	3120.58	3561.47	2894.74	2822.39	3001.18	3082.67	2675.02	2789.61	2412.3	2207.95
Fbrsl1	ENSMUSG00000043323	fibrosin-like 1	3450.97	3530.91	3996.18	3493.49	3153.44	3577.57	3126.38	2965.7	3470.02	5447.42	4837.26	4439.62	5880.68	5242.12	5003.87	4766.2	3744.72	3779.08
Ccar1	ENSMUSG00000020074	cell division cycle and apoptosis regulator 1	3449.21	3718.79	3363.67	3591.77	3604.96	3834.62	4043.39	3279.39	3795.1	5353.64	4773.84	4735.66	4072.54	3186.65	4150.47	4224.5	3617.18	4641.68
Zfp553	ENSMUSG00000045598	zinc finger protein 553	3447.46	3100.07	3473.35	3637.2	3438.94	3705.09	3229.09	3073.06	3478.54	2989.62	2937.67	2672.37	4071.41	4233.82	3665.51	3806.81	3364.64	3008.79
Dcaf1	ENSMUSG00000040325	DDB1 and CUL4 associated factor 1	3446.58	4083.76	3301.51	3617.73	3673.93	3665.93	3682.7	3930.23	3846.24	4384.93	4194.31	3948.55	4047.76	3388.31	3615.81	4085.58	3397.8	3885.99
Xab2	ENSMUSG00000019470	XPA binding protein 2	3443.08	3615.13	3535.51	4034.94	3993.12	4103.71	3732.83	3961.26	4257.77	2963.32	3049.87	2884.4	3662.47	4149.79	3449.59	3892.58	3858.66	3322.88
Msn	ENSMUSG00000031207	moesin	3443.08	3481.24	3212.55	2928.86	2867.93	2884.75	2950.32	3132.61	3171.72	2550.44	2634.25	2454.34	1935.44	1712.01	1797.62	2207.82	1941.23	1924.4
Rexo2	ENSMUSG00000032026	RNA exonuclease 2	3438.69	3030.97	3256.42	2504.22	2226.33	2313.42	2903.85	2665.44	2649.39	2566.45	2998.16	3034.42	1930.94	2552.26	2202.05	2412.94	2712.46	2447.01
Ddx10	ENSMUSG00000053289	DEAD (Asp-Glu-Ala-Asp) box polypeptide 10	3436.94	3583.82	3094.33	3815.21	3670.72	3844.66	3049.35	2608.41	2967.17	3961.76	4092.84	3901.54	3810.05	3365.21	3984.25	2529.48	2516.89	2889.92
Atxn7l3b	ENSMUSG00000074748	ataxin 7-like 3B	3436.94	3352.74	3495.29	3003.96	3099.7	3202.04	3044.46	3501.65	3552.81	3941.18	4036.25	3663.51	4153.65	4276.88	3871.15	4534.05	4515.09	3942.44
Top1	ENSMUSG00000070544	topoisomerase (DNA) I	3435.18	3688.56	2935.9	3450.84	3132.58	3142.8	3273.1	2653.7	3059.7	3875.99	3643.07	3535.49	3216.35	2861.06	3175.4	3156.02	2831.5	3373.35
Fis1	ENSMUSG00000019054	fission, mitochondrial 1	3434.31	3192.93	3786.56	2762.9	3009.88	3003.23	2852.5	2927.12	2965.95	2994.2	3071.34	3698.51	2520.13	3135.19	3004.04	2787.74	3049.17	2920.47
Txndc17	ENSMUSG00000020803	thioredoxin domain containing 17	3433.43	3335.47	3546.48	2921.44	3126.97	2881.74	3016.34	3026.93	2944.04	2851.23	3242.07	3763.52	2548.3	3112.08	2901.22	2672.13	3340.83	2967.62
Mknk2	ENSMUSG00000020190	MAP kinase-interacting serine/threonine kinase 2	3429.92	3449.92	4026.65	2303.03	2126.88	2280.29	2834.16	2880.99	3239.9	3205.78	3147.44	3205.44	1475.8	1403.22	1341.79	2889.37	2491.38	2534
Cnot3	ENSMUSG00000035632	CCR4-NOT transcription complex, subunit 3	3429.05	3484.48	3762.19	3688.19	3724.45	4092.67	3161.84	3310.42	3907.12	4140.18	3986.49	3422.47	4767.63	4361.96	3795.75	4595.58	3856.96	3625.02
Dap3	ENSMUSG00000068921	death associated protein 3	3426.42	3240.44	3596.44	3582.5	3408.47	3692.04	3386.81	3220.68	3310.52	3265.25	3269.39	3683.51	3401.11	3889.31	3528.42	3252.99	3692.85	3207.34
Ppm1f	ENSMUSG00000026181	protein phosphatase 1F (PP2C domain containing)	3419.4	3264.2	3703.69	2428.2	2259.21	2327.48	2217.93	2313.18	2516.68	2894.7	2985.48	2883.4	2208.07	2420.98	2369.99	2582.62	2679.29	2489.51
Ina	ENSMUSG00000034336	internexin neuronal intermediate filament protein, alpha	3419.4	3467.2	3456.29	2412.44	2380.31	2414.83	2546.83	2598.35	2681.05	2139.86	2309.36	2217.31	1235.84	1475.69	1388.06	1694.09	1740.56	1628.24
Rab5a	ENSMUSG00000017831	RAB5A, member RAS oncogene family	3414.14	3251.24	2837.18	3778.12	3970.67	3873.78	3604.45	3962.94	3617.34	3612.94	3654.77	3555.49	4324.89	4485.89	4548.04	3978.36	4010.01	4263.17
Sp3	ENSMUSG00000027109	trans-acting transcription factor 3	3412.39	3877.52	3193.05	3861.57	4185.6	3776.38	4229.23	4267.39	3961.91	4301.44	4514.32	4263.59	4390.23	4010.1	4614.87	4035.24	4287.21	5094.55
Selenow	ENSMUSG00000041571	selenoprotein W	3412.39	2396.05	2990.74	3096.67	2810.18	2714.05	3345.24	2589.96	2896.55	1590.88	2008.86	2142.3	1634.65	2551.21	2220.9	1840.47	2551.75	2345.41
Snx2	ENSMUSG00000034484	sorting nexin 2	3410.63	3874.28	3160.14	3883.82	4507.2	4389.88	3539.64	3770.87	3681.87	4135.61	4216.75	4390.61	4178.44	4027.96	4464.07	3462.77	3548.3	4214.69
Ice1	ENSMUSG00000034525	interactor of little elongation complex ELL subunit 1	3408.88	3539.55	3274.7	3279.32	3212.78	3421.94	2969.88	2776.15	2996.39	4288.86	3548.43	3290.46	2642.93	1952.53	2423.11	2133.23	1651.28	2075.14
Cdkn1a	ENSMUSG00000023067	cyclin-dependent kinase inhibitor 1A (P21)	3408	4013.57	4336.21	1860.78	2188.64	2317.44	2341.42	2885.19	2998.83	2351.44	2195.21	2186.3	1916.29	1928.38	1773.63	3124.32	2763.47	2369.98
Rnf138	ENSMUSG00000024317	ring finger protein 138	3408	3363.54	3051.67	3224.62	3339.5	3018.29	3971.25	4105.52	3647.78	3249.24	3867.46	3588.5	2938.09	3770.63	3456.44	3404.03	4634.13	4115.09
Phf12	ENSMUSG00000037791	PHD finger protein 12	3406.25	3645.37	3986.43	2763.82	2694.7	3038.37	2852.5	2925.45	3282.52	4547.34	3648.92	3478.48	3494.61	3100.53	2950.91	3820.79	2978.6	2915.16
Ssbp1	ENSMUSG00000029911	single-stranded DNA binding protein 1	3403.62	2980.22	3015.11	2508.86	2492.59	2099.55	3434.49	3169.51	2766.27	2025.49	2589.37	2979.41	1636.9	2231.92	2166.06	1984.99	2895.27	2816.22
Cep192	ENSMUSG00000024542	centrosomal protein 192	3402.74	4076.2	3461.16	4586.6	4275.42	4624.83	4476.21	3565.39	4336.91	5598.39	4653.84	4157.58	5357.95	3311.64	4762.25	4702.8	3168.22	4478.32
Vps4b	ENSMUSG00000009907	vacuolar protein sorting 4B	3401.87	3486.64	2876.18	3459.19	3370.78	3134.77	3528.64	3490.74	3358	3546.6	3387.45	3334.46	3128.48	2717.16	3319.35	3239	3110.4	3532.06
Dcaf13	ENSMUSG00000022300	DDB1 and CUL4 associated factor 13	3401.87	3707.99	3317.36	3198.66	3693.18	3244.21	3707.15	4033.39	3472.45	3259.53	3579.65	3745.52	2583.22	3158.3	3173.69	3162.55	4030.42	4152.94
Strn4	ENSMUSG00000030374	striatin, calmodulin binding protein 4	3401.87	3326.83	3742.69	3512.96	3509.52	3685.01	3240.09	3522.61	3817.02	3176.04	3046.95	2874.4	3049.62	3111.03	2889.22	3223.15	2973.5	2526.03
Zfp64	ENSMUSG00000027551	zinc finger protein 64	3399.24	3403.49	3695.16	2470.85	2369.09	2587.54	2618.97	2532.93	2857.59	3560.33	3347.44	3044.42	2377.06	2165.75	2106.08	2541.6	2345.98	2066.51
Zfp281	ENSMUSG00000041483	zinc finger protein 281	3397.48	3690.72	2995.61	3980.24	3806.26	3556.48	3705.93	3350.68	3261.82	4036.1	4142.6	3835.53	4401.5	3665.6	4537.76	3459.97	3420.76	4123.06
Eif1ad	ENSMUSG00000024841	eukaryotic translation initiation factor 1A domain containing	3396.61	3254.48	3401.45	2970.58	2803.77	2890.77	2817.04	2715.77	2773.58	3073.11	3146.46	3087.43	2392.83	2737.12	2495.08	2443.7	2792.38	2414.47
Paxip1	ENSMUSG00000002221	PAX interacting (with transcription-activation domain) protein 1	3395.73	3574.1	3524.54	3083.69	3130.18	3368.72	2887.96	2834.86	3124.23	4020.09	3310.37	3152.44	3368.44	2626.84	2687.01	2905.22	2388.49	2468.26
Tm9sf3	ENSMUSG00000025016	transmembrane 9 superfamily member 3	3393.98	3344.1	3105.3	3366.47	3243.26	3417.92	3720.6	3338.93	3188.76	3701	4004.05	3806.53	3536.29	3186.65	3519.85	2880.98	3268.55	3399.91
Mpp6	ENSMUSG00000038388	membrane protein, palmitoylated 6 (MAGUK p55 subfamily member 6)	3393.1	3412.13	2899.33	2930.71	2792.54	2703.01	3170.4	2901.12	2840.54	3147.45	3217.68	3144.44	2246.38	2303.34	2512.22	2400.82	2710.76	2767.08
Ipo8	ENSMUSG00000040029	importin 8	3393.1	3589.22	3146.73	3311.77	3385.21	3343.62	2909.97	3167.84	3204.59	3309.86	3196.22	2787.39	2756.71	2452.48	2575.62	2670.27	2540.7	2581.14
Adam23	ENSMUSG00000025964	a disintegrin and metallopeptidase domain 23	3392.22	3990.9	4038.84	2875.08	3024.31	3412.9	3076.25	3214.8	3504.11	4041.82	3953.32	3386.47	3333.51	2871.56	2805.25	3149.5	3093.39	3003.48
Zfp664	ENSMUSG00000079215	zinc finger protein 664	3392.22	3296.59	3335.64	3246.87	3310.63	3367.72	3039.57	3093.19	3045.09	3719.3	3528.91	3371.47	3571.22	3203.46	3158.27	3125.26	2839.15	2857.39
Trnt1	ENSMUSG00000013736	tRNA nucleotidyl transferase, CCA-adding, 1	3389.59	3917.47	3186.95	4425.27	4499.18	4142.87	4065.39	3990.62	3631.95	2814.64	2878.16	3025.42	2738.69	2843.2	3195.97	2451.16	2813.64	3308.27
Crkl	ENSMUSG00000006134	v-crk avian sarcoma virus CT10 oncogene homolog-like	3387.84	3420.77	3221.08	3707.66	3752.52	3677.98	3734.05	3936.94	4140.89	3750.18	3459.64	3253.45	4626.81	4136.14	4171.04	5322.82	4632.43	4587.89
Morc2a	ENSMUSG00000034543	microrchidia 2A	3386.96	3447.76	3295.42	3056.8	3145.42	3244.21	3243.76	3489.06	3711.09	4176.78	3456.72	3329.46	3806.67	3128.89	3134.28	4546.17	3604.42	3859.43
Pbdc1	ENSMUSG00000031226	polysaccharide biosynthesis domain containing 1	3386.09	3639.97	3522.1	2961.31	3348.32	2880.73	3061.58	3260.93	2878.29	3002.2	3754.29	4056.56	2436.77	3241.27	2914.93	2718.75	3611.22	3340.15
Map2k2	ENSMUSG00000035027	mitogen-activated protein kinase kinase 2	3384.33	3039.6	3596.44	2739.72	2532.69	2846.59	2874.51	2876.8	3231.38	3393.35	2969.87	3393.47	3146.5	3123.64	2806.97	3656.7	3115.5	2868.67
Map1lc3b	ENSMUSG00000031812	microtubule-associated protein 1 light chain 3 beta	3383.46	3589.22	3730.5	3852.3	4098.98	4076.6	3578.77	4092.1	3767.1	3896.57	3717.21	3641.51	4581.75	4490.09	4207.02	4472.51	4401.15	3907.24
Ahnak	ENSMUSG00000069833	AHNAK nucleoprotein (desmoyokin)	3383.46	3531.99	3135.77	5994	4587.4	3898.88	5240.39	3386.74	3455.41	4025.81	3060.6	3104.43	2721.79	1561.82	2536.21	2389.63	1681.89	2487.51
Rrp12	ENSMUSG00000035049	ribosomal RNA processing 12 homolog (S. cerevisiae)	3381.7	3307.39	3033.39	3317.33	3268.12	3461.1	3188.74	3497.45	3723.27	3160.03	3220.61	3046.42	3419.13	3537.46	3122.28	3631.53	3186.92	3004.8
Ndufa10	ENSMUSG00000026260	NADH:ubiquinone oxidoreductase subunit A10	3379.95	2972.66	3271.04	3362.76	3119.75	3265.3	3178.96	3176.22	3420.1	2796.34	2966.94	2560.36	3085.67	3228.67	2743.56	3235.27	3189.47	2678.76
Fbxo5	ENSMUSG00000019773	F-box protein 5	3379.07	3241.52	3043.14	4177.72	4235.32	4373.81	4680.4	4690.95	4614.51	3981.21	3718.19	3570.5	5027.87	4693.86	4793.09	5819.76	5708.06	5826.33
Ddx20	ENSMUSG00000027905	DEAD (Asp-Glu-Ala-Asp) box polypeptide 20	3378.19	3530.91	3024.86	4403.02	4424.59	4243.28	4741.53	5175.73	4676.61	3253.82	3439.16	3365.47	3778.51	3661.4	4028.8	4387.67	4669.85	4899.32
Rrp7a	ENSMUSG00000018040	ribosomal RNA processing 7 homolog A (S. cerevisiae)	3377.32	3279.32	3540.38	2507.01	2412.39	2563.44	2268.06	2432.28	2610.43	2773.46	2713.27	2639.37	1992.9	2115.33	1914.15	2237.65	2209.08	1851.36
Vps26a	ENSMUSG00000020078	VPS26 retromer complex component A	3374.69	3602.17	3260.08	5050.17	5702.17	5452.2	4693.85	5433.21	4727.75	3644.96	4086.98	4063.56	5585.52	5533.06	5422.01	5359.18	5531.2	5577.31
Gar1	ENSMUSG00000028010	GAR1 ribonucleoprotein	3374.69	2367.98	2108.39	1803.3	1915.16	1932.87	1820.56	1950.86	1792.23	1187.16	1842.02	1662.23	1509.6	2560.67	1610.84	1491.77	1970.14	1623.59
Noc4l	ENSMUSG00000033294	NOC4 like	3372.06	3330.07	3411.2	3639.98	3362.76	3472.14	2672.77	2671.32	2922.12	3209.21	3307.44	3052.42	3402.23	3634.09	3501	2357.93	2495.63	2302.91
Tead2	ENSMUSG00000030796	TEA domain family member 2	3369.43	3149.74	3586.69	2963.16	2916.05	3207.06	2979.66	3095.71	3342.17	2731.15	2416.68	2661.37	2214.83	1937.83	2128.36	2932.26	2433.56	2362.67
Ddx42	ENSMUSG00000020705	DEAD (Asp-Glu-Ala-Asp) box polypeptide 42	3368.55	3064.44	2989.52	3642.76	3462.2	3592.63	4006.71	3911.78	4336.91	3273.26	2984.5	3037.42	3361.68	3025.96	3129.13	4405.38	3804.24	4008.84
Nub1	ENSMUSG00000028954	negative regulator of ubiquitin-like proteins 1	3368.55	3454.24	3442.88	4184.21	4240.14	4602.74	3548.2	3733.13	4054.44	3725.02	3579.65	3358.47	4329.4	3894.57	3811.17	3528.97	3026.22	3111.72
Rpl10l	ENSMUSG00000060499	ribosomal protein L10-like	3368.55	3377.58	3658.6	3289.52	3364.36	3619.74	3031.01	3220.68	3228.94	4869.86	5733.88	5670.79	5110.11	6185.3	6167.45	4503.28	5354.34	4950.46
Tbl1x	ENSMUSG00000025246	transducin (beta)-like 1 X-linked	3366.8	3370.02	3143.08	4161.96	4111.82	4055.52	3721.82	3938.62	3810.93	3934.31	3626.48	3247.45	3861.87	3159.35	3278.22	3935.47	2999.01	3324.87
Sarnp	ENSMUSG00000078427	SAP domain containing ribonucleoprotein	3366.8	3209.13	3273.48	2804.62	3146.22	2863.66	3440.61	3603.13	3192.42	2996.48	3846	3960.55	2499.85	3296.94	3118.85	3000.32	4329.73	3969.66
Zc3h7b	ENSMUSG00000022390	zinc finger CCCH type containing 7B	3365.92	3354.9	3768.28	2886.21	2868.73	3017.29	2568.84	2844.93	3247.21	3758.19	3599.16	3106.43	2665.46	2460.89	2188.34	3235.27	2698	2456.3
Metap1	ENSMUSG00000005813	methionyl aminopeptidase 1	3365.04	3384.06	3328.32	2524.62	2408.38	2624.69	2897.74	2981.64	2914.81	3352.17	3409.89	3249.45	2112.31	2137.39	2274.02	2952.77	2936.08	2818.21
Hsd17b12	ENSMUSG00000027195	hydroxysteroid (17-beta) dehydrogenase 12	3365.04	3300.91	3414.85	3787.4	4151.92	4105.72	3803.74	3929.39	3485.85	2863.82	3413.79	3474.48	3336.89	3343.15	3554.12	2572.37	3088.29	2989.53
Myef2	ENSMUSG00000027201	myelin basic protein expression factor 2, repressor	3363.29	3520.11	2845.71	3626.07	3548.02	3307.47	3428.38	3185.45	3013.44	3222.94	3357.2	3503.49	2838.95	2675.15	3017.75	2614.33	2685.25	3254.49
Hmmr	ENSMUSG00000020330	hyaluronan mediated motility receptor (RHAMM)	3362.41	3567.62	3108.95	4489.25	3937.78	4321.6	4257.35	3235.77	4305.26	5206.1	5183.61	5130.71	4602.03	3530.11	4558.32	3888.86	3599.32	4827.61
Kansl1	ENSMUSG00000018412	KAT8 regulatory NSL complex subunit 1	3360.66	3743.63	3845.06	3810.57	3888.06	4043.47	3522.53	3817	4054.44	4463.85	4112.35	3738.52	4552.46	3998.55	4136.76	4513.53	3790.64	4089.85
Arf5	ENSMUSG00000020440	ADP-ribosylation factor 5	3358.91	3392.69	3674.44	3038.26	3034.74	3110.67	3210.75	3324.68	3275.21	2830.65	2534.73	2753.38	2488.59	2482.94	2383.69	2964.89	2782.18	2524.04
Fcf1	ENSMUSG00000021243	FCF1 rRNA processing protein	3358.91	3415.37	3779.25	2956.67	3482.25	3101.63	3286.55	3570.42	3376.27	2787.19	3457.69	3812.53	2909.92	3519.6	3439.31	2939.72	3968.35	3731.27
Wwp2	ENSMUSG00000031930	WW domain containing E3 ubiquitin protein ligase 2	3358.91	3472.6	3372.2	3275.61	3369.97	3512.3	3444.28	3645.07	4015.48	3946.9	3505.5	3281.46	3807.8	3536.41	3170.26	4432.42	3908.83	3571.9
Dnajc9	ENSMUSG00000021811	DnaJ heat shock protein family (Hsp40) member C9	3358.03	3453.16	3517.23	2420.78	2537.51	2566.45	2658.1	2818.09	2741.92	2840.94	3431.35	3287.46	2432.26	2967.14	2615.04	2882.84	3402.05	2966.95
Cops8	ENSMUSG00000034432	COP9 signalosome subunit 8	3358.03	3257.72	3055.33	3031.77	2827.83	2766.27	2912.41	2901.96	2699.31	2521.85	2612.78	2543.35	2514.5	2731.87	2675.02	2636.7	2787.28	2604.38
Vat1	ENSMUSG00000034993	vesicle amine transport 1	3358.03	3214.53	3268.61	3947.79	4511.21	4648.93	3674.14	4509.78	4339.35	4390.65	3896.73	3571.5	5419.92	4917.57	4068.22	5114.9	4407.95	3755.84
Spcs3	ENSMUSG00000054408	signal peptidase complex subunit 3 homolog (S. cerevisiae)	3354.52	3528.75	3105.3	3753.09	3864.8	3886.83	3412.49	3231.58	2942.82	4430.68	4833.35	4755.66	5005.34	4590.93	4919.9	3308.93	3536.4	3982.28
Sema4b	ENSMUSG00000030539	sema domain, immunoglobulin domain (Ig), transmembrane domain (TM) and short cytoplasmic domain, (semaphorin) 4B	3351.89	3885.08	3734.16	4361.3	4155.12	4441.09	4179.1	4087.91	4325.96	3520.3	3406.96	3520.49	4469.09	4230.67	3898.57	3996.08	3799.99	3555.3
Mta3	ENSMUSG00000055817	metastasis associated 3	3351.01	3129.23	3435.57	3277.46	3081.26	3204.05	3254.76	3356.55	3614.91	2703.7	2901.57	2854.4	2129.21	2398.92	2375.13	2566.77	2709.91	2472.24
Mylpf	ENSMUSG00000030672	myosin light chain, phosphorylatable, fast skeletal muscle	3350.14	2411.17	3308.82	3347.93	3355.54	3176.94	3254.76	2998.41	3259.38	2121.56	2499.61	3294.46	2709.39	3338.95	3651.8	2695.44	3072.13	3275.07
Rbfox2	ENSMUSG00000033565	RNA binding protein, fox-1 homolog (C. elegans) 2	3350.14	3542.79	3625.69	3017.86	3105.32	3159.87	2935.64	3007.64	3265.47	3755.9	3797.22	3528.49	3206.21	3346.3	3245.66	3352.75	3110.4	2980.23
Mthfd1l	ENSMUSG00000040675	methylenetetrahydrofolate dehydrogenase (NADP+ dependent) 1-like	3345.75	3289.04	3264.95	4928.71	4791.1	4879.87	3856.32	3962.94	4145.76	2743.73	2332.77	2334.32	3009.06	2788.59	2666.45	2652.55	2568.76	2219.24
Fam192a	ENSMUSG00000031774	family with sequence similarity 192, member A	3344.88	3550.34	3489.2	3048.46	3133.39	3252.24	3139.83	3489.06	3549.16	3808.51	4034.3	3669.51	3746.96	4298.94	3626.09	3999.81	4196.23	3559.28
Pold1	ENSMUSG00000038644	polymerase (DNA directed), delta 1, catalytic subunit	3344.88	2971.58	3096.77	3349.78	3150.23	3422.94	3405.15	3504.16	3866.94	3601.5	3322.08	3364.47	3989.17	4130.89	3410.17	4257.14	3659.69	3332.18
Rab2a	ENSMUSG00000047187	RAB2A, member RAS oncogene family	3344.88	3366.78	3369.76	2990.98	3154.24	2942.99	3300	3476.48	3110.84	2592.76	3105.48	3310.46	2477.32	2839	2854.95	2799.86	3231.14	3111.05
Emc8	ENSMUSG00000031819	ER membrane protein complex subunit 8	3342.25	3006.13	3165.02	2481.05	2320.97	2315.43	2436.79	2349.25	2424.14	3269.83	3555.26	3459.48	2534.78	3144.64	2736.71	2585.42	2750.72	2379.94
Atf7ip	ENSMUSG00000030213	activating transcription factor 7 interacting protein	3341.37	4110.75	3586.69	3723.42	3973.87	4195.08	3322.01	3727.26	3798.76	4649.12	4330.9	3656.51	4794.67	3812.64	3958.54	4830.53	3709.01	3923.84
Mrpl24	ENSMUSG00000019710	mitochondrial ribosomal protein L24	3340.49	3223.17	3725.63	3262.63	3298.6	3450.05	3120.27	2999.25	3138.84	3226.37	3811.85	4355.6	3297.46	4225.42	4419.52	3330.37	4059.33	4159.58
[truncated: 19,698 more rows]
