# Supplementary material for: Differential cell survival outcomes in response to diverse amino acid stress
Source: Life Sci Alliance. 2025 Sep 5;8(11):e202503324. doi: 10.26508/lsa.202503324 (PMC12413550; doi:10.26508/lsa.202503324)
Supplement: Supplementary file 6 [file LSA-2025-03324_SdataF1.6.xlsx]

## Sheet: C-vs-A
row	log2FoldChange	pvalue	padj	A_1	A_2	A_3	C_1	C_2	C_3	baseMean.ctrl	baseMean.treated	gene_name	seq_name	gene_biotype	description	entrezid
ENSMUSG00000101373	5.21371	0.000144778	0.000628098	0	0	0	1.9871	7.73103	12.5897	0	7.43593	Zfp813-ps	1	processed_pseudogene	zinc finger protein 813, pseudogene [Source:MGI Symbol;Acc:MGI:3645355]	NA
ENSMUSG00000080813	4.7441	0.000324887	NA	0	0	0	3.9742	5.79827	6.29484	0	5.35577	Gm14828	X	processed_pseudogene	predicted gene 14828 [Source:MGI Symbol;Acc:MGI:3708090]	NA
ENSMUSG00000027048	4.73225	0.000720495	NA	0	0	0	7.94841	5.79827	2.09828	0	5.28165	Abcb11	2	protein_coding	ATP-binding cassette, sub-family B (MDR/TAP), member 11 [Source:MGI Symbol;Acc:MGI:1351619]	27413
ENSMUSG00000107108	4.71702	0.00127526	0.00456129	0	6.2791	0	57.6259	47.3526	61.8992	2.09303	55.6259	Gm9936	5	lncRNA	predicted gene 9936 [Source:MGI Symbol;Acc:MGI:3641854]	791292
ENSMUSG00000045008	4.53094	0.00103868	0.00379259	0	0	0	0	11.5965	2.09828	0	4.56494	9030612E09Rik	10	lncRNA	RIKEN cDNA 9030612E09 gene [Source:MGI Symbol;Acc:MGI:1921780]	74530
ENSMUSG00000049291	4.43788	0.000979275	0.00359382	0	0	0	6.95486	3.86552	2.09828	0	4.30622	Prss38	11	protein_coding	protease, serine 38 [Source:MGI Symbol;Acc:MGI:2685095]	216797
ENSMUSG00000100511	4.3537	0.017504	NA	0	0	0	3.9742	0.966379	7.34397	0	4.09485	1700111N16Rik	X	lncRNA	RIKEN cDNA 1700111N16 gene [Source:MGI Symbol;Acc:MGI:1921555]	74305
ENSMUSG00000097584	4.32965	0.000857211	0.00319266	0	0	0	0	5.79827	6.29484	0	4.03104	1700125G22Rik	3	lncRNA	RIKEN cDNA 1700125G22 gene [Source:MGI Symbol;Acc:MGI:1923907]	76657
ENSMUSG00000051251	4.01295	0.00139661	NA	0	2.09303	0	13.9097	14.4957	6.29484	0.697677	11.5667	Nhlh1	1	protein_coding	nescient helix loop helix 1 [Source:MGI Symbol;Acc:MGI:98481]	18071
ENSMUSG00000020295	3.67365	0.00296133	NA	2.08685	0	0	5.9613	3.86552	17.8354	0.695618	9.22073	Hbq1a	11	protein_coding	hemoglobin, theta 1A [Source:MGI Symbol;Acc:MGI:2685722]	216635
ENSMUSG00000114894	3.59578	0.00709376	NA	0	0	1.16993	5.9613	1.93276	6.29484	0.389976	4.72963	Gm7084	14	processed_pseudogene	predicted gene 7084 [Source:MGI Symbol;Acc:MGI:3779670]	NA
ENSMUSG00000087331	3.59092	0.00816437	NA	1.04343	0	0	4.96775	3.86552	5.2457	0.347809	4.69299	1810021B22Rik	15	lncRNA	RIKEN cDNA 1810021B22 gene [Source:MGI Symbol;Acc:MGI:1916370]	69120
ENSMUSG00000112117	3.57181	0.00104555	NA	0	2.09303	1.16993	11.9226	19.3276	7.34397	1.08765	12.8647	Rmst	10	lncRNA	rhabdomyosarcoma 2 associated transcript (non-coding RNA) [Source:MGI Symbol;Acc:MGI:1099806]	110333
ENSMUSG00000100714	3.55852	0.0107562	NA	0	0	0	1.9871	0.966379	4.19656	0	2.38335	2010308F09Rik	X	lncRNA	RIKEN cDNA 2010308F09 gene [Source:MGI Symbol;Acc:MGI:1919372]	72122
ENSMUSG00000108268	3.54306	0.0111735	NA	0	0	0	4.96775	1.93276	0	0	2.30017	Gm44187	6	TEC	predicted gene, 44187 [Source:MGI Symbol;Acc:MGI:5690579]	NA
ENSMUSG00000042846	3.54164	0.0128766	NA	0	0	0	1.9871	3.86552	1.04914	0	2.30059	Lrrtm3	10	protein_coding	leucine rich repeat transmembrane neuronal 3 [Source:MGI Symbol;Acc:MGI:2389177]	216028
ENSMUSG00000062342	3.53796	0.015236	NA	0	0	0	3.9742	2.89914	0	0	2.29111	Serpinb9e	13	protein_coding	serine (or cysteine) peptidase inhibitor, clade B, member 9e [Source:MGI Symbol;Acc:MGI:894672]	20710
ENSMUSG00000104348	3.40191	1.96872e-08	1.54866e-07	2.08685	8.37213	2.33986	33.7807	46.3862	56.6535	4.26628	45.6068	Gm37691	1	TEC	predicted gene, 37691 [Source:MGI Symbol;Acc:MGI:5610919]	NA
ENSMUSG00000061762	3.37731	0.00756127	NA	0	0	2.33986	7.94841	10.6302	4.19656	0.779953	7.59171	Tac1	6	protein_coding	tachykinin 1 [Source:MGI Symbol;Acc:MGI:98474]	21333
ENSMUSG00000049093	3.32266	0.0261569	NA	0	0	0	0	3.86552	2.09828	0	1.98793	Il23r	6	protein_coding	interleukin 23 receptor [Source:MGI Symbol;Acc:MGI:2181693]	209590
ENSMUSG00000113432	3.207	0.000882273	0.00327075	0	2.09303	1.16993	9.93551	10.6302	9.44225	1.08765	10.0026	8430406P12Rik	13	TEC	RIKEN cDNA 8430406P12 gene [Source:MGI Symbol;Acc:MGI:1918744]	NA
ENSMUSG00000094597	3.19119	0.009858	NA	0	0	2.33986	7.94841	5.79827	6.29484	0.779953	6.68051	Gm4810	13	processed_pseudogene	predicted gene 4810 [Source:MGI Symbol;Acc:MGI:3648106]	NA
ENSMUSG00000084007	3.11963	0.0236596	NA	0	1.04652	0	1.9871	0.966379	7.34397	0.348839	3.43248	Gm9003	X	processed_pseudogene	predicted pseudogene 9003 [Source:MGI Symbol;Acc:MGI:3647163]	NA
ENSMUSG00000112203	3.1042	0.0103395	NA	0	0	2.33986	5.9613	10.6302	2.09828	0.779953	6.22992	Gm49167	10	TEC	predicted gene, 49167 [Source:MGI Symbol;Acc:MGI:6118596]	NA
ENSMUSG00000032852	3.07706	0.00989734	0.0283687	0	2.09303	0	5.9613	1.93276	10.4914	0.697677	6.12848	Rspo4	2	protein_coding	R-spondin 4 [Source:MGI Symbol;Acc:MGI:1924467]	228770
ENSMUSG00000034855	3.06585	0.0246593	0.0628264	0	0	0	2.98065	0	2.09828	0	1.69298	Cxcl10	5	protein_coding	chemokine (C-X-C motif) ligand 10 [Source:MGI Symbol;Acc:MGI:1352450]	15945
ENSMUSG00000090379	2.9821	0.0541742	NA	0	0	1.16993	1.9871	0	7.34397	0.389976	3.11036	Gm8229	14	protein_coding	predicted gene 8229 [Source:MGI Symbol;Acc:MGI:3646979]	666675
ENSMUSG00000073063	2.88885	0.0030849	0.0100745	2.08685	0	2.33986	6.95486	9.66379	15.7371	1.47557	10.7852	Hbq1b	11	protein_coding	hemoglobin, theta 1B [Source:MGI Symbol;Acc:MGI:3613460]	544763
ENSMUSG00000071893	2.88131	0.00153874	0.00539724	2.08685	1.04652	1.16993	13.9097	11.5965	6.29484	1.43443	10.6004	Vmn1r4	6	protein_coding	vomeronasal 1 receptor 4 [Source:MGI Symbol;Acc:MGI:2159457]	171194
ENSMUSG00000009633	2.84736	8.45723e-70	1.4187e-67	54.2582	56.5119	65.516	450.078	409.745	404.968	58.762	421.597	G0s2	1	protein_coding	G0/G1 switch gene 2 [Source:MGI Symbol;Acc:MGI:1316737]	14373
ENSMUSG00000104529	2.81407	0.0222377	NA	0	2.09303	0	1.9871	3.86552	9.44225	0.697677	5.09829	Rbakdn	5	lncRNA	RB-associated KRAB zinc finger downstream neighbor (non-protein coding) [Source:MGI Symbol;Acc:MGI:3782099]	100042605
ENSMUSG00000085696	2.80176	0.0227187	NA	2.08685	0	0	7.94841	2.89914	4.19656	0.695618	5.0147	Hoxaas3	6	lncRNA	Hoxa cluster antisense RNA 3 [Source:MGI Symbol;Acc:MGI:1919878]	72628
ENSMUSG00000021186	2.73862	4.50816e-16	7.75634e-15	10.4343	11.5117	18.7189	83.4583	121.764	62.9484	13.5549	89.3901	Fbln5	12	protein_coding	fibulin 5 [Source:MGI Symbol;Acc:MGI:1346091]	23876
ENSMUSG00000102308	2.73292	0.062588	0.136029	0	0	0	0	3.86552	0	0	1.28851	2310046K23Rik	3	protein_coding	RIKEN cDNA 2310046K23 gene [Source:MGI Symbol;Acc:MGI:1924218]	NA
ENSMUSG00000046352	2.71929	3.69977e-25	1.15289e-23	25.0422	14.6512	30.4181	154	144.957	159.469	23.3705	152.809	Gjb2	14	protein_coding	gap junction protein, beta 2 [Source:MGI Symbol;Acc:MGI:95720]	14619
ENSMUSG00000030344	2.64902	0.00306118	0.010012	2.08685	2.09303	0	3.9742	12.5629	10.4914	1.3933	9.00951	Akap3	6	protein_coding	A kinase (PRKA) anchor protein 3 [Source:MGI Symbol;Acc:MGI:1341149]	11642
ENSMUSG00000026628	2.59388	6.69427e-264	8.42223e-261	233.728	242.792	223.456	1464.49	1353.9	1413.19	233.325	1410.53	Atf3	1	protein_coding	activating transcription factor 3 [Source:MGI Symbol;Acc:MGI:109384]	11910
ENSMUSG00000028262	2.5816	0.063291	NA	1.04343	0	0	4.96775	1.93276	0	0.347809	2.30017	Clca3a2	3	protein_coding	chloride channel accessory 3A2 [Source:MGI Symbol;Acc:MGI:1931471]	80797
ENSMUSG00000045608	2.55881	4.58805e-06	2.53939e-05	9.39084	3.13955	2.33986	23.8452	38.6552	26.2285	4.95675	29.5763	Dbx2	15	protein_coding	developing brain homeobox 2 [Source:MGI Symbol;Acc:MGI:107445]	223843
ENSMUSG00000118310	2.48853	0.0106283	NA	2.08685	4.18606	0	4.96775	18.3612	12.5897	2.09097	11.9729	Gm50268	19	TEC	predicted gene, 50268 [Source:MGI Symbol;Acc:MGI:6303093]	NA
ENSMUSG00000001260	2.47533	0.008001	0.0235398	4.17371	0	0	11.9226	7.73103	4.19656	1.39124	7.95007	Gabrg1	5	protein_coding	gamma-aminobutyric acid (GABA) A receptor, subunit gamma 1 [Source:MGI Symbol;Acc:MGI:103156]	14405
ENSMUSG00000029697	2.45814	0.0357551	0.0859917	0	0	2.33986	3.9742	5.79827	2.09828	0.779953	3.95692	Fezf1	6	protein_coding	Fez family zinc finger 1 [Source:MGI Symbol;Acc:MGI:1920441]	73191
ENSMUSG00000031738	2.4477	0.053221	NA	0	0	2.33986	5.9613	3.86552	2.09828	0.779953	3.97503	Irx6	8	protein_coding	Iroquois homeobox 6 [Source:MGI Symbol;Acc:MGI:1927642]	64379
ENSMUSG00000100550	2.40152	0.00238503	NA	2.08685	4.18606	2.33986	13.9097	22.2267	9.44225	2.87093	15.1929	2310039L15Rik	10	lncRNA	RIKEN cDNA 2310039L15 gene [Source:MGI Symbol;Acc:MGI:1916879]	69629
ENSMUSG00000072660	2.38168	0.00615341	0.0186802	4.17371	1.04652	0	11.9226	8.69741	7.34397	1.74007	9.32133	Gm6288	6	lncRNA	predicted gene 6288 [Source:MGI Symbol;Acc:MGI:3646376]	NA
ENSMUSG00000103899	2.37703	0.109493	NA	0	1.04652	0	0	1.93276	4.19656	0.348839	2.0431	Gm37940	6	TEC	predicted gene, 37940 [Source:MGI Symbol;Acc:MGI:5611168]	NA
ENSMUSG00000025105	2.3598	0.0148159	NA	2.08685	2.09303	0	11.9226	3.86552	6.29484	1.3933	7.36099	Bnc1	7	protein_coding	basonuclin 1 [Source:MGI Symbol;Acc:MGI:1097164]	12173
ENSMUSG00000102722	2.32154	0.0184419	NA	4.17371	0	2.33986	1.9871	9.66379	20.9828	2.17119	10.8779	Gm37935	1	TEC	predicted gene, 37935 [Source:MGI Symbol;Acc:MGI:5611163]	NA
ENSMUSG00000047492	2.3214	7.01823e-142	3.13949e-139	271.291	304.536	377.887	1627.44	1621.58	1501.32	317.905	1583.45	Inhbe	10	protein_coding	inhibin beta-E [Source:MGI Symbol;Acc:MGI:109269]	16326
ENSMUSG00000047295	2.3035	0.276697	NA	0	0	0	0.993551	1.93276	0	0	0.975436	Smgc	15	protein_coding	submandibular gland protein C [Source:MGI Symbol;Acc:MGI:1859618]	223809
ENSMUSG00000051062	2.30018	0.00434398	0.0137254	0	2.09303	4.67972	15.8968	1.93276	14.6879	2.25758	10.8392	Fbll1	11	protein_coding	fibrillarin-like 1 [Source:MGI Symbol;Acc:MGI:3034689]	237730
ENSMUSG00000054136	2.24408	2.63478e-209	2.41083e-206	275.465	284.652	239.835	1284.66	1290.12	1224.35	266.651	1266.37	Adm2	15	protein_coding	adrenomedullin 2 [Source:MGI Symbol;Acc:MGI:2675256]	223780
ENSMUSG00000032377	2.23191	0.0762177	NA	2.08685	0	0	3.9742	0	6.29484	0.695618	3.42301	Plscr4	9	protein_coding	phospholipid scramblase 4 [Source:MGI Symbol;Acc:MGI:2143267]	235527
ENSMUSG00000086216	2.22209	0.0346345	NA	1.04343	1.04652	1.16993	2.98065	2.89914	9.44225	1.08662	5.10735	Gm13610	2	lncRNA	predicted gene 13610 [Source:MGI Symbol;Acc:MGI:3651297]	NA
ENSMUSG00000104528	2.21841	1.07236e-21	2.74639e-20	41.7371	39.7676	42.1174	196.723	188.444	189.894	41.2074	191.687	Gm43314	3	TEC	predicted gene 43314 [Source:MGI Symbol;Acc:MGI:5663451]	NA
ENSMUSG00000022809	2.21802	0.109433	NA	0	2.09303	0	0	5.79827	4.19656	0.697677	3.33161	Nr1i2	16	protein_coding	nuclear receptor subfamily 1, group I, member 2 [Source:MGI Symbol;Acc:MGI:1337040]	18171
ENSMUSG00000091012	2.21713	0.00869975	0.0253036	4.17371	1.04652	0	8.94196	8.69741	7.34397	1.74007	8.32778	Vmn1r34	6	protein_coding	vomeronasal 1 receptor 34 [Source:MGI Symbol;Acc:MGI:3644800]	546901
ENSMUSG00000091788	2.20792	0.00843108	NA	2.08685	2.09303	2.33986	14.9033	6.76465	8.39311	2.17325	10.0203	Gm8032	14	unprocessed_pseudogene	predicted gene 8032 [Source:MGI Symbol;Acc:MGI:3645027]	NA
ENSMUSG00000096968	2.20195	0.00738099	0.0219273	1.04343	1.04652	3.50979	6.95486	8.69741	9.44225	1.86658	8.36484	Gm26620	1	protein_coding	predicted gene, 26620 [Source:MGI Symbol;Acc:MGI:5477114]	NA
ENSMUSG00000086152	2.20107	1.58779e-05	8.07941e-05	4.17371	3.13955	9.35943	34.7743	17.3948	23.0811	5.55756	25.0834	Gm11454	2	lncRNA	predicted gene 11454 [Source:MGI Symbol;Acc:MGI:3650530]	NA
ENSMUSG00000110534	2.19372	0.014237	0.0391144	2.08685	0	2.33986	1.9871	13.5293	4.19656	1.47557	6.57099	Gm45708	8	lncRNA	predicted gene 45708 [Source:MGI Symbol;Acc:MGI:5804823]	NA
ENSMUSG00000008461	2.19188	2.48047e-28	9.17865e-27	52.1713	61.7444	50.3069	212.62	287.981	250.744	54.7409	250.448	Fut1	7	protein_coding	fucosyltransferase 1 [Source:MGI Symbol;Acc:MGI:109375]	14343
ENSMUSG00000027313	2.18259	0	0	1709.13	1850.24	1668.32	7818.25	7916.58	8018.57	1742.56	7917.8	Chac1	2	protein_coding	ChaC, cation transport regulator 1 [Source:MGI Symbol;Acc:MGI:1916315]	69065
ENSMUSG00000044176	2.15818	0.00051671	0.0020146	5.21713	1.04652	8.1895	14.9033	19.3276	29.3759	4.81772	21.2022	Spink10	18	protein_coding	serine peptidase inhibitor, Kazal type 10 [Source:MGI Symbol;Acc:MGI:3584533]	328971
ENSMUSG00000087291	2.11935	0.0440429	NA	0	3.13955	0	4.96775	3.86552	5.2457	1.04652	4.69299	Gm11946	11	lncRNA	predicted gene 11946 [Source:MGI Symbol;Acc:MGI:3650071]	NA
ENSMUSG00000095687	2.1057	0.00162487	0.0056819	5.21713	3.13955	2.33986	12.9162	10.6302	23.0811	3.56551	15.5425	Rnaset2a	17	protein_coding	ribonuclease T2A [Source:MGI Symbol;Acc:MGI:1915445]	100037283
ENSMUSG00000020542	2.104	0.0114763	NA	0	4.18606	2.33986	13.9097	7.73103	6.29484	2.17531	9.31186	Myocd	11	protein_coding	myocardin [Source:MGI Symbol;Acc:MGI:2137495]	214384
ENSMUSG00000028214	2.06296	0.00101619	0.00371654	2.08685	4.18606	2.33986	9.93551	9.66379	16.7862	2.87093	12.1285	Gem	4	protein_coding	GTP binding protein (gene overexpressed in skeletal muscle) [Source:MGI Symbol;Acc:MGI:99844]	14579
ENSMUSG00000048281	2.0617	5.03717e-11	5.39352e-10	18.7817	26.1629	21.0587	81.4712	110.167	83.9311	22.0011	91.8565	Dleu7	14	protein_coding	deleted in lymphocytic leukemia, 7 [Source:MGI Symbol;Acc:MGI:2447771]	239133
ENSMUSG00000058499	2.06109	0.0286286	0.0713854	0	4.18606	0	3.9742	8.69741	5.2457	1.39535	5.97244	Pip	6	protein_coding	prolactin induced protein [Source:MGI Symbol;Acc:MGI:102696]	18716
ENSMUSG00000109304	2.05937	0.0229576	0.0590665	3.13028	1.04652	0	11.9226	3.86552	2.09828	1.39227	5.96213	Gm45112	7	TEC	predicted gene 45112 [Source:MGI Symbol;Acc:MGI:5753688]	NA
ENSMUSG00000025175	2.05735	0.0520401	NA	2.08685	0	2.33986	5.9613	3.86552	8.39311	1.47557	6.07331	Fn3k	11	protein_coding	fructosamine 3 kinase [Source:MGI Symbol;Acc:MGI:1926834]	63828
ENSMUSG00000020120	2.05066	0.033949	0.0823464	0	2.09303	2.33986	11.9226	1.93276	4.19656	1.47763	6.01731	Plek	11	protein_coding	pleckstrin [Source:MGI Symbol;Acc:MGI:1860485]	56193
ENSMUSG00000037028	2.04486	0.0914145	0.184756	0	0	2.33986	3.9742	2.89914	2.09828	0.779953	2.99054	Pramel18	4	protein_coding	PRAME like 18 [Source:MGI Symbol;Acc:MGI:3652120]	381535
ENSMUSG00000016024	2.04239	0.0913993	0.184756	0	0	2.33986	1.9871	4.8319	2.09828	0.779953	2.97243	Lbp	2	protein_coding	lipopolysaccharide binding protein [Source:MGI Symbol;Acc:MGI:1098776]	16803
ENSMUSG00000030249	2.03937	0.0329561	NA	2.08685	0	2.33986	1.9871	11.5965	4.19656	1.47557	5.92674	Abcc9	6	protein_coding	ATP-binding cassette, sub-family C (CFTR/MRP), member 9 [Source:MGI Symbol;Acc:MGI:1352630]	20928
ENSMUSG00000021384	2.03076	0.00182374	0.00631332	6.26056	0	7.01957	12.9162	13.5293	27.2776	4.42671	17.9077	Susd3	13	protein_coding	sushi domain containing 3 [Source:MGI Symbol;Acc:MGI:1913579]	66329
ENSMUSG00000049515	2.02211	0.0249656	NA	1.04343	2.09303	2.33986	5.9613	7.73103	8.39311	1.82544	7.36182	Espnl	1	protein_coding	espin-like [Source:MGI Symbol;Acc:MGI:2685402]	227357
ENSMUSG00000048163	1.99819	0.0721841	0.15289	0	2.09303	1.16993	0	7.73103	5.2457	1.08765	4.32558	Selplg	5	protein_coding	selectin, platelet (p-selectin) ligand [Source:MGI Symbol;Acc:MGI:106689]	20345
ENSMUSG00000032083	1.99102	0.0140887	NA	2.08685	2.09303	2.33986	9.93551	11.5965	4.19656	2.17325	8.5762	Apoa1	9	protein_coding	apolipoprotein A-I [Source:MGI Symbol;Acc:MGI:88049]	11806
ENSMUSG00000041730	1.98121	0.00358185	0.0115272	4.17371	4.18606	0	13.9097	11.5965	8.39311	2.78659	11.2998	Prrxl1	14	protein_coding	paired related homeobox protein-like 1 [Source:MGI Symbol;Acc:MGI:2148204]	107751
ENSMUSG00000089736	1.97246	0.00534424	NA	1.04343	3.13955	7.01957	17.8839	12.5629	12.5897	3.73418	14.3455	Tgfbr3l	8	protein_coding	transforming growth factor, beta receptor III-like [Source:MGI Symbol;Acc:MGI:3833469]	100044509
ENSMUSG00000082323	1.95161	0.0450662	NA	0	2.09303	2.33986	3.9742	10.6302	2.09828	1.47763	5.56755	Gm15314	8	processed_pseudogene	predicted gene 15314 [Source:MGI Symbol;Acc:MGI:3705655]	NA
ENSMUSG00000091968	1.93022	0.0323524	NA	4.17371	0	2.33986	9.93551	11.5965	3.14742	2.17119	8.22649	Gm17115	17	lncRNA	predicted gene 17115 [Source:MGI Symbol;Acc:MGI:4937942]	NA
ENSMUSG00000087440	1.92935	1.34389e-05	6.90292e-05	8.34742	5.23258	5.84964	24.8388	22.2267	27.2776	6.47655	24.781	4930577N17Rik	3	TEC	RIKEN cDNA 4930577N17 gene [Source:MGI Symbol;Acc:MGI:1914996]	67746
ENSMUSG00000075463	1.92849	0.00176835	0.00613528	2.08685	4.18606	7.01957	17.8839	20.294	11.5405	4.43083	16.5728	4930594M22Rik	14	lncRNA	RIKEN cDNA 4930594M22 gene [Source:MGI Symbol;Acc:MGI:1925478]	105245866
ENSMUSG00000046607	1.92511	6.85316e-156	3.53728e-153	329.723	371.513	362.678	1343.28	1320.07	1375.42	354.638	1346.26	Hrk	5	protein_coding	harakiri, BCL2 interacting protein (contains only BH3 domain) [Source:MGI Symbol;Acc:MGI:1201608]	12123
ENSMUSG00000078591	1.92315	0.0263856	NA	3.13028	4.18606	0	4.96775	6.76465	16.7862	2.43878	9.50621	Hs3st4	7	protein_coding	heparan sulfate (glucosamine) 3-O-sulfotransferase 4 [Source:MGI Symbol;Acc:MGI:1333792]	628779
ENSMUSG00000051225	1.91163	0.145255	NA	0	2.09303	0	0	1.93276	6.29484	0.697677	2.74253	Fam83a	15	protein_coding	family with sequence similarity 83, member A [Source:MGI Symbol;Acc:MGI:2447773]	239463
ENSMUSG00000087626	1.91025	0.0502078	NA	2.08685	2.09303	0	2.98065	3.86552	9.44225	1.3933	5.42947	Gm15050	6	lncRNA	predicted gene 15050 [Source:MGI Symbol;Acc:MGI:3705180]	100504154
ENSMUSG00000027894	1.90432	0.00187876	0.00648618	4.17371	8.37213	0	17.8839	13.5293	16.7862	4.18195	16.0665	Slc6a17	3	protein_coding	solute carrier family 6 (neurotransmitter transporter), member 17 [Source:MGI Symbol;Acc:MGI:2442535]	229706
ENSMUSG00000096997	1.90107	0.0147371	NA	2.08685	4.18606	1.16993	4.96775	9.66379	13.6388	2.48095	9.42345	Gm26791	14	lncRNA	predicted gene, 26791 [Source:MGI Symbol;Acc:MGI:5477285]	NA
ENSMUSG00000085882	1.89723	0.00315816	0.0102837	6.26056	3.13955	2.33986	17.8839	10.6302	15.7371	3.91332	14.7504	2610507I01Rik	11	lncRNA	RIKEN cDNA 2610507I01 gene [Source:MGI Symbol;Acc:MGI:1919453]	NA
ENSMUSG00000031431	1.89711	2.19859e-133	8.85153e-131	325.549	297.211	278.443	1094.89	1182.85	1083.76	300.401	1120.5	Tsc22d3	X	protein_coding	TSC22 domain family, member 3 [Source:MGI Symbol;Acc:MGI:1196284]	14605
ENSMUSG00000070332	1.8966	0.0276079	NA	4.17371	1.04652	2.33986	10.9291	5.79827	11.5405	2.52003	9.42262	Trim80	11	protein_coding	tripartite motif-containing 80 [Source:MGI Symbol;Acc:MGI:3588186]	432613
ENSMUSG00000066964	1.89558	0.00109252	0.00396402	7.30399	4.18606	0	16.8904	14.4957	12.5897	3.83002	14.6586	Tmem211	5	protein_coding	transmembrane protein 211 [Source:MGI Symbol;Acc:MGI:2685700]	333048
ENSMUSG00000098109	1.89252	0.00701713	0.0209951	4.17371	2.09303	3.50979	13.9097	7.73103	14.6879	3.25884	12.1096	9530085P06Rik	8	TEC	RIKEN cDNA 9530085P06 gene [Source:MGI Symbol;Acc:MGI:1925816]	NA
ENSMUSG00000036510	1.89089	0.00103981	0.00379605	4.17371	6.2791	3.50979	16.8904	17.3948	17.8354	4.6542	17.3735	Cdh8	8	protein_coding	cadherin 8 [Source:MGI Symbol;Acc:MGI:107434]	12564
ENSMUSG00000042425	1.88969	0.0113283	0.0319919	4.17371	2.09303	0	11.9226	7.73103	4.19656	2.08891	7.95007	Frmpd3	X	protein_coding	FERM and PDZ domain containing 3 [Source:MGI Symbol;Acc:MGI:3646547]	245643
ENSMUSG00000024227	1.88447	0.152808	NA	0	0	2.33986	0	1.93276	6.29484	0.779953	2.74253	Pdzph1	17	protein_coding	PDZ and pleckstrin homology domains 1 [Source:MGI Symbol;Acc:MGI:1916489]	69239
ENSMUSG00000106492	1.88358	0.129755	NA	0	2.09303	0	4.96775	2.89914	0	0.697677	2.6223	Gm29707	5	lncRNA	predicted gene, 29707 [Source:MGI Symbol;Acc:MGI:5588866]	NA
ENSMUSG00000037660	1.8821	0.0012386	0.00444438	5.21713	4.18606	2.33986	21.8581	16.4284	5.2457	3.91435	14.5108	Gdf7	12	protein_coding	growth differentiation factor 7 [Source:MGI Symbol;Acc:MGI:95690]	238057
ENSMUSG00000074366	1.88099	0.151047	NA	0	2.09303	0	3.9742	3.86552	0	0.697677	2.61324	Obox5	7	protein_coding	oocyte specific homeobox 5 [Source:MGI Symbol;Acc:MGI:2149035]	252829
ENSMUSG00000049008	1.87546	0.219031	NA	2.08685	12.5582	0	5.9613	1.93276	46.1621	4.88168	18.0187	BB014433	8	protein_coding	expressed sequence BB014433 [Source:MGI Symbol;Acc:MGI:2142823]	NA
ENSMUSG00000067399	1.84498	0.00889277	0.0258276	3.13028	4.18606	5.84964	9.93551	21.2603	15.7371	4.38866	15.6443	Trim43c	9	protein_coding	tripartite motif-containing 43C [Source:MGI Symbol;Acc:MGI:3647365]	666731
ENSMUSG00000108086	1.8402	0.00249867	0.0083663	4.17371	6.2791	2.33986	10.9291	13.5293	22.0319	4.26422	15.4968	Gm6786	6	processed_pseudogene	predicted gene 6786 [Source:MGI Symbol;Acc:MGI:3644036]	NA
ENSMUSG00000074489	1.83818	0.0374947	NA	2.08685	4.18606	4.67972	15.8968	12.5629	10.4914	3.65088	12.9837	Bglap3	3	protein_coding	bone gamma-carboxyglutamate protein 3 [Source:MGI Symbol;Acc:MGI:88155]	12095
ENSMUSG00000038754	1.83786	0.00130125	0.004646	7.30399	4.18606	7.01957	17.8839	27.0586	20.9828	6.16988	21.9751	Elovl3	19	protein_coding	elongation of very long chain fatty acids (FEN1/Elo2, SUR4/Elo3, yeast)-like 3 [Source:MGI Symbol;Acc:MGI:1195976]	12686
ENSMUSG00000040026	1.83729	0.105216	NA	2.08685	2.09303	0	2.98065	1.93276	10.4914	1.3933	5.13493	Saa3	7	protein_coding	serum amyloid A 3 [Source:MGI Symbol;Acc:MGI:98223]	20210
ENSMUSG00000072934	1.82485	0.0210198	0.0547881	3.13028	2.09303	2.33986	4.96775	15.4621	6.29484	2.52106	8.90822	Trpc5os	X	protein_coding	transient receptor potential cation channel, subfamily C, member 5, opposite strand [Source:MGI Symbol;Acc:MGI:3641805]	100503240
ENSMUSG00000104605	1.81131	0.025611	NA	2.08685	1.04652	4.67972	9.93551	11.5965	5.2457	2.60436	8.92592	Gm42922	3	TEC	predicted gene 42922 [Source:MGI Symbol;Acc:MGI:5663059]	NA
ENSMUSG00000106115	1.81071	0.0341687	NA	2.08685	4.18606	2.33986	6.95486	7.73103	15.7371	2.87093	10.141	Gm43420	5	TEC	predicted gene 43420 [Source:MGI Symbol;Acc:MGI:5663557]	NA
ENSMUSG00000019876	1.80049	0.0240853	NA	4.17371	2.09303	2.33986	5.9613	11.5965	12.5897	2.86887	10.0492	Pkib	10	protein_coding	protein kinase inhibitor beta, cAMP dependent, testis specific [Source:MGI Symbol;Acc:MGI:101937]	18768
ENSMUSG00000043986	1.79794	0.0127888	0.035639	1.04343	4.18606	10.5294	22.8517	3.86552	27.2776	5.25295	17.9983	Spata31d1d	13	protein_coding	spermatogenesis associated 31 subfamily D, member 1D [Source:MGI Symbol;Acc:MGI:3045260]	238663
ENSMUSG00000113165	1.76891	0.000742339	0.00280204	4.17371	4.18606	11.6993	20.8646	23.1931	23.0811	6.68635	22.3796	Gm47863	12	lncRNA	predicted gene, 47863 [Source:MGI Symbol;Acc:MGI:6097080]	NA
ENSMUSG00000029644	1.76687	0.00413807	0.0131408	1.04343	3.13955	7.01957	10.9291	11.5965	14.6879	3.73418	12.4045	Pdx1	5	protein_coding	pancreatic and duodenal homeobox 1 [Source:MGI Symbol;Acc:MGI:102851]	18609
ENSMUSG00000107418	1.76644	0.00179115	0.00620876	4.17371	2.09303	9.35943	17.8839	17.3948	16.7862	5.20872	17.355	Gm4782	6	processed_pseudogene	predicted gene 4782 [Source:MGI Symbol;Acc:MGI:3646036]	NA
ENSMUSG00000069441	1.76551	0.250224	NA	0	0	1.16993	0	3.86552	0	0.389976	1.28851	Dsg1a	18	protein_coding	desmoglein 1 alpha [Source:MGI Symbol;Acc:MGI:94930]	13510
ENSMUSG00000024924	1.76091	1.29025e-197	9.61949e-195	711.617	684.422	699.617	2399.42	2313.51	2389.94	698.552	2367.63	Vldlr	19	protein_coding	very low density lipoprotein receptor [Source:MGI Symbol;Acc:MGI:98935]	22359
ENSMUSG00000061911	1.75968	0.0602702	NA	2.08685	4.18606	0	11.9226	9.66379	0	2.09097	7.19547	Myt1l	12	protein_coding	myelin transcription factor 1-like [Source:MGI Symbol;Acc:MGI:1100511]	17933
ENSMUSG00000113792	1.75755	0.311375	NA	0	0	0	0	0	2.09828	0	0.699426	Gm10933	12	TEC	predicted gene 10933 [Source:MGI Symbol;Acc:MGI:3779143]	NA
ENSMUSG00000110215	1.75536	0.303338	NA	0	0	0	0	0	2.09828	0	0.699426	Gm45598	7	transcribed_unprocessed_pseudogene	predicted gene 45598 [Source:MGI Symbol;Acc:MGI:5791434]	NA
ENSMUSG00000024105	1.75258	0.293697	NA	0	0	0	0	0	2.09828	0	0.699426	Themis3	17	protein_coding	thymocyte selection associated family member 3 [Source:MGI Symbol;Acc:MGI:1921806]	74556
ENSMUSG00000080709	1.74884	3.02626e-05	0.000147253	10.4343	12.5582	10.5294	40.7356	42.5207	29.3759	11.1739	37.5441	Gm14324	2	unprocessed_pseudogene	predicted gene 14324 [Source:MGI Symbol;Acc:MGI:3652186]	NA
ENSMUSG00000090326	1.73926	0.341728	NA	0	0	0	1.9871	0	0	0	0.662367	Dthd1	5	protein_coding	death domain containing 1 [Source:MGI Symbol;Acc:MGI:4937018]	100322896
ENSMUSG00000105263	1.73699	0.000681045	0.00258864	11.4777	4.18606	2.33986	17.8839	24.1595	18.8845	6.00121	20.3093	Gm42427	5	TEC	predicted gene 42427 [Source:MGI Symbol;Acc:MGI:5662564]	NA
ENSMUSG00000097292	1.73523	0.00855717	0.0249321	4.17371	6.2791	2.33986	16.8904	13.5293	12.5897	4.26422	14.3364	A230107N01Rik	13	lncRNA	RIKEN cDNA A230107N01 gene [Source:MGI Symbol;Acc:MGI:2445042]	320919
ENSMUSG00000086680	1.73375	0.0132604	0.0367524	2.08685	2.09303	4.67972	7.94841	12.5629	8.39311	2.9532	9.63482	Gm11592	11	lncRNA	predicted gene 11592 [Source:MGI Symbol;Acc:MGI:3650504]	NA
ENSMUSG00000032297	1.73266	0.00971224	0.0278818	2.08685	4.18606	4.67972	19.871	5.79827	10.4914	3.65088	12.0536	Celf6	9	protein_coding	CUGBP, Elav-like family member 6 [Source:MGI Symbol;Acc:MGI:1923433]	76183
ENSMUSG00000117994	1.72908	0.0381686	NA	1.04343	5.23258	4.67972	15.8968	8.69741	11.5405	3.65191	12.0449	Gm5820	18	lncRNA	predicted gene 5820 [Source:MGI Symbol;Acc:MGI:3646292]	545253
ENSMUSG00000020673	1.72139	0.0373493	0.0890807	0	0	5.84964	3.9742	5.79827	8.39311	1.94988	6.0552	Tpo	12	protein_coding	thyroid peroxidase [Source:MGI Symbol;Acc:MGI:98813]	22018
ENSMUSG00000112748	1.71694	0.0163048	0.0440795	2.08685	2.09303	7.01957	21.8581	5.79827	8.39311	3.73315	12.0165	Gm6331	10	processed_pseudogene	predicted gene 6331 [Source:MGI Symbol;Acc:MGI:3643973]	NA
ENSMUSG00000021986	1.7068	0.000405597	0.00161102	10.4343	6.2791	0	19.871	15.4621	20.9828	5.57112	18.772	Amer2	14	protein_coding	APC membrane recruitment 2 [Source:MGI Symbol;Acc:MGI:1919375]	72125
ENSMUSG00000100760	1.70343	0.100641	NA	2.08685	1.04652	1.16993	0.993551	5.79827	7.34397	1.43443	4.71193	Gm4035	13	lncRNA	predicted gene 4035 [Source:MGI Symbol;Acc:MGI:3782209]	NA
ENSMUSG00000097233	1.70135	0.21105	NA	1.04343	0	1.16993	1.9871	0.966379	4.19656	0.737785	2.38335	Gm17552	19	lncRNA	predicted gene, 17552 [Source:MGI Symbol;Acc:MGI:4937186]	NA
ENSMUSG00000029384	1.70014	0.098393	NA	4.17371	0	0	3.9742	6.76465	3.14742	1.39124	4.62876	2010109A12Rik	5	protein_coding	RIKEN cDNA 2010109A12 gene [Source:MGI Symbol;Acc:MGI:1922860]	75610
ENSMUSG00000096440	1.69105	0.0639799	NA	4.17371	1.04652	7.01957	9.93551	14.4957	14.6879	4.07993	13.0397	Vmn2r-ps20	4	unprocessed_pseudogene	vomeronasal 2, receptor, pseudogene 20 [Source:MGI Symbol;Acc:MGI:3761375]	NA
ENSMUSG00000102775	1.68436	0.0607688	0.132878	5.21713	0	0	1.9871	2.89914	12.5897	1.73904	5.8253	Gm38160	3	TEC	predicted gene, 38160 [Source:MGI Symbol;Acc:MGI:5611388]	NA
ENSMUSG00000021680	1.6778	7.26385e-11	7.63558e-10	30.2594	40.8141	25.7384	116.245	87.9405	107.012	32.2706	103.733	Crhbp	13	protein_coding	corticotropin releasing hormone binding protein [Source:MGI Symbol;Acc:MGI:88497]	12919
ENSMUSG00000117854	1.6769	0.179735	NA	0	0	2.33986	4.96775	1.93276	0	0.779953	2.30017	Gm7612	18	processed_pseudogene	predicted gene 7612 [Source:MGI Symbol;Acc:MGI:3647728]	NA
ENSMUSG00000038204	1.67645	0.0149213	0.0407996	5.21713	2.09303	4.67972	12.9162	10.6302	14.6879	3.99663	12.7448	Asb10	5	protein_coding	ankyrin repeat and SOCS box-containing 10 [Source:MGI Symbol;Acc:MGI:2152836]	117590
ENSMUSG00000059588	1.66948	3.84849e-06	2.15854e-05	16.6948	20.9303	28.0783	66.5679	61.8483	79.7346	21.9011	69.3836	Calcrl	2	protein_coding	calcitonin receptor-like [Source:MGI Symbol;Acc:MGI:1926944]	54598
ENSMUSG00000019301	1.66051	4.31893e-19	9.47059e-18	41.7371	58.6049	85.4048	180.826	197.141	204.582	61.9156	194.183	Hsd17b1	11	protein_coding	hydroxysteroid (17-beta) dehydrogenase 1 [Source:MGI Symbol;Acc:MGI:105077]	15485
ENSMUSG00000019929	1.65467	0.0783913	NA	6.26056	0	0	9.93551	1.93276	8.39311	2.08685	6.75379	Dcn	10	protein_coding	decorin [Source:MGI Symbol;Acc:MGI:94872]	13179
ENSMUSG00000020072	1.65326	0.000154896	0.000668108	11.4777	6.2791	10.5294	18.8775	44.4534	25.1793	9.42872	29.5034	Pbld2	10	protein_coding	phenazine biosynthesis-like protein domain containing 2 [Source:MGI Symbol;Acc:MGI:1914557]	67307
ENSMUSG00000070392	1.65077	0.00851163	0.0248066	2.08685	4.18606	4.67972	10.9291	10.6302	12.5897	3.65088	11.383	Gm20634	3	lncRNA	predicted gene 20634 [Source:MGI Symbol;Acc:MGI:5313081]	NA
ENSMUSG00000117966	1.65064	0.0170228	0.0457076	1.04343	7.32561	0	8.94196	9.66379	8.39311	2.78968	8.99962	1700061A03Rik	19	TEC	RIKEN cDNA 1700061A03 gene [Source:MGI Symbol;Acc:MGI:1920664]	NA
ENSMUSG00000001656	1.65057	0.0577534	0.127529	2.08685	0	3.50979	7.94841	1.93276	7.34397	1.86555	5.74171	Hoxc11	15	protein_coding	homeobox C11 [Source:MGI Symbol;Acc:MGI:96193]	109663
ENSMUSG00000052157	1.64722	0.00672141	0.0201853	2.08685	9.41864	0	17.8839	9.66379	9.44225	3.83517	12.33	Gm650	X	processed_pseudogene	predicted pseudogene 650 [Source:MGI Symbol;Acc:MGI:2685496]	NA
ENSMUSG00000078349	1.63911	0.0035939	0.0115604	6.26056	4.18606	7.01957	29.8065	9.66379	14.6879	5.82207	18.0528	AW011738	4	lncRNA	expressed sequence AW011738 [Source:MGI Symbol;Acc:MGI:2140540]	100382
ENSMUSG00000110516	1.63501	0.0229505	0.0590634	2.08685	1.04652	5.84964	3.9742	9.66379	13.6388	2.99434	9.09227	Gm45758	8	TEC	predicted gene 45758 [Source:MGI Symbol;Acc:MGI:5804873]	NA
ENSMUSG00000105373	1.63178	0.0579696	0.127896	7.30399	0	0	1.9871	8.69741	12.5897	2.43466	7.75806	Gm42429	5	TEC	predicted gene 42429 [Source:MGI Symbol;Acc:MGI:5662566]	NA
ENSMUSG00000116506	1.6234	0.0125095	0.0349308	1.04343	5.23258	5.84964	14.9033	13.5293	8.39311	4.04188	12.2752	5730414N17Rik	15	lncRNA	RIKEN cDNA 5730414N17 gene [Source:MGI Symbol;Acc:MGI:1917774]	NA
ENSMUSG00000090693	1.62277	0.00226128	0.00765808	8.34742	7.32561	4.67972	15.8968	24.1595	23.0811	6.78425	21.0458	Trim43a	9	protein_coding	tripartite motif-containing 43A [Source:MGI Symbol;Acc:MGI:3645218]	547109
ENSMUSG00000040705	1.61999	0.00755238	0.0223839	6.26056	2.09303	5.84964	5.9613	13.5293	24.1302	4.73441	14.5403	A930016O22Rik	7	lncRNA	RIKEN cDNA A930016O22 gene [Source:MGI Symbol;Acc:MGI:3605623]	100503495
ENSMUSG00000078787	1.61795	0.0233166	0.0598525	6.26056	2.09303	2.33986	14.9033	7.73103	10.4914	3.56448	11.0419	Cyp2t4	7	protein_coding	cytochrome P450, family 2, subfamily t, polypeptide 4 [Source:MGI Symbol;Acc:MGI:2686296]	384724
ENSMUSG00000087307	1.61778	1.78223e-05	8.97807e-05	10.4343	18.8373	11.6993	51.6646	37.6888	36.7199	13.6569	42.0244	Gm12925	4	lncRNA	predicted gene 12925 [Source:MGI Symbol;Acc:MGI:3651536]	NA
ENSMUSG00000111712	1.61703	0.00258665	0.00862787	3.13028	7.32561	5.84964	21.8581	17.3948	10.4914	5.43518	16.5814	Gm39363	9	lncRNA	predicted gene, 39363 [Source:MGI Symbol;Acc:MGI:5622248]	NA
ENSMUSG00000039838	1.61201	1.98949e-10	1.99345e-09	44.8674	55.4654	30.4181	158.968	133.36	109.11	43.5836	133.813	Slc45a1	4	protein_coding	solute carrier family 45, member 1 [Source:MGI Symbol;Acc:MGI:2653235]	242773
ENSMUSG00000085430	1.60988	0.481514	NA	0	5.23258	0	12.9162	0	3.14742	1.74419	5.35453	Gm15619	9	lncRNA	predicted gene 15619 [Source:MGI Symbol;Acc:MGI:3783064]	NA
ENSMUSG00000109784	1.60835	0.0066321	0.0199379	2.08685	8.37213	11.6993	21.8581	11.5965	33.5725	7.38609	22.3424	Gm45493	8	TEC	predicted gene 45493 [Source:MGI Symbol;Acc:MGI:5791329]	NA
ENSMUSG00000030340	1.59835	0.0235464	0.0603655	8.34742	1.04652	0	5.9613	8.69741	14.6879	3.13131	9.78222	Scnn1a	6	protein_coding	sodium channel, nonvoltage-gated 1 alpha [Source:MGI Symbol;Acc:MGI:101782]	20276
ENSMUSG00000074141	1.59431	7.83907e-07	4.92038e-06	21.912	10.4652	33.9279	54.6453	78.2767	65.0466	22.1017	65.9895	Il4i1	7	protein_coding	interleukin 4 induced 1 [Source:MGI Symbol;Acc:MGI:109552]	100328588, 14204
ENSMUSG00000081998	1.5936	0.0328073	0.0799474	1.04343	1.04652	5.84964	2.98065	8.69741	11.5405	2.64653	7.73953	Gm13245	4	processed_pseudogene	predicted gene 13245 [Source:MGI Symbol;Acc:MGI:3649656]	NA
ENSMUSG00000113805	1.58473	0.199665	NA	1.04343	0	2.33986	3.9742	5.79827	0	1.12776	3.25749	Eif1ad12	12	protein_coding	eukaryotic translation initiation factor 1A domain containing 12 [Source:MGI Symbol;Acc:MGI:3647569]	NA
ENSMUSG00000018776	1.57662	0.130452	NA	2.08685	3.13955	0	9.93551	3.86552	2.09828	1.74213	5.29977	Slc35g3	11	protein_coding	solute carrier family 35, member G3 [Source:MGI Symbol;Acc:MGI:1927128]	56293
ENSMUSG00000020303	1.57548	2.72606e-245	3.04864e-242	1216.64	1319.66	1240.12	3783.44	3781.44	3691.92	1258.81	3752.27	Stc2	11	protein_coding	stanniocalcin 2 [Source:MGI Symbol;Acc:MGI:1316731]	20856
ENSMUSG00000082593	1.57479	0.103382	NA	1.04343	1.04652	2.33986	2.98065	6.76465	3.14742	1.4766	4.29757	Gm11331	13	unprocessed_pseudogene	predicted gene 11331 [Source:MGI Symbol;Acc:MGI:3649432]	NA
ENSMUSG00000079033	1.57035	3.38192e-173	2.19607e-170	738.746	806.864	782.682	2266.29	2258.43	2389.94	776.098	2304.89	Mef2b	8	protein_coding	myocyte enhancer factor 2B [Source:MGI Symbol;Acc:MGI:104526]	105980076, 17259
ENSMUSG00000043290	1.56994	0.0725805	NA	4.17371	1.04652	1.16993	4.96775	3.86552	10.4914	2.13005	6.44155	Zfp784	7	protein_coding	zinc finger protein 784 [Source:MGI Symbol;Acc:MGI:3606042]	654801
ENSMUSG00000003476	1.56743	0.00373449	0.0119698	6.26056	5.23258	4.67972	17.8839	14.4957	15.7371	5.39095	16.0389	Crhr2	6	protein_coding	corticotropin releasing hormone receptor 2 [Source:MGI Symbol;Acc:MGI:894312]	12922
ENSMUSG00000028558	1.56637	0.0679031	NA	0	4.18606	2.33986	3.9742	2.89914	12.5897	2.17531	6.48767	Calr4	4	protein_coding	calreticulin 4 [Source:MGI Symbol;Acc:MGI:2140435]	108802
ENSMUSG00000027350	1.56497	0.0253034	NA	4.17371	4.18606	4.67972	5.9613	9.66379	23.0811	4.3465	12.9021	Chgb	2	protein_coding	chromogranin B [Source:MGI Symbol;Acc:MGI:88395]	12653
ENSMUSG00000033569	1.56156	0.0223936	0.0578372	7.30399	2.09303	2.33986	10.9291	13.5293	10.4914	3.91229	11.6499	Adgrb3	1	protein_coding	adhesion G protein-coupled receptor B3 [Source:MGI Symbol;Acc:MGI:2441837]	210933
ENSMUSG00000047531	1.56133	0.00726914	0.0216397	4.17371	10.4652	2.33986	17.8839	22.2267	10.4914	5.65958	16.8673	Rtp2	16	protein_coding	receptor transporter protein 2 [Source:MGI Symbol;Acc:MGI:2685451]	224055
ENSMUSG00000106891	1.55556	0.00389948	0.0124492	4.17371	8.37213	8.1895	19.871	28.025	12.5897	6.91178	20.1619	Gm43460	5	TEC	predicted gene 43460 [Source:MGI Symbol;Acc:MGI:5663597]	NA
ENSMUSG00000109761	1.55187	0.00999709	0.0285854	2.08685	15.6977	4.67972	31.7936	13.5293	20.9828	7.4881	22.1019	5430403N17Rik	8	lncRNA	RIKEN cDNA 5430403N17 gene [Source:MGI Symbol;Acc:MGI:5439418]	330737
ENSMUSG00000086638	1.55148	3.02808e-06	1.73563e-05	11.4777	19.8838	16.379	40.7356	39.6215	59.8009	15.9135	46.7194	4930405A21Rik	2	lncRNA	RIKEN cDNA 4930405A21 gene [Source:MGI Symbol;Acc:MGI:1922096]	74846
ENSMUSG00000091530	1.54947	0.0361915	0.0868543	4.17371	1.04652	9.35943	12.9162	16.4284	12.5897	4.85988	13.9781	Cldn20	17	processed_pseudogene	claudin 20 [Source:MGI Symbol;Acc:MGI:3646757]	621628
ENSMUSG00000045942	1.5482	0.0669549	0.143643	2.08685	2.09303	2.33986	5.9613	6.76465	6.29484	2.17325	6.34026	BC049762	11	protein_coding	cDNA sequence BC049762 [Source:MGI Symbol;Acc:MGI:3039622]	193286
ENSMUSG00000048602	1.54572	0.000906066	0.00334663	6.26056	10.4652	7.01957	21.8581	16.4284	31.4742	7.9151	23.2536	Morc2b	17	protein_coding	microrchidia 2B [Source:MGI Symbol;Acc:MGI:3045293]	240069
ENSMUSG00000052142	1.53881	0.0209701	0.0546798	6.26056	9.41864	0	16.8904	8.69741	20.9828	5.2264	15.5235	Rasal3	17	protein_coding	RAS protein activator like 3 [Source:MGI Symbol;Acc:MGI:2444128]	320484
ENSMUSG00000024936	1.53869	0.0478224	NA	4.17371	2.09303	2.33986	9.93551	5.79827	9.44225	2.86887	8.39201	Kcnk7	19	protein_coding	potassium channel, subfamily K, member 7 [Source:MGI Symbol;Acc:MGI:1341841]	16530
ENSMUSG00000020435	1.53757	0.0097667	0.0280182	2.08685	4.18606	7.01957	11.9226	15.4621	10.4914	4.43083	12.6254	Osbp2	11	protein_coding	oxysterol binding protein 2 [Source:MGI Symbol;Acc:MGI:1921559]	74309
ENSMUSG00000087692	1.52659	0.0180983	0.0482221	8.34742	3.13955	1.16993	14.9033	9.66379	12.5897	4.21896	12.3856	Gm11940	11	lncRNA	predicted gene 11940 [Source:MGI Symbol;Acc:MGI:3702271]	NA
ENSMUSG00000087371	1.5264	0.00721084	0.0215011	8.34742	6.2791	5.84964	21.8581	17.3948	19.9336	6.82539	19.7289	Gm15541	7	lncRNA	predicted gene 15541 [Source:MGI Symbol;Acc:MGI:3782989]	NA
ENSMUSG00000103227	1.52381	0.0684729	0.146307	5.21713	1.04652	3.50979	6.95486	10.6302	10.4914	3.25781	9.35881	Gm37733	1	TEC	predicted gene, 37733 [Source:MGI Symbol;Acc:MGI:5610961]	NA
ENSMUSG00000043088	1.52345	0.00649067	0.0195653	7.30399	4.18606	5.84964	19.871	19.3276	10.4914	5.7799	16.5633	Il17re	6	protein_coding	interleukin 17 receptor E [Source:MGI Symbol;Acc:MGI:1889371]	57890
ENSMUSG00000026815	1.52216	0.0226829	0.058487	4.17371	2.09303	4.67972	13.9097	4.8319	12.5897	3.64882	10.4438	Gfi1b	2	protein_coding	growth factor independent 1B [Source:MGI Symbol;Acc:MGI:1276578]	14582
ENSMUSG00000110587	1.51816	0.0289531	0.0720607	3.13028	2.09303	5.84964	6.95486	8.69741	15.7371	3.69099	10.4631	Gm7344	9	processed_pseudogene	predicted gene 7344 [Source:MGI Symbol;Acc:MGI:3648494]	NA
ENSMUSG00000114024	1.51537	0.00975948	0.0280015	3.13028	3.13955	5.84964	11.9226	7.73103	14.6879	4.03982	11.4472	Gm46336	12	lncRNA	predicted gene, 46336 [Source:MGI Symbol;Acc:MGI:5825973]	NA
ENSMUSG00000084807	1.51438	0.0205245	0.0537476	7.30399	2.09303	4.67972	17.8839	7.73103	14.6879	4.69225	13.4343	Gm13073	4	lncRNA	predicted gene 13073 [Source:MGI Symbol;Acc:MGI:3651721]	NA
ENSMUSG00000109946	1.50831	1.4109e-28	5.2498e-27	116.864	100.466	111.143	317.936	299.578	316.84	109.491	311.451	Brd3os	2	protein_coding	bromodomain containing 3, opposite strand [Source:MGI Symbol;Acc:MGI:106557]	100504116
ENSMUSG00000054362	1.50399	2.29713e-55	2.54073e-53	191.991	174.768	177.829	497.769	514.114	534.012	181.529	515.298	Lexm	4	protein_coding	lymphocyte expansion molecule [Source:MGI Symbol;Acc:MGI:2681853]	242602
ENSMUSG00000026548	1.50376	0.000175778	0.000749822	11.4777	13.6047	12.8692	30.8001	50.2517	26.2285	12.6505	35.7601	Slamf9	1	protein_coding	SLAM family member 9 [Source:MGI Symbol;Acc:MGI:1923692]	98365
ENSMUSG00000110361	1.49948	0.0018367	0.006356	5.21713	7.32561	7.01957	19.871	15.4621	19.9336	6.52077	18.4222	Gm8291	8	processed_pseudogene	predicted gene 8291 [Source:MGI Symbol;Acc:MGI:3648459]	NA
ENSMUSG00000103897	1.4956	4.17461e-19	9.17411e-18	74.0833	72.2096	101.784	221.562	222.267	252.843	82.6922	232.224	Pcdhga8	18	protein_coding	protocadherin gamma subfamily A, 8 [Source:MGI Symbol;Acc:MGI:1935221]	93716
ENSMUSG00000104241	1.49509	0.0306763	0.0757221	2.08685	2.09303	7.01957	10.9291	13.5293	6.29484	3.73315	10.2511	Gm9442	3	processed_pseudogene	predicted gene 9442 [Source:MGI Symbol;Acc:MGI:3779852]	NA
ENSMUSG00000099760	1.49266	0.111711	NA	2.08685	2.09303	2.33986	5.9613	0.966379	11.5405	2.17325	6.15607	Gm28800	1	lncRNA	predicted gene 28800 [Source:MGI Symbol;Acc:MGI:5579506]	NA
ENSMUSG00000000560	1.49129	0.0086974	0.0253004	10.4343	4.18606	4.67972	11.9226	13.5293	29.3759	6.43335	18.2759	Gabra2	5	protein_coding	gamma-aminobutyric acid (GABA) A receptor, subunit alpha 2 [Source:MGI Symbol;Acc:MGI:95614]	14395
ENSMUSG00000102399	1.4911	0.000857243	0.00319266	10.4343	14.6512	9.35943	17.8839	25.1259	54.5552	11.4816	32.5217	Gm5049	1	processed_pseudogene	predicted gene 5049 [Source:MGI Symbol;Acc:MGI:3645970]	NA
ENSMUSG00000106459	1.48955	0.0840389	NA	4.17371	2.09303	0	1.9871	7.73103	8.39311	2.08891	6.03708	Gm43245	3	processed_pseudogene	predicted gene 43245 [Source:MGI Symbol;Acc:MGI:5663382]	NA
ENSMUSG00000027004	1.48761	0.105932	NA	2.08685	4.18606	0	9.93551	3.86552	4.19656	2.09097	5.99919	Frzb	2	protein_coding	frizzled-related protein [Source:MGI Symbol;Acc:MGI:892032]	20378
ENSMUSG00000086477	1.48548	8.3516e-08	6.11115e-07	29.216	29.3025	28.0783	87.4325	90.8396	63.9975	28.8656	80.7565	Gm15506	7	transcribed_unitary_pseudogene	predicted gene 15506 [Source:MGI Symbol;Acc:MGI:3782954]	NA
ENSMUSG00000086645	1.48378	0.0466588	NA	2.08685	6.2791	3.50979	5.9613	10.6302	16.7862	3.95858	11.1259	Gm15743	16	lncRNA	predicted gene 15743 [Source:MGI Symbol;Acc:MGI:3783185]	100047123
ENSMUSG00000030827	1.48114	0.000239673	0.000995177	17.7383	14.6512	16.379	43.7162	48.319	44.0638	16.2562	45.3663	Fgf21	7	protein_coding	fibroblast growth factor 21 [Source:MGI Symbol;Acc:MGI:1861377]	56636
ENSMUSG00000027360	1.48078	0.0486927	NA	1.04343	2.09303	10.5294	8.94196	12.5629	15.7371	4.55527	12.414	Hdc	2	protein_coding	histidine decarboxylase [Source:MGI Symbol;Acc:MGI:96062]	15186
ENSMUSG00000020052	1.48066	0.0105664	0.0300722	4.17371	4.18606	2.33986	7.94841	5.79827	16.7862	3.56654	10.1776	Ascl1	10	protein_coding	achaete-scute family bHLH transcription factor 1 [Source:MGI Symbol;Acc:MGI:96919]	17172
ENSMUSG00000027670	1.47918	0.00972643	0.0279186	4.17371	8.37213	0	15.8968	11.5965	8.39311	4.18195	11.9622	Ocstamp	2	protein_coding	osteoclast stimulatory transmembrane protein [Source:MGI Symbol;Acc:MGI:1921864]	74614
ENSMUSG00000098874	1.47813	0.241168	0.389624	2.08685	0	0	0	2.89914	3.14742	0.695618	2.01552	NA	NA	NA	NA
ENSMUSG00000030717	1.47787	2.53557e-247	3.00241e-244	1268.81	1155.35	1193.33	3417.81	3359.13	3300.59	1205.83	3359.18	Nupr1	7	protein_coding	nuclear protein transcription regulator 1 [Source:MGI Symbol;Acc:MGI:1891834]	56312
ENSMUSG00000052572	1.47473	0.0151818	0.0414217	2.08685	5.23258	2.33986	13.9097	4.8319	8.39311	3.21976	9.04491	Dlg2	7	protein_coding	discs large MAGUK scaffold protein 2 [Source:MGI Symbol;Acc:MGI:1344351]	23859
ENSMUSG00000046714	1.47431	2.0678e-05	0.000103006	10.4343	14.6512	11.6993	33.7807	30.9241	37.769	12.2616	34.158	Foxc2	8	protein_coding	forkhead box C2 [Source:MGI Symbol;Acc:MGI:1347481]	14234
ENSMUSG00000094004	1.47357	0.0236953	0.0606775	2.08685	4.18606	2.33986	10.9291	5.79827	7.34397	2.87093	8.02377	Gm5128	X	protein_coding	predicted gene 5128 [Source:MGI Symbol;Acc:MGI:3647038]	331529
ENSMUSG00000096508	1.47356	0.023649	0.0605822	2.08685	4.18606	2.33986	10.9291	5.79827	7.34397	2.87093	8.02377	Gm7903	X	protein_coding	predicted gene 7903 [Source:MGI Symbol;Acc:MGI:3648697]	666040
ENSMUSG00000053914	1.47241	0.0825318	0.170239	0	4.18606	2.33986	3.9742	6.76465	7.34397	2.17531	6.02761	Kdm4d	9	protein_coding	lysine (K)-specific demethylase 4D [Source:MGI Symbol;Acc:MGI:3606484]	244694
ENSMUSG00000079356	1.47133	0.0540269	0.120813	8.34742	0	3.50979	13.9097	10.6302	8.39311	3.9524	10.9777	Mettl4-ps1	17	transcribed_unprocessed_pseudogene	methyltransferase like 4, pseudogene 1 [Source:MGI Symbol;Acc:MGI:3779337]	NA
ENSMUSG00000107477	1.46821	0.0140135	0.0385689	5.21713	2.09303	7.01957	11.9226	11.5965	15.7371	4.77658	13.0854	Gm44366	6	lncRNA	predicted gene, 44366 [Source:MGI Symbol;Acc:MGI:5690758]	NA
ENSMUSG00000069540	1.46657	0.0725874	NA	2.08685	2.09303	2.33986	3.9742	8.69741	5.2457	2.17325	5.97244	Gm4925	10	transcribed_processed_pseudogene	predicted gene 4925 [Source:MGI Symbol;Acc:MGI:3643371]	237433
ENSMUSG00000112532	1.46385	0.00376153	0.0120496	3.13028	6.2791	7.01957	14.9033	19.3276	10.4914	5.47632	14.9074	Gm36283	10	lncRNA	predicted gene, 36283 [Source:MGI Symbol;Acc:MGI:5595442]	102640148
ENSMUSG00000082376	1.46331	0.000857889	0.00319447	14.608	11.5117	9.35943	39.742	27.0586	31.4742	11.8264	32.7583	Gm14442	2	unprocessed_pseudogene	predicted gene 14442 [Source:MGI Symbol;Acc:MGI:3652323]	NA
ENSMUSG00000086404	1.4623	0.022146	0.0573055	5.21713	4.18606	9.35943	11.9226	18.3612	20.9828	6.25421	17.0889	Gm6787	X	lncRNA	predicted gene 6787 [Source:MGI Symbol;Acc:MGI:3646481]	627782
ENSMUSG00000056380	1.46205	0.0177402	0.0473989	2.08685	2.09303	7.01957	7.94841	11.5965	10.4914	3.73315	10.0121	Gpr50	X	protein_coding	G-protein-coupled receptor 50 [Source:MGI Symbol;Acc:MGI:1333877]	14765
ENSMUSG00000034987	1.45967	0.00839124	0.0245267	8.34742	10.4652	2.33986	18.8775	22.2267	17.8354	7.05081	19.6465	Hrh2	13	protein_coding	histamine receptor H2 [Source:MGI Symbol;Acc:MGI:108482]	15466
ENSMUSG00000054146	1.45854	0.111446	0.216232	2.08685	2.09303	1.16993	2.98065	10.6302	1.04914	1.78327	4.88665	Krt15	11	protein_coding	keratin 15 [Source:MGI Symbol;Acc:MGI:96689]	16665
ENSMUSG00000032680	1.45781	0.00135373	0.00481679	11.4777	8.37213	1.16993	27.8194	14.4957	16.7862	7.00658	19.7004	6820408C15Rik	2	protein_coding	RIKEN cDNA 6820408C15 gene [Source:MGI Symbol;Acc:MGI:3045333]	228778
ENSMUSG00000022871	1.45548	3.63549e-11	3.94727e-10	54.2582	42.9072	78.3852	150.026	153.654	175.206	58.5169	159.629	Fetub	16	protein_coding	fetuin beta [Source:MGI Symbol;Acc:MGI:1890221]	59083
ENSMUSG00000097271	1.45507	0.209934	NA	1.04343	1.04652	1.16993	3.9742	4.8319	0	1.08662	2.93537	Gm9903	5	protein_coding	predicted gene 9903 [Source:MGI Symbol;Acc:MGI:3646113]	NA
ENSMUSG00000112347	1.45112	0.045354	0.104448	0	2.09303	9.35943	13.9097	3.86552	12.5897	3.81749	10.1216	Gm47257	10	lncRNA	predicted gene, 47257 [Source:MGI Symbol;Acc:MGI:6096087]	NA
ENSMUSG00000040136	1.45076	0.0277573	0.0695399	2.08685	4.18606	7.01957	8.94196	18.3612	8.39311	4.43083	11.8988	Abcc8	7	protein_coding	ATP-binding cassette, sub-family C (CFTR/MRP), member 8 [Source:MGI Symbol;Acc:MGI:1352629]	20927
ENSMUSG00000029158	1.4496	0.20523	NA	0	2.09303	1.16993	0.993551	7.73103	0	1.08765	2.90819	Yipf7	5	protein_coding	Yip1 domain family, member 7 [Source:MGI Symbol;Acc:MGI:1922831]	75581
ENSMUSG00000034258	1.44623	9.7148e-15	1.49054e-13	43.8239	36.6281	49.137	108.297	119.831	123.798	43.1963	117.309	Flvcr2	12	protein_coding	feline leukemia virus subgroup C cellular receptor 2 [Source:MGI Symbol;Acc:MGI:2384974]	217721
ENSMUSG00000115546	1.4436	0.0853993	NA	5.21713	2.09303	1.16993	8.94196	0.966379	13.6388	2.8267	7.84905	Gm49077	15	lncRNA	predicted gene, 49077 [Source:MGI Symbol;Acc:MGI:6118462]	NA
ENSMUSG00000115767	1.44342	0.0149352	0.0408263	7.30399	5.23258	2.33986	17.8839	12.5629	10.4914	4.95881	13.6461	Gm10366	14	lncRNA	predicted gene 10366 [Source:MGI Symbol;Acc:MGI:3704443]	NA
ENSMUSG00000108659	1.44142	0.0341732	0.0827952	8.34742	2.09303	2.33986	9.93551	12.5629	12.5897	4.2601	11.696	Gm34121	7	lncRNA	predicted gene, 34121 [Source:MGI Symbol;Acc:MGI:5593280]	102637256
ENSMUSG00000056498	1.43581	0.000228679	0.000952867	15.6514	21.9768	25.7384	41.7291	58.9491	70.2923	21.1222	56.9902	Tmem154	3	protein_coding	transmembrane protein 154 [Source:MGI Symbol;Acc:MGI:2444725]	320782
ENSMUSG00000021203	1.43554	6.99588e-150	3.43481e-147	799.265	783.841	770.983	2188.79	2049.69	2131.85	784.696	2123.44	Otub2	12	protein_coding	OTU domain, ubiquitin aldehyde binding 2 [Source:MGI Symbol;Acc:MGI:1915399]	68149
ENSMUSG00000048217	1.43393	0.000527058	0.00205216	4.17371	16.7443	4.67972	29.8065	22.2267	17.8354	8.53256	23.2895	Nags	11	protein_coding	N-acetylglutamate synthase [Source:MGI Symbol;Acc:MGI:2387600]	217214
ENSMUSG00000050035	1.43353	7.73072e-12	8.92824e-11	62.6056	50.2328	47.9671	117.239	172.015	145.83	53.6018	145.028	Fhl4	10	protein_coding	four and a half LIM domains 4 [Source:MGI Symbol;Acc:MGI:1338765]	14202
ENSMUSG00000113662	1.43311	0.000300463	0.00122337	13.5646	4.18606	10.5294	22.8517	27.0586	26.2285	9.42666	25.3796	Gm35558	12	TEC	predicted gene, 35558 [Source:MGI Symbol;Acc:MGI:5594717]	NA
ENSMUSG00000107120	1.43165	0.032929	0.0801816	5.21713	5.23258	5.84964	26.8259	9.66379	7.34397	5.43312	14.6112	Gm43059	5	TEC	predicted gene 43059 [Source:MGI Symbol;Acc:MGI:5663196]	NA
ENSMUSG00000103749	1.43065	6.17386e-20	1.43179e-18	103.299	70.1166	93.5943	227.523	252.225	239.204	89.0034	239.651	Pcdhgb5	18	protein_coding	protocadherin gamma subfamily B, 5 [Source:MGI Symbol;Acc:MGI:1935196]	93702
ENSMUSG00000075420	1.42581	0.044494	0.102737	2.08685	5.23258	2.33986	8.94196	6.76465	10.4914	3.21976	8.73267	Smim6	11	protein_coding	small integral membrane protein 6 [Source:MGI Symbol;Acc:MGI:1915778]	68528
ENSMUSG00000031026	1.42322	4.47825e-21	1.1007e-19	80.3439	94.1864	81.895	209.639	203.906	275.924	85.4751	229.823	Trim66	7	protein_coding	tripartite motif-containing 66 [Source:MGI Symbol;Acc:MGI:2152406]	330627
ENSMUSG00000024593	1.42232	0.0154749	0.0421186	7.30399	0	4.67972	9.93551	13.5293	8.39311	3.99457	10.6193	Megf10	18	protein_coding	multiple EGF-like-domains 10 [Source:MGI Symbol;Acc:MGI:2685177]	70417
ENSMUSG00000058881	1.41551	6.09602e-156	3.22929e-153	831.611	860.236	785.022	2240.46	2175.32	2197.95	825.623	2204.57	Zfp516	18	protein_coding	zinc finger protein 516 [Source:MGI Symbol;Acc:MGI:2443957]	329003
ENSMUSG00000112719	1.41531	0.0589713	0.129666	2.08685	4.18606	3.50979	5.9613	10.6302	9.44225	3.2609	8.67791	Gm45925	12	transcribed_processed_pseudogene	predicted gene, 45925 [Source:MGI Symbol;Acc:MGI:5825562]	NA
ENSMUSG00000041911	1.41161	0.108668	NA	0	6.2791	0	3.9742	4.8319	8.39311	2.09303	5.73307	Dlx1	2	protein_coding	distal-less homeobox 1 [Source:MGI Symbol;Acc:MGI:94901]	13390
ENSMUSG00000028758	1.40938	0.00148682	0.00524164	14.608	6.2791	4.67972	14.9033	36.7224	16.7862	8.52226	22.804	Kif17	4	protein_coding	kinesin family member 17 [Source:MGI Symbol;Acc:MGI:1098229]	16559
ENSMUSG00000037887	1.40604	7.70647e-09	6.34744e-08	18.7817	29.3025	14.0391	57.6259	54.1172	54.5552	20.7078	55.4328	Dusp8	7	protein_coding	dual specificity phosphatase 8 [Source:MGI Symbol;Acc:MGI:106626]	18218
ENSMUSG00000107821	1.40058	0.00757648	0.0224451	5.21713	2.09303	14.0391	18.8775	18.3612	17.8354	7.11644	18.358	Gm8038	6	processed_pseudogene	predicted gene 8038 [Source:MGI Symbol;Acc:MGI:3644148]	NA
ENSMUSG00000027071	1.39584	2.22779e-09	1.95831e-08	59.4753	45.0002	30.4181	107.303	117.898	132.192	44.9646	119.131	P2rx3	2	protein_coding	purinergic receptor P2X, ligand-gated ion channel, 3 [Source:MGI Symbol;Acc:MGI:1097160]	228139
ENSMUSG00000105471	1.39519	0.000469715	0.00184783	9.39084	16.7443	4.67972	35.7678	21.2603	25.1793	10.2716	27.4025	A430073D23Rik	5	lncRNA	RIKEN cDNA A430073D23 gene [Source:MGI Symbol;Acc:MGI:4361019]	NA
ENSMUSG00000114212	1.39195	0.128857	NA	3.13028	0	4.67972	7.94841	3.86552	8.39311	2.60333	6.73568	Gm47985	1	protein_coding	predicted gene, 47985 [Source:MGI Symbol;Acc:MGI:6097275]	118567800
ENSMUSG00000085912	1.38759	0.00215637	0.00734729	18.7817	15.6977	9.35943	47.6904	29.9578	37.769	14.613	38.4724	Trp53cor1	17	lncRNA	tumor protein p53 pathway corepressor 1 [Source:MGI Symbol;Acc:MGI:3801771]	100504267
ENSMUSG00000030125	1.38729	0.0600239	0.131578	6.26056	3.13955	0	6.95486	5.79827	12.5897	3.13337	8.4476	Lrrc23	6	protein_coding	leucine rich repeat containing 23 [Source:MGI Symbol;Acc:MGI:1315192]	16977
ENSMUSG00000027831	1.38578	0.0296099	0.0734139	8.34742	1.04652	2.33986	6.95486	13.5293	10.4914	3.91126	10.3252	Veph1	3	protein_coding	ventricular zone expressed PH domain-containing 1 [Source:MGI Symbol;Acc:MGI:1920039]	72789
ENSMUSG00000042258	1.38424	1.53147e-08	1.22529e-07	41.7371	23.0234	28.0783	79.4841	72.4784	91.2751	30.9462	81.0792	Isl1	13	protein_coding	ISL1 transcription factor, LIM/homeodomain [Source:MGI Symbol;Acc:MGI:101791]	16392
ENSMUSG00000034450	1.38178	2.76715e-09	2.40617e-08	31.3028	39.7676	35.0979	96.3744	86.0077	94.4225	35.3894	92.2682	Gulo	14	protein_coding	gulonolactone (L-) oxidase [Source:MGI Symbol;Acc:MGI:1353434]	268756
ENSMUSG00000108929	1.38159	0.0287338	0.0716211	4.17371	2.09303	7.01957	10.9291	10.6302	12.5897	4.42877	11.383	Cc2d2b	19	protein_coding	coiled-coil and C2 domain containing 2B [Source:MGI Symbol;Acc:MGI:3645359]	668310
ENSMUSG00000111090	1.373	0.0971173	0.193965	6.26056	2.09303	1.16993	8.94196	8.69741	7.34397	3.17451	8.32778	Gm30698	10	TEC	predicted gene, 30698 [Source:MGI Symbol;Acc:MGI:5589857]	NA
ENSMUSG00000086847	1.37258	0.0406509	0.0955961	6.26056	3.13955	0	5.9613	9.66379	9.44225	3.13337	8.35578	Tbx3os2	5	lncRNA	T-box 3, opposite strand 2 [Source:MGI Symbol;Acc:MGI:3801954]	433944
ENSMUSG00000094081	1.37188	0.593864	NA	6.26056	0	7.01957	23.8452	0	10.4914	4.42671	11.4455	Gm20826	Y	protein_coding	predicted gene, 20826 [Source:MGI Symbol;Acc:MGI:5434182]	100040160
ENSMUSG00000098065	1.37088	0.096161	NA	2.08685	4.18606	4.67972	11.9226	5.79827	10.4914	3.65088	9.40409	Gm5177	10	transcribed_processed_pseudogene	predicted pseudogene 5177 [Source:MGI Symbol;Acc:MGI:3646657]	382450
ENSMUSG00000020256	1.36845	4.31118e-70	7.35458e-68	401.719	470.932	460.952	1222.07	1058.19	1161.4	444.535	1147.22	Aldh1l2	10	protein_coding	aldehyde dehydrogenase 1 family, member L2 [Source:MGI Symbol;Acc:MGI:2444680]	216188
ENSMUSG00000045048	1.36669	0.0013712	0.00486899	11.4777	3.13955	11.6993	33.7807	11.5965	22.0319	8.77218	22.4697	Gm9795	10	processed_pseudogene	predicted pseudogene 9795 [Source:MGI Symbol;Acc:MGI:3704361]	NA
ENSMUSG00000028003	1.36348	0.228712	NA	2.08685	2.09303	0	1.9871	4.8319	4.19656	1.3933	3.67185	Lrat	3	protein_coding	lecithin-retinol acyltransferase (phosphatidylcholine-retinol-O-acyltransferase) [Source:MGI Symbol;Acc:MGI:1891259]	79235
ENSMUSG00000039485	1.36191	7.90878e-56	8.89406e-54	256.683	265.815	245.685	687.537	647.474	641.024	256.061	658.678	Tspyl4	10	protein_coding	TSPY-like 4 [Source:MGI Symbol;Acc:MGI:106393]	72480
ENSMUSG00000054181	1.36119	0.0556877	0.123716	5.21713	3.13955	0	8.94196	4.8319	8.39311	2.78556	7.38899	A930012O16Rik	2	lncRNA	RIKEN cDNA A930012O16 gene [Source:MGI Symbol;Acc:MGI:2442255]	NA
ENSMUSG00000021799	1.35868	0.0490056	0.111427	2.08685	2.09303	7.01957	4.96775	11.5965	11.5405	3.73315	9.36828	Opn4	14	protein_coding	opsin 4 (melanopsin) [Source:MGI Symbol;Acc:MGI:1353425]	30044
ENSMUSG00000118408	1.35813	0.0219165	0.0568018	4.17371	4.18606	4.67972	7.94841	5.79827	19.9336	4.3465	11.2268	Gm30645	7	processed_pseudogene	predicted gene, 30645 [Source:MGI Symbol;Acc:MGI:5589804]	NA
ENSMUSG00000021730	1.35338	0.0772426	0.161409	6.26056	0	2.33986	13.9097	1.93276	6.29484	2.86681	7.3791	Hcn1	13	protein_coding	hyperpolarization activated cyclic nucleotide gated potassium channel 1 [Source:MGI Symbol;Acc:MGI:1096392]	15165
ENSMUSG00000045102	1.35338	0.0451762	0.104074	3.13028	2.09303	4.67972	10.9291	7.73103	6.29484	3.30101	8.31831	Poln	5	protein_coding	DNA polymerase N [Source:MGI Symbol;Acc:MGI:2675617]	272158
ENSMUSG00000048065	1.35287	6.84227e-16	1.16036e-14	83.4742	68.0235	76.0454	208.646	200.04	172.059	75.8477	193.582	Cyb5r2	7	protein_coding	cytochrome b5 reductase 2 [Source:MGI Symbol;Acc:MGI:2444415]	320635
ENSMUSG00000037139	1.34903	0.000800396	0.00300372	12.5211	6.2791	7.01957	21.8581	21.2603	23.0811	8.6066	22.0665	Myom3	4	protein_coding	myomesin family, member 3 [Source:MGI Symbol;Acc:MGI:2685280]	242702
ENSMUSG00000058019	1.34863	0.162329	NA	0	3.13955	2.33986	5.9613	7.73103	0	1.82647	4.56411	Ces5a	8	protein_coding	carboxylesterase 5A [Source:MGI Symbol;Acc:MGI:1915185]	67935
ENSMUSG00000035258	1.34856	0.0583681	0.128607	0	6.2791	2.33986	4.96775	8.69741	8.39311	2.87298	7.35276	Abi3bp	16	protein_coding	ABI family member 3 binding protein [Source:MGI Symbol;Acc:MGI:2444583]	320712
ENSMUSG00000078937	1.34845	0.0160425	0.0434578	4.17371	6.2791	9.35943	18.8775	17.3948	13.6388	6.60408	16.637	Cpt1b	15	protein_coding	carnitine palmitoyltransferase 1b, muscle [Source:MGI Symbol;Acc:MGI:1098297]	12895
ENSMUSG00000051401	1.34737	6.80553e-08	5.01447e-07	45.9108	36.6281	32.758	117.239	90.8396	86.0294	38.4323	98.036	Kctd16	18	protein_coding	potassium channel tetramerisation domain containing 16 [Source:MGI Symbol;Acc:MGI:1914659]	383348
ENSMUSG00000074052	1.34454	9.2735e-11	9.63239e-10	51.1279	66.977	32.758	147.046	113.066	125.897	50.2877	128.67	BC048644	8	lncRNA	cDNA sequence BC048644 [Source:MGI Symbol;Acc:MGI:3039566]	NA
ENSMUSG00000116617	1.34289	0.0177223	0.0473645	10.4343	4.18606	5.84964	12.9162	20.294	18.8845	6.82333	17.3649	Gm49767	16	lncRNA	predicted gene, 49767 [Source:MGI Symbol;Acc:MGI:6215277]	NA
ENSMUSG00000085228	1.34223	0.156239	0.280612	0	1.04652	3.50979	4.96775	0.966379	5.2457	1.51877	3.72661	Gm14376	7	lncRNA	predicted gene 14376 [Source:MGI Symbol;Acc:MGI:3651797]	NA
ENSMUSG00000111933	1.34216	0.0768408	0.160774	4.17371	6.2791	2.33986	12.9162	15.4621	4.19656	4.26422	10.8583	Gm36660	12	lncRNA	predicted gene, 36660 [Source:MGI Symbol;Acc:MGI:5595819]	NA
ENSMUSG00000093816	1.33973	0.038788	0.0919998	3.13028	5.23258	3.50979	10.9291	7.73103	11.5405	3.95755	10.0669	NA	NA	NA	NA
ENSMUSG00000095742	1.33376	0.0553136	0.123089	0	8.37213	3.50979	14.9033	7.73103	7.34397	3.96064	9.99276	CAAA01147332.1	JH584295.1	protein_coding	NULL	NA
ENSMUSG00000076434	1.3332	0.061752	NA	1.04343	6.2791	4.67972	8.94196	9.66379	11.5405	4.00075	10.0488	Wfdc3	2	protein_coding	WAP four-disulfide core domain 3 [Source:MGI Symbol;Acc:MGI:1923897]	71856
ENSMUSG00000097874	1.33191	0.0643839	0.139199	1.04343	2.09303	5.84964	7.94841	7.73103	6.29484	2.99537	7.32476	C030010L15Rik	16	lncRNA	RIKEN cDNA C030010L15 gene [Source:MGI Symbol;Acc:MGI:1924562]	NA
ENSMUSG00000064325	1.33122	9.77964e-122	3.28107e-119	1002.73	1075.82	990.93	2586.21	2424.65	2718.32	1023.16	2576.39	Hhip	8	protein_coding	Hedgehog-interacting protein [Source:MGI Symbol;Acc:MGI:1341847]	15245
ENSMUSG00000033063	1.33063	6.4343e-06	3.49683e-05	32.3462	35.5815	31.5881	75.5099	72.4784	102.816	33.172	83.6013	Cntnap3	13	protein_coding	contactin associated protein-like 3 [Source:MGI Symbol;Acc:MGI:3588199]	238680
ENSMUSG00000004415	1.33051	0.00532187	0.0164233	9.39084	10.4652	12.8692	17.8839	35.756	28.3268	10.9084	27.3222	Col26a1	5	protein_coding	collagen, type XXVI, alpha 1 [Source:MGI Symbol;Acc:MGI:2155345]	140709
ENSMUSG00000034271	1.33003	8.6627e-114	2.60269e-111	714.747	744.073	840.009	1862.91	1920.2	1987.07	766.276	1923.39	Jdp2	12	protein_coding	Jun dimerization protein 2 [Source:MGI Symbol;Acc:MGI:1932093]	81703
ENSMUSG00000034482	1.32678	0.000759751	0.00286401	22.9554	17.7908	9.35943	41.7291	34.7896	50.3587	16.7019	42.2925	Ly6g5c	17	protein_coding	lymphocyte antigen 6 complex, locus G5C [Source:MGI Symbol;Acc:MGI:2148974]	114652
ENSMUSG00000050944	1.32407	0.0331957	0.0807527	4.17371	4.18606	9.35943	10.9291	3.86552	29.3759	5.9064	14.7235	Efcab5	11	protein_coding	EF-hand calcium binding domain 5 [Source:MGI Symbol;Acc:MGI:2442440]	319634
ENSMUSG00000021340	1.32144	0.129335	NA	1.04343	4.18606	2.33986	6.95486	7.73103	4.19656	2.52312	6.29415	Gpld1	13	protein_coding	glycosylphosphatidylinositol specific phospholipase D1 [Source:MGI Symbol;Acc:MGI:106604]	14756
ENSMUSG00000118202	1.32104	0.0917831	0.185336	0	8.37213	2.33986	4.96775	13.5293	8.39311	3.57066	8.96339	C030017B01Rik	18	lncRNA	RIKEN cDNA C030017B01 gene [Source:MGI Symbol;Acc:MGI:1924774]	NA
ENSMUSG00000110208	1.32095	0.117072	0.22458	5.21713	1.04652	0	7.94841	1.93276	6.29484	2.08788	5.392	Gm45442	7	lncRNA	predicted gene 45442 [Source:MGI Symbol;Acc:MGI:5791278]	NA
ENSMUSG00000011154	1.31999	0.0737775	0.155529	8.34742	0	7.01957	9.93551	13.5293	14.6879	5.12233	12.7176	Cfap161	7	protein_coding	cilia and flagella associated protein 161 [Source:MGI Symbol;Acc:MGI:1922806]	75556
ENSMUSG00000108825	1.31918	0.00302032	0.00990211	18.7817	2.09303	12.8692	26.8259	31.8905	25.1793	11.248	27.9652	Gm45838	7	TEC	predicted gene 45838 [Source:MGI Symbol;Acc:MGI:5804953]	NA
ENSMUSG00000041696	1.3187	0.0378085	0.0900237	2.08685	6.2791	7.01957	17.8839	9.66379	10.4914	5.12851	12.6797	Rasl12	9	protein_coding	RAS-like, family 12 [Source:MGI Symbol;Acc:MGI:1918034]	70784
ENSMUSG00000029408	1.31826	0.00456738	0.0143546	8.34742	12.5582	3.50979	25.8323	25.1259	10.4914	8.13847	20.4832	Abcb9	5	protein_coding	ATP-binding cassette, sub-family B (MDR/TAP), member 9 [Source:MGI Symbol;Acc:MGI:1861729]	56325
ENSMUSG00000005220	1.31608	0.0771184	0.161256	3.13028	4.18606	2.33986	4.96775	6.76465	12.5897	3.21873	8.10736	Corin	5	protein_coding	corin, serine peptidase [Source:MGI Symbol;Acc:MGI:1349451]	53419
ENSMUSG00000108304	1.31572	0.271415	NA	0	0	4.67972	5.9613	0	5.2457	1.55991	3.73567	Gm4607	7	processed_pseudogene	predicted gene 4607 [Source:MGI Symbol;Acc:MGI:3782790]	NA
ENSMUSG00000037580	1.31554	2.30106e-19	5.11828e-18	104.343	113.024	116.993	286.143	257.057	288.513	111.453	277.238	Gch1	14	protein_coding	GTP cyclohydrolase 1 [Source:MGI Symbol;Acc:MGI:95675]	14528
ENSMUSG00000114977	1.3138	0.0596229	0.130856	0	2.09303	5.84964	10.9291	6.76465	1.04914	2.64756	6.24762	Gm9502	14	TEC	predicted gene 9502 [Source:MGI Symbol;Acc:MGI:3779912]	NA
ENSMUSG00000099809	1.31273	0.129619	NA	4.17371	2.09303	0	5.9613	5.79827	4.19656	2.08891	5.31871	Gm18665	Y	unprocessed_pseudogene	predicted gene, 18665 [Source:MGI Symbol;Acc:MGI:5010850]	NA
ENSMUSG00000061520	1.31114	0.150992	NA	2.08685	2.09303	2.33986	9.93551	0	6.29484	2.17325	5.41011	Olfr153	2	protein_coding	olfactory receptor 153 [Source:MGI Symbol;Acc:MGI:1313138]	110511
ENSMUSG00000025270	1.31017	0.120237	NA	5.21713	3.13955	0	5.9613	4.8319	10.4914	2.78556	7.09486	Alas2	X	protein_coding	aminolevulinic acid synthase 2, erythroid [Source:MGI Symbol;Acc:MGI:87990]	11656
ENSMUSG00000103672	1.31005	0.0737334	0.155479	4.17371	2.09303	4.67972	11.9226	8.69741	6.29484	3.64882	8.97162	Gm37621	9	TEC	predicted gene, 37621 [Source:MGI Symbol;Acc:MGI:5610849]	NA
ENSMUSG00000041014	1.30684	0.0182735	0.0486054	2.08685	3.13955	9.35943	9.93551	11.5965	13.6388	4.86194	11.7236	Nrg3	14	protein_coding	neuregulin 3 [Source:MGI Symbol;Acc:MGI:1097165]	18183
ENSMUSG00000030492	1.30679	0.0169004	0.0454395	5.21713	4.18606	3.50979	10.9291	7.73103	13.6388	4.30433	10.7663	Slc7a9	7	protein_coding	solute carrier family 7 (cationic amino acid transporter, y+ system), member 9 [Source:MGI Symbol;Acc:MGI:1353656]	30962
ENSMUSG00000010529	1.30508	0.0244662	0.0624213	2.08685	8.37213	7.01957	12.9162	17.3948	12.5897	5.82619	14.3002	Gm266	12	protein_coding	predicted gene 266 [Source:MGI Symbol;Acc:MGI:2685112]	212539
ENSMUSG00000014030	1.3025	0.0811459	0.167862	0	2.09303	11.6993	9.93551	12.5629	10.4914	4.59744	10.9966	Pax5	4	protein_coding	paired box 5 [Source:MGI Symbol;Acc:MGI:97489]	18507
ENSMUSG00000052676	1.29788	0.000330842	0.0013333	14.608	18.8373	4.67972	26.8259	32.8569	35.6707	12.7083	31.7845	Zmat1	X	protein_coding	zinc finger, matrin type 1 [Source:MGI Symbol;Acc:MGI:2442284]	215693
ENSMUSG00000113407	1.29633	3.79535e-07	2.5074e-06	38.6068	19.8838	43.2874	67.5614	109.201	71.3415	33.926	82.7012	Gm47437	12	processed_pseudogene	predicted gene, 47437 [Source:MGI Symbol;Acc:MGI:6096389]	NA
ENSMUSG00000045731	1.29566	0.192311	NA	4.17371	0	5.84964	1.9871	7.73103	14.6879	3.34112	8.13536	Pnoc	14	protein_coding	prepronociceptin [Source:MGI Symbol;Acc:MGI:105308]	18155
ENSMUSG00000085151	1.29448	0.276871	NA	0	3.13955	0	1.9871	5.79827	0	1.04652	2.59513	1110018N20Rik	2	lncRNA	RIKEN cDNA 1110018N20 gene [Source:MGI Symbol;Acc:MGI:1915753]	NA
ENSMUSG00000105261	1.29295	0.0120253	0.033752	4.17371	7.32561	12.8692	15.8968	25.1259	17.8354	8.12285	19.6193	Gm43333	5	TEC	predicted gene 43333 [Source:MGI Symbol;Acc:MGI:5663470]	NA
ENSMUSG00000027748	1.29244	0.134607	NA	2.08685	2.09303	2.33986	1.9871	9.66379	4.19656	2.17325	5.28248	Trpc4	3	protein_coding	transient receptor potential cation channel, subfamily C, member 4 [Source:MGI Symbol;Acc:MGI:109525]	22066
ENSMUSG00000037157	1.29142	0.00230643	0.00779523	6.26056	9.41864	14.0391	36.7614	19.3276	15.7371	9.90612	23.942	Il22ra1	4	protein_coding	interleukin 22 receptor, alpha 1 [Source:MGI Symbol;Acc:MGI:2663588]	230828
ENSMUSG00000113718	1.28938	0.115708	0.222742	0	2.09303	4.67972	8.94196	2.89914	4.19656	2.25758	5.34588	Gm2645	13	processed_pseudogene	predicted gene 2645 [Source:MGI Symbol;Acc:MGI:3780813]	NA
ENSMUSG00000097885	1.28801	0.0707351	0.150312	4.17371	2.09303	3.50979	3.9742	15.4621	4.19656	3.25884	7.87761	5031434O11Rik	3	lncRNA	RIKEN cDNA 5031434O11 gene [Source:MGI Symbol;Acc:MGI:1923230]	NA
ENSMUSG00000020108	1.28637	6.79987e-300	1.24438e-296	3325.4	3422.11	3343.66	8334.9	8049.94	8231.55	3363.72	8205.46	Ddit4	10	protein_coding	DNA-damage-inducible transcript 4 [Source:MGI Symbol;Acc:MGI:1921997]	74747
ENSMUSG00000014603	1.2811	0.0120372	0.0337807	12.5211	4.18606	16.379	25.8323	17.3948	36.7199	11.0287	26.649	Alx3	3	protein_coding	aristaless-like homeobox 3 [Source:MGI Symbol;Acc:MGI:1277097]	11694
ENSMUSG00000059852	1.27792	0.00300088	0.00985282	10.4343	8.37213	9.35943	15.8968	23.1931	29.3759	9.38861	22.8219	Kcng2	18	protein_coding	potassium voltage-gated channel, subfamily G, member 2 [Source:MGI Symbol;Acc:MGI:3694646]	240444
ENSMUSG00000040613	1.2776	1.48724e-53	1.54321e-51	331.81	311.862	386.076	833.589	868.775	786.854	343.249	829.739	Apobec1	6	protein_coding	apolipoprotein B mRNA editing enzyme, catalytic polypeptide 1 [Source:MGI Symbol;Acc:MGI:103298]	11810
ENSMUSG00000097164	1.2771	0.0105951	0.0301369	4.17371	10.4652	4.67972	16.8904	13.5293	16.7862	6.43953	15.7353	Cep83os	10	lncRNA	centrosomal protein 83, opposite strand [Source:MGI Symbol;Acc:MGI:1914973]	NA
ENSMUSG00000025229	1.27708	0.0517974	0.116749	2.08685	6.2791	2.33986	1.9871	9.66379	14.6879	3.5686	8.77961	Pitx3	19	protein_coding	paired-like homeodomain transcription factor 3 [Source:MGI Symbol;Acc:MGI:1100498]	18742
ENSMUSG00000104901	1.27634	0.1729	0.303875	5.21713	0	0	0	7.73103	5.2457	1.73904	4.32558	Gm42692	3	TEC	predicted gene 42692 [Source:MGI Symbol;Acc:MGI:5662829]	NA
ENSMUSG00000027901	1.27508	0.0290695	0.0723144	5.21713	6.2791	9.35943	17.8839	15.4621	16.7862	6.95189	16.7107	Dennd2d	3	protein_coding	DENN/MADD domain containing 2D [Source:MGI Symbol;Acc:MGI:2181193]	72121
ENSMUSG00000040231	1.27217	0.0153371	0.0417718	3.13028	7.32561	3.50979	15.8968	11.5965	6.29484	4.65523	11.2627	Syngr4	7	protein_coding	synaptogyrin 4 [Source:MGI Symbol;Acc:MGI:1928903]	58867
ENSMUSG00000103621	1.269	0.0312988	0.0769286	4.17371	0	11.6993	7.94841	14.4957	14.6879	5.291	12.3773	Gm38366	9	TEC	predicted gene, 38366 [Source:MGI Symbol;Acc:MGI:5611594]	NA
ENSMUSG00000081326	1.26826	0.00840643	0.0245604	12.5211	7.32561	7.01957	24.8388	21.2603	18.8845	8.95544	21.6612	Gm14417	2	unprocessed_pseudogene	predicted gene 14417 [Source:MGI Symbol;Acc:MGI:3652249]	NA
ENSMUSG00000039496	1.26807	2.33952e-05	0.000115513	23.9988	12.5582	21.0587	37.7549	47.3526	53.5061	19.2052	46.2045	Cdnf	2	protein_coding	cerebral dopamine neurotrophic factor [Source:MGI Symbol;Acc:MGI:3606576]	227526
ENSMUSG00000022376	1.26316	0.0842944	0.173201	4.17371	4.18606	2.33986	11.9226	9.66379	4.19656	3.56654	8.59432	Adcy8	15	protein_coding	adenylate cyclase 8 [Source:MGI Symbol;Acc:MGI:1341110]	11514
ENSMUSG00000026170	1.26211	0.00256687	0.00857327	14.608	4.18606	16.379	26.8259	38.6552	17.8354	11.7243	27.7721	Cyp27a1	1	protein_coding	cytochrome P450, family 27, subfamily a, polypeptide 1 [Source:MGI Symbol;Acc:MGI:88594]	104086
ENSMUSG00000103785	1.25813	0.0158318	0.0429623	10.4343	0	11.6993	18.8775	13.5293	19.9336	7.37785	17.4468	Gm35025	9	lncRNA	predicted gene, 35025 [Source:MGI Symbol;Acc:MGI:5594184]	NA
ENSMUSG00000066196	1.25259	0.0431285	0.100236	2.08685	2.09303	15.2091	24.8388	10.6302	9.44225	6.46299	14.9704	Spag8	4	protein_coding	sperm associated antigen 8 [Source:MGI Symbol;Acc:MGI:3056295]	433700
ENSMUSG00000110186	1.25256	0.272297	NA	4.17371	0	0	2.98065	0	7.34397	1.39124	3.44154	Gm7789	7	transcribed_unprocessed_pseudogene	predicted pseudogene 7789 [Source:MGI Symbol;Acc:MGI:3648689]	NA
ENSMUSG00000102964	1.25059	0.076783	0.160686	4.17371	2.09303	4.67972	9.93551	11.5965	4.19656	3.64882	8.5762	9430034N14Rik	1	TEC	RIKEN cDNA 9430034N14 gene [Source:MGI Symbol;Acc:MGI:2444791]	NA
ENSMUSG00000108490	1.24845	0.0593697	0.130414	1.04343	4.18606	5.84964	3.9742	15.4621	6.29484	3.69305	8.57703	1700110I07Rik	7	lncRNA	RIKEN cDNA 1700110I07 gene [Source:MGI Symbol;Acc:MGI:1924251]	77001
ENSMUSG00000107374	1.24313	0.00845439	0.0246791	10.4343	6.2791	18.7189	25.8323	31.8905	25.1793	11.8107	27.6341	Gm43172	5	TEC	predicted gene 43172 [Source:MGI Symbol;Acc:MGI:5663309]	NA
ENSMUSG00000041205	1.24261	1.29602e-06	7.88185e-06	41.7371	37.6746	30.4181	67.5614	94.7051	98.6191	36.6099	86.9619	Map6d1	16	protein_coding	MAP6 domain containing 1 [Source:MGI Symbol;Acc:MGI:3607784]	208158
ENSMUSG00000092224	1.24242	0.0275648	0.0691267	4.17371	5.23258	9.35943	17.8839	16.4284	9.44225	6.25524	14.5849	Gm8815	17	unprocessed_pseudogene	predicted gene 8815 [Source:MGI Symbol;Acc:MGI:3648635]	NA
ENSMUSG00000041460	1.24221	0.0397584	0.093859	7.30399	8.37213	9.35943	18.8775	20.294	19.9336	8.34518	19.7017	Cacna2d4	6	protein_coding	calcium channel, voltage-dependent, alpha 2/delta subunit 4 [Source:MGI Symbol;Acc:MGI:2442632]	319734
ENSMUSG00000039153	1.24072	0.0932616	0.187876	5.21713	0	4.67972	9.93551	3.86552	9.44225	3.29895	7.74776	Runx2	17	protein_coding	runt related transcription factor 2 [Source:MGI Symbol;Acc:MGI:99829]	12393
ENSMUSG00000068062	1.23561	6.53303e-12	7.59734e-11	90.7781	81.6283	85.4048	213.613	194.242	199.336	85.9371	202.397	Gm14164	2	lncRNA	predicted gene 14164 [Source:MGI Symbol;Acc:MGI:3650730]	791417
ENSMUSG00000107756	1.23409	0.0614152	0.133957	3.13028	6.2791	2.33986	5.9613	14.4957	7.34397	3.91641	9.26699	Gm44164	6	TEC	predicted gene, 44164 [Source:MGI Symbol;Acc:MGI:5690556]	NA
ENSMUSG00000089634	1.23324	0.0489127	0.11129	9.39084	2.09303	1.16993	9.93551	3.86552	16.7862	4.21793	10.1958	Nat8b-ps	6	processed_pseudogene	N-acetyltransferase 8B, pseudogene [Source:MGI Symbol;Acc:MGI:3644831]	NA
ENSMUSG00000090698	1.23015	0.0362927	0.087042	10.4343	1.04652	2.33986	10.9291	15.4621	6.29484	4.60688	10.8953	Apold1	6	protein_coding	apolipoprotein L domain containing 1 [Source:MGI Symbol;Acc:MGI:2685921]	381823
ENSMUSG00000114477	1.22993	0.133367	0.248306	0	1.04652	7.01957	8.94196	1.93276	7.34397	2.6887	6.0729	Gm8795	13	processed_pseudogene	predicted gene 8795 [Source:MGI Symbol;Acc:MGI:3643764]	NA
ENSMUSG00000085274	1.22909	0.0294864	0.0731707	5.21713	14.6512	5.84964	11.9226	17.3948	31.4742	8.57267	20.2639	BC046401	2	lncRNA	cDNA sequence BC046401 [Source:MGI Symbol;Acc:MGI:2683561]	NA
ENSMUSG00000042064	1.22795	0.172664	0.303557	8.34742	0	5.84964	19.871	3.86552	9.44225	4.73235	11.0596	Myo3b	2	protein_coding	myosin IIIB [Source:MGI Symbol;Acc:MGI:2448580]	329421
ENSMUSG00000027273	1.22596	0.0427133	0.099493	3.13028	4.18606	4.67972	11.9226	11.5965	4.19656	3.99869	9.23857	Snap25	2	protein_coding	synaptosomal-associated protein 25 [Source:MGI Symbol;Acc:MGI:98331]	20614
ENSMUSG00000107451	1.2252	1.02265e-05	5.36789e-05	34.4331	43.9537	33.9279	70.5421	90.8396	101.767	37.4382	87.7161	Gm44421	6	lncRNA	predicted gene, 44421 [Source:MGI Symbol;Acc:MGI:5690813]	NA
ENSMUSG00000085823	1.22305	0.060572	0.13252	1.04343	4.18606	7.01957	11.9226	7.73103	8.39311	4.08302	9.34892	Gm13012	4	lncRNA	predicted gene 13012 [Source:MGI Symbol;Acc:MGI:3652270]	NA
ENSMUSG00000041794	1.22177	0.0093664	0.0270278	15.6514	6.2791	9.35943	22.8517	25.1259	25.1793	10.43	24.3856	Myrip	9	protein_coding	myosin VIIA and Rab interacting protein [Source:MGI Symbol;Acc:MGI:2384407]	245049
ENSMUSG00000058740	1.22136	0.00992059	0.0284192	16.6948	4.18606	9.35943	21.8581	15.4621	33.5725	10.0801	23.6309	Kcnt1	2	protein_coding	potassium channel, subfamily T, member 1 [Source:MGI Symbol;Acc:MGI:1924627]	227632
ENSMUSG00000085260	1.21983	0.154427	0.278102	2.08685	4.18606	0	0	8.69741	6.29484	2.09097	4.99742	Med9os	11	lncRNA	mediator complex subunit 9, opposite strand [Source:MGI Symbol;Acc:MGI:1916628]	100504121
ENSMUSG00000109021	1.2185	0.075	0.157702	4.17371	2.09303	2.33986	4.96775	3.86552	11.5405	2.86887	6.79127	Gm44812	7	lncRNA	predicted gene 44812 [Source:MGI Symbol;Acc:MGI:5753388]	NA
ENSMUSG00000087530	1.21634	0.362574	NA	0	2.09303	0	0.993551	1.93276	2.09828	0.697677	1.67486	Gm15533	7	lncRNA	predicted gene 15533 [Source:MGI Symbol;Acc:MGI:3782982]	NA
ENSMUSG00000032338	1.21505	9.27556e-05	0.000417431	26.0857	12.5582	18.7189	37.7549	48.319	47.2113	19.1209	44.4284	Hcn4	9	protein_coding	hyperpolarization-activated, cyclic nucleotide-gated K+ 4 [Source:MGI Symbol;Acc:MGI:1298209]	330953
ENSMUSG00000027438	1.21392	4.07479e-67	6.40824e-65	321.376	285.699	320.56	747.15	678.398	724.955	309.212	716.834	Napb	2	protein_coding	N-ethylmaleimide sensitive fusion protein attachment protein beta [Source:MGI Symbol;Acc:MGI:104562]	17957
ENSMUSG00000002633	1.21358	0.245625	NA	0	2.09303	2.33986	1.9871	1.93276	6.29484	1.47763	3.4049	Shh	5	protein_coding	sonic hedgehog [Source:MGI Symbol;Acc:MGI:98297]	20423
ENSMUSG00000039114	1.21328	0.126212	NA	6.26056	5.23258	0	13.9097	3.86552	9.44225	3.83105	9.07249	Nrn1	13	protein_coding	neuritin 1 [Source:MGI Symbol;Acc:MGI:1915654]	68404
ENSMUSG00000040618	1.21212	0	0	5972.58	6128.4	6178.39	14165.1	14067.6	14108.8	6093.12	14113.8	Pck2	14	protein_coding	phosphoenolpyruvate carboxykinase 2 (mitochondrial) [Source:MGI Symbol;Acc:MGI:1860456]	74551
ENSMUSG00000044058	1.21167	5.60538e-05	0.000261316	23.9988	19.8838	30.4181	37.7549	70.5457	62.9484	24.7669	57.083	Mthfr-ps1	5	processed_pseudogene	5,10-methylenetetrahydrofolate reductase, pseudogene 1 [Source:MGI Symbol;Acc:MGI:2384077]	NA
ENSMUSG00000079455	1.20993	0.2392	NA	0	2.09303	2.33986	0	3.86552	6.29484	1.47763	3.38678	Gm16026	1	transcribed_unprocessed_pseudogene	predicted pseudogene 16026 [Source:MGI Symbol;Acc:MGI:3783243]	NA
ENSMUSG00000083620	1.20919	0.000557234	0.00215921	14.608	23.0234	11.6993	33.7807	29.9578	51.4078	16.4435	38.3821	Gm15529	6	processed_pseudogene	predicted gene 15529 [Source:MGI Symbol;Acc:MGI:3782977]	NA
ENSMUSG00000073565	1.20794	0.123599	NA	4.17371	2.09303	2.33986	3.9742	9.66379	6.29484	2.86887	6.64428	Prr16	18	protein_coding	proline rich 16 [Source:MGI Symbol;Acc:MGI:1918623]	71373
ENSMUSG00000042857	1.20511	1.16461e-09	1.06032e-08	62.6056	53.3723	58.4964	129.162	128.528	144.781	58.1581	134.157	Gm9776	13	lncRNA	predicted gene 9776 [Source:MGI Symbol;Acc:MGI:3641792]	328309
ENSMUSG00000045288	1.20488	0.218975	NA	2.08685	0	2.33986	1.9871	3.86552	4.19656	1.47557	3.34972	Ush1g	11	protein_coding	USH1 protein network component sans [Source:MGI Symbol;Acc:MGI:2450757]	16470
ENSMUSG00000085286	1.20248	0.102564	NA	2.08685	3.13955	5.84964	7.94841	6.76465	10.4914	3.69202	8.40148	Ube4bos3	4	lncRNA	ubiquitination factor E4B, opposite strand 3 [Source:MGI Symbol;Acc:MGI:1921560]	74310
ENSMUSG00000090291	1.20232	0.0292034	0.0725908	4.17371	8.37213	4.67972	15.8968	17.3948	6.29484	5.74185	13.1955	Lrrc10b	19	protein_coding	leucine rich repeat containing 10B [Source:MGI Symbol;Acc:MGI:2685551]	278795
ENSMUSG00000112352	1.20217	0.414676	NA	2.08685	0	0	0.993551	3.86552	0	0.695618	1.61969	Gm40617	10	lncRNA	predicted gene, 40617 [Source:MGI Symbol;Acc:MGI:5623502]	105245123
ENSMUSG00000034308	1.20153	0.000507109	0.00198293	12.5211	13.6047	17.5489	37.7549	36.7224	25.1793	14.5583	33.2189	Sdr42e1	8	protein_coding	short chain dehydrogenase/reductase family 42E, member 1 [Source:MGI Symbol;Acc:MGI:1921282]	74032
ENSMUSG00000017195	1.19998	0.201745	NA	4.17371	2.09303	2.33986	9.93551	7.73103	2.09828	2.86887	6.58827	Zpbp2	11	protein_coding	zona pellucida binding protein 2 [Source:MGI Symbol;Acc:MGI:1916626]	69376
ENSMUSG00000110212	1.19956	0.039446	0.0932638	10.4343	8.37213	7.01957	13.9097	17.3948	28.3268	8.60866	19.8771	Gm35963	8	lncRNA	predicted gene, 35963 [Source:MGI Symbol;Acc:MGI:5595122]	NA
ENSMUSG00000032487	1.19926	5.21231e-11	5.56329e-10	33.3897	43.9537	63.1762	131.149	93.7388	94.4225	46.8398	106.437	Ptgs2	1	protein_coding	prostaglandin-endoperoxide synthase 2 [Source:MGI Symbol;Acc:MGI:97798]	19225
ENSMUSG00000031831	1.19872	0.000653765	0.00249721	22.9554	9.41864	15.2091	29.8065	37.6888	41.9656	15.861	36.487	Dnaaf1	8	protein_coding	dynein, axonemal assembly factor 1 [Source:MGI Symbol;Acc:MGI:1915520]	68270
ENSMUSG00000058620	1.19856	0.0152144	0.0414882	4.17371	6.2791	11.6993	15.8968	17.3948	16.7862	7.38403	16.6926	Adra2b	2	protein_coding	adrenergic receptor, alpha 2b [Source:MGI Symbol;Acc:MGI:87935]	11552
ENSMUSG00000112406	1.19756	0.00197717	0.00679455	11.4777	17.7908	9.35943	29.8065	29.9578	29.3759	12.876	29.7134	4921515L22Rik	10	lncRNA	RIKEN cDNA 4921515L22 gene [Source:MGI Symbol;Acc:MGI:1918118]	NA
ENSMUSG00000063873	1.19719	0.226401	NA	0	0	4.67972	1.9871	1.93276	6.29484	1.55991	3.4049	Slc24a3	2	protein_coding	solute carrier family 24 (sodium/potassium/calcium exchanger), member 3 [Source:MGI Symbol;Acc:MGI:2137513]	94249
ENSMUSG00000039385	1.19381	0.00445119	0.0140364	10.4343	16.7443	4.67972	37.7549	22.2267	13.6388	10.6194	24.5402	Cdh6	15	protein_coding	cadherin 6 [Source:MGI Symbol;Acc:MGI:107435]	12563
ENSMUSG00000109599	1.19308	0.0847041	0.173776	4.17371	4.18606	7.01957	9.93551	15.4621	9.44225	5.12645	11.6133	Gm31812	1	lncRNA	predicted gene, 31812 [Source:MGI Symbol;Acc:MGI:5590971]	NA
ENSMUSG00000002057	1.19289	0.400437	NA	0	0	2.33986	2.98065	0	2.09828	0.779953	1.69298	Foxn1	11	protein_coding	forkhead box N1 [Source:MGI Symbol;Acc:MGI:102949]	15218
ENSMUSG00000072663	1.18945	0.00217502	0.00739954	28.1725	20.9303	9.35943	58.6195	31.8905	44.0638	19.4874	44.8579	Spef2	15	protein_coding	sperm flagellar 2 [Source:MGI Symbol;Acc:MGI:2443727]	320277
ENSMUSG00000021388	1.18742	0.153414	NA	6.26056	1.04652	2.33986	10.9291	3.86552	7.34397	3.21565	7.37952	Aspn	13	protein_coding	asporin [Source:MGI Symbol;Acc:MGI:1913945]	66695
ENSMUSG00000089889	1.1858	0.0078805	0.0232439	7.30399	10.4652	10.5294	23.8452	18.3612	22.0319	9.43284	21.4128	0610040B10Rik	5	lncRNA	RIKEN cDNA 0610040B10 gene [Source:MGI Symbol;Acc:MGI:1914922]	NA
ENSMUSG00000102931	1.18436	0.0587372	0.12925	5.21713	2.09303	4.67972	10.9291	5.79827	10.4914	3.99663	9.07291	Gm38114	6	TEC	predicted gene, 38114 [Source:MGI Symbol;Acc:MGI:5611342]	NA
ENSMUSG00000097402	1.18434	0.244772	NA	2.08685	0	4.67972	7.94841	2.89914	4.19656	2.25552	5.0147	Gm17399	9	lncRNA	predicted gene, 17399 [Source:MGI Symbol;Acc:MGI:4937033]	100502695
ENSMUSG00000108954	1.18321	0.118655	0.226917	2.08685	2.09303	9.35943	14.9033	5.79827	9.44225	4.51311	10.0479	Gm44901	7	TEC	predicted gene 44901 [Source:MGI Symbol;Acc:MGI:5753477]	NA
ENSMUSG00000116226	1.18314	0.000798488	0.00299712	12.5211	23.0234	16.379	47.6904	37.6888	32.5233	17.3078	39.3008	Gm49502	15	TEC	predicted gene, 49502 [Source:MGI Symbol;Acc:MGI:6155188]	NA
ENSMUSG00000103030	1.17999	0.117271	0.224889	1.04343	6.2791	0	4.96775	4.8319	7.34397	2.44084	5.71454	E330011M16Rik	1	TEC	RIKEN cDNA E330011M16 gene [Source:MGI Symbol;Acc:MGI:3704186]	NA
ENSMUSG00000010476	1.17987	0.0442315	0.102263	0	4.18606	11.6993	13.9097	14.4957	6.29484	5.29512	11.5667	Ebf3	7	protein_coding	early B cell factor 3 [Source:MGI Symbol;Acc:MGI:894289]	13593
ENSMUSG00000035773	1.17861	0.00307964	0.0100606	8.34742	11.5117	9.35943	13.9097	25.1259	27.2776	9.73951	22.1044	Kiss1r	10	protein_coding	KISS1 receptor [Source:MGI Symbol;Acc:MGI:2148793]	114229
ENSMUSG00000028542	1.17714	1.52036e-61	1.98732e-59	549.886	597.561	575.605	1313.47	1291.08	1291.49	574.351	1298.68	Slc6a9	4	protein_coding	solute carrier family 6 (neurotransmitter transporter, glycine), member 9 [Source:MGI Symbol;Acc:MGI:95760]	14664
ENSMUSG00000020251	1.1753	0.128025	NA	5.21713	3.13955	2.33986	5.9613	3.86552	14.6879	3.56551	8.17159	Glt8d2	10	protein_coding	glycosyltransferase 8 domain containing 2 [Source:MGI Symbol;Acc:MGI:1922032]	74782
ENSMUSG00000096953	1.17455	0.178524	NA	4.17371	3.13955	0	10.9291	4.8319	1.04914	2.43775	5.60336	Gm26571	12	lncRNA	predicted gene, 26571 [Source:MGI Symbol;Acc:MGI:5477065]	NA
ENSMUSG00000110622	1.17448	0.0269849	0.0678497	6.26056	2.09303	9.35943	11.9226	6.76465	20.9828	5.90434	13.2233	Iqcn	8	protein_coding	IQ motif containing N [Source:MGI Symbol;Acc:MGI:3708784]	637079
ENSMUSG00000103056	1.16935	0.154931	NA	4.17371	2.09303	1.16993	4.96775	7.73103	4.19656	2.47889	5.63178	Gm38268	1	TEC	predicted gene, 38268 [Source:MGI Symbol;Acc:MGI:5611496]	NA
ENSMUSG00000044043	1.16886	0.00298382	0.00980322	12.5211	6.2791	14.0391	27.8194	18.3612	27.2776	10.9465	24.4861	Pcdhb14	18	protein_coding	protocadherin beta 14 [Source:MGI Symbol;Acc:MGI:2136749]	93885
ENSMUSG00000084960	1.16825	1.92429e-05	9.63581e-05	28.1725	32.442	26.9084	67.5614	52.1845	77.6363	29.1743	65.7941	B430010I23Rik	8	lncRNA	RIKEN cDNA B430010I23 gene [Source:MGI Symbol;Acc:MGI:1926099]	NA
ENSMUSG00000092103	1.1668	0.108428	NA	5.21713	6.2791	1.16993	11.9226	11.5965	5.2457	4.22205	9.58828	Gm17039	13	lncRNA	predicted gene 17039 [Source:MGI Symbol;Acc:MGI:4937866]	102636903
ENSMUSG00000027674	1.16655	0.181404	0.315032	0	0	7.01957	5.9613	6.76465	2.09828	2.33986	4.94141	Pex5l	3	protein_coding	peroxisomal biogenesis factor 5-like [Source:MGI Symbol;Acc:MGI:1916672]	58869
ENSMUSG00000027015	1.16583	0.00295262	0.00971658	12.5211	16.7443	11.6993	35.7678	27.0586	29.3759	13.6549	30.7341	Cybrd1	2	protein_coding	cytochrome b reductase 1 [Source:MGI Symbol;Acc:MGI:2654575]	73649
ENSMUSG00000075020	1.1658	0.203782	NA	3.13028	2.09303	2.33986	1.9871	8.69741	6.29484	2.52106	5.65978	Mir670hg	2	lncRNA	MIR670 host gene (non-protein coding) [Source:MGI Symbol;Acc:MGI:3041234]	NA
ENSMUSG00000035085	1.16444	0.000809549	0.00303468	22.9554	18.8373	18.7189	45.7033	34.7896	55.6044	20.1705	45.3658	1700020L24Rik	11	protein_coding	RIKEN cDNA 1700020L24 gene [Source:MGI Symbol;Acc:MGI:1913580]	66330
ENSMUSG00000039830	1.16164	0.13599	0.252232	4.17371	4.18606	0	7.94841	1.93276	9.44225	2.78659	6.44114	Olig2	16	protein_coding	oligodendrocyte transcription factor 2 [Source:MGI Symbol;Acc:MGI:1355331]	50913
ENSMUSG00000086657	1.16102	0.00756288	0.0224114	3.13028	11.5117	22.2286	35.7678	23.1931	22.0319	12.2902	26.9976	Stamos	2	lncRNA	signal transducing adaptor molecule (SH3 domain and ITAM motif) 1, opposite strand [Source:MGI Symbol;Acc:MGI:1918207]	70957
ENSMUSG00000078302	1.16089	7.47126e-05	0.000341577	16.6948	16.7443	28.0783	42.7227	47.3526	46.1621	20.5058	45.4125	Foxd1	13	protein_coding	forkhead box D1 [Source:MGI Symbol;Acc:MGI:1347463]	15229
ENSMUSG00000049799	1.16022	0.0429727	0.0999355	4.17371	10.4652	5.84964	22.8517	13.5293	9.44225	6.8295	15.2744	Lrrc19	4	protein_coding	leucine rich repeat containing 19 [Source:MGI Symbol;Acc:MGI:2140219]	100061
ENSMUSG00000032482	1.15871	4.14348e-24	1.21409e-22	190.947	251.164	216.437	465.975	492.853	511.98	219.516	490.27	Cspg5	9	protein_coding	chondroitin sulfate proteoglycan 5 [Source:MGI Symbol;Acc:MGI:1352747]	29873
ENSMUSG00000034379	1.15723	5.63222e-17	1.04784e-15	97.0387	104.652	88.9146	213.613	213.57	222.418	96.8683	216.534	Wdr5b	16	protein_coding	WD repeat domain 5B [Source:MGI Symbol;Acc:MGI:1916794]	69544
ENSMUSG00000044231	1.15671	1.17473e-05	6.11358e-05	27.1291	41.8606	42.1174	107.303	56.05	83.9311	37.0357	82.4282	Nhlrc1	13	protein_coding	NHL repeat containing 1 [Source:MGI Symbol;Acc:MGI:2145264]	105193
ENSMUSG00000062944	1.15168	4.19757e-22	1.09879e-20	138.776	145.466	115.823	306.014	291.846	293.759	133.355	297.206	9130023H24Rik	7	protein_coding	RIKEN cDNA 9130023H24 gene [Source:MGI Symbol;Acc:MGI:2442738]	100043133
ENSMUSG00000013707	1.15135	0.00408479	0.01299	6.26056	15.6977	10.5294	27.8194	20.294	24.1302	10.8292	24.0812	Tnfaip8l2	3	protein_coding	tumor necrosis factor, alpha-induced protein 8-like 2 [Source:MGI Symbol;Acc:MGI:1917019]	69769
ENSMUSG00000060882	1.14974	0.0708401	0.150491	7.30399	4.18606	0	9.93551	3.86552	12.5897	3.83002	8.7969	Kcnd2	6	protein_coding	potassium voltage-gated channel, Shal-related family, member 2 [Source:MGI Symbol;Acc:MGI:102663]	16508
ENSMUSG00000115003	1.14894	0.197923	0.336446	1.04343	3.13955	1.16993	2.98065	5.79827	3.14742	1.7843	3.97545	Gm48933	14	lncRNA	predicted gene, 48933 [Source:MGI Symbol;Acc:MGI:6118248]	NA
ENSMUSG00000095113	1.14784	0.345913	NA	2.08685	1.04652	0	0.993551	0	6.29484	1.04446	2.42946	Gm3633	14	protein_coding	predicted gene 3633 [Source:MGI Symbol;Acc:MGI:3781809]	118568142
ENSMUSG00000109780	1.14711	0.0129472	0.036023	4.17371	18.8373	9.35943	11.9226	36.7224	23.0811	10.7901	23.9087	Gm45447	2	lncRNA	predicted gene 45447 [Source:MGI Symbol;Acc:MGI:5791283]	NA
ENSMUSG00000055421	1.14571	0.0549628	0.122471	5.21713	4.18606	4.67972	5.9613	10.6302	14.6879	4.6943	10.4265	Pcdh9	14	protein_coding	protocadherin 9 [Source:MGI Symbol;Acc:MGI:1306801]	211712
ENSMUSG00000099470	1.14568	0.0643416	0.139134	6.26056	4.18606	7.01957	11.9226	5.79827	20.9828	5.82207	12.9012	Gm29340	2	lncRNA	predicted gene 29340 [Source:MGI Symbol;Acc:MGI:5580046]	NA
ENSMUSG00000027122	1.14463	0	0	4721.51	4780.49	4810.75	10457.1	10554.8	10628.8	4770.91	10546.9	Arl14ep	2	protein_coding	ADP-ribosylation factor-like 14 effector protein [Source:MGI Symbol;Acc:MGI:1926020]	212772
ENSMUSG00000085984	1.1445	7.26501e-09	6.00841e-08	50.0845	39.7676	57.3265	128.168	85.0414	111.209	49.0595	108.139	1700001G11Rik	14	lncRNA	RIKEN cDNA 1700001G11 gene [Source:MGI Symbol;Acc:MGI:1916553]	69303
ENSMUSG00000035513	1.14427	9.41352e-05	0.000423072	28.1725	17.7908	23.3986	53.6517	49.2853	50.3587	23.1206	51.0986	Ntng2	2	protein_coding	netrin G2 [Source:MGI Symbol;Acc:MGI:2159341]	171171
ENSMUSG00000094151	1.14367	0.101503	0.201009	6.26056	2.09303	2.33986	7.94841	12.5629	3.14742	3.56448	7.88625	Gm7233	14	protein_coding	predicted gene 7233 [Source:MGI Symbol;Acc:MGI:3648176]	NA
ENSMUSG00000061601	1.14339	0.000111237	0.000493108	23.9988	29.3025	11.6993	44.7098	53.1508	47.2113	21.6669	48.3573	Pclo	5	protein_coding	piccolo (presynaptic cytomatrix protein) [Source:MGI Symbol;Acc:MGI:1349390]	26875
ENSMUSG00000100841	1.14176	0.0846069	0.173665	8.34742	9.41864	1.16993	11.9226	10.6302	19.9336	6.312	14.1621	Gm21115	7	unprocessed_pseudogene	predicted gene, 21115 [Source:MGI Symbol;Acc:MGI:5434470]	NA
ENSMUSG00000043969	1.14156	0.097467	0.194451	4.17371	2.09303	4.67972	19.871	1.93276	2.09828	3.64882	7.96735	Emx2	19	protein_coding	empty spiracles homeobox 2 [Source:MGI Symbol;Acc:MGI:95388]	13797
ENSMUSG00000047394	1.13935	0.0638734	0.138359	0	15.6977	7.01957	12.9162	19.3276	17.8354	7.57244	16.693	Odf3b	15	protein_coding	outer dense fiber of sperm tails 3B [Source:MGI Symbol;Acc:MGI:1917363]	70113
ENSMUSG00000085527	1.13889	0.082024	0.169313	9.39084	2.09303	9.35943	19.871	19.3276	6.29484	6.94777	15.1645	Gm15535	3	lncRNA	predicted gene 15535 [Source:MGI Symbol;Acc:MGI:3782983]	NA
ENSMUSG00000093568	1.13847	0.0960405	0.19231	2.08685	10.4652	4.67972	11.9226	13.5293	12.5897	5.74391	12.6805	Gm20611	10	lncRNA	predicted gene 20611 [Source:MGI Symbol;Acc:MGI:5313058]	327760
ENSMUSG00000099564	1.1367	0.0850352	0.174313	2.08685	12.5582	7.01957	17.8839	5.79827	24.1302	7.22154	15.9375	Gm28729	9	protein_coding	predicted gene 28729 [Source:MGI Symbol;Acc:MGI:5579435]	102635744
ENSMUSG00000051860	1.13261	0.179574	0.312701	2.08685	4.18606	0	3.9742	1.93276	8.39311	2.09097	4.76669	Samd7	3	protein_coding	sterile alpha motif domain containing 7 [Source:MGI Symbol;Acc:MGI:1923203]	75953
ENSMUSG00000042985	1.13129	0.00714827	0.021343	18.7817	18.8373	11.6993	36.7614	29.9578	41.9656	16.4394	36.2282	Upk3b	5	protein_coding	uroplakin 3B [Source:MGI Symbol;Acc:MGI:2140882]	100647
ENSMUSG00000022229	1.12784	6.41701e-12	7.47537e-11	56.3451	56.5119	50.3069	139.097	115.965	101.767	54.388	118.943	Atp12a	14	protein_coding	ATPase, H+/K+ transporting, nongastric, alpha polypeptide [Source:MGI Symbol;Acc:MGI:1926943]	192113
ENSMUSG00000087385	1.12669	1.25007e-06	7.62772e-06	33.3897	38.7211	28.0783	75.5099	66.6802	77.6363	33.3963	73.2754	Frg2f1	4	protein_coding	FSHD region gene 2 family member 1 [Source:MGI Symbol;Acc:MGI:3035485]	433752
ENSMUSG00000053835	1.12666	0.0655209	0.141365	1.04343	5.23258	8.1895	9.93551	11.5965	9.44225	4.82184	10.3248	H2-T24	17	protein_coding	histocompatibility 2, T region locus 24 [Source:MGI Symbol;Acc:MGI:95958]	15042
ENSMUSG00000111583	1.12617	0.0949473	0.190576	5.21713	4.18606	0	5.9613	4.8319	10.4914	3.1344	7.09486	Gm47962	10	lncRNA	predicted gene, 47962 [Source:MGI Symbol;Acc:MGI:6097239]	NA
ENSMUSG00000037025	1.12403	0.000104647	0.000465843	16.6948	18.8373	25.7384	53.6517	28.9914	50.3587	20.4235	44.3339	Foxa2	2	protein_coding	forkhead box A2 [Source:MGI Symbol;Acc:MGI:1347476]	15376
ENSMUSG00000087110	1.12396	0.140643	0.258812	0	4.18606	4.67972	7.94841	5.79827	5.2457	2.95526	6.33079	Gm11264	4	lncRNA	predicted gene 11264 [Source:MGI Symbol;Acc:MGI:3649480]	102635575
ENSMUSG00000111847	1.12147	6.29591e-05	0.000291215	20.8685	27.2094	25.7384	33.7807	63.781	62.9484	24.6055	53.5034	Gm8899	10	processed_pseudogene	predicted gene 8899 [Source:MGI Symbol;Acc:MGI:3646245]	NA
ENSMUSG00000033029	1.12058	0.127831	NA	5.21713	2.09303	2.33986	6.95486	4.8319	9.44225	3.21667	7.07633	1700088E04Rik	15	protein_coding	RIKEN cDNA 1700088E04 gene [Source:MGI Symbol;Acc:MGI:1920774]	27660
ENSMUSG00000042564	1.12011	0.0021356	0.00728762	12.5211	11.5117	18.7189	28.813	30.9241	32.5233	14.2506	30.7535	Fam227a	15	protein_coding	family with sequence similarity 227, member A [Source:MGI Symbol;Acc:MGI:1922979]	75729
ENSMUSG00000086813	1.11992	0.0369316	0.0883147	8.34742	2.09303	12.8692	17.8839	18.3612	13.6388	7.76989	16.628	Gm13657	2	lncRNA	predicted gene 13657 [Source:MGI Symbol;Acc:MGI:3650031]	NA
ENSMUSG00000097601	1.11852	0.0416691	0.0975574	6.26056	4.18606	10.5294	12.9162	17.3948	14.6879	6.99199	14.9996	Gm26660	14	lncRNA	predicted gene, 26660 [Source:MGI Symbol;Acc:MGI:5477154]	NA
ENSMUSG00000045259	1.11777	0.00528664	0.0163237	25.0422	7.32561	3.50979	26.8259	25.1259	27.2776	11.9592	26.4098	Klhdc9	1	protein_coding	kelch domain containing 9 [Source:MGI Symbol;Acc:MGI:1916124]	68874
ENSMUSG00000079645	1.11586	0.0643285	0.13912	5.21713	6.2791	7.01957	14.9033	13.5293	11.5405	6.17193	13.3244	Gm17193	12	lncRNA	predicted gene 17193 [Source:MGI Symbol;Acc:MGI:4938020]	NA
ENSMUSG00000027961	1.11577	0.115934	NA	3.13028	4.18606	4.67972	5.9613	13.5293	6.29484	3.99869	8.59515	Lrrc39	3	protein_coding	leucine rich repeat containing 39 [Source:MGI Symbol;Acc:MGI:1924557]	109245
ENSMUSG00000105995	1.11545	0.0283725	0.0708785	5.21713	9.41864	14.0391	14.9033	16.4284	30.425	9.55831	20.5856	Gm43554	3	processed_pseudogene	predicted gene 43554 [Source:MGI Symbol;Acc:MGI:5663691]	NA
ENSMUSG00000070337	1.11431	0.0552	0.122904	8.34742	4.18606	8.1895	9.93551	25.1259	9.44225	6.90766	14.8345	Gpr179	11	protein_coding	G protein-coupled receptor 179 [Source:MGI Symbol;Acc:MGI:2443409]	217143
ENSMUSG00000042320	1.11382	0.01918	0.0507018	12.5211	10.4652	5.84964	13.9097	28.9914	19.9336	9.61198	20.9449	Prox2	12	protein_coding	prospero homeobox 2 [Source:MGI Symbol;Acc:MGI:1920672]	73422
ENSMUSG00000047674	1.11365	0.00226932	0.007684	14.608	4.18606	18.7189	33.7807	23.1931	23.0811	12.5043	26.685	Pdha2	3	protein_coding	pyruvate dehydrogenase E1 alpha 2 [Source:MGI Symbol;Acc:MGI:97533]	18598
ENSMUSG00000037621	1.11152	0.192511	0.329808	2.08685	4.18606	0	3.9742	7.73103	2.09828	2.09097	4.60117	Atoh8	6	protein_coding	atonal bHLH transcription factor 8 [Source:MGI Symbol;Acc:MGI:1918343]	71093
ENSMUSG00000080720	1.10758	0.0115129	0.0324788	6.26056	8.37213	11.6993	15.8968	17.3948	23.0811	8.77733	18.7909	Gm16077	15	processed_pseudogene	predicted gene 16077 [Source:MGI Symbol;Acc:MGI:3802018]	NA
ENSMUSG00000032715	1.1075	0	0	4984.45	5178.16	5090.36	10898.3	11004.2	10962.5	5084.32	10955	Trib3	2	protein_coding	tribbles pseudokinase 3 [Source:MGI Symbol;Acc:MGI:1345675]	228775
ENSMUSG00000109299	1.10537	0.359241	NA	0	2.09303	1.16993	1.9871	2.89914	2.09828	1.08765	2.32817	Gm45164	8	lncRNA	predicted gene 45164 [Source:MGI Symbol;Acc:MGI:5753740]	NA
ENSMUSG00000084497	1.10493	0.291387	0.447825	2.08685	0	1.16993	3.9742	2.89914	0	1.08559	2.29111	Gm22107	15	snRNA	predicted gene, 22107 [Source:MGI Symbol;Acc:MGI:5451884]	NA
ENSMUSG00000087120	1.10331	0.0035842	0.0115329	12.5211	12.5582	15.2091	28.813	26.0922	31.4742	13.4295	28.7931	Gm12279	11	lncRNA	predicted gene 12279 [Source:MGI Symbol;Acc:MGI:3649630]	NA
ENSMUSG00000000093	1.10241	0.062697	0.136192	0	6.2791	7.01957	6.95486	10.6302	10.4914	4.43289	9.35881	Tbx2	11	protein_coding	T-box 2 [Source:MGI Symbol;Acc:MGI:98494]	21385
ENSMUSG00000091705	1.09979	0.00225903	0.00765304	19.8251	14.6512	4.67972	32.7872	21.2603	31.4742	13.052	28.5072	H2-Q2	17	protein_coding	histocompatibility 2, Q region locus 2 [Source:MGI Symbol;Acc:MGI:95931]	15013
ENSMUSG00000025425	1.0995	0.078452	0.163347	2.08685	10.4652	2.33986	7.94841	7.73103	16.7862	4.96396	10.8219	St8sia5	18	protein_coding	ST8 alpha-N-acetyl-neuraminide alpha-2,8-sialyltransferase 5 [Source:MGI Symbol;Acc:MGI:109243]	225742
ENSMUSG00000115692	1.09757	0.0688108	0.146982	4.17371	6.2791	9.35943	15.8968	13.5293	12.5897	6.60408	14.0053	Gm49163	17	lncRNA	predicted gene, 49163 [Source:MGI Symbol;Acc:MGI:6118588]	NA
ENSMUSG00000101711	1.09656	0.0147122	0.0403317	7.30399	6.2791	7.01957	14.9033	16.4284	12.5897	6.86755	14.6405	Gm28306	1	lncRNA	predicted gene 28306 [Source:MGI Symbol;Acc:MGI:5579012]	NA
ENSMUSG00000107402	1.09625	3.25495e-07	2.16817e-06	70.953	38.7211	50.3069	100.349	108.234	134.29	53.327	114.291	4732416N19Rik	6	TEC	RIKEN cDNA 4732416N19 gene [Source:MGI Symbol;Acc:MGI:2444634]	NA
ENSMUSG00000031075	1.09517	0.0364409	0.0873593	4.17371	10.4652	18.7189	21.8581	19.3276	29.3759	11.1192	23.5205	Ano1	7	protein_coding	anoctamin 1, calcium activated chloride channel [Source:MGI Symbol;Acc:MGI:2142149]	101772
ENSMUSG00000050854	1.09433	1.29159e-46	1.02361e-44	357.895	393.49	349.809	786.892	759.574	807.837	367.065	784.768	Tmem125	4	protein_coding	transmembrane protein 125 [Source:MGI Symbol;Acc:MGI:1923409]	230678
ENSMUSG00000107726	1.09431	0.166658	NA	6.26056	0	11.6993	17.8839	12.5629	7.34397	5.98662	12.5969	Gm44037	4	lncRNA	predicted gene, 44037 [Source:MGI Symbol;Acc:MGI:5690429]	NA
ENSMUSG00000028125	1.09314	0.00955221	0.0274851	4.17371	14.6512	16.379	33.7807	13.5293	27.2776	11.7346	24.8626	Abca4	3	protein_coding	ATP-binding cassette, sub-family A (ABC1), member 4 [Source:MGI Symbol;Acc:MGI:109424]	11304
ENSMUSG00000091534	1.09243	0.0998585	NA	4.17371	9.41864	1.16993	6.95486	14.4957	10.4914	4.92076	10.6473	Gm17195	12	processed_pseudogene	predicted gene 17195 [Source:MGI Symbol;Acc:MGI:4938022]	NA
ENSMUSG00000087484	1.091	0.0984215	0.195948	5.21713	3.13955	2.33986	8.94196	7.73103	6.29484	3.56551	7.65594	2900089D17Rik	5	lncRNA	RIKEN cDNA 2900089D17 gene [Source:MGI Symbol;Acc:MGI:1914527]	NA
ENSMUSG00000097259	1.09087	0.347861	NA	1.04343	0	2.33986	0	4.8319	2.09828	1.12776	2.31006	Gm26766	15	lncRNA	predicted gene, 26766 [Source:MGI Symbol;Acc:MGI:5477260]	NA
ENSMUSG00000109147	1.08715	0.0917842	0.185336	7.30399	1.04652	5.84964	11.9226	9.66379	8.39311	4.73338	9.99317	4930431P19Rik	7	transcribed_processed_pseudogene	RIKEN cDNA 4930431P19 gene [Source:MGI Symbol;Acc:MGI:1921136]	NA
ENSMUSG00000097452	1.08689	0.0531748	0.119279	16.6948	8.37213	5.84964	15.8968	26.0922	24.1302	10.3055	22.0397	Gm2824	15	lncRNA	predicted gene 2824 [Source:MGI Symbol;Acc:MGI:3780995]	NA
ENSMUSG00000097463	1.08677	0.168774	NA	2.08685	2.09303	9.35943	7.94841	7.73103	12.5897	4.51311	9.42304	4930448E22Rik	9	lncRNA	RIKEN cDNA 4930448E22 gene [Source:MGI Symbol;Acc:MGI:1921931]	NA
ENSMUSG00000067872	1.08676	1.2671e-06	7.71994e-06	31.3028	36.6281	31.5881	65.5743	67.6465	78.6854	33.173	70.6354	Ccdc87	19	protein_coding	coiled-coil domain containing 87 [Source:MGI Symbol;Acc:MGI:3026882]	399599
ENSMUSG00000068105	1.08499	0.0942133	0.189464	6.26056	0	4.67972	4.96775	9.66379	8.39311	3.64676	7.67489	Tnfrsf13c	15	protein_coding	tumor necrosis factor receptor superfamily, member 13c [Source:MGI Symbol;Acc:MGI:1919299]	72049
ENSMUSG00000113528	1.08475	0.0539142	0.120616	2.08685	4.18606	14.0391	15.8968	13.5293	12.5897	6.77069	14.0053	Gm32699	13	TEC	predicted gene, 32699 [Source:MGI Symbol;Acc:MGI:5591858]	NA
ENSMUSG00000081540	1.08467	0.025217	0.0640837	4.17371	18.8373	7.01957	18.8775	24.1595	20.9828	10.0102	21.3399	Gm12538	4	processed_pseudogene	predicted gene 12538 [Source:MGI Symbol;Acc:MGI:3650715]	619973
ENSMUSG00000054978	1.08428	0.000476615	0.00187315	16.6948	25.1164	19.8888	51.6646	45.4198	33.5725	20.5667	43.5523	Kbtbd13	9	protein_coding	kelch repeat and BTB (POZ) domain containing 13 [Source:MGI Symbol;Acc:MGI:1921742]	74492
ENSMUSG00000050675	1.08389	0.218583	NA	9.39084	4.18606	0	10.9291	6.76465	11.5405	4.52564	9.74475	Gp1ba	11	protein_coding	glycoprotein 1b, alpha polypeptide [Source:MGI Symbol;Acc:MGI:1333744]	14723
ENSMUSG00000023391	1.08312	0.00481324	0.0150591	10.4343	12.5582	7.01957	23.8452	19.3276	20.9828	10.004	21.3852	Dlx2	2	protein_coding	distal-less homeobox 2 [Source:MGI Symbol;Acc:MGI:94902]	13392
ENSMUSG00000039563	1.08177	0.0432954	0.100546	5.21713	12.5582	14.0391	24.8388	23.1931	18.8845	10.6048	22.3055	2210406O10Rik	5	lncRNA	RIKEN cDNA 2210406O10 gene [Source:MGI Symbol;Acc:MGI:1923960]	76710
ENSMUSG00000097787	1.08146	0.000397218	0.0015793	20.8685	23.0234	21.0587	34.7743	47.3526	55.6044	21.6502	45.9104	2700046G09Rik	19	lncRNA	RIKEN cDNA 2700046G09 gene [Source:MGI Symbol;Acc:MGI:1914438]	67188
ENSMUSG00000025213	1.0814	0.0149479	0.040839	9.39084	10.4652	7.01957	24.8388	13.5293	18.8845	8.95853	19.0842	Kazald1	19	protein_coding	Kazal-type serine peptidase inhibitor domain 1 [Source:MGI Symbol;Acc:MGI:2147606]	107250
ENSMUSG00000098051	1.07996	0.205116	NA	2.08685	4.18606	2.33986	1.9871	3.86552	12.5897	2.87093	6.14743	Gm27032	2	lncRNA	predicted gene, 27032 [Source:MGI Symbol;Acc:MGI:5504147]	NA
ENSMUSG00000074824	1.0795	0.000688665	0.00261513	33.3897	29.3025	21.0587	56.6324	70.5457	50.3587	27.9169	59.1789	Rslcan18	13	protein_coding	regulator of sex-limitation candidate 18 [Source:MGI Symbol;Acc:MGI:5433745]	432770
ENSMUSG00000112790	1.07712	1.03464e-05	5.42661e-05	25.0422	43.9537	23.3986	55.6388	56.05	84.9803	30.7982	65.5564	Gm33378	10	TEC	predicted gene, 33378 [Source:MGI Symbol;Acc:MGI:5592537]	NA
ENSMUSG00000022783	1.07697	0.00808455	0.0237441	18.7817	6.2791	16.379	33.7807	27.0586	26.2285	13.8133	29.0226	Spag6l	16	protein_coding	sperm associated antigen 6-like [Source:MGI Symbol;Acc:MGI:1354388]	50525
ENSMUSG00000060685	1.07629	0.151648	0.274175	4.17371	3.13955	7.01957	12.9162	9.66379	7.34397	4.77761	9.97464	Fthl17c	X	protein_coding	ferritin, heavy polypeptide-like 17, member C [Source:MGI Symbol;Acc:MGI:3705221]	434728, 434727
ENSMUSG00000111673	1.07576	0.00413096	0.0131223	9.39084	21.9768	26.9084	44.7098	42.5207	34.6216	19.4253	40.6174	Gm29724	9	lncRNA	predicted gene, 29724 [Source:MGI Symbol;Acc:MGI:5588883]	NA
ENSMUSG00000044177	1.07523	0.221889	NA	0	6.2791	2.33986	3.9742	3.86552	10.4914	2.87298	6.11037	Wfikkn2	11	protein_coding	WAP, follistatin/kazal, immunoglobulin, kunitz and netrin domain containing 2 [Source:MGI Symbol;Acc:MGI:2669209]	278507
ENSMUSG00000059213	1.07507	0.239984	NA	2.08685	0	4.67972	7.94841	5.79827	0	2.25552	4.58223	Ddn	15	protein_coding	dendrin [Source:MGI Symbol;Acc:MGI:108101]	13199
ENSMUSG00000052981	1.07465	0.108895	0.21243	4.17371	4.18606	7.01957	9.93551	9.66379	12.5897	5.12645	10.7297	Ube2ql1	13	protein_coding	ubiquitin-conjugating enzyme E2Q family-like 1 [Source:MGI Symbol;Acc:MGI:1924230]	76980
ENSMUSG00000001773	1.0743	0.19697	NA	4.17371	2.09303	2.33986	3.9742	3.86552	10.4914	2.86887	6.11037	Folh1	7	protein_coding	folate hydrolase 1 [Source:MGI Symbol;Acc:MGI:1858193]	53320
ENSMUSG00000078506	1.07314	0.0257847	0.0652887	2.08685	6.2791	11.6993	6.95486	11.5965	23.0811	6.68841	13.8775	Aadacl4fm2	4	protein_coding	AADACL4 family member 2 [Source:MGI Symbol;Acc:MGI:3652194]	627085
ENSMUSG00000090700	1.07309	0.00614847	0.018668	13.5646	17.7908	21.0587	39.742	40.5879	29.3759	17.4713	36.5686	Cyp4f40	17	protein_coding	cytochrome P450, family 4, subfamily f, polypeptide 40 [Source:MGI Symbol;Acc:MGI:3645508]	631304
ENSMUSG00000090799	1.07255	0.161015	NA	15.6514	2.09303	0	9.93551	17.3948	10.4914	5.91481	12.6072	Klhl33	14	protein_coding	kelch-like 33 [Source:MGI Symbol;Acc:MGI:3644593]	546611
ENSMUSG00000061702	1.07234	0.020613	0.0539531	15.6514	6.2791	16.379	22.8517	28.9914	28.3268	12.7698	26.7233	Tmem91	7	protein_coding	transmembrane protein 91 [Source:MGI Symbol;Acc:MGI:2443589]	320208
ENSMUSG00000048834	1.07185	8.37394e-06	4.46773e-05	40.6937	35.5815	43.2874	87.4325	91.806	71.3415	39.8542	83.5266	Vstm2a	11	protein_coding	V-set and transmembrane domain containing 2A [Source:MGI Symbol;Acc:MGI:2384826]	211739
ENSMUSG00000097858	1.07172	0.0368859	0.0882578	7.30399	10.4652	8.1895	14.9033	10.6302	29.3759	8.65288	18.3031	9530052C20Rik	3	lncRNA	RIKEN cDNA 9530052C20 gene [Source:MGI Symbol;Acc:MGI:2443632]	NA
ENSMUSG00000108030	1.06981	0.0872532	0.177997	8.34742	3.13955	5.84964	4.96775	10.6302	20.9828	5.77887	12.1936	9530062K07Rik	6	lncRNA	RIKEN cDNA 9530062K07 gene [Source:MGI Symbol;Acc:MGI:1925989]	78739
ENSMUSG00000038393	1.06932	0	0	7147.47	7257.59	7202.08	15544.1	15066.8	14726.8	7202.38	15112.6	Txnip	3	protein_coding	thioredoxin interacting protein [Source:MGI Symbol;Acc:MGI:1889549]	56338
ENSMUSG00000084842	1.06902	0.00709949	0.0212131	6.26056	12.5582	19.8888	26.8259	26.0922	27.2776	12.9025	26.7319	Pabpc1l2b	X	processed_pseudogene	poly(A) binding protein, cytoplasmic 1-like 2B [Source:MGI Symbol;Acc:MGI:3644774]	NA
ENSMUSG00000050545	1.06744	0.00152457	0.00535409	28.1725	9.41864	31.5881	57.6259	46.3862	39.8673	23.0597	47.9598	Fam228b	12	protein_coding	family with sequence similarity 228, member B [Source:MGI Symbol;Acc:MGI:2442121]	207921
ENSMUSG00000086682	1.06617	0.00174578	0.00606323	22.9554	21.9768	22.2286	38.7485	45.4198	56.6535	22.387	46.9406	Gm16023	4	lncRNA	predicted gene 16023 [Source:MGI Symbol;Acc:MGI:3802146]	100502734
ENSMUSG00000040812	1.06615	0.0836362	0.172041	4.17371	2.09303	9.35943	7.94841	11.5965	12.5897	5.20872	10.7115	Agbl2	2	protein_coding	ATP/GTP binding protein-like 2 [Source:MGI Symbol;Acc:MGI:2443254]	271813
ENSMUSG00000089687	1.06399	0.0281271	0.0703178	7.30399	5.23258	14.0391	14.9033	26.0922	13.6388	8.85857	18.2114	Rab42	4	protein_coding	RAB42, member RAS oncogene family [Source:MGI Symbol;Acc:MGI:2441753]	242681
ENSMUSG00000117589	1.06359	0.198491	NA	2.08685	4.18606	2.33986	1.9871	7.73103	8.39311	2.87093	6.03708	Gm18713	18	processed_pseudogene	predicted gene, 18713 [Source:MGI Symbol;Acc:MGI:5010898]	NA
ENSMUSG00000028838	1.06264	9.45736e-25	2.86281e-23	280.682	313.955	300.672	640.84	622.348	606.402	298.436	623.197	Extl1	4	protein_coding	exostosin-like glycosyltransferase 1 [Source:MGI Symbol;Acc:MGI:1888742]	56219
ENSMUSG00000087259	1.06192	0.000186887	0.000793677	26.0857	31.3955	18.7189	39.742	67.6465	52.457	25.4	53.2818	2610035D17Rik	11	lncRNA	RIKEN cDNA 2610035D17 gene [Source:MGI Symbol;Acc:MGI:1919636]	72386
ENSMUSG00000090075	1.06016	0.0492427	0.111779	7.30399	4.18606	5.84964	13.9097	8.69741	13.6388	5.7799	12.082	Gm16251	7	lncRNA	predicted gene 16251 [Source:MGI Symbol;Acc:MGI:3826569]	NA
ENSMUSG00000107730	1.05974	0.0279751	0.0699985	8.34742	6.2791	7.01957	15.8968	12.5629	16.7862	7.21536	15.082	Gm44238	6	lncRNA	predicted gene, 44238 [Source:MGI Symbol;Acc:MGI:5690630]	NA
ENSMUSG00000071138	1.05958	0.241503	0.390071	4.17371	0	0	4.96775	1.93276	2.09828	1.39124	2.9996	Tex24	8	protein_coding	testis expressed gene 24 [Source:MGI Symbol;Acc:MGI:1921539]	541463
ENSMUSG00000020639	1.05803	0.000678378	0.00257997	16.6948	18.8373	21.0587	54.6453	23.1931	39.8673	18.8636	39.2352	Pfn4	12	protein_coding	profilin family, member 4 [Source:MGI Symbol;Acc:MGI:1920121]	382562
ENSMUSG00000081946	1.05703	0.0726152	0.153495	10.4343	6.2791	2.33986	9.93551	13.5293	16.7862	6.35107	13.417	Gm11472	2	processed_pseudogene	predicted gene 11472 [Source:MGI Symbol;Acc:MGI:3650288]	NA
ENSMUSG00000028631	1.05694	0.0242293	0.061864	3.13028	11.5117	14.0391	19.871	21.2603	17.8354	9.56037	19.6556	Kcnq4	4	protein_coding	potassium voltage-gated channel, subfamily Q, member 4 [Source:MGI Symbol;Acc:MGI:1926803]	60613
ENSMUSG00000093942	1.0563	0.173151	0.304201	4.17371	2.09303	2.33986	1.9871	9.66379	6.29484	2.86887	5.98191	Olfr46	7	protein_coding	olfactory receptor 46 [Source:MGI Symbol;Acc:MGI:1333824]	18345
ENSMUSG00000087480	1.05574	0.0906874	0.183489	3.13028	0	9.35943	5.9613	9.66379	9.44225	4.16324	8.35578	Gm15910	10	lncRNA	predicted gene 15910 [Source:MGI Symbol;Acc:MGI:3802158]	100504616
ENSMUSG00000023873	1.05315	0.0137311	0.037942	18.7817	4.18606	12.8692	30.8001	18.3612	25.1793	11.9457	24.7802	1700010I14Rik	17	protein_coding	RIKEN cDNA 1700010I14 gene [Source:MGI Symbol;Acc:MGI:1914181]	66931
ENSMUSG00000099681	1.05294	6.15373e-15	9.61759e-14	105.386	123.489	97.1041	212.62	219.368	246.548	108.66	226.179	1700052K11Rik	11	lncRNA	RIKEN cDNA 1700052K11 gene [Source:MGI Symbol;Acc:MGI:1920681]	NA
ENSMUSG00000042828	1.05146	2.50359e-05	0.00012295	30.2594	30.349	25.7384	70.5421	50.2517	58.7518	28.7823	59.8485	Trim72	7	protein_coding	tripartite motif-containing 72 [Source:MGI Symbol;Acc:MGI:3612190]	434246
ENSMUSG00000107032	1.04994	0.029873	0.0739934	7.30399	6.2791	15.2091	25.8323	20.294	12.5897	9.59739	19.572	Gm5301	6	processed_pseudogene	predicted pseudogene 5301 [Source:MGI Symbol;Acc:MGI:3642953]	NA
ENSMUSG00000056821	1.0493	0.100397	0.199171	3.13028	6.2791	7.01957	12.9162	15.4621	5.2457	5.47632	11.208	1700028I16Rik	10	lncRNA	RIKEN cDNA 1700028I16 gene [Source:MGI Symbol;Acc:MGI:1917253]	70003
ENSMUSG00000085725	1.04866	0.179698	0.312835	4.17371	2.09303	2.33986	6.95486	8.69741	2.09828	2.86887	5.91685	Gm15873	7	lncRNA	predicted gene 15873 [Source:MGI Symbol;Acc:MGI:3802055]	NA
ENSMUSG00000056501	1.04827	3.69829e-46	2.88552e-44	434.066	511.746	540.507	1037.27	1085.24	944.225	495.44	1022.25	Cebpb	2	protein_coding	CCAAT/enhancer binding protein (C/EBP), beta [Source:MGI Symbol;Acc:MGI:88373]	12608
ENSMUSG00000043913	1.04744	2.18131e-06	1.2798e-05	67.8228	61.7444	62.0062	133.136	124.663	138.486	63.8578	132.095	Ccdc60	5	protein_coding	coiled-coil domain containing 60 [Source:MGI Symbol;Acc:MGI:2141043]	269693
ENSMUSG00000050087	1.04568	0.0791481	0.164524	4.17371	6.2791	3.50979	9.93551	10.6302	8.39311	4.6542	9.65293	Cby3	11	protein_coding	chibby family member 3 [Source:MGI Symbol;Acc:MGI:1923903]	76653
ENSMUSG00000118477	1.04414	0.0781907	0.162904	14.608	2.09303	5.84964	1.9871	13.5293	31.4742	7.51688	15.6635	Gm18126	7	processed_pseudogene	predicted gene, 18126 [Source:MGI Symbol;Acc:MGI:5010311]	NA
ENSMUSG00000071636	1.04367	4.73572e-11	5.08698e-10	102.256	136.047	133.372	255.343	274.452	235.007	123.892	254.934	Rimbp3	16	protein_coding	RIMS binding protein 3 [Source:MGI Symbol;Acc:MGI:2685449]	239731
ENSMUSG00000102353	1.04287	0.00596409	0.018185	22.9554	14.6512	35.0979	41.7291	61.8483	45.113	24.2348	49.5635	Gm38345	19	TEC	predicted gene, 38345 [Source:MGI Symbol;Acc:MGI:5611573]	NA
ENSMUSG00000107577	1.04119	8.38358e-05	0.000379837	42.7805	29.3025	22.2286	48.684	76.3439	70.2923	31.4372	65.1068	Gm44103	6	TEC	predicted gene, 44103 [Source:MGI Symbol;Acc:MGI:5690495]	NA
ENSMUSG00000079267	1.03981	0.186015	0.320885	6.26056	2.09303	2.33986	10.9291	2.89914	8.39311	3.56448	7.4071	Gm5930	14	protein_coding	predicted gene 5930 [Source:MGI Symbol;Acc:MGI:3643645]	546250
ENSMUSG00000074001	1.0394	0.124829	0.235744	5.21713	6.2791	2.33986	12.9162	13.5293	2.09828	4.61203	9.51458	Klhl40	9	protein_coding	kelch-like 40 [Source:MGI Symbol;Acc:MGI:1919580]	72330
ENSMUSG00000097483	1.03854	0.155298	0.279304	0	8.37213	2.33986	3.9742	6.76465	11.5405	3.57066	7.42646	Gm26806	13	lncRNA	predicted gene, 26806 [Source:MGI Symbol;Acc:MGI:5477300]	NA
ENSMUSG00000072731	1.03345	1.22353e-05	6.33252e-05	31.3028	40.8141	40.9475	92.4002	76.3439	61.8992	37.6881	76.8811	Gm16525	14	unprocessed_pseudogene	predicted gene, 16525 [Source:MGI Symbol;Acc:MGI:4361006]	NA
ENSMUSG00000022829	1.03205	0.0378117	0.0900237	12.5211	6.2791	4.67972	9.93551	11.5965	27.2776	7.82665	16.2699	Stxbp5l	16	protein_coding	syntaxin binding protein 5-like [Source:MGI Symbol;Acc:MGI:2443815]	207227
ENSMUSG00000106989	1.03133	0.0192304	0.0508283	9.39084	6.2791	17.5489	25.8323	22.2267	18.8845	11.073	22.3145	Gm5989	6	processed_pseudogene	predicted pseudogene 5989 [Source:MGI Symbol;Acc:MGI:3643846]	NA
ENSMUSG00000086367	1.03021	0.0491549	0.111655	12.5211	12.5582	7.01957	21.8581	25.1259	18.8845	10.6996	21.9562	Gm6182	2	unprocessed_pseudogene	predicted gene 6182 [Source:MGI Symbol;Acc:MGI:3779567]	NA
ENSMUSG00000062470	1.02862	0.00226116	0.00765808	22.9554	12.5582	22.2286	39.742	34.7896	43.0147	19.2474	39.1821	Fbxl12os	9	lncRNA	F-box and leucine-rich repeat protein 12, opposite strand [Source:MGI Symbol;Acc:MGI:1913912]	66662
ENSMUSG00000082332	1.02862	0.192986	0.330425	4.17371	0	5.84964	8.94196	3.86552	7.34397	3.34112	6.71715	Gm13384	2	processed_pseudogene	predicted gene 13384 [Source:MGI Symbol;Acc:MGI:3650826]	NA
ENSMUSG00000036854	1.02844	2.62856e-51	2.53172e-49	553.016	716.864	653.99	1346.26	1355.83	1219.1	641.29	1307.06	Hspb6	7	protein_coding	heat shock protein, alpha-crystallin-related, B6 [Source:MGI Symbol;Acc:MGI:2685325]	243912
ENSMUSG00000108705	1.02759	0.241386	NA	1.04343	3.13955	4.67972	5.9613	9.66379	2.09828	2.95423	5.90779	Gm18905	7	processed_pseudogene	predicted gene, 18905 [Source:MGI Symbol;Acc:MGI:5011090]	NA
ENSMUSG00000114438	1.02569	0.242005	NA	3.13028	3.13955	0	2.98065	2.89914	7.34397	2.08994	4.40792	Gm47827	13	lncRNA	predicted gene, 47827 [Source:MGI Symbol;Acc:MGI:6097022]	NA
ENSMUSG00000103581	1.02141	0.357195	NA	2.08685	0	2.33986	0	8.69741	0	1.47557	2.89914	Gm37833	9	TEC	predicted gene, 37833 [Source:MGI Symbol;Acc:MGI:5611061]	NA
ENSMUSG00000109057	1.02099	0.0429648	0.0999285	6.26056	6.2791	9.35943	11.9226	15.4621	16.7862	7.2997	14.7236	Gm44741	7	TEC	predicted gene 44741 [Source:MGI Symbol;Acc:MGI:5753317]	NA
ENSMUSG00000086228	1.02079	2.92741e-88	6.9328e-86	814.916	851.864	889.146	1741.69	1725.95	1713.24	851.975	1726.96	Ubap1l	9	protein_coding	ubiquitin-associated protein 1-like [Source:MGI Symbol;Acc:MGI:2685360]	208080
ENSMUSG00000105140	1.02075	0.0509084	0.115028	9.39084	2.09303	18.7189	16.8904	18.3612	25.1793	10.0676	20.1436	Gm43127	9	TEC	predicted gene 43127 [Source:MGI Symbol;Acc:MGI:5663264]	NA
ENSMUSG00000106590	1.02048	0.0858893	0.17576	9.39084	7.32561	4.67972	20.8646	17.3948	5.2457	7.13206	14.5017	Gm42879	5	TEC	predicted gene 42879 [Source:MGI Symbol;Acc:MGI:5663016]	NA
ENSMUSG00000095348	1.01992	0.0376156	0.0896627	6.26056	12.5582	4.67972	20.8646	12.5629	14.6879	7.83282	16.0385	Gm3892	4	lncRNA	predicted gene 3892 [Source:MGI Symbol;Acc:MGI:3782065]	665845
ENSMUSG00000034968	1.0196	0.0667585	0.143344	8.34742	2.09303	9.35943	10.9291	21.2603	7.34397	6.59996	13.1778	Lbx2	6	protein_coding	ladybird homeobox 2 [Source:MGI Symbol;Acc:MGI:1342288]	16815
ENSMUSG00000048216	1.01867	1.32786e-07	9.4252e-07	55.3016	62.791	54.9867	101.342	119.831	130.093	57.6931	117.089	Gpr85	6	protein_coding	G protein-coupled receptor 85 [Source:MGI Symbol;Acc:MGI:1927851]	64450
ENSMUSG00000090224	1.01854	0.164562	NA	2.08685	4.18606	4.67972	9.93551	5.79827	6.29484	3.65088	7.34287	Gm15974	17	processed_pseudogene	predicted gene 15974 [Source:MGI Symbol;Acc:MGI:3801981]	NA
ENSMUSG00000022044	1.01772	0.00108935	0.00395465	16.6948	23.0234	7.01957	27.8194	36.7224	31.4742	15.5793	32.0053	Stmn4	14	protein_coding	stathmin-like 4 [Source:MGI Symbol;Acc:MGI:1931224]	56471
ENSMUSG00000113385	1.01633	0.17244	0.303229	10.4343	0	2.33986	5.9613	9.66379	10.4914	4.25804	8.7055	Gm48405	12	TEC	predicted gene, 48405 [Source:MGI Symbol;Acc:MGI:6097894]	NA
ENSMUSG00000054013	1.01577	2.12995e-21	5.37291e-20	257.726	277.327	241.005	551.421	471.593	548.7	258.686	523.904	Tmem179	12	protein_coding	transmembrane protein 179 [Source:MGI Symbol;Acc:MGI:2144891]	104885
ENSMUSG00000005413	1.01417	1.86818e-275	2.68617e-272	6533.94	6881.89	6600.74	13310.6	13496.5	13626.2	6672.19	13477.8	Hmox1	8	protein_coding	heme oxygenase 1 [Source:MGI Symbol;Acc:MGI:96163]	15368
ENSMUSG00000109608	1.01389	0.0575014	0.127104	8.34742	7.32561	8.1895	11.9226	17.3948	18.8845	7.95418	16.0673	Gm45597	7	TEC	predicted gene 45597 [Source:MGI Symbol;Acc:MGI:5791433]	NA
ENSMUSG00000102504	1.01271	0.180435	0.313728	10.4343	0	2.33986	16.8904	3.86552	5.2457	4.25804	8.66719	Gm21955	4	TEC	predicted gene, 21955 [Source:MGI Symbol;Acc:MGI:5439424]	NA
ENSMUSG00000063488	1.01173	7.27331e-13	9.28419e-12	93.9084	100.466	118.163	188.775	221.301	218.221	104.179	209.432	Zkscan7	9	protein_coding	zinc finger with KRAB and SCAN domains 7 [Source:MGI Symbol;Acc:MGI:3040678]	382118
ENSMUSG00000097910	1.01062	0.162254	NA	8.34742	4.18606	2.33986	13.9097	3.86552	12.5897	4.95778	10.1216	Hdnr	8	lncRNA	Hand2 downstream lncRNA [Source:MGI Symbol;Acc:MGI:1923246]	75996
ENSMUSG00000053007	1.00899	4.05221e-08	3.07815e-07	66.7793	78.4887	72.5356	161.949	126.596	150.027	72.6012	146.19	Creb5	6	protein_coding	cAMP responsive element binding protein 5 [Source:MGI Symbol;Acc:MGI:2443973]	231991
ENSMUSG00000093553	1.00691	0.0571918	0.126527	9.39084	8.37213	7.01957	11.9226	22.2267	15.7371	8.26085	16.6288	Gm20633	3	lncRNA	predicted gene 20633 [Source:MGI Symbol;Acc:MGI:5313080]	NA
ENSMUSG00000101462	1.00576	0.469952	0.625422	10.4343	2.09303	3.50979	2.98065	0	29.3759	5.3457	10.7855	Gm3052	1	transcribed_processed_pseudogene	predicted gene 3052 [Source:MGI Symbol;Acc:MGI:3781230]	NA
ENSMUSG00000020682	1.00441	3.34222e-10	3.27073e-09	108.516	95.233	120.503	243.42	233.864	171.01	108.084	216.098	Mmp28	11	protein_coding	matrix metallopeptidase 28 (epilysin) [Source:MGI Symbol;Acc:MGI:2153062]	118453
ENSMUSG00000037363	1.00438	3.54699e-08	2.71693e-07	55.3016	62.791	77.2153	133.136	118.865	138.486	65.1026	130.162	Letm2	8	protein_coding	leucine zipper-EF-hand containing transmembrane protein 2 [Source:MGI Symbol;Acc:MGI:2444979]	270035
ENSMUSG00000038292	1.00436	7.86353e-05	0.000358291	29.216	34.535	50.3069	71.5357	80.2095	75.538	38.0193	75.761	Kash5	7	protein_coding	KASH domain containing 5 [Source:MGI Symbol;Acc:MGI:2687329]	384619
ENSMUSG00000100721	1.00308	0.103685	0.204244	5.21713	4.18606	8.1895	11.9226	13.5293	9.44225	5.86423	11.6314	Gm9271	7	unprocessed_pseudogene	predicted gene 9271 [Source:MGI Symbol;Acc:MGI:3646449]	NA
ENSMUSG00000044056	1.00255	0.172407	NA	2.08685	5.23258	4.67972	3.9742	12.5629	7.34397	3.99972	7.96037	Efcab9	11	protein_coding	EF-hand calcium binding domain 9 [Source:MGI Symbol;Acc:MGI:1916556]	69306
ENSMUSG00000026051	1.0021	0.151582	0.274084	6.26056	6.2791	2.33986	5.9613	11.5965	12.5897	4.95984	10.0492	Ecrg4	1	protein_coding	ECRG4 augurin precursor [Source:MGI Symbol;Acc:MGI:1926146]	78896
ENSMUSG00000098708	1.00077	0.0985727	0.196171	9.39084	4.18606	11.6993	6.95486	20.294	23.0811	8.4254	16.7766	Gm27252	7	lncRNA	predicted gene 27252 [Source:MGI Symbol;Acc:MGI:5521095]	NA
ENSMUSG00000079173	0.999417	0.043882	0.101641	10.4343	12.5582	4.67972	11.9226	27.0586	16.7862	9.22406	18.5891	Zan	5	protein_coding	zonadhesin [Source:MGI Symbol;Acc:MGI:106656]	22635
ENSMUSG00000108333	0.998115	0.26919	NA	1.04343	1.04652	4.67972	1.9871	2.89914	8.39311	2.25655	4.42645	Gm45095	7	lncRNA	predicted gene 45095 [Source:MGI Symbol;Acc:MGI:5753671]	NA
ENSMUSG00000043460	0.998041	0.0840397	0.17273	8.34742	2.09303	2.33986	9.93551	13.5293	2.09828	4.2601	8.52103	Elfn2	15	protein_coding	leucine rich repeat and fibronectin type III, extracellular 2 [Source:MGI Symbol;Acc:MGI:3608416]	207393
ENSMUSG00000035172	0.997774	1.59151e-14	2.38727e-13	121.038	129.768	129.862	248.388	269.62	241.302	126.889	253.103	Plekhh3	11	protein_coding	pleckstrin homology domain containing, family H (with MyTH4 domain) member 3 [Source:MGI Symbol;Acc:MGI:2384950]	217198
ENSMUSG00000086447	0.99677	0.0614087	0.133957	9.39084	9.41864	11.6993	22.8517	25.1259	12.5897	10.1696	20.1891	Gm13522	2	lncRNA	predicted gene 13522 [Source:MGI Symbol;Acc:MGI:3651428]	NA
ENSMUSG00000087578	0.996373	0.0163255	0.0441294	13.5646	8.37213	11.6993	23.8452	23.1931	19.9336	11.212	22.324	Ccdc142os	6	lncRNA	coiled-coil domain containing 142, opposite strand [Source:MGI Symbol;Acc:MGI:3783052]	NA
ENSMUSG00000031700	0.994645	0	0	9560.92	9851.9	9453.02	19146.7	18976.8	19408	9621.95	19177.2	Gpt2	8	protein_coding	glutamic pyruvate transaminase (alanine aminotransferase) 2 [Source:MGI Symbol;Acc:MGI:1915391]	108682
ENSMUSG00000079608	0.994528	4.02119e-06	2.24851e-05	49.0411	36.6281	35.0979	97.368	70.5457	73.4397	40.2557	80.4511	Stard6	18	protein_coding	StAR-related lipid transfer (START) domain containing 6 [Source:MGI Symbol;Acc:MGI:2156774]	170461
ENSMUSG00000052525	0.993772	0.0536871	0.12024	12.5211	6.2791	5.84964	21.8581	6.76465	20.9828	8.21662	16.5352	Spdya	17	protein_coding	speedy/RINGO cell cycle regulator family, member A [Source:MGI Symbol;Acc:MGI:1918141]	70891
ENSMUSG00000113955	0.992632	0.0310093	0.0763569	9.39084	9.41864	15.2091	16.8904	24.1595	26.2285	11.3395	22.4261	Gm48168	13	lncRNA	predicted gene, 48168 [Source:MGI Symbol;Acc:MGI:6097542]	NA
ENSMUSG00000104273	0.992584	0.00623922	0.0188865	15.6514	10.4652	18.7189	30.8001	17.3948	40.9164	14.9451	29.7038	A530064N14Rik	9	TEC	RIKEN cDNA A530064N14 gene [Source:MGI Symbol;Acc:MGI:3028068]	NA
ENSMUSG00000116396	0.992222	0.269289	NA	0	4.18606	2.33986	1.9871	7.73103	3.14742	2.17531	4.28852	Gm20556	15	lncRNA	predicted gene, 20556 [Source:MGI Symbol;Acc:MGI:5295663]	328576
ENSMUSG00000021483	0.991532	1.94889e-30	7.92549e-29	260.857	272.094	257.384	519.627	497.685	556.044	263.445	524.452	Cdk20	13	protein_coding	cyclin-dependent kinase 20 [Source:MGI Symbol;Acc:MGI:2145349]	105278
ENSMUSG00000079593	0.990938	0.105478	0.206954	3.13028	8.37213	3.50979	10.9291	9.66379	9.44225	5.00407	10.0117	4933416I08Rik	X	protein_coding	RIKEN cDNA 4933416I08 gene [Source:MGI Symbol;Acc:MGI:1918409]	71159
ENSMUSG00000045591	0.990742	0.0561661	0.124575	4.17371	10.4652	11.6993	17.8839	19.3276	14.6879	8.77939	17.2998	Olig3	10	protein_coding	oligodendrocyte transcription factor 3 [Source:MGI Symbol;Acc:MGI:2149955]	94222
ENSMUSG00000110915	0.990358	0.207947	0.34886	4.17371	2.09303	1.16993	4.96775	5.79827	4.19656	2.47889	4.98753	Gm36198	9	lncRNA	predicted gene, 36198 [Source:MGI Symbol;Acc:MGI:5595357]	NA
ENSMUSG00000018238	0.990338	0.190393	0.326903	4.17371	0	8.1895	13.9097	3.86552	6.29484	4.12107	8.02335	Gdf9	11	protein_coding	growth differentiation factor 9 [Source:MGI Symbol;Acc:MGI:95692]	14566
ENSMUSG00000073406	0.989454	8.24523e-17	1.51577e-15	170.079	230.234	226.966	467.962	426.173	348.314	209.093	414.15	H2-Bl	17	polymorphic_pseudogene	histocompatibility 2, blastocyst [Source:MGI Symbol;Acc:MGI:892004]	14963
ENSMUSG00000095258	0.988611	0.042587	0.0992678	6.26056	12.5582	4.67972	20.8646	12.5629	13.6388	7.83282	15.6888	Gm2163	4	transcribed_unprocessed_pseudogene	predicted gene 2163 [Source:MGI Symbol;Acc:MGI:3780332]	NA
ENSMUSG00000110863	0.987482	0.262987	NA	2.08685	2.09303	3.50979	0.993551	5.79827	8.39311	2.56322	5.06165	Gm34655	9	lncRNA	predicted gene, 34655 [Source:MGI Symbol;Acc:MGI:5593814]	NA
ENSMUSG00000089900	0.987437	0.288522	NA	3.13028	5.23258	0	2.98065	9.66379	4.19656	2.78762	5.61367	Tbc1d22bos	17	lncRNA	TBC1 domain family, member 22B, opposite strand [Source:MGI Symbol;Acc:MGI:1921342]	74092
ENSMUSG00000030785	0.987405	0.0648269	0.140048	4.17371	11.5117	11.6993	21.8581	17.3948	14.6879	9.12822	17.9803	Cox6a2	7	protein_coding	cytochrome c oxidase subunit 6A2 [Source:MGI Symbol;Acc:MGI:104649]	12862
ENSMUSG00000044629	0.985402	0.0901668	0.18259	1.04343	6.2791	8.1895	9.93551	5.79827	14.6879	5.17067	10.1406	Cnrip1	11	protein_coding	cannabinoid receptor interacting protein 1 [Source:MGI Symbol;Acc:MGI:1917505]	380686
ENSMUSG00000032103	0.984785	0.101969	0.201714	9.39084	7.32561	0	8.94196	17.3948	7.34397	5.57215	11.2269	Pus3	9	protein_coding	pseudouridine synthase 3 [Source:MGI Symbol;Acc:MGI:1914299]	67049
ENSMUSG00000039809	0.984498	0.114778	0.221311	6.26056	4.18606	4.67972	12.9162	9.66379	7.34397	5.04211	9.97464	Gabbr2	4	protein_coding	gamma-aminobutyric acid (GABA) B receptor, 2 [Source:MGI Symbol;Acc:MGI:2386030]	242425
ENSMUSG00000041324	0.984409	0.012381	0.03462	10.4343	12.5582	21.0587	25.8323	27.0586	33.5725	14.6837	28.8211	Inhba	13	protein_coding	inhibin beta-A [Source:MGI Symbol;Acc:MGI:96570]	16323
ENSMUSG00000009097	0.983549	0.0304108	0.0751129	4.17371	16.7443	9.35943	24.8388	20.294	14.6879	10.0925	19.9402	Tbx1	16	protein_coding	T-box 1 [Source:MGI Symbol;Acc:MGI:98493]	21380
ENSMUSG00000030544	0.983214	0.157595	0.282417	8.34742	4.18606	2.33986	13.9097	13.5293	2.09828	4.95778	9.84577	Mesp1	7	protein_coding	mesoderm posterior 1 [Source:MGI Symbol;Acc:MGI:107785]	17292
ENSMUSG00000113664	0.983041	0.122355	0.232184	16.6948	8.37213	0	7.94841	19.3276	23.0811	8.35565	16.7857	Gm47184	12	processed_pseudogene	predicted gene, 47184 [Source:MGI Symbol;Acc:MGI:6095973]	NA
ENSMUSG00000091227	0.982578	0.0947672	0.190291	5.21713	4.18606	7.01957	7.94841	8.69741	15.7371	5.47426	10.7943	Gm3755	14	protein_coding	predicted gene 3755 [Source:MGI Symbol;Acc:MGI:3781930]	NA
ENSMUSG00000105981	0.982105	0.145534	0.265759	6.26056	11.5117	3.50979	13.9097	9.66379	18.8845	7.09401	14.1527	2810428J06Rik	3	TEC	RIKEN cDNA 2810428J06 gene [Source:MGI Symbol;Acc:MGI:1914308]	NA
ENSMUSG00000112847	0.981645	0.117315	0.224952	6.26056	12.5582	2.33986	18.8775	7.73103	15.7371	7.05287	14.1152	Gm47573	10	TEC	predicted gene, 47573 [Source:MGI Symbol;Acc:MGI:6096604]	NA
ENSMUSG00000043259	0.981534	5.24333e-27	1.78593e-25	407.98	380.932	388.416	731.253	742.179	852.95	392.443	775.461	Fam13c	10	protein_coding	family with sequence similarity 13, member C [Source:MGI Symbol;Acc:MGI:1918971]	71721
ENSMUSG00000057592	0.980941	0.137679	0.254778	4.17371	1.04652	8.1895	7.94841	11.5965	6.29484	4.46991	8.61326	Vmn1r48	6	protein_coding	vomeronasal 1 receptor 48 [Source:MGI Symbol;Acc:MGI:2148508]	113845
ENSMUSG00000116919	0.980768	0.183483	NA	2.08685	6.2791	7.01957	7.94841	9.66379	12.5897	5.12851	10.0673	Gm17809	16	processed_pseudogene	predicted gene, 17809 [Source:MGI Symbol;Acc:MGI:5009995]	NA
ENSMUSG00000086941	0.979962	0.0623768	0.135657	11.4777	6.2791	8.1895	22.8517	10.6302	17.8354	8.64876	17.1057	Gm2020	2	unprocessed_pseudogene	predicted gene 2020 [Source:MGI Symbol;Acc:MGI:3780189]	NA
ENSMUSG00000080999	0.979681	0.0763749	0.160065	6.26056	6.2791	3.50979	10.9291	13.5293	7.34397	5.34981	10.6008	H2ac5-ps	13	unprocessed_pseudogene	H2A clustered histone 5, pseudogene [Source:MGI Symbol;Acc:MGI:3651860]	NA
ENSMUSG00000047496	0.979526	0.028807	0.071768	13.5646	6.2791	14.0391	27.8194	11.5965	27.2776	11.2943	22.2312	Rnf152	1	protein_coding	ring finger protein 152 [Source:MGI Symbol;Acc:MGI:2443787]	320311
ENSMUSG00000097313	0.978776	0.0335317	0.0814619	10.4343	10.4652	11.6993	17.8839	23.1931	23.0811	10.8662	21.386	Gm26569	16	lncRNA	predicted gene, 26569 [Source:MGI Symbol;Acc:MGI:5477063]	NA
ENSMUSG00000082024	0.978582	0.146531	0.267181	2.08685	6.2791	7.01957	9.93551	9.66379	10.4914	5.12851	10.0302	Gm11794	4	processed_pseudogene	predicted gene 11794 [Source:MGI Symbol;Acc:MGI:3650853]	NA
ENSMUSG00000028182	0.978147	0.00128429	0.00459114	16.6948	27.2094	14.0391	39.742	44.4534	30.425	19.3145	38.2068	Lrriq3	3	protein_coding	leucine-rich repeats and IQ motif containing 3 [Source:MGI Symbol;Acc:MGI:1921685]	74435
ENSMUSG00000097086	0.977791	0.00219019	0.00744237	18.7817	43.9537	16.379	59.613	37.6888	59.8009	26.3715	52.3676	Gm7672	10	processed_pseudogene	predicted gene 7672 [Source:MGI Symbol;Acc:MGI:3647232]	NA
ENSMUSG00000095903	0.977604	0.228315	0.374186	2.08685	3.13955	2.33986	4.96775	7.73103	2.09828	2.52209	4.93235	Olfr968	9	protein_coding	olfactory receptor 968 [Source:MGI Symbol;Acc:MGI:3030802]	258605
ENSMUSG00000020381	0.977173	3.03717e-28	1.11557e-26	209.729	230.234	223.456	422.259	438.736	444.835	221.14	435.277	Mrnip	11	protein_coding	MRN complex interacting protein [Source:MGI Symbol;Acc:MGI:1915317]	68067
ENSMUSG00000114638	0.975805	0.181381	NA	0	6.2791	7.01957	8.94196	12.5629	4.19656	4.43289	8.56715	Gm31834	13	lncRNA	predicted gene, 31834 [Source:MGI Symbol;Acc:MGI:5590993]	NA
ENSMUSG00000033595	0.975514	0.134281	0.249614	4.17371	10.4652	4.67972	11.9226	11.5965	14.6879	6.43953	12.7357	Lgi3	14	protein_coding	leucine-rich repeat LGI family, member 3 [Source:MGI Symbol;Acc:MGI:2182619]	213469
ENSMUSG00000087151	0.973782	0.00629242	0.0190247	11.4777	13.6047	18.7189	16.8904	29.9578	38.8181	14.6004	28.5554	Gm14022	2	lncRNA	predicted gene 14022 [Source:MGI Symbol;Acc:MGI:3649977]	NA
ENSMUSG00000047822	0.970977	0.0296149	0.0734173	8.34742	11.5117	15.2091	22.8517	19.3276	26.2285	11.6894	22.8026	Angptl8	9	protein_coding	angiopoietin-like 8 [Source:MGI Symbol;Acc:MGI:3643534]	624219
ENSMUSG00000038984	0.970272	2.46123e-09	2.14944e-08	135.646	94.1864	102.954	248.388	170.083	235.007	110.929	217.826	Tspyl5	15	protein_coding	testis-specific protein, Y-encoded-like 5 [Source:MGI Symbol;Acc:MGI:2442458]	239364
ENSMUSG00000097350	0.969915	0.0280402	0.0701267	6.26056	15.6977	14.0391	27.8194	18.3612	24.1302	11.9991	23.4369	4732491K20Rik	17	lncRNA	RIKEN cDNA 4732491K20 gene [Source:MGI Symbol;Acc:MGI:3026975]	224523
ENSMUSG00000107585	0.969644	0.163198	NA	6.26056	2.09303	8.1895	19.871	3.86552	8.39311	5.51437	10.7099	3300002P13Rik	7	lncRNA	RIKEN cDNA 3300002P13 gene [Source:MGI Symbol;Acc:MGI:1917480]	70230
ENSMUSG00000113536	0.969599	0.116315	0.22361	7.30399	6.2791	4.67972	14.9033	12.5629	8.39311	6.0876	11.9531	Gm49327	12	transcribed_unprocessed_pseudogene	predicted gene, 49327 [Source:MGI Symbol;Acc:MGI:6121512]	NA
ENSMUSG00000081804	0.969404	0.0932743	0.187876	11.4777	9.41864	2.33986	17.8839	13.5293	14.6879	7.7454	15.3671	Xlr5d-ps	X	unprocessed_pseudogene	X-linked lymphocyte-regulated 5D, pseudogene [Source:MGI Symbol;Acc:MGI:3574110]	NA
ENSMUSG00000024604	0.968781	6.23256e-176	4.18205e-173	2753.6	2911.41	2997.36	5705.96	5552.81	5686.33	2887.46	5648.37	Rbm22	18	protein_coding	RNA binding motif protein 22 [Source:MGI Symbol;Acc:MGI:1914060]	66810
ENSMUSG00000097352	0.968158	0.082443	0.170091	4.17371	10.4652	4.67972	15.8968	11.5965	10.4914	6.43953	12.6616	C920009B18Rik	10	transcribed_unprocessed_pseudogene	RIKEN cDNA C920009B18 gene [Source:MGI Symbol;Acc:MGI:3583961]	NA
ENSMUSG00000054580	0.967465	0.0879942	0.179157	9.39084	4.18606	7.01957	11.9226	10.6302	17.8354	6.86549	13.4627	Pla2r1	2	protein_coding	phospholipase A2 receptor 1 [Source:MGI Symbol;Acc:MGI:102468]	18779
ENSMUSG00000111472	0.967271	0.147549	NA	5.21713	4.18606	8.1895	11.9226	9.66379	12.5897	5.86423	11.392	Gm47103	9	processed_pseudogene	predicted gene, 47103 [Source:MGI Symbol;Acc:MGI:6095839]	NA
ENSMUSG00000094050	0.965414	0.29978	NA	4.17371	2.09303	2.33986	9.93551	5.79827	1.04914	2.86887	5.59431	NA	NA	NA	NA
ENSMUSG00000020919	0.96385	1.11945e-30	4.63675e-29	369.373	369.42	407.135	759.073	747.011	726.004	381.976	744.029	Stat5b	11	protein_coding	signal transducer and activator of transcription 5B [Source:MGI Symbol;Acc:MGI:103035]	20851
ENSMUSG00000096751	0.962915	0.0923925	0.186359	4.17371	4.18606	8.1895	10.9291	15.4621	5.2457	5.51642	10.5456	Gm28373	12	lncRNA	predicted gene 28373 [Source:MGI Symbol;Acc:MGI:5579079]	NA
ENSMUSG00000020609	0.962795	0.0128668	0.0358242	25.0422	16.7443	14.0391	27.8194	23.1931	58.7518	18.6085	36.5881	Apob	12	protein_coding	apolipoprotein B [Source:MGI Symbol;Acc:MGI:88052]	238055
ENSMUSG00000031576	0.96168	0.170263	0.300122	4.17371	4.18606	2.33986	7.94841	6.76465	6.29484	3.56654	7.00263	Kcnu1	8	protein_coding	potassium channel, subfamily U, member 1 [Source:MGI Symbol;Acc:MGI:1202300]	16532
ENSMUSG00000055471	0.961617	0.0270444	0.0679741	16.6948	10.4652	11.6993	17.8839	35.756	22.0319	12.9531	25.224	Alk	17	protein_coding	anaplastic lymphoma kinase [Source:MGI Symbol;Acc:MGI:103305]	11682
ENSMUSG00000110165	0.96077	0.240917	NA	0	3.13955	5.84964	7.94841	2.89914	6.29484	2.9964	5.71413	Btf3-ps18	14	transcribed_processed_pseudogene	basic transcription factor 3, pseudogene 18 [Source:MGI Symbol;Acc:MGI:3782206]	NA
ENSMUSG00000032131	0.96007	0.0401946	0.0947333	2.08685	8.37213	9.35943	21.8581	7.73103	8.39311	6.60614	12.6608	Abcg4	9	protein_coding	ATP binding cassette subfamily G member 4 [Source:MGI Symbol;Acc:MGI:1890594]	192663
ENSMUSG00000092289	0.959488	0.0540127	0.120795	5.21713	6.2791	9.35943	14.9033	9.66379	15.7371	6.95189	13.4347	Gm6659	17	processed_pseudogene	predicted gene 6659 [Source:MGI Symbol;Acc:MGI:3648914]	NA
ENSMUSG00000113957	0.959093	0.262912	NA	2.08685	2.09303	4.67972	1.9871	8.69741	6.29484	2.9532	5.65978	Gm9257	12	unprocessed_pseudogene	predicted gene 9257 [Source:MGI Symbol;Acc:MGI:3648973]	NA
ENSMUSG00000042918	0.958706	0.0489699	0.111373	5.21713	19.8838	2.33986	19.871	15.4621	18.8845	9.14693	18.0725	Mamstr	7	protein_coding	MEF2 activating motif and SAP domain containing transcriptional regulator [Source:MGI Symbol;Acc:MGI:1921740]	74490
ENSMUSG00000115026	0.958565	0.161546	0.287934	2.08685	7.32561	3.50979	6.95486	5.79827	12.5897	4.30742	8.4476	Gm49041	6	lncRNA	predicted gene, 49041 [Source:MGI Symbol;Acc:MGI:6118414]	NA
ENSMUSG00000070803	0.958403	0.000597006	0.00229917	29.216	27.2094	14.0391	43.7162	46.3862	48.2604	23.4882	46.1209	Cited4	4	protein_coding	Cbp/p300-interacting transactivator, with Glu/Asp-rich carboxy-terminal domain, 4 [Source:MGI Symbol;Acc:MGI:1861694]	56222
ENSMUSG00000023951	0.956563	1.42179e-85	3.25235e-83	1861.47	1606.4	1868.38	3535.05	3400.69	3413.9	1778.75	3449.88	Vegfa	17	protein_coding	vascular endothelial growth factor A [Source:MGI Symbol;Acc:MGI:103178]	22339
ENSMUSG00000085614	0.95592	0.0351554	0.084752	14.608	9.41864	14.0391	23.8452	32.8569	16.7862	12.6886	24.4961	1700123M08Rik	4	lncRNA	RIKEN cDNA 1700123M08 gene [Source:MGI Symbol;Acc:MGI:1923915]	NA
ENSMUSG00000041907	0.955274	0.103772	0.204344	12.5211	6.2791	4.67972	5.9613	25.1259	14.6879	7.82665	15.2584	Gpr45	1	protein_coding	G protein-coupled receptor 45 [Source:MGI Symbol;Acc:MGI:2135882]	93690
ENSMUSG00000081194	0.9549	0.000329201	0.00132749	40.6937	26.1629	33.9279	61.6001	67.6465	66.0958	33.5948	65.1141	Gm8424	X	processed_pseudogene	predicted gene 8424 [Source:MGI Symbol;Acc:MGI:3646584]	NA
ENSMUSG00000103088	0.954658	0.00477102	0.0149417	27.1291	26.1629	32.758	45.7033	76.3439	44.0638	28.6833	55.3704	Pcdhgb6	18	protein_coding	protocadherin gamma subfamily B, 6 [Source:MGI Symbol;Acc:MGI:1935197]	93703
ENSMUSG00000026601	0.953329	0.112664	0.218258	3.13028	8.37213	3.50979	5.9613	6.76465	16.7862	5.00407	9.83739	Axdnd1	1	protein_coding	axonemal dynein light chain domain containing 1 [Source:MGI Symbol;Acc:MGI:1924602]	77352
ENSMUSG00000097773	0.951794	0.00200473	0.00688419	22.9554	28.2559	38.6076	62.5937	45.4198	65.0466	29.9397	57.6867	Gm10614	8	lncRNA	predicted gene 10614 [Source:MGI Symbol;Acc:MGI:3642104]	NA
ENSMUSG00000056877	0.950169	0.0607958	0.132894	8.34742	8.37213	7.01957	13.9097	18.3612	13.6388	7.91304	15.3032	Rps15a-ps1	10	processed_pseudogene	ribosomal protein S15A, pseudogene 1 [Source:MGI Symbol;Acc:MGI:3643034]	NA
ENSMUSG00000107227	0.948981	0.000155802	0.000671441	47.9976	29.3025	26.9084	51.6646	81.1758	69.2432	34.7362	67.3612	Gm42559	5	TEC	predicted gene 42559 [Source:MGI Symbol;Acc:MGI:5662696]	NA
ENSMUSG00000028370	0.948719	0.11364	0.219591	8.34742	6.2791	2.33986	14.9033	5.79827	12.5897	5.65546	11.0971	Pappa	4	protein_coding	pregnancy-associated plasma protein A [Source:MGI Symbol;Acc:MGI:97479]	18491
ENSMUSG00000020142	0.947588	1.18187e-199	9.51644e-197	2615.87	2774.31	2794.96	5373.12	5226.18	5178.55	2728.38	5259.28	Slc1a4	11	protein_coding	solute carrier family 1 (glutamate/neutral amino acid transporter), member 4 [Source:MGI Symbol;Acc:MGI:2135601]	55963
ENSMUSG00000045631	0.946832	0.000199219	0.000841256	33.3897	39.7676	40.9475	80.4776	64.7474	74.4889	38.0349	73.238	Tmprss12	15	protein_coding	transmembrane (C-terminal) protease, serine 12 [Source:MGI Symbol;Acc:MGI:1922252]	75002
ENSMUSG00000059013	0.945629	4.19786e-14	6.07498e-13	115.82	128.721	147.411	231.497	258.023	263.334	130.651	250.951	Sh2d3c	2	protein_coding	SH2 domain containing 3C [Source:MGI Symbol;Acc:MGI:1351631]	27387
ENSMUSG00000112850	0.945355	1.69015e-05	8.55272e-05	44.8674	43.9537	60.8363	100.349	104.369	81.8329	49.8858	95.5168	Gm9176	10	processed_pseudogene	predicted gene 9176 [Source:MGI Symbol;Acc:MGI:3644170]	NA
ENSMUSG00000074195	0.94499	0.192838	NA	6.26056	5.23258	3.50979	3.9742	13.5293	11.5405	5.00098	9.68135	Clca4b	3	protein_coding	chloride channel accessory 4B [Source:MGI Symbol;Acc:MGI:2139790]	99709
ENSMUSG00000035459	0.944667	0.294902	NA	0	1.04652	7.01957	5.9613	5.79827	3.14742	2.6887	4.969	Stab2	10	protein_coding	stabilin 2 [Source:MGI Symbol;Acc:MGI:2178743]	192188
ENSMUSG00000104279	0.944	0.0873502	0.178134	10.4343	2.09303	2.33986	13.9097	6.76465	8.39311	4.95572	9.68916	Gm38300	1	TEC	predicted gene, 38300 [Source:MGI Symbol;Acc:MGI:5611528]	NA
ENSMUSG00000031481	0.943812	0.271106	NA	1.04343	2.09303	7.01957	7.94841	3.86552	7.34397	3.38534	6.38597	Tpte	8	protein_coding	transmembrane phosphatase with tensin homology [Source:MGI Symbol;Acc:MGI:2446460]	234129
ENSMUSG00000078208	0.943555	0.277734	NA	6.26056	0	4.67972	9.93551	6.76465	4.19656	3.64676	6.96557	Fthl17b	X	protein_coding	ferritin, heavy polypeptide-like 17, member B [Source:MGI Symbol;Acc:MGI:3642940]	434726
ENSMUSG00000117317	0.943263	0.17176	0.302205	7.30399	2.09303	3.50979	3.9742	13.5293	7.34397	4.30227	8.28249	Gm49961	16	lncRNA	predicted gene, 49961 [Source:MGI Symbol;Acc:MGI:6270685]	NA
ENSMUSG00000035711	0.941532	0.0161932	0.0438014	26.0857	7.32561	24.5685	44.7098	37.6888	28.3268	19.3266	36.9084	Dok3	13	protein_coding	docking protein 3 [Source:MGI Symbol;Acc:MGI:1351490]	27261
ENSMUSG00000085586	0.94007	0.000606813	0.00233515	26.0857	29.3025	23.3986	38.7485	52.1845	60.8501	26.2622	50.5943	Gm11613	11	lncRNA	predicted gene 11613 [Source:MGI Symbol;Acc:MGI:3651819]	NA
ENSMUSG00000031824	0.939045	1.65736e-06	9.91167e-06	54.2582	43.9537	30.4181	91.4067	73.4448	83.9311	42.8767	82.9275	6430548M08Rik	8	protein_coding	RIKEN cDNA 6430548M08 gene [Source:MGI Symbol;Acc:MGI:2443793]	234797
ENSMUSG00000073733	0.938648	1.34176e-07	9.51045e-07	61.5622	49.1863	58.4964	101.342	99.537	123.798	56.415	108.226	Cplane2	4	protein_coding	ciliogenesis and planar polarity effector 2 [Source:MGI Symbol;Acc:MGI:1923416]	76166
ENSMUSG00000049555	0.938526	0.0014999	0.00528313	19.8251	18.8373	19.8888	29.8065	43.4871	38.8181	19.5171	37.3706	Tmie	9	protein_coding	transmembrane inner ear [Source:MGI Symbol;Acc:MGI:2159400]	20776
ENSMUSG00000022508	0.938278	7.7193e-14	1.09008e-12	197.208	266.862	217.607	460.014	442.602	403.919	227.225	435.511	Bcl6	16	protein_coding	B cell leukemia/lymphoma 6 [Source:MGI Symbol;Acc:MGI:107187]	12053
ENSMUSG00000039063	0.936417	0.104268	0.205112	7.30399	12.5582	2.33986	17.8839	12.5629	12.5897	7.40068	14.3455	Echdc3	2	protein_coding	enoyl Coenzyme A hydratase domain containing 3 [Source:MGI Symbol;Acc:MGI:1915106]	67856
ENSMUSG00000116262	0.935993	0.122043	0.231701	4.17371	5.23258	5.84964	11.9226	7.73103	9.44225	5.08531	9.69863	Gm49544	15	lncRNA	predicted gene, 49544 [Source:MGI Symbol;Acc:MGI:6155250]	NA
ENSMUSG00000024935	0.935379	0.00106202	0.00386652	22.9554	28.2559	33.9279	49.6775	59.9155	52.457	28.3798	54.0167	Slc1a1	19	protein_coding	solute carrier family 1 (neuronal/epithelial high affinity glutamate transporter, system Xag), member 1 [Source:MGI Symbol;Acc:MGI:105083]	20510
ENSMUSG00000044352	0.93434	0.0545959	0.121802	6.26056	8.37213	2.33986	11.9226	11.5965	9.44225	5.65752	10.9871	Sowaha	11	protein_coding	sosondowah ankyrin repeat domain family member A [Source:MGI Symbol;Acc:MGI:2687280]	237761
ENSMUSG00000028179	0.931527	3.5057e-274	4.70465e-271	6449.42	6313.63	6193.6	12429.3	11965.7	11767.1	6318.89	12054.1	Cth	3	protein_coding	cystathionase (cystathionine gamma-lyase) [Source:MGI Symbol;Acc:MGI:1339968]	107869
ENSMUSG00000028137	0.930766	0.0741156	0.156143	4.17371	8.37213	4.67972	6.95486	15.4621	10.4914	5.74185	10.9694	Celf3	3	protein_coding	CUGBP, Elav-like family member 3 [Source:MGI Symbol;Acc:MGI:1926034]	78784
ENSMUSG00000024485	0.930462	0.0671035	0.143855	9.39084	13.6047	4.67972	11.9226	18.3612	23.0811	9.22509	17.7883	Slc4a9	18	protein_coding	solute carrier family 4, sodium bicarbonate cotransporter, member 9 [Source:MGI Symbol;Acc:MGI:2443384]	240215
ENSMUSG00000086322	0.928504	0.208628	0.349682	0	3.13955	8.1895	9.93551	6.76465	4.19656	3.77635	6.96557	E130218I03Rik	4	protein_coding	RIKEN cDNA E130218I03 gene [Source:MGI Symbol;Acc:MGI:3528958]	NA
ENSMUSG00000033080	0.927668	0.0951983	0.190959	3.13028	8.37213	14.0391	19.871	15.4621	12.5897	8.51385	15.9742	Vsx1	2	protein_coding	visual system homeobox 1 [Source:MGI Symbol;Acc:MGI:1890816]	114889
ENSMUSG00000095266	0.926861	0.116403	0.223651	12.5211	5.23258	4.67972	18.8775	13.5293	10.4914	7.47781	14.2994	Gm5225	17	processed_pseudogene	predicted gene 5225 [Source:MGI Symbol;Acc:MGI:3779476]	NA
ENSMUSG00000073209	0.926306	0.0097748	0.0280374	20.8685	10.4652	9.35943	27.8194	28.9914	20.9828	13.5644	25.9312	Klf14	6	protein_coding	Kruppel-like factor 14 [Source:MGI Symbol;Acc:MGI:3577024]	619665
ENSMUSG00000115969	0.925765	0.0623333	0.135592	6.26056	12.5582	7.01957	11.9226	15.4621	22.0319	8.61278	16.4722	Gm46519	15	lncRNA	predicted gene, 46519 [Source:MGI Symbol;Acc:MGI:5826156]	NA
ENSMUSG00000041827	0.925332	0.0459341	0.105518	4.17371	12.5582	12.8692	11.9226	28.9914	14.6879	9.86704	18.534	Oasl1	5	protein_coding	2'-5' oligoadenylate synthetase-like 1 [Source:MGI Symbol;Acc:MGI:2180849]	231655
ENSMUSG00000087269	0.923915	0.00708947	0.0211895	14.608	27.2094	21.0587	29.8065	45.4198	44.0638	20.9587	39.7634	D330023K18Rik	2	lncRNA	RIKEN cDNA D330023K18 gene [Source:MGI Symbol;Acc:MGI:2445152]	NA
ENSMUSG00000085873	0.922937	0.230723	0.376955	2.08685	4.18606	5.84964	1.9871	16.4284	4.19656	4.04085	7.53737	Ttc39aos1	4	lncRNA	Ttc39a opposite strand RNA 1 [Source:MGI Symbol;Acc:MGI:3651956]	NA
ENSMUSG00000108981	0.922894	0.401303	NA	2.08685	2.09303	0	1.9871	0	6.29484	1.3933	2.76065	Gm15262	X	protein_coding	predicted gene 15262 [Source:MGI Symbol;Acc:MGI:3705232]	NA
ENSMUSG00000107879	0.922466	0.00238163	0.00802173	63.649	31.3955	24.5685	65.5743	74.4112	88.1277	39.871	76.0377	9330102E08Rik	6	translated_unprocessed_pseudogene	RIKEN cDNA 9330102E08 gene [Source:MGI Symbol;Acc:MGI:3026973]	330427
ENSMUSG00000083502	0.922337	0.172012	NA	5.21713	5.23258	5.84964	12.9162	12.5629	5.2457	5.43312	10.2416	Gm14861	X	processed_pseudogene	predicted gene 14861 [Source:MGI Symbol;Acc:MGI:3802070]	NA
ENSMUSG00000053749	0.922063	0.102798	0.202835	11.4777	3.13955	4.67972	3.9742	23.1931	9.44225	6.43232	12.2032	Gm9920	15	lncRNA	predicted gene 9920 [Source:MGI Symbol;Acc:MGI:3642228]	100503794
ENSMUSG00000025400	0.921516	0.178448	NA	9.39084	4.18606	7.01957	10.9291	15.4621	12.5897	6.86549	12.9936	Tac2	10	protein_coding	tachykinin 2 [Source:MGI Symbol;Acc:MGI:98476]	21334
ENSMUSG00000034949	0.920414	0.0567693	0.125731	20.8685	8.37213	8.1895	20.8646	23.1931	27.2776	12.4767	23.7784	Zfr2	10	protein_coding	zinc finger RNA binding protein 2 [Source:MGI Symbol;Acc:MGI:2143792]	103406
ENSMUSG00000108732	0.919966	0.045065	0.103865	15.6514	9.41864	2.33986	20.8646	22.2267	9.44225	9.13664	17.5112	2310043P16Rik	7	TEC	RIKEN cDNA 2310043P16 gene [Source:MGI Symbol;Acc:MGI:1917385]	NA
ENSMUSG00000113161	0.919837	0.301298	NA	2.08685	4.18606	2.33986	3.9742	0	12.5897	2.87093	5.52129	Gm47457	12	TEC	predicted gene, 47457 [Source:MGI Symbol;Acc:MGI:6096418]	NA
ENSMUSG00000091080	0.916492	0.00848953	0.0247601	11.4777	26.1629	7.01957	16.8904	29.9578	38.8181	14.8867	28.5554	Prr23a1	9	protein_coding	proline rich 23A, member 1 [Source:MGI Symbol;Acc:MGI:3645743]	623166
ENSMUSG00000114388	0.914184	0.0661268	0.142291	14.608	4.18606	7.01957	15.8968	21.2603	11.5405	8.60454	16.2326	Gm48510	13	lncRNA	predicted gene, 48510 [Source:MGI Symbol;Acc:MGI:6098042]	NA
ENSMUSG00000085207	0.912994	0.17155	0.301903	8.34742	1.04652	9.35943	20.8646	6.76465	7.34397	6.25112	11.6577	Gm11767	11	lncRNA	predicted gene 11767 [Source:MGI Symbol;Acc:MGI:3650674]	NA
ENSMUSG00000041515	0.912842	1.01991e-05	5.35494e-05	54.2582	39.7676	40.9475	97.368	71.5121	86.0294	44.9911	84.9698	Irf8	8	protein_coding	interferon regulatory factor 8 [Source:MGI Symbol;Acc:MGI:96395]	15900
ENSMUSG00000048096	0.911681	0.0238467	0.0610342	18.7817	10.4652	16.379	19.871	42.5207	23.0811	15.2086	28.4909	Lmod1	1	protein_coding	leiomodin 1 (smooth muscle) [Source:MGI Symbol;Acc:MGI:2135671]	93689
ENSMUSG00000030345	0.911327	0.0405356	0.0954184	10.4343	10.4652	9.35943	15.8968	23.1931	17.8354	10.0863	18.9751	Dyrk4	6	protein_coding	dual-specificity tyrosine-(Y)-phosphorylation regulated kinase 4 [Source:MGI Symbol;Acc:MGI:1330292]	101320
ENSMUSG00000102752	0.909588	0.0313399	0.0769887	11.4777	4.18606	23.3986	27.8194	21.2603	23.0811	13.0208	24.0536	Gm7694	1	protein_coding	predicted gene 7694 [Source:MGI Symbol;Acc:MGI:3649135]	665574
ENSMUSG00000078956	0.909337	1.73325e-07	1.2027e-06	77.2136	65.9305	90.0845	143.071	150.755	142.683	77.7429	145.503	Gm14221	2	lncRNA	predicted gene 14221 [Source:MGI Symbol;Acc:MGI:3650696]	NA
ENSMUSG00000026674	0.909254	4.28075e-05	0.000203715	76.1702	50.2328	42.1174	127.174	86.0077	104.914	56.1735	106.032	Ddr2	1	protein_coding	discoidin domain receptor family, member 2 [Source:MGI Symbol;Acc:MGI:1345277]	18214
ENSMUSG00000046173	0.907219	0.0082049	0.0240449	16.6948	16.7443	25.7384	43.7162	30.9241	35.6707	19.7258	36.7704	Pabpc6	17	protein_coding	poly(A) binding protein, cytoplasmic 6 [Source:MGI Symbol;Acc:MGI:1914793]	67543
ENSMUSG00000043017	0.907136	0.378342	NA	2.08685	2.09303	0	3.9742	0	4.19656	1.3933	2.72359	Ptgir	7	protein_coding	prostaglandin I receptor (IP) [Source:MGI Symbol;Acc:MGI:99535]	19222
ENSMUSG00000114053	0.906511	0.144144	0.263745	6.26056	6.2791	2.33986	4.96775	7.73103	15.7371	4.95984	9.47862	Gm35330	13	lncRNA	predicted gene, 35330 [Source:MGI Symbol;Acc:MGI:5594489]	NA
ENSMUSG00000086904	0.906011	0.135814	0.251958	3.13028	3.13955	12.8692	13.9097	9.66379	11.5405	6.37968	11.7047	Gm13404	2	lncRNA	predicted gene 13404 [Source:MGI Symbol;Acc:MGI:3649379]	NA
ENSMUSG00000099655	0.905485	0.0226701	0.0584614	29.216	23.0234	21.0587	40.7356	44.4534	52.457	24.4327	45.882	2310034G01Rik	19	protein_coding	RIKEN cDNA 2310034G01 gene [Source:MGI Symbol;Acc:MGI:1922829]	NA
ENSMUSG00000097322	0.905246	0.151249	0.273577	8.34742	5.23258	3.50979	11.9226	5.79827	14.6879	5.69659	10.8029	A530083I20Rik	9	lncRNA	RIKEN cDNA A530083I20 gene [Source:MGI Symbol;Acc:MGI:3040711]	NA
ENSMUSG00000021281	0.905006	2.13818e-05	0.000106249	60.5188	46.0467	46.7972	92.4002	94.7051	100.717	51.1209	95.9409	Tnfaip2	12	protein_coding	tumor necrosis factor, alpha-induced protein 2 [Source:MGI Symbol;Acc:MGI:104960]	21928
ENSMUSG00000070385	0.904847	0.017361	0.0465039	16.6948	18.8373	7.01957	29.8065	15.4621	35.6707	14.1839	26.9798	Ampd1	3	protein_coding	adenosine monophosphate deaminase 1 [Source:MGI Symbol;Acc:MGI:88015]	229665
ENSMUSG00000010142	0.904811	0.0864136	0.176653	8.34742	10.4652	2.33986	13.9097	9.66379	16.7862	7.05081	13.4532	Tnfrsf13b	11	protein_coding	tumor necrosis factor receptor superfamily, member 13b [Source:MGI Symbol;Acc:MGI:1889411]	57916
ENSMUSG00000052684	0.904709	1.14407e-41	7.60067e-40	334.94	418.606	387.246	689.524	737.347	707.12	380.264	711.33	Jun	4	protein_coding	jun proto-oncogene [Source:MGI Symbol;Acc:MGI:96646]	16476
ENSMUSG00000096221	0.904159	0.0128949	0.0358924	26.0857	25.1164	15.2091	29.8065	54.1172	40.9164	22.137	41.6134	1500002C15Rik	4	lncRNA	RIKEN cDNA 1500002C15 gene [Source:MGI Symbol;Acc:MGI:1916196]	NA
ENSMUSG00000008496	0.904134	0.000433974	0.00171831	28.1725	25.1164	32.758	41.7291	57.0164	61.8992	28.6823	53.5482	Pou2f2	7	protein_coding	POU domain, class 2, transcription factor 2 [Source:MGI Symbol;Acc:MGI:101897]	18987
ENSMUSG00000049723	0.90311	0.304727	NA	3.13028	6.2791	0	5.9613	7.73103	4.19656	3.13646	5.96296	Mmp12	9	protein_coding	matrix metallopeptidase 12 [Source:MGI Symbol;Acc:MGI:97005]	17381
ENSMUSG00000072754	0.902814	0.352665	NA	2.08685	4.18606	0	7.94841	1.93276	2.09828	2.09097	3.99315	Lrcol1	5	protein_coding	leucine rich colipase-like 1 [Source:MGI Symbol;Acc:MGI:2686525]	381667
ENSMUSG00000052496	0.902514	0.100635	0.199564	12.5211	12.5582	7.01957	15.8968	19.3276	25.1793	10.6996	20.1346	Pkdrej	15	protein_coding	polycystin (PKD) family receptor for egg jelly [Source:MGI Symbol;Acc:MGI:1338786]	18766
ENSMUSG00000038508	0.902316	9.8493e-50	9.1367e-48	536.321	523.258	510.089	960.764	985.707	989.338	523.223	978.603	Gdf15	8	protein_coding	growth differentiation factor 15 [Source:MGI Symbol;Acc:MGI:1346047]	23886
ENSMUSG00000042596	0.902157	0.517942	NA	1.04343	1.04652	0	1.9871	0	2.09828	0.696648	1.36179	Tfap2d	1	protein_coding	transcription factor AP-2, delta [Source:MGI Symbol;Acc:MGI:2153466]	226896
ENSMUSG00000075120	0.901848	0.518162	NA	0	2.09303	0	1.9871	0	2.09828	0.697677	1.36179	Olfr1196	2	protein_coding	olfactory receptor 1196 [Source:MGI Symbol;Acc:MGI:3031030]	258456
ENSMUSG00000050558	0.901829	0.0826133	0.170373	9.39084	8.37213	4.67972	8.94196	12.5629	20.9828	7.4809	14.1626	Prokr2	2	protein_coding	prokineticin receptor 2 [Source:MGI Symbol;Acc:MGI:2181363]	246313
ENSMUSG00000097626	0.900864	0.366761	0.52686	3.13028	1.04652	0	4.96775	0	3.14742	1.39227	2.70506	4921504A21Rik	5	lncRNA	RIKEN cDNA 4921504A21 gene [Source:MGI Symbol;Acc:MGI:1918082]	70832
ENSMUSG00000021337	0.899903	0.00624301	0.0188952	17.7383	23.0234	14.0391	37.7549	40.5879	24.1302	18.2669	34.1577	Scgn	13	protein_coding	secretagogin, EF-hand calcium binding protein [Source:MGI Symbol;Acc:MGI:2384873]	214189
ENSMUSG00000086735	0.899203	0.418526	NA	3.13028	1.04652	0	2.98065	2.89914	2.09828	1.39227	2.65936	Gm13977	2	lncRNA	predicted gene 13977 [Source:MGI Symbol;Acc:MGI:3652169]	NA
ENSMUSG00000040891	0.898023	1.52702e-15	2.5052e-14	155.471	173.722	208.247	345.756	320.838	331.528	179.147	332.707	Foxa3	7	protein_coding	forkhead box A3 [Source:MGI Symbol;Acc:MGI:1347477]	15377
ENSMUSG00000100602	0.897799	0.00989207	0.0283577	11.4777	18.8373	18.7189	26.8259	35.756	28.3268	16.3446	30.3029	Gm19498	9	processed_pseudogene	predicted gene, 19498 [Source:MGI Symbol;Acc:MGI:5011683]	NA
ENSMUSG00000032714	0.897608	1.7479e-47	1.45997e-45	625.013	611.165	682.068	1183.32	1207.01	1178.18	639.416	1189.5	Syde1	10	protein_coding	synapse defective 1, Rho GTPase, homolog 1 (C. elegans) [Source:MGI Symbol;Acc:MGI:1918959]	71709
ENSMUSG00000025496	0.897472	0.341052	NA	5.21713	5.23258	0	6.95486	10.6302	2.09828	3.48324	6.5611	Drd4	7	protein_coding	dopamine receptor D4 [Source:MGI Symbol;Acc:MGI:94926]	13491
ENSMUSG00000108617	0.897423	0.0787954	0.163909	10.4343	9.41864	11.6993	16.8904	11.5965	30.425	10.5174	19.6373	Gm31749	7	lncRNA	predicted gene, 31749 [Source:MGI Symbol;Acc:MGI:5590908]	NA
ENSMUSG00000044362	0.897384	3.25988e-06	1.85319e-05	83.4742	48.1397	70.1957	85.4454	133.36	157.371	67.2699	125.392	Ccdc89	7	protein_coding	coiled-coil domain containing 89 [Source:MGI Symbol;Acc:MGI:1917304]	70054
ENSMUSG00000023036	0.897197	0.176793	0.309107	2.08685	7.32561	4.67972	9.93551	3.86552	12.5897	4.69739	8.7969	Pcdhgc4	18	protein_coding	protocadherin gamma subfamily C, 4 [Source:MGI Symbol;Acc:MGI:1935203]	93707
ENSMUSG00000115144	0.896821	0.51117	NA	2.08685	0	5.84964	0	14.4957	0	2.6455	4.8319	Gm7968	15	TEC	predicted gene 7968 [Source:MGI Symbol;Acc:MGI:3644983]	NA
ENSMUSG00000091572	0.896332	0.194836	0.332771	2.08685	8.37213	2.33986	13.9097	3.86552	6.29484	4.26628	8.02335	Vmn2r3	3	protein_coding	vomeronasal 2, receptor 3 [Source:MGI Symbol;Acc:MGI:3643995]	637004
ENSMUSG00000015224	0.896125	0.0284494	0.0710018	18.7817	11.5117	9.35943	19.871	25.1259	29.3759	13.2176	24.7909	Cyp2j9	4	protein_coding	cytochrome P450, family 2, subfamily j, polypeptide 9 [Source:MGI Symbol;Acc:MGI:1921769]	74519
ENSMUSG00000053469	0.895816	0.312144	NA	4.17371	2.09303	0	5.9613	3.86552	2.09828	2.08891	3.97503	Tg	15	protein_coding	thyroglobulin [Source:MGI Symbol;Acc:MGI:98733]	21819
ENSMUSG00000029754	0.895275	0.512683	NA	2.08685	0	0	0	1.93276	2.09828	0.695618	1.34368	Dlx6	6	protein_coding	distal-less homeobox 6 [Source:MGI Symbol;Acc:MGI:101927]	13396
ENSMUSG00000036295	0.894376	0.146755	0.267517	4.17371	8.37213	2.33986	9.93551	9.66379	8.39311	4.9619	9.3308	Lrrn3	12	protein_coding	leucine rich repeat protein 3, neuronal [Source:MGI Symbol;Acc:MGI:106036]	16981
ENSMUSG00000037447	0.893816	8.77037e-33	4.04925e-31	400.676	483.49	388.416	795.834	802.095	770.068	424.194	789.332	Arid5a	1	protein_coding	AT rich interactive domain 5A (MRF1-like) [Source:MGI Symbol;Acc:MGI:2443039]	214855
ENSMUSG00000001497	0.893469	0.507067	NA	0	2.09303	0	0	1.93276	2.09828	0.697677	1.34368	Pax9	12	protein_coding	paired box 9 [Source:MGI Symbol;Acc:MGI:97493]	18511
ENSMUSG00000112858	0.893165	0.268815	NA	4.17371	2.09303	2.33986	4.96775	4.8319	6.29484	2.86887	5.36483	Rnf212b	14	protein_coding	ring finger protein 212B [Source:MGI Symbol;Acc:MGI:5589964]	102632837
ENSMUSG00000039384	0.89291	1.30641e-09	1.18193e-08	89.7347	83.7213	60.8363	154	116.932	167.862	78.0974	146.265	Dusp10	1	protein_coding	dual specificity phosphatase 10 [Source:MGI Symbol;Acc:MGI:1927070]	63953
ENSMUSG00000036211	0.892905	0.278504	0.433922	2.08685	2.09303	2.33986	3.9742	1.93276	6.29484	2.17325	4.06727	H1f6	13	protein_coding	H1.6 linker histone, cluster member [Source:MGI Symbol;Acc:MGI:1888530]	107970
ENSMUSG00000082535	0.892816	0.0999766	0.198455	6.26056	10.4652	4.67972	7.94841	17.3948	14.6879	7.13515	13.3437	Gm7860	16	processed_pseudogene	predicted gene 7860 [Source:MGI Symbol;Acc:MGI:3644843]	NA
ENSMUSG00000054003	0.891837	0.190685	0.327266	6.26056	6.2791	2.33986	9.93551	11.5965	6.29484	4.95984	9.27563	Tdrd9	12	protein_coding	tudor domain containing 9 [Source:MGI Symbol;Acc:MGI:1921941]	74691
ENSMUSG00000038170	0.891481	1.2326e-117	3.93844e-115	1932.43	2053.26	2048.55	3697	3655.81	3839.85	2011.41	3730.89	Pde4dip	3	protein_coding	phosphodiesterase 4D interacting protein (myomegalin) [Source:MGI Symbol;Acc:MGI:1891434]	83679
ENSMUSG00000052372	0.890755	0.517578	NA	0	2.09303	0	3.9742	0	0	0.697677	1.32473	Il1rapl1	X	protein_coding	interleukin 1 receptor accessory protein-like 1 [Source:MGI Symbol;Acc:MGI:2687319]	331461
ENSMUSG00000113825	0.890632	0.307187	NA	5.21713	1.04652	1.16993	1.9871	7.73103	4.19656	2.47786	4.63823	1700024I08Rik	13	lncRNA	RIKEN cDNA 1700024I08 gene [Source:MGI Symbol;Acc:MGI:1922772]	75522
ENSMUSG00000095360	0.890374	0.269748	NA	2.08685	4.18606	2.33986	8.94196	2.89914	4.19656	2.87093	5.34588	Gm3594	14	protein_coding	predicted gene 3594 [Source:MGI Symbol;Acc:MGI:3781771]	100041964
ENSMUSG00000034009	0.890174	0.307863	0.465366	4.17371	2.09303	2.33986	7.94841	3.86552	4.19656	2.86887	5.33683	Rxfp1	3	protein_coding	relaxin/insulin-like family peptide receptor 1 [Source:MGI Symbol;Acc:MGI:2682211]	381489
ENSMUSG00000055022	0.888618	0.203203	0.343161	4.17371	4.18606	2.33986	3.9742	9.66379	6.29484	3.56654	6.64428	Cntn1	15	protein_coding	contactin 1 [Source:MGI Symbol;Acc:MGI:105980]	12805
ENSMUSG00000114144	0.888594	0.333933	NA	2.08685	3.13955	3.50979	6.95486	2.89914	6.29484	2.91206	5.38294	Gm9309	12	unprocessed_pseudogene	predicted gene 9309 [Source:MGI Symbol;Acc:MGI:3647521]	NA
ENSMUSG00000003865	0.88846	1.01206e-129	3.77274e-127	2845.43	2999.32	2723.59	5392.99	5175.93	5303.4	2856.11	5290.77	Gys1	7	protein_coding	glycogen synthase 1, muscle [Source:MGI Symbol;Acc:MGI:101805]	14936
ENSMUSG00000101210	0.888284	0.0398239	0.0939917	18.7817	4.18606	25.7384	24.8388	30.9241	33.5725	16.2354	29.7785	Gm28720	6	TEC	predicted gene 28720 [Source:MGI Symbol;Acc:MGI:5579426]	NA
ENSMUSG00000081537	0.886803	0.0458291	0.105325	10.4343	16.7443	14.0391	15.8968	30.9241	29.3759	13.7392	25.3989	Gm37832	3	processed_pseudogene	predicted gene, 37832 [Source:MGI Symbol;Acc:MGI:5611060]	NA
ENSMUSG00000096192	0.886786	0.31841	NA	6.26056	1.04652	2.33986	2.98065	9.66379	5.2457	3.21565	5.96338	Gm18856	13	transcribed_processed_pseudogene	predicted gene, 18856 [Source:MGI Symbol;Acc:MGI:5011041]	NA
ENSMUSG00000000706	0.886297	0.297367	0.454414	0	4.18606	2.33986	3.9742	3.86552	4.19656	2.17531	4.01209	Btn1a1	13	protein_coding	butyrophilin, subfamily 1, member A1 [Source:MGI Symbol;Acc:MGI:103118]	12231
ENSMUSG00000081578	0.885656	0.114223	0.220516	6.26056	16.7443	4.67972	15.8968	27.0586	8.39311	9.22818	17.1162	Gm12611	11	processed_pseudogene	predicted gene 12611 [Source:MGI Symbol;Acc:MGI:3650135]	NA
ENSMUSG00000034584	0.885114	0.220005	0.364383	6.26056	0	3.50979	9.93551	3.86552	4.19656	3.25678	5.99919	Exph5	9	protein_coding	exophilin 5 [Source:MGI Symbol;Acc:MGI:2443248]	320051
ENSMUSG00000085470	0.884695	0.159094	0.284445	4.17371	4.18606	5.84964	5.9613	9.66379	10.4914	4.73647	8.7055	1700012C14Rik	6	lncRNA	RIKEN cDNA 1700012C14 gene [Source:MGI Symbol;Acc:MGI:1916587]	69337
ENSMUSG00000025170	0.884525	0.148643	0.269955	4.17371	4.18606	7.01957	11.9226	5.79827	10.4914	5.12645	9.40409	Rab40b	11	protein_coding	Rab40B, member RAS oncogene family [Source:MGI Symbol;Acc:MGI:2183451]	217371
ENSMUSG00000092125	0.883939	0.0675178	0.144573	6.26056	9.41864	7.01957	14.9033	16.4284	10.4914	7.56626	13.941	AA543401	9	processed_pseudogene	cDNA sequence, AA543401 [Source:MGI Symbol;Acc:MGI:2155152]	100417434
ENSMUSG00000053040	0.88388	0.000481425	0.00189131	32.3462	37.6746	35.0979	75.5099	45.4198	73.4397	35.0396	64.7898	Aph1c	9	protein_coding	aph1 homolog C, gamma secretase subunit [Source:MGI Symbol;Acc:MGI:1915568]	68318
ENSMUSG00000110235	0.883563	0.0667396	0.143342	10.4343	27.2094	11.6993	30.8001	27.0586	33.5725	16.4477	30.477	Gm5086	13	lncRNA	predicted gene 5086 [Source:MGI Symbol;Acc:MGI:3644417]	328314
ENSMUSG00000026354	0.883557	0.386938	NA	2.08685	0	2.33986	0	3.86552	4.19656	1.47557	2.68736	Lct	1	protein_coding	lactase [Source:MGI Symbol;Acc:MGI:104576]	226413
ENSMUSG00000075267	0.882676	0.370391	0.530561	2.08685	1.04652	1.16993	0	5.79827	2.09828	1.43443	2.63218	Pjvk	2	protein_coding	pejvakin [Source:MGI Symbol;Acc:MGI:2685847]	381375
ENSMUSG00000022831	0.881997	0.518586	NA	2.08685	0	0	0	3.86552	0	0.695618	1.28851	Hcls1	16	protein_coding	hematopoietic cell specific Lyn substrate 1 [Source:MGI Symbol;Acc:MGI:104568]	15163
ENSMUSG00000091764	0.881227	1.77435e-05	8.94281e-05	37.5634	35.5815	52.6468	87.4325	77.3103	65.0466	41.9306	76.5965	Zfp964	8	protein_coding	zinc finger protein 964 [Source:MGI Symbol;Acc:MGI:3646490]	636741
ENSMUSG00000043753	0.880791	0.0653664	0.141047	7.30399	4.18606	11.6993	15.8968	11.5965	14.6879	7.72978	14.0604	Dmrta1	4	protein_coding	doublesex and mab-3 related transcription factor like family A1 [Source:MGI Symbol;Acc:MGI:2653627]	242523
ENSMUSG00000097370	0.880699	0.373331	NA	1.04343	2.09303	2.33986	2.98065	3.86552	3.14742	1.82544	3.3312	4930467K11Rik	10	lncRNA	RIKEN cDNA 4930467K11 gene [Source:MGI Symbol;Acc:MGI:1922178]	74928
ENSMUSG00000026142	0.880277	5.49177e-47	4.49387e-45	709.53	729.422	763.963	1338.31	1332.64	1381.72	734.305	1350.89	Rhbdd1	1	protein_coding	rhomboid domain containing 1 [Source:MGI Symbol;Acc:MGI:1924117]	76867
ENSMUSG00000053358	0.879785	0.067504	0.144559	6.26056	6.2791	10.5294	11.9226	16.4284	13.6388	7.68967	13.9966	Gm9905	7	TEC	predicted gene 9905 [Source:MGI Symbol;Acc:MGI:3642311]	NA
ENSMUSG00000074444	0.879175	0.463056	NA	0	2.09303	1.16993	1.9871	2.89914	1.04914	1.08765	1.97846	Defa30	8	protein_coding	defensin, alpha, 30 [Source:MGI Symbol;Acc:MGI:3808881]	100038927
ENSMUSG00000053765	0.878136	0.41633	NA	2.08685	0	2.33986	3.9742	1.93276	2.09828	1.47557	2.66841	Oas1f	5	protein_coding	2'-5' oligoadenylate synthetase 1F [Source:MGI Symbol;Acc:MGI:2180855]	243262
ENSMUSG00000050092	0.877675	0.376015	NA	2.08685	4.18606	4.67972	13.9097	1.93276	4.19656	3.65088	6.67967	Sprr2b	3	protein_coding	small proline-rich protein 2B [Source:MGI Symbol;Acc:MGI:1330352]	20756
ENSMUSG00000031770	0.875116	2.58269e-133	1.0194e-130	2607.52	2697.92	2770.39	4943.91	5086.05	4772.53	2691.94	4934.17	Herpud1	8	protein_coding	homocysteine-inducible, endoplasmic reticulum stress-inducible, ubiquitin-like domain member 1 [Source:MGI Symbol;Acc:MGI:1927406]	64209
ENSMUSG00000070315	0.873907	0.0224234	0.0579066	12.5211	18.8373	8.1895	18.8775	28.025	26.2285	13.1826	24.377	4930581F22Rik	9	lncRNA	RIKEN cDNA 4930581F22 gene [Source:MGI Symbol;Acc:MGI:1926184]	78934
ENSMUSG00000097855	0.873474	0.0467794	0.107239	11.4777	15.6977	8.1895	16.8904	23.1931	25.1793	11.7883	21.7543	A930007I19Rik	19	lncRNA	RIKEN cDNA A930007I19 gene [Source:MGI Symbol;Acc:MGI:1925029]	77779
ENSMUSG00000030854	0.873365	0.281832	NA	4.17371	0	4.67972	5.9613	5.79827	4.19656	2.95114	5.31871	Ptpn5	7	protein_coding	protein tyrosine phosphatase, non-receptor type 5 [Source:MGI Symbol;Acc:MGI:97807]	19259
ENSMUSG00000086524	0.873215	0.0562751	0.124773	5.21713	8.37213	16.379	19.871	17.3948	16.7862	9.98942	18.0174	Pabpc1l2a	X	processed_pseudogene	poly(A) binding protein, cytoplasmic 1-like 2A [Source:MGI Symbol;Acc:MGI:3645788]	NA
ENSMUSG00000029009	0.872055	1.60681e-144	7.35117e-142	3149.06	3232.69	2952.9	5958.32	5663.95	5472.31	3111.55	5698.19	Mthfr	4	protein_coding	methylenetetrahydrofolate reductase [Source:MGI Symbol;Acc:MGI:106639]	17769
ENSMUSG00000084346	0.87133	0.332493	NA	3.13028	2.09303	2.33986	6.95486	6.76465	0	2.52106	4.57317	Cyp4a30b	4	protein_coding	cytochrome P450, family 4, subfamily a, polypeptide 30b [Source:MGI Symbol;Acc:MGI:3717145]	435802
ENSMUSG00000067724	0.870782	1.20484e-06	7.36517e-06	84.5176	64.884	94.7642	142.078	146.89	156.322	81.3886	148.43	Gbx1	5	protein_coding	gastrulation brain homeobox 1 [Source:MGI Symbol;Acc:MGI:95667]	231044
ENSMUSG00000097574	0.870737	1.10385e-08	8.94183e-08	64.6925	81.6283	78.3852	141.084	117.898	152.125	74.902	137.036	C920006O11Rik	9	transcribed_unprocessed_pseudogene	RIKEN cDNA C920006O11 gene [Source:MGI Symbol;Acc:MGI:2443759]	320295
ENSMUSG00000112280	0.870551	0.0321382	0.0785697	22.9554	16.7443	10.5294	37.7549	21.2603	33.5725	16.743	30.8626	A830082N09Rik	10	lncRNA	RIKEN cDNA A830082N09 gene [Source:MGI Symbol;Acc:MGI:3041184]	414093
ENSMUSG00000001518	0.870361	7.10061e-148	3.32408e-145	2150.5	2006.17	2046.21	3886.77	3765.98	3687.72	2067.63	3780.16	Itfg2	6	protein_coding	integrin alpha FG-GAP repeat containing 2 [Source:MGI Symbol;Acc:MGI:1915450]	101142
ENSMUSG00000029060	0.870025	1.04336e-108	3.0004e-106	2026.34	1860.71	1928.04	3595.66	3514.72	3518.81	1938.36	3543.06	Mib2	4	protein_coding	mindbomb E3 ubiquitin protein ligase 2 [Source:MGI Symbol;Acc:MGI:2679684]	76580
ENSMUSG00000030786	0.869702	0.516077	NA	0	0	2.33986	1.9871	1.93276	0	0.779953	1.30662	Itgam	7	protein_coding	integrin alpha M [Source:MGI Symbol;Acc:MGI:96607]	16409
ENSMUSG00000062624	0.869588	0.375703	NA	0	7.32561	2.33986	7.94841	9.66379	0	3.22182	5.87073	Cyp2c67	19	protein_coding	cytochrome P450, family 2, subfamily c, polypeptide 67 [Source:MGI Symbol;Acc:MGI:3612288]	545288
ENSMUSG00000039652	0.869226	2.99943e-18	6.08654e-17	293.203	265.815	243.345	509.692	431.971	527.717	267.454	489.793	Cpeb3	19	protein_coding	cytoplasmic polyadenylation element binding protein 3 [Source:MGI Symbol;Acc:MGI:2443075]	208922
ENSMUSG00000118132	0.868872	0.0328682	0.0800529	14.608	9.41864	14.0391	19.871	20.294	29.3759	12.6886	23.1803	4833408A19Rik	19	lncRNA	RIKEN cDNA 4833408A19 gene [Source:MGI Symbol;Acc:MGI:1921038]	NA
ENSMUSG00000022146	0.868803	0.000573003	0.00221477	31.3028	33.4885	30.4181	60.6066	62.8146	50.3587	31.7365	57.9266	Osmr	15	protein_coding	oncostatin M receptor [Source:MGI Symbol;Acc:MGI:1330819]	18414
ENSMUSG00000104639	0.868218	0.24128	NA	2.08685	7.32561	7.01957	6.95486	15.4621	7.34397	5.47735	9.9203	Gm42939	3	lncRNA	predicted gene 42939 [Source:MGI Symbol;Acc:MGI:5663076]	NA
ENSMUSG00000086641	0.867953	0.000327387	0.00132149	47.9976	40.8141	32.758	81.4712	62.8146	78.6854	40.5233	74.3237	Gm13663	2	lncRNA	predicted gene 13663 [Source:MGI Symbol;Acc:MGI:3650323]	NA
ENSMUSG00000032591	0.867722	0.0218138	0.0565721	23.9988	16.7443	23.3986	32.7872	31.8905	52.457	21.3806	39.0449	Mst1	9	protein_coding	macrophage stimulating 1 (hepatocyte growth factor-like) [Source:MGI Symbol;Acc:MGI:96080]	15235
ENSMUSG00000097814	0.866709	9.68848e-25	2.92397e-23	473.716	366.281	436.383	784.905	764.406	777.412	425.46	775.574	Panct2	1	lncRNA	pluripotency-associated noncoding transcript 2 [Source:MGI Symbol;Acc:MGI:3643517]	329217
ENSMUSG00000103585	0.866526	0.000157169	0.000676752	59.4753	46.0467	54.9867	84.4518	106.302	101.767	53.5029	97.5067	Pcdhgb4	18	protein_coding	protocadherin gamma subfamily B, 4 [Source:MGI Symbol;Acc:MGI:1935173]	93701
ENSMUSG00000079492	0.866023	0.00600769	0.0183013	11.4777	21.9768	28.0783	43.7162	33.8233	33.5725	20.5109	37.0373	Gm11127	17	protein_coding	predicted gene 11127 [Source:MGI Symbol;Acc:MGI:3779381]	100529082
ENSMUSG00000005950	0.865645	0.000275334	0.00112996	26.0857	31.3955	37.4377	73.5228	52.1845	46.1621	31.6396	57.2898	P2rx5	11	protein_coding	purinergic receptor P2X, ligand-gated ion channel, 5 [Source:MGI Symbol;Acc:MGI:2137026]	94045
ENSMUSG00000033278	0.864115	0.122951	0.233052	8.34742	16.7443	7.01957	24.8388	5.79827	28.3268	10.7037	19.6546	Ptprm	17	protein_coding	protein tyrosine phosphatase, receptor type, M [Source:MGI Symbol;Acc:MGI:102694]	19274
ENSMUSG00000087231	0.863742	0.00963418	0.0276893	15.6514	20.9303	21.0587	34.7743	25.1259	45.113	19.2135	35.0044	E230016M11Rik	6	lncRNA	RIKEN cDNA E230016M11 gene [Source:MGI Symbol;Acc:MGI:2443524]	320172
ENSMUSG00000039110	0.86201	0.545653	NA	0	0	2.33986	0.993551	1.93276	1.04914	0.779953	1.32515	Mycbpap	11	protein_coding	MYCBP associated protein [Source:MGI Symbol;Acc:MGI:2388726]	104601
ENSMUSG00000082457	0.861871	0.309955	0.468071	0	0	7.01957	3.9742	3.86552	4.19656	2.33986	4.01209	Gm13776	2	processed_pseudogene	predicted gene 13776 [Source:MGI Symbol;Acc:MGI:3650154]	NA
ENSMUSG00000035686	0.860839	0.0405912	0.0955226	8.34742	10.4652	7.01957	14.9033	13.5293	18.8845	8.61072	15.7724	Thrsp	7	protein_coding	thyroid hormone responsive [Source:MGI Symbol;Acc:MGI:109126]	21835
ENSMUSG00000097944	0.860752	1.02519e-06	6.31877e-06	76.1702	53.3723	73.7055	125.187	127.562	115.405	67.7493	122.718	A130014A01Rik	8	lncRNA	RIKEN cDNA A130014A01 gene [Source:MGI Symbol;Acc:MGI:3028043]	NA
ENSMUSG00000100747	0.860537	0.0532727	0.119472	13.5646	6.2791	12.8692	19.871	18.3612	20.9828	10.9043	19.7383	1700084E18Rik	2	lncRNA	RIKEN cDNA 1700084E18 gene [Source:MGI Symbol;Acc:MGI:1914600]	NA
ENSMUSG00000103613	0.859625	0.175731	0.307712	8.34742	7.32561	5.84964	13.9097	10.6302	14.6879	7.17422	13.0759	Gm34882	1	lncRNA	predicted gene, 34882 [Source:MGI Symbol;Acc:MGI:5594041]	102638281
ENSMUSG00000093507	0.85914	0.209763	0.350941	0	4.18606	12.8692	6.95486	9.66379	13.6388	5.68509	10.0858	Gm20627	3	lncRNA	predicted gene 20627 [Source:MGI Symbol;Acc:MGI:5313074]	NA
ENSMUSG00000005198	0.858677	1.32378e-60	1.66548e-58	19468.3	20173.7	18718.9	34377.8	33725.7	37733.3	19453.6	35279	Polr2a	11	protein_coding	polymerase (RNA) II (DNA directed) polypeptide A [Source:MGI Symbol;Acc:MGI:98086]	20020
ENSMUSG00000103558	0.858548	0.275167	NA	10.4343	1.04652	4.67972	7.94841	5.79827	15.7371	5.38683	9.82792	Gm38220	17	TEC	predicted gene, 38220 [Source:MGI Symbol;Acc:MGI:5611448]	NA
ENSMUSG00000054640	0.858301	0.121896	0.231539	8.34742	10.4652	5.84964	23.8452	11.5965	9.44225	8.22074	14.9613	Slc8a1	17	protein_coding	solute carrier family 8 (sodium/calcium exchanger), member 1 [Source:MGI Symbol;Acc:MGI:107956]	20541
ENSMUSG00000043719	0.857947	0.209452	NA	6.26056	4.18606	12.8692	19.871	13.5293	8.39311	7.77195	13.9311	Col6a6	9	protein_coding	collagen, type VI, alpha 6 [Source:MGI Symbol;Acc:MGI:2444259]	245026
ENSMUSG00000021010	0.857482	0.20936	0.350508	4.17371	3.13955	7.01957	11.9226	13.5293	0	4.77761	8.48397	Npas3	12	protein_coding	neuronal PAS domain protein 3 [Source:MGI Symbol;Acc:MGI:1351610]	27386
ENSMUSG00000040435	0.857125	4.0179e-116	1.26376e-113	2965.42	3081.99	3148.28	5212.17	5636.89	5804.89	3065.23	5551.31	Ppp1r15a	7	protein_coding	protein phosphatase 1, regulatory subunit 15A [Source:MGI Symbol;Acc:MGI:1927072]	17872
ENSMUSG00000021904	0.857003	0.0321482	0.0785845	16.6948	12.5582	14.0391	23.8452	21.2603	33.5725	14.4307	26.226	Sema3g	14	protein_coding	sema domain, immunoglobulin domain (Ig), short basic domain, secreted, (semaphorin) 3G [Source:MGI Symbol;Acc:MGI:3041242]	218877
ENSMUSG00000036770	0.856745	0.00455329	0.0143126	34.4331	14.6512	23.3986	42.7227	41.5543	47.2113	24.161	43.8294	Stpg3	2	protein_coding	sperm tail PG rich repeat containing 3 [Source:MGI Symbol;Acc:MGI:1921722]	74472
ENSMUSG00000047642	0.856451	0.358429	NA	4.17371	0	9.35943	5.9613	7.73103	10.4914	4.51105	8.06124	D930020B18Rik	10	protein_coding	RIKEN cDNA D930020B18 gene [Source:MGI Symbol;Acc:MGI:2442001]	216393
ENSMUSG00000039133	0.855772	0.231369	NA	5.21713	7.32561	5.84964	6.95486	9.66379	16.7862	6.1308	11.135	9330171B17Rik	7	lncRNA	RIKEN cDNA 9330171B17 gene [Source:MGI Symbol;Acc:MGI:3696417]	NA
ENSMUSG00000029556	0.855002	3.57638e-09	3.06743e-08	103.299	96.2795	112.313	187.781	185.545	189.894	103.964	187.74	Hnf1a	5	protein_coding	HNF1 homeobox A [Source:MGI Symbol;Acc:MGI:98504]	21405
ENSMUSG00000043541	0.854606	0.0185467	0.0492216	26.0857	18.8373	12.8692	47.6904	27.0586	30.425	19.2641	35.058	Casc1	6	protein_coding	cancer susceptibility candidate 1 [Source:MGI Symbol;Acc:MGI:2444480]	320662
ENSMUSG00000052726	0.853399	1.18411e-10	1.21304e-09	94.9519	111.977	112.313	189.768	196.175	189.894	106.414	191.946	Kcnt2	1	protein_coding	potassium channel, subfamily T, member 2 [Source:MGI Symbol;Acc:MGI:3036273]	240776
ENSMUSG00000103880	0.852439	0.109123	0.212751	8.34742	6.2791	7.01957	10.9291	13.5293	14.6879	7.21536	13.0488	Gm37009	3	processed_pseudogene	predicted gene, 37009 [Source:MGI Symbol;Acc:MGI:5610237]	NA
ENSMUSG00000086150	0.85243	0.490469	NA	0	0	3.50979	2.98065	1.93276	1.04914	1.16993	1.98752	Bach2os	4	lncRNA	BTB and CNC homology 2, opposite strand [Source:MGI Symbol;Acc:MGI:3041246]	414068
ENSMUSG00000102881	0.852331	0.138736	0.25626	11.4777	2.09303	7.01957	8.94196	12.5629	15.7371	6.86343	12.414	Gm3807	11	TEC	predicted gene 3807 [Source:MGI Symbol;Acc:MGI:3781980]	NA
ENSMUSG00000079162	0.852183	0.0148372	0.0406246	20.8685	24.0699	12.8692	31.7936	39.6215	33.5725	19.2692	34.9959	Trim43b	9	protein_coding	tripartite motif-containing 43B [Source:MGI Symbol;Acc:MGI:3648996]	666747
ENSMUSG00000083816	0.850873	8.44535e-05	0.00038218	51.1279	68.0235	52.6468	102.336	109.201	98.6191	57.2661	103.385	Gm13033	4	processed_pseudogene	predicted gene 13033 [Source:MGI Symbol;Acc:MGI:3649305]	NA
ENSMUSG00000050640	0.850132	0.15309	0.276362	6.26056	6.2791	8.1895	14.9033	7.73103	14.6879	6.90972	12.4407	Tmem150c	5	protein_coding	transmembrane protein 150C [Source:MGI Symbol;Acc:MGI:3041258]	231503
ENSMUSG00000114267	0.849652	0.24614	0.395533	9.39084	2.09303	2.33986	2.98065	9.66379	12.5897	4.60791	8.41137	Gm48600	14	TEC	predicted gene, 48600 [Source:MGI Symbol;Acc:MGI:6098178]	NA
ENSMUSG00000015619	0.848528	1.57335e-05	8.01205e-05	39.6502	41.8606	46.7972	83.4583	72.4784	74.4889	42.7693	76.8085	Gata3	2	protein_coding	GATA binding protein 3 [Source:MGI Symbol;Acc:MGI:95663]	14462
ENSMUSG00000056043	0.848444	8.32739e-13	1.05894e-11	118.951	171.629	121.673	246.401	228.065	270.678	137.417	248.381	Rgs9bp	7	protein_coding	regulator of G-protein signalling 9 binding protein [Source:MGI Symbol;Acc:MGI:2384418]	243923
ENSMUSG00000040148	0.84817	0.213089	0.355531	0	0	11.6993	9.93551	7.73103	2.09828	3.89976	6.58827	Hmx3	7	protein_coding	H6 homeobox 3 [Source:MGI Symbol;Acc:MGI:107160]	15373
ENSMUSG00000078902	0.84801	3.57242e-28	1.30513e-26	1985.64	1967.45	1841.47	3536.05	3382.33	3514.62	1931.52	3477.66	Gm14443	2	protein_coding	predicted gene 14443 [Source:MGI Symbol;Acc:MGI:3652324]	NA
ENSMUSG00000028389	0.84769	2.00093e-43	1.42328e-41	746.05	672.91	614.213	1171.4	1237.93	1256.87	677.724	1222.07	Zfp37	4	protein_coding	zinc finger protein 37 [Source:MGI Symbol;Acc:MGI:99181]	22696
ENSMUSG00000109195	0.846122	0.288997	NA	6.26056	2.09303	4.67972	3.9742	3.86552	15.7371	4.34444	7.85894	Gm45038	7	processed_pseudogene	predicted gene 45038 [Source:MGI Symbol;Acc:MGI:5753614]	NA
ENSMUSG00000097032	0.844438	0.0515352	0.116288	13.5646	10.4652	10.5294	17.8839	21.2603	23.0811	11.5197	20.7418	4930539J05Rik	3	lncRNA	RIKEN cDNA 4930539J05 gene [Source:MGI Symbol;Acc:MGI:1922477]	319587
ENSMUSG00000102018	0.843944	0.00619458	0.0187797	29.216	23.0234	31.5881	45.7033	37.6888	67.1449	27.9425	50.179	Iqank1	15	protein_coding	IQ motif and ankyrin repeat containing 1 [Source:MGI Symbol;Acc:MGI:3588184]	432964
ENSMUSG00000050623	0.843329	0.0070867	0.0211843	33.3897	21.9768	14.0391	41.7291	34.7896	49.3095	23.1352	41.9428	Catsperz	19	protein_coding	cation channel sperm associated auxiliary subunit zeta [Source:MGI Symbol;Acc:MGI:1914327]	67077
ENSMUSG00000027246	0.842828	0.0266081	0.0670867	12.5211	11.5117	15.2091	21.8581	25.1259	23.0811	13.0806	23.355	Ell3	2	protein_coding	elongation factor RNA polymerase II-like 3 [Source:MGI Symbol;Acc:MGI:2673679]	269344
ENSMUSG00000044966	0.842729	1.22318e-05	6.33252e-05	90.7781	114.07	72.5356	167.91	163.318	167.862	92.4613	166.363	Fbxo48	11	protein_coding	F-box protein 48 [Source:MGI Symbol;Acc:MGI:2442569]	319701
ENSMUSG00000113841	0.842512	0.0537216	0.12028	13.5646	15.6977	23.3986	25.8323	38.6552	29.3759	17.5536	31.2878	Gm48701	13	TEC	predicted gene, 48701 [Source:MGI Symbol;Acc:MGI:6098338]	NA
ENSMUSG00000078528	0.842079	0.155514	0.279623	15.6514	2.09303	8.1895	13.9097	8.69741	24.1302	8.64465	15.5791	Gm17068	19	processed_pseudogene	predicted gene 17068 [Source:MGI Symbol;Acc:MGI:4937895]	NA
ENSMUSG00000025961	0.840602	0.173953	0.305129	9.39084	2.09303	9.35943	18.8775	7.73103	10.4914	6.94777	12.3666	4933402D24Rik	1	protein_coding	RIKEN cDNA 4933402D24 gene [Source:MGI Symbol;Acc:MGI:1921676]	74426
ENSMUSG00000033594	0.84059	0.00841876	0.0245858	18.7817	16.7443	23.3986	22.8517	46.3862	35.6707	19.6415	34.9695	Spata2l	8	protein_coding	spermatogenesis associated 2-like [Source:MGI Symbol;Acc:MGI:1926029]	78779
ENSMUSG00000051537	0.840059	1.42605e-07	1.00724e-06	73.0399	92.0934	77.2153	132.142	143.024	159.469	80.7829	144.879	Gm5124	X	transcribed_processed_pseudogene	predicted pseudogene 5124 [Source:MGI Symbol;Acc:MGI:3643622]	331392
ENSMUSG00000060512	0.838885	0.0331027	0.080546	11.4777	10.4652	15.2091	21.8581	23.1931	20.9828	12.384	22.0113	0610040J01Rik	5	protein_coding	RIKEN cDNA 0610040J01 gene [Source:MGI Symbol;Acc:MGI:1923511]	76261
ENSMUSG00000097587	0.838572	0.206875	0.347554	6.26056	2.09303	7.01957	6.95486	5.79827	14.6879	5.12439	9.14703	4930578M01Rik	15	lncRNA	RIKEN cDNA 4930578M01 gene [Source:MGI Symbol;Acc:MGI:1923201]	75951
ENSMUSG00000068617	0.8385	0.000847635	0.00315921	41.7371	28.2559	38.6076	59.613	76.3439	57.7027	36.2002	64.5532	Efcab1	16	protein_coding	EF-hand calcium binding domain 1 [Source:MGI Symbol;Acc:MGI:1914043]	66793
ENSMUSG00000025215	0.838352	0.114104	0.220307	6.26056	5.23258	4.67972	13.9097	7.73103	7.34397	5.39095	9.66157	Tlx1	19	protein_coding	T cell leukemia, homeobox 1 [Source:MGI Symbol;Acc:MGI:98769]	21908
ENSMUSG00000083410	0.838316	0.266408	NA	12.5211	3.13955	4.67972	10.9291	5.79827	19.9336	6.78013	12.2203	Gm14300	2	processed_pseudogene	predicted gene 14300 [Source:MGI Symbol;Acc:MGI:3650106]	NA
ENSMUSG00000074570	0.837785	7.34133e-05	0.000335942	62.6056	68.0235	44.4573	118.233	100.503	95.4717	58.3622	104.736	Cass4	2	protein_coding	Cas scaffolding protein family member 4 [Source:MGI Symbol;Acc:MGI:2444482]	320664
ENSMUSG00000061666	0.836212	2.8993e-09	2.51347e-08	108.516	127.675	127.522	221.562	184.578	243.4	121.238	216.514	Gdpd1	11	protein_coding	glycerophosphodiester phosphodiesterase domain containing 1 [Source:MGI Symbol;Acc:MGI:1913819]	66569
ENSMUSG00000085037	0.835589	0.00724677	0.0215795	20.8685	29.3025	24.5685	39.742	44.4534	49.3095	24.9132	44.5017	4933421O10Rik	4	lncRNA	RIKEN cDNA 4933421O10 gene [Source:MGI Symbol;Acc:MGI:1918323]	100504166
ENSMUSG00000113750	0.833056	1.1948e-09	1.08633e-08	161.731	182.094	180.169	268.259	334.367	330.479	174.665	311.035	Gm5628	13	processed_pseudogene	predicted gene 5628 [Source:MGI Symbol;Acc:MGI:3779506]	NA
ENSMUSG00000115223	0.832845	0.0192884	0.0509614	33.3897	12.5582	30.4181	51.6646	34.7896	49.3095	25.4553	45.2546	Gm48985	14	processed_pseudogene	predicted gene, 48985 [Source:MGI Symbol;Acc:MGI:6118331]	NA
ENSMUSG00000114424	0.832391	0.0584513	0.128748	27.1291	10.4652	9.35943	31.7936	25.1259	27.2776	15.6512	28.0657	Gm47414	14	lncRNA	predicted gene, 47414 [Source:MGI Symbol;Acc:MGI:6096350]	NA
ENSMUSG00000100017	0.832282	0.00072494	0.00274048	33.3897	41.8606	30.4181	61.6001	56.05	71.3415	35.2228	62.9972	2410022M11Rik	14	lncRNA	RIKEN cDNA 2410022M11 gene [Source:MGI Symbol;Acc:MGI:1917005]	100503842
ENSMUSG00000081590	0.83109	0.00595013	0.0181504	25.0422	26.1629	25.7384	32.7872	41.5543	62.9484	25.6479	45.7633	Gm14413	2	unprocessed_pseudogene	predicted gene 14413 [Source:MGI Symbol;Acc:MGI:3652250]	NA
ENSMUSG00000091110	0.830876	0.0428798	0.0997886	10.4343	7.32561	16.379	22.8517	19.3276	17.8354	11.3796	20.0049	Gm2832	14	protein_coding	predicted gene 2832 [Source:MGI Symbol;Acc:MGI:3781004]	100040545
ENSMUSG00000098166	0.829938	0.229025	0.374998	3.13028	6.2791	2.33986	6.95486	5.79827	8.39311	3.91641	7.04875	Gm26978	8	lncRNA	predicted gene, 26978 [Source:MGI Symbol;Acc:MGI:5504093]	NA
ENSMUSG00000034607	0.829876	0.00619924	0.0187853	18.7817	27.2094	21.0587	40.7356	36.7224	41.9656	22.3499	39.8079	Pof1b	X	protein_coding	premature ovarian failure 1B [Source:MGI Symbol;Acc:MGI:1916943]	69693
ENSMUSG00000051839	0.828975	0.157315	0.28204	4.17371	4.18606	7.01957	4.96775	11.5965	10.4914	5.12645	9.01856	Gypa	8	protein_coding	glycophorin A [Source:MGI Symbol;Acc:MGI:95880]	14934
ENSMUSG00000046999	0.828278	0.0244897	0.0624576	35.4765	20.9303	4.67972	48.684	32.8569	28.3268	20.3622	36.6225	1110032F04Rik	3	protein_coding	RIKEN cDNA 1110032F04 gene [Source:MGI Symbol;Acc:MGI:1915975]	68725
ENSMUSG00000074818	0.827479	0.000266666	0.0010973	77.2136	53.3723	63.1762	135.123	112.1	96.5208	64.5874	114.581	Pdzd7	19	protein_coding	PDZ domain containing 7 [Source:MGI Symbol;Acc:MGI:3608325]	100503041
ENSMUSG00000035653	0.827288	0.0094493	0.0272345	10.4343	13.6047	21.0587	30.8001	27.0586	20.9828	15.0326	26.2805	Lrfn5	12	protein_coding	leucine rich repeat and fibronectin type III domain containing 5 [Source:MGI Symbol;Acc:MGI:2144814]	238205
ENSMUSG00000117725	0.827267	1.39493e-11	1.58019e-10	171.122	201.978	164.96	331.846	341.132	282.218	179.353	318.399	Gm50240	17	lncRNA	predicted gene, 50240 [Source:MGI Symbol;Acc:MGI:6303048]	NA
ENSMUSG00000103839	0.826335	0.0307424	0.0758574	28.1725	23.0234	17.5489	48.684	33.8233	39.8673	22.9149	40.7915	Gm37607	1	TEC	predicted gene, 37607 [Source:MGI Symbol;Acc:MGI:5610835]	NA
ENSMUSG00000052688	0.826092	0.253728	NA	4.17371	4.18606	4.67972	1.9871	10.6302	10.4914	4.3465	7.70289	Rab7b	1	protein_coding	RAB7B, member RAS oncogene family [Source:MGI Symbol;Acc:MGI:2442295]	226421
ENSMUSG00000097178	0.825844	0.242339	NA	0	10.4652	9.35943	15.8968	11.5965	7.34397	6.6082	11.6124	2310002F09Rik	7	lncRNA	RIKEN cDNA 2310002F09 gene [Source:MGI Symbol;Acc:MGI:1916779]	100504720
ENSMUSG00000096967	0.825785	0.082775	0.170619	21.912	4.18606	17.5489	32.7872	21.2603	23.0811	14.549	25.7095	Gm26621	15	lncRNA	predicted gene, 26621 [Source:MGI Symbol;Acc:MGI:5477115]	NA
ENSMUSG00000101553	0.825052	0.28344	NA	9.39084	0	2.33986	7.94841	7.73103	5.2457	3.91023	6.97504	1700049E22Rik	6	lncRNA	RIKEN cDNA 1700049E22 gene [Source:MGI Symbol;Acc:MGI:1920645]	73395
ENSMUSG00000045231	0.82435	0.239548	0.387691	8.34742	3.13955	7.01957	11.9226	16.4284	4.19656	6.16885	10.8492	BC106179	16	lncRNA	cDNA sequence BC106179 [Source:MGI Symbol;Acc:MGI:3702726]	320099
ENSMUSG00000026639	0.82399	0.00261081	0.00870015	33.3897	45.0002	39.7776	76.5034	69.5793	62.9484	39.3891	69.677	Lamb3	1	protein_coding	laminin, beta 3 [Source:MGI Symbol;Acc:MGI:99915]	16780
ENSMUSG00000091510	0.823754	0.208032	0.348945	8.34742	3.13955	16.379	8.94196	25.1259	14.6879	9.28866	16.2519	Mtag2	7	lncRNA	metastasis associated gene 2 [Source:MGI Symbol;Acc:MGI:1860766]	50994
ENSMUSG00000011632	0.82327	0.162311	0.289067	2.08685	4.18606	9.35943	3.9742	11.5965	11.5405	5.21078	9.03709	Pinlyp	7	protein_coding	phospholipase A2 inhibitor and LY6/PLAUR domain containing [Source:MGI Symbol;Acc:MGI:3615324]	641361
ENSMUSG00000105449	0.822383	0.00107823	0.00391855	50.0845	29.3025	40.9475	67.5614	66.6802	78.6854	40.1115	70.9757	Gm43379	3	TEC	predicted gene 43379 [Source:MGI Symbol;Acc:MGI:5663516]	NA
ENSMUSG00000057337	0.822083	1.18806e-08	9.59698e-08	109.56	172.675	186.019	299.059	263.821	262.285	156.085	275.055	Chst3	10	protein_coding	carbohydrate sulfotransferase 3 [Source:MGI Symbol;Acc:MGI:1858224]	53374
ENSMUSG00000059395	0.821984	0.000403685	0.00160406	37.5634	31.3955	53.8167	55.6388	79.2431	80.7837	40.9252	71.8885	Nkapl	13	protein_coding	NFKB activating protein-like [Source:MGI Symbol;Acc:MGI:1913957]	66707
ENSMUSG00000066158	0.821752	0.228179	0.374103	7.30399	0	4.67972	7.94841	4.8319	8.39311	3.99457	7.0578	AY512931	8	lncRNA	cDNA sequence AY512931 [Source:MGI Symbol;Acc:MGI:3525069]	434310
ENSMUSG00000000753	0.821684	2.89654e-05	0.000141386	77.2136	121.396	84.2349	160.955	159.453	180.452	94.2814	166.953	Serpinf1	11	protein_coding	serine (or cysteine) peptidase inhibitor, clade F, member 1 [Source:MGI Symbol;Acc:MGI:108080]	20317
ENSMUSG00000079484	0.820046	0.062394	0.135672	17.7383	10.4652	4.67972	14.9033	28.9914	14.6879	10.961	19.5275	Phyhd1	2	protein_coding	phytanoyl-CoA dioxygenase domain containing 1 [Source:MGI Symbol;Acc:MGI:3612860]	227696
ENSMUSG00000097416	0.819124	0.147335	0.268306	8.34742	8.37213	8.1895	19.871	13.5293	10.4914	8.30302	14.6306	Gm26670	1	lncRNA	predicted gene, 26670 [Source:MGI Symbol;Acc:MGI:5477164]	NA
ENSMUSG00000115699	0.818858	0.116799	0.224192	7.30399	8.37213	5.84964	14.9033	9.66379	13.6388	7.17525	12.7353	Gm6961	15	lncRNA	predicted gene 6961 [Source:MGI Symbol;Acc:MGI:3644546]	629300
ENSMUSG00000074505	0.818597	0.0189099	0.0500798	14.608	24.0699	21.0587	40.7356	30.9241	33.5725	19.9122	35.0774	Fat3	9	protein_coding	FAT atypical cadherin 3 [Source:MGI Symbol;Acc:MGI:2444314]	270120
ENSMUSG00000026880	0.817882	5.49171e-10	5.20717e-09	190.947	180.001	128.692	282.168	291.846	310.545	166.547	294.853	Stom	2	protein_coding	stomatin [Source:MGI Symbol;Acc:MGI:95403]	13830
ENSMUSG00000028475	0.817651	0.278169	NA	5.21713	3.13955	4.67972	5.9613	10.6302	6.29484	4.34547	7.62877	Spaar	4	protein_coding	small regulatory polypeptide of amino acid response [Source:MGI Symbol;Acc:MGI:1918656]	71406
ENSMUSG00000005968	0.817445	7.61533e-16	1.28605e-14	176.339	216.629	202.398	331.846	344.997	372.444	198.455	349.763	Tuft1	3	protein_coding	tuftelin 1 [Source:MGI Symbol;Acc:MGI:109572]	22156
ENSMUSG00000030553	0.816075	0.10357	0.204047	5.21713	8.37213	9.35943	16.8904	8.69741	14.6879	7.64956	13.4252	Pgpep1l	7	protein_coding	pyroglutamyl-peptidase I-like [Source:MGI Symbol;Acc:MGI:1925694]	78444
ENSMUSG00000044017	0.814616	1.84441e-25	5.87468e-24	661.533	846.632	721.846	1373.09	1248.56	1301.98	743.337	1307.88	Adgrd1	5	protein_coding	adhesion G protein-coupled receptor D1 [Source:MGI Symbol;Acc:MGI:3041203]	243277
ENSMUSG00000052293	0.814491	0.0317281	0.0777653	13.5646	14.6512	14.0391	20.8646	23.1931	30.425	14.085	24.8276	Taf9	13	protein_coding	TATA-box binding protein associated factor 9 [Source:MGI Symbol;Acc:MGI:1888697]	108143
ENSMUSG00000108754	0.814423	0.126067	0.237526	4.17371	11.5117	4.67972	13.9097	10.6302	11.5405	6.78837	12.0268	Gm44748	7	lncRNA	predicted gene 44748 [Source:MGI Symbol;Acc:MGI:5753324]	NA
ENSMUSG00000108486	0.814126	0.24239	0.391095	6.26056	1.04652	4.67972	2.98065	10.6302	7.34397	3.9956	6.98493	Gm44836	7	lncRNA	predicted gene 44836 [Source:MGI Symbol;Acc:MGI:5753412]	NA
ENSMUSG00000055430	0.813757	4.41016e-07	2.87768e-06	75.1267	64.884	65.516	120.22	119.831	121.7	68.5089	120.584	Nap1l5	6	protein_coding	nucleosome assembly protein 1-like 5 [Source:MGI Symbol;Acc:MGI:1923555]	58243
ENSMUSG00000029245	0.811431	0.246469	NA	2.08685	5.23258	7.01957	5.9613	12.5629	6.29484	4.77967	8.27302	Epha5	5	protein_coding	Eph receptor A5 [Source:MGI Symbol;Acc:MGI:99654]	13839
ENSMUSG00000072769	0.810734	0.335873	NA	3.13028	3.13955	2.33986	1.9871	3.86552	9.44225	2.8699	5.09829	Gm10419	5	lncRNA	predicted gene 10419 [Source:MGI Symbol;Acc:MGI:3642823]	NA
ENSMUSG00000009292	0.809615	0.145356	0.265471	6.26056	6.2791	8.1895	5.9613	13.5293	16.7862	6.90972	12.0923	Trpm2	10	protein_coding	transient receptor potential cation channel, subfamily M, member 2 [Source:MGI Symbol;Acc:MGI:1351901]	28240
ENSMUSG00000007035	0.809414	0.0117585	0.0330955	19.8251	18.8373	17.5489	23.8452	27.0586	48.2604	18.7371	33.0547	Msh5	17	protein_coding	mutS homolog 5 [Source:MGI Symbol;Acc:MGI:1329021]	17687
ENSMUSG00000026765	0.809257	0.124476	0.235189	6.26056	8.37213	11.6993	19.871	17.3948	8.39311	8.77733	15.2197	Lypd6b	2	protein_coding	LY6/PLAUR domain containing 6B [Source:MGI Symbol;Acc:MGI:1919147]	71897
ENSMUSG00000106296	0.808242	0.200211	0.339417	8.34742	2.09303	18.7189	7.94841	17.3948	25.1793	9.71977	16.8409	4632404M16Rik	3	lncRNA	RIKEN cDNA 4632404M16 gene [Source:MGI Symbol;Acc:MGI:1921598]	NA
ENSMUSG00000046085	0.808023	0.245008	0.394151	8.34742	4.18606	2.33986	10.9291	1.93276	13.6388	4.95778	8.83354	4931422A03Rik	2	protein_coding	RIKEN cDNA 4931422A03 gene [Source:MGI Symbol;Acc:MGI:1918236]	70986
ENSMUSG00000054364	0.807961	6.71299e-60	8.29034e-58	1037.17	1095.7	1017.84	1895.69	1708.56	1917.83	1050.24	1840.69	Rhob	12	protein_coding	ras homolog family member B [Source:MGI Symbol;Acc:MGI:107949]	11852
ENSMUSG00000040978	0.807909	0.0516779	0.116505	4.17371	17.7908	10.5294	15.8968	26.0922	14.6879	10.8313	18.8923	Gm11992	11	protein_coding	predicted gene 11992 [Source:MGI Symbol;Acc:MGI:3651127]	626870
ENSMUSG00000074862	0.807763	1.1236e-06	6.89784e-06	91.8216	60.6979	73.7055	116.245	130.461	150.027	75.4083	132.245	BC025920	10	protein_coding	cDNA sequence BC025920 [Source:MGI Symbol;Acc:MGI:2670983]	NA
ENSMUSG00000020890	0.806307	0.312741	0.470878	3.13028	5.23258	0	4.96775	5.79827	4.19656	2.78762	4.98753	Gucy2e	11	protein_coding	guanylate cyclase 2e [Source:MGI Symbol;Acc:MGI:105123]	14919
ENSMUSG00000027790	0.805374	0.388481	NA	4.17371	4.18606	0	5.9613	6.76465	2.09828	2.78659	4.94141	Sis	3	protein_coding	sucrase isomaltase (alpha-glucosidase) [Source:MGI Symbol;Acc:MGI:1917233]	69983
ENSMUSG00000026420	0.805217	0.058215	0.128368	16.6948	10.4652	7.01957	21.8581	15.4621	23.0811	11.3932	20.1337	Il24	1	protein_coding	interleukin 24 [Source:MGI Symbol;Acc:MGI:2135548]	93672
ENSMUSG00000081599	0.804568	0.103198	0.203445	7.30399	9.41864	17.5489	24.8388	13.5293	20.9828	11.4239	19.7836	Gm14390	2	unprocessed_pseudogene	predicted gene 14390 [Source:MGI Symbol;Acc:MGI:3649570]	NA
ENSMUSG00000113212	0.804502	0.263804	NA	2.08685	2.09303	11.6993	10.9291	6.76465	9.44225	5.29306	9.04532	Gm47435	13	processed_pseudogene	predicted gene, 47435 [Source:MGI Symbol;Acc:MGI:6096386]	NA
ENSMUSG00000043664	0.804401	0.0369376	0.0883185	6.26056	20.9303	12.8692	23.8452	26.0922	19.9336	13.3534	23.2904	Tmem221	8	protein_coding	transmembrane protein 221 [Source:MGI Symbol;Acc:MGI:3525074]	434325
ENSMUSG00000041642	0.804348	1.36937e-65	2.07259e-63	1331.41	1362.56	1277.56	2370.61	2170.49	2401.48	1323.85	2314.19	Kif21b	1	protein_coding	kinesin family member 21B [Source:MGI Symbol;Acc:MGI:109234]	16565
ENSMUSG00000031594	0.802416	0.332329	NA	2.08685	4.18606	4.67972	3.9742	8.69741	6.29484	3.65088	6.32215	Fgl1	8	protein_coding	fibrinogen-like protein 1 [Source:MGI Symbol;Acc:MGI:102795]	234199
ENSMUSG00000103804	0.801249	0.207653	NA	7.30399	4.18606	8.1895	11.9226	9.66379	12.5897	6.55985	11.392	Gm37062	1	lncRNA	predicted gene, 37062 [Source:MGI Symbol;Acc:MGI:5610290]	NA
ENSMUSG00000117371	0.801209	0.28844	0.444483	5.21713	0	4.67972	9.93551	1.93276	5.2457	3.29895	5.70465	Gm50019	17	lncRNA	predicted gene, 50019 [Source:MGI Symbol;Acc:MGI:6275313]	NA
ENSMUSG00000097740	0.800887	0.310573	0.46868	2.08685	5.23258	2.33986	5.9613	7.73103	3.14742	3.21976	5.61325	E030044B06Rik	19	lncRNA	RIKEN cDNA E030044B06 gene [Source:MGI Symbol;Acc:MGI:2686464]	381223
ENSMUSG00000072778	0.800545	0.126352	0.237773	10.4343	2.09303	7.01957	13.9097	11.5965	8.39311	6.51562	11.2998	Vmn2r27	6	protein_coding	vomeronasal 2, receptor27 [Source:MGI Symbol;Acc:MGI:3761517]	232367
ENSMUSG00000086163	0.800157	0.0740507	0.156039	18.7817	8.37213	25.7384	33.7807	23.1931	34.6216	17.6307	30.5318	Gm14206	11	lncRNA	predicted gene 14206 [Source:MGI Symbol;Acc:MGI:3649549]	NA
ENSMUSG00000103593	0.799399	0.126075	0.237526	2.08685	10.4652	10.5294	15.8968	17.3948	6.29484	7.69379	13.1955	Gm37352	8	TEC	predicted gene, 37352 [Source:MGI Symbol;Acc:MGI:5610580]	NA
ENSMUSG00000085227	0.799044	0.105852	0.20756	12.5211	13.6047	15.2091	19.871	15.4621	36.7199	13.7783	24.0177	6330418K02Rik	5	lncRNA	RIKEN cDNA 6330418K02 gene [Source:MGI Symbol;Acc:MGI:3697416]	69004
ENSMUSG00000018750	0.798878	0.000214691	0.000900351	43.8239	48.1397	46.7972	81.4712	82.1422	77.6363	46.2536	80.4166	Zbtb4	11	protein_coding	zinc finger and BTB domain containing 4 [Source:MGI Symbol;Acc:MGI:1922830]	75580
ENSMUSG00000024386	0.798363	0.0225916	0.0582888	20.8685	10.4652	11.6993	25.8323	22.2267	27.2776	14.3443	25.1122	Proc	18	protein_coding	protein C [Source:MGI Symbol;Acc:MGI:97771]	19123
ENSMUSG00000082365	0.797442	0.261005	0.413801	2.08685	3.13955	3.50979	2.98065	3.86552	8.39311	2.91206	5.07976	Btf3-ps11	5	transcribed_processed_pseudogene	basic transcription factor 3, pseudogene 11 [Source:MGI Symbol;Acc:MGI:3783197]	NA
ENSMUSG00000046079	0.797383	1.12948e-206	9.88544e-204	6057.09	6111.65	5840.28	10444.2	10483.3	10381.2	6003.01	10436.2	Lrrc8d	5	protein_coding	leucine rich repeat containing 8D [Source:MGI Symbol;Acc:MGI:1922368]	231549
ENSMUSG00000036480	0.797062	0.11193	0.217087	8.34742	8.37213	9.35943	13.9097	12.5629	18.8845	8.69299	15.119	Prss56	1	protein_coding	protease, serine 56 [Source:MGI Symbol;Acc:MGI:1916703]	69453
ENSMUSG00000092274	0.796862	3.03588e-09	2.62623e-08	2521.96	1691.17	2462.7	3821.2	3958.29	3816.77	2225.28	3865.42	Neat1	19	lncRNA	nuclear paraspeckle assembly transcript 1 (non-protein coding) [Source:MGI Symbol;Acc:MGI:1914211]	66961
ENSMUSG00000021414	0.795546	0.194486	0.332481	7.30399	4.18606	9.35943	9.93551	15.4621	10.4914	6.94983	11.963	Fam217a	13	protein_coding	family with sequence similarity 217, member A [Source:MGI Symbol;Acc:MGI:1919114]	71864
ENSMUSG00000035946	0.794222	0.15736	0.282096	10.4343	2.09303	4.67972	9.93551	11.5965	8.39311	5.73567	9.97506	Gsx2	5	protein_coding	GS homeobox 2 [Source:MGI Symbol;Acc:MGI:95843]	14843
ENSMUSG00000115624	0.793839	0.0962607	0.192669	18.7817	8.37213	4.67972	19.871	23.1931	12.5897	10.6112	18.5513	Gm49204	14	TEC	predicted gene, 49204 [Source:MGI Symbol;Acc:MGI:6118653]	NA
ENSMUSG00000047907	0.79347	0.0220558	0.057104	7.30399	23.0234	11.6993	16.8904	28.9914	27.2776	14.0089	24.3865	Tshz2	2	protein_coding	teashirt zinc finger family member 2 [Source:MGI Symbol;Acc:MGI:2153084]	228911
ENSMUSG00000022113	0.793044	0.0256411	0.0650069	20.8685	16.7443	9.35943	29.8065	25.1259	27.2776	15.6574	27.4033	Trim52	14	protein_coding	tripartite motif-containing 52 [Source:MGI Symbol;Acc:MGI:3045276]	212085
ENSMUSG00000057329	0.79222	0.000144389	0.000626682	64.6925	66.977	62.0062	111.278	112.1	112.258	64.5586	111.879	Bcl2	1	protein_coding	B cell leukemia/lymphoma 2 [Source:MGI Symbol;Acc:MGI:88138]	12043
ENSMUSG00000027684	0.79215	2.71949e-20	6.41022e-19	263.987	285.699	237.496	462.001	408.778	497.292	262.394	456.024	Mecom	3	protein_coding	MDS1 and EVI1 complex locus [Source:MGI Symbol;Acc:MGI:95457]	14013
ENSMUSG00000102632	0.791953	0.205369	0.345717	6.26056	6.2791	4.67972	12.9162	10.6302	6.29484	5.73979	9.94705	Gm37786	10	TEC	predicted gene, 37786 [Source:MGI Symbol;Acc:MGI:5611014]	NA
ENSMUSG00000109216	0.791461	0.251436	0.401777	2.08685	2.09303	5.84964	6.95486	6.76465	3.14742	3.34318	5.62231	Gm44907	7	TEC	predicted gene 44907 [Source:MGI Symbol;Acc:MGI:5753483]	NA
ENSMUSG00000025386	0.791199	0.158624	0.283806	6.26056	12.5582	2.33986	18.8775	6.76465	11.5405	7.05287	12.3942	Pde6g	11	protein_coding	phosphodiesterase 6G, cGMP-specific, rod, gamma [Source:MGI Symbol;Acc:MGI:97526]	18588
ENSMUSG00000081285	0.790804	0.0882728	0.179524	10.4343	8.37213	16.379	21.8581	13.5293	25.1793	11.7285	20.1889	Gm18859	13	processed_pseudogene	predicted gene, 18859 [Source:MGI Symbol;Acc:MGI:5011044]	NA
ENSMUSG00000110013	0.790261	0.0309111	0.0761882	14.608	12.5582	16.379	16.8904	31.8905	26.2285	14.5151	25.0031	1190028D05Rik	8	lncRNA	RIKEN cDNA 1190028D05 gene [Source:MGI Symbol;Acc:MGI:3036227]	330767
ENSMUSG00000061126	0.789774	0.00110892	0.00401775	27.1291	30.349	39.7776	60.6066	56.05	50.3587	32.4185	55.6718	Cyp4f39	17	protein_coding	cytochrome P450, family 4, subfamily f, polypeptide 39 [Source:MGI Symbol;Acc:MGI:2445210]	320997
ENSMUSG00000086655	0.789476	0.000134716	0.000587486	40.6937	43.9537	53.8167	84.4518	78.2767	75.538	46.1547	79.4222	C330018A13Rik	5	lncRNA	RIKEN cDNA C330018A13 gene [Source:MGI Symbol;Acc:MGI:2444781]	320805
ENSMUSG00000093887	0.788794	0.204754	0.34497	8.34742	8.37213	2.33986	10.9291	5.79827	16.7862	6.35313	11.1712	Gm3033	14	unprocessed_pseudogene	predicted gene 3033 [Source:MGI Symbol;Acc:MGI:3781211]	NA
ENSMUSG00000090264	0.788679	0.349983	NA	4.17371	2.09303	2.33986	3.9742	7.73103	3.14742	2.86887	4.95088	Eif4ebp3	18	protein_coding	eukaryotic translation initiation factor 4E binding protein 3 [Source:MGI Symbol;Acc:MGI:1270847]	108112
ENSMUSG00000020175	0.788517	0.0123956	0.0346513	29.216	16.7443	39.7776	34.7743	61.8483	50.3587	28.5793	48.9937	Rab36	10	protein_coding	RAB36, member RAS oncogene family [Source:MGI Symbol;Acc:MGI:1924127]	76877
ENSMUSG00000099966	0.788218	1.03445e-07	7.47703e-07	147.123	106.745	134.542	210.633	265.754	193.042	129.47	223.143	2810402E24Rik	14	lncRNA	RIKEN cDNA 2810402E24 gene [Source:MGI Symbol;Acc:MGI:1913715]	NA
ENSMUSG00000096685	0.788182	0.181142	0.31467	12.5211	6.2791	3.50979	11.9226	16.4284	10.4914	7.43667	12.9475	Gm3642	14	protein_coding	predicted gene 3642 [Source:MGI Symbol;Acc:MGI:3781818]	102634532
ENSMUSG00000025128	0.787536	0.00764246	0.0226073	19.8251	25.1164	21.0587	43.7162	38.6552	31.4742	22.0001	37.9485	Bhlhe22	3	protein_coding	basic helix-loop-helix family, member e22 [Source:MGI Symbol;Acc:MGI:1930001]	59058
ENSMUSG00000024647	0.78746	0.342078	NA	6.26056	4.18606	4.67972	13.9097	3.86552	8.39311	5.04211	8.72278	Cbln2	18	protein_coding	cerebellin 2 precursor protein [Source:MGI Symbol;Acc:MGI:88282]	12405
ENSMUSG00000050296	0.787172	0.280877	0.436096	2.08685	2.09303	4.67972	6.95486	3.86552	4.19656	2.9532	5.00564	Abca12	1	protein_coding	ATP-binding cassette, sub-family A (ABC1), member 12 [Source:MGI Symbol;Acc:MGI:2676312]	74591
ENSMUSG00000078307	0.786308	0.225025	0.370402	2.08685	8.37213	7.01957	17.8839	5.79827	6.29484	5.82619	9.99234	AI593442	9	protein_coding	expressed sequence AI593442 [Source:MGI Symbol;Acc:MGI:2143099]	330941
ENSMUSG00000037735	0.786006	0.285599	NA	5.21713	6.2791	4.67972	9.93551	10.6302	7.34397	5.39198	9.30322	2810032G03Rik	12	lncRNA	RIKEN cDNA 2810032G03 gene [Source:MGI Symbol;Acc:MGI:1919919]	72669
ENSMUSG00000109715	0.784984	0.0677206	0.144869	10.4343	6.2791	16.379	15.8968	14.4957	26.2285	11.0308	18.8737	Gm45606	11	lncRNA	predicted gene 45606 [Source:MGI Symbol;Acc:MGI:5791442]	NA
ENSMUSG00000073207	0.784924	9.04156e-19	1.91788e-17	341.201	411.281	345.129	571.292	607.852	715.513	365.87	631.552	Ccdc160	X	protein_coding	coiled-coil domain containing 160 [Source:MGI Symbol;Acc:MGI:3588225]	434778
ENSMUSG00000114172	0.784325	6.7802e-05	0.000311896	64.6925	68.0235	92.4244	122.207	124.663	139.536	75.0468	128.802	Gm36298	13	processed_pseudogene	predicted gene, 36298 [Source:MGI Symbol;Acc:MGI:5595457]	NA
ENSMUSG00000074646	0.784291	0.0658498	0.141923	17.7383	9.41864	11.6993	22.8517	23.1931	20.9828	12.9521	22.3425	6430550D23Rik	2	protein_coding	RIKEN cDNA 6430550D23 gene [Source:MGI Symbol;Acc:MGI:2443361]	320095
ENSMUSG00000116537	0.783864	0.263548	NA	3.13028	13.6047	2.33986	11.9226	8.69741	12.5897	6.35828	11.0699	Gm49698	12	lncRNA	predicted gene, 49698 [Source:MGI Symbol;Acc:MGI:6215155]	NA
ENSMUSG00000036390	0.783728	1.63374e-136	6.85152e-134	3185.58	3424.2	3418.53	5635.42	5825.33	5797.54	3342.77	5752.77	Gadd45a	6	protein_coding	growth arrest and DNA-damage-inducible 45 alpha [Source:MGI Symbol;Acc:MGI:107799]	13197
ENSMUSG00000111973	0.783495	0.281273	NA	4.17371	4.18606	7.01957	7.94841	4.8319	13.6388	5.12645	8.80637	Gm48827	10	processed_pseudogene	predicted gene, 48827 [Source:MGI Symbol;Acc:MGI:6098549]	NA
ENSMUSG00000097343	0.781917	0.0517382	0.116628	20.8685	14.6512	18.7189	22.8517	35.756	34.6216	18.0795	31.0764	9030407P20Rik	7	lncRNA	RIKEN cDNA 9030407P20 gene [Source:MGI Symbol;Acc:MGI:1918818]	NA
ENSMUSG00000055341	0.780736	0.00650041	0.0195909	33.3897	34.535	25.7384	60.6066	46.3862	54.5552	31.221	53.8493	Zfp457	13	protein_coding	zinc finger protein 457 [Source:MGI Symbol;Acc:MGI:2664334]	431706
ENSMUSG00000085705	0.779691	0.215804	0.359079	9.39084	10.4652	7.01957	17.8839	10.6302	17.8354	8.95853	15.4498	Gm16046	17	lncRNA	predicted gene 16046 [Source:MGI Symbol;Acc:MGI:3802093]	NA
ENSMUSG00000028023	0.779637	0.00490273	0.0152987	16.6948	25.1164	26.9084	46.6969	28.9914	41.9656	22.9065	39.2179	Pitx2	3	protein_coding	paired-like homeodomain transcription factor 2 [Source:MGI Symbol;Acc:MGI:109340]	18741
ENSMUSG00000097261	0.779615	0.634627	NA	1.04343	0	0	1.9871	0	0	0.347809	0.662367	4930532G15Rik	1	lncRNA	RIKEN cDNA 4930532G15 gene [Source:MGI Symbol;Acc:MGI:1922432]	NA
ENSMUSG00000086421	0.77916	0.0607949	0.132894	18.7817	13.6047	11.6993	24.8388	28.9914	22.0319	14.6952	25.2874	Gm14091	2	lncRNA	predicted gene 14091 [Source:MGI Symbol;Acc:MGI:3650488]	NA
ENSMUSG00000047379	0.779052	0.0869648	0.177564	15.6514	9.41864	10.5294	16.8904	20.294	24.1302	11.8665	20.4382	B4gat1	19	protein_coding	beta-1,4-glucuronyltransferase 1 [Source:MGI Symbol;Acc:MGI:1919680]	108902
ENSMUSG00000030862	0.778876	0.247655	NA	5.21713	2.09303	11.6993	11.9226	8.69741	11.5405	6.33648	10.7202	Cpxm2	7	protein_coding	carboxypeptidase X 2 (M14 family) [Source:MGI Symbol;Acc:MGI:1926006]	55987
ENSMUSG00000078995	0.778645	2.87554e-15	4.58674e-14	292.16	242.792	225.796	447.098	436.803	423.852	253.583	435.918	Zfp456	13	protein_coding	zinc finger protein 456 [Source:MGI Symbol;Acc:MGI:3040694]	408065
ENSMUSG00000056487	0.77837	0.000712685	0.0026982	32.3462	31.3955	39.7776	56.6324	46.3862	74.4889	34.5064	59.1692	Mettl7a2	15	protein_coding	methyltransferase like 7A2 [Source:MGI Symbol;Acc:MGI:3026615]	393082
ENSMUSG00000044197	0.778218	0.0703726	0.149699	10.4343	8.37213	11.6993	23.8452	12.5629	15.7371	10.1686	17.3817	Gpr146	5	protein_coding	G protein-coupled receptor 146 [Source:MGI Symbol;Acc:MGI:1933113]	80290
ENSMUSG00000042671	0.777967	0.228461	NA	4.17371	4.18606	8.1895	7.94841	9.66379	10.4914	5.51642	9.36786	Rgs8	1	protein_coding	regulator of G-protein signaling 8 [Source:MGI Symbol;Acc:MGI:108408]	67792
ENSMUSG00000044296	0.77762	8.33413e-06	4.45121e-05	58.4319	65.9305	62.0062	130.155	93.7388	95.4717	62.1229	106.455	Zfp879	11	protein_coding	zinc finger protein 879 [Source:MGI Symbol;Acc:MGI:3053099]	214779
ENSMUSG00000054160	0.777204	0.0853784	0.174928	7.30399	12.5582	7.01957	11.9226	11.5965	23.0811	8.96058	15.5334	Nkx2-4	2	protein_coding	NK2 homeobox 4 [Source:MGI Symbol;Acc:MGI:97349]	228731
ENSMUSG00000101678	0.776831	0.155102	0.279042	10.4343	5.23258	5.84964	14.9033	11.5965	10.4914	7.17216	12.3304	Gm29609	5	protein_coding	predicted gene 29609 [Source:MGI Symbol;Acc:MGI:5580315]	NA
ENSMUSG00000090788	0.776612	0.206821	0.347522	8.34742	10.4652	0	7.94841	16.4284	8.39311	6.27086	10.9233	Gm9597	14	transcribed_unprocessed_pseudogene	predicted gene 9597 [Source:MGI Symbol;Acc:MGI:3780005]	NA
ENSMUSG00000052616	0.776177	0.124212	0.234822	9.39084	7.32561	8.1895	9.93551	26.0922	6.29484	8.30199	14.1075	Terb1	8	protein_coding	telomere repeat binding bouquet formation protein 1 [Source:MGI Symbol;Acc:MGI:2443187]	320022
ENSMUSG00000056749	0.776086	1.65657e-18	3.4272e-17	273.378	303.49	290.142	474.917	469.66	541.356	289.003	495.311	Nfil3	13	protein_coding	nuclear factor, interleukin 3, regulated [Source:MGI Symbol;Acc:MGI:109495]	18030
ENSMUSG00000028072	0.776061	0.0138031	0.0381042	22.9554	21.9768	16.379	32.7872	29.9578	43.0147	20.4371	35.2532	Ntrk1	3	protein_coding	neurotrophic tyrosine kinase, receptor, type 1 [Source:MGI Symbol;Acc:MGI:97383]	18211
ENSMUSG00000108053	0.775795	2.24105e-05	0.000110978	83.4742	57.5584	77.2153	143.071	141.091	88.1277	72.7493	124.097	Gm43890	6	TEC	predicted gene, 43890 [Source:MGI Symbol;Acc:MGI:5690282]	NA
ENSMUSG00000034947	0.775368	7.93805e-05	0.000361033	79.3004	75.3492	60.8363	113.265	126.596	130.093	71.8286	123.318	Tmem106a	11	protein_coding	transmembrane protein 106A [Source:MGI Symbol;Acc:MGI:1922056]	217203
ENSMUSG00000000567	0.77516	0.0587928	0.129358	14.608	2.09303	16.379	15.8968	25.1259	14.6879	11.0267	18.5702	Sox9	11	protein_coding	SRY (sex determining region Y)-box 9 [Source:MGI Symbol;Acc:MGI:98371]	20682
ENSMUSG00000038415	0.77508	0.0449535	0.103649	8.34742	11.5117	22.2286	27.8194	23.1931	19.9336	14.0292	23.6487	Foxq1	13	protein_coding	forkhead box Q1 [Source:MGI Symbol;Acc:MGI:1298228]	15220
ENSMUSG00000050493	0.774734	0.638073	NA	0	0	1.16993	0	1.93276	0	0.389976	0.644253	Fam167b	4	protein_coding	family with sequence similarity 167, member B [Source:MGI Symbol;Acc:MGI:2668032]	230766
ENSMUSG00000041439	0.774655	4.08048e-07	2.68256e-06	117.907	107.791	119.333	212.62	190.377	186.747	115.01	196.581	Mfsd6	1	protein_coding	major facilitator superfamily domain containing 6 [Source:MGI Symbol;Acc:MGI:1922925]	98682
ENSMUSG00000035576	0.773939	0.0584854	0.128809	16.6948	9.41864	22.2286	26.8259	28.9914	26.2285	16.114	27.3486	L3mbtl1	2	protein_coding	L3MBTL1 histone methyl-lysine binding protein [Source:MGI Symbol;Acc:MGI:2676663]	241764
ENSMUSG00000085924	0.773811	0.129574	0.242776	7.30399	7.32561	5.84964	15.8968	6.76465	12.5897	6.82642	11.7504	Gm8980	19	unprocessed_pseudogene	predicted gene 8980 [Source:MGI Symbol;Acc:MGI:3644463]	NA
ENSMUSG00000015467	0.77378	0.183528	0.317854	7.30399	5.23258	11.6993	14.9033	12.5629	13.6388	8.07862	13.7017	Egfl8	17	protein_coding	EGF-like domain 8 [Source:MGI Symbol;Acc:MGI:1932094]	81701
ENSMUSG00000112980	0.773675	1.0316e-28	3.8815e-27	484.15	473.025	505.409	801.795	833.985	863.442	487.528	833.074	D430020J02Rik	12	lncRNA	RIKEN cDNA D430020J02 gene [Source:MGI Symbol;Acc:MGI:2442237]	319545
ENSMUSG00000082080	0.773639	0.168768	0.298191	10.4343	10.4652	2.33986	9.93551	11.5965	18.8845	7.74643	13.4722	Gm9246	7	processed_pseudogene	predicted gene 9246 [Source:MGI Symbol;Acc:MGI:3648324]	NA
ENSMUSG00000022383	0.772604	0.0269031	0.0676866	32.3462	12.5582	19.8888	31.7936	46.3862	32.5233	21.5977	36.901	Ppara	15	protein_coding	peroxisome proliferator activated receptor alpha [Source:MGI Symbol;Acc:MGI:104740]	19013
ENSMUSG00000037962	0.771662	0.22393	0.369151	2.08685	8.37213	2.33986	9.93551	3.86552	8.39311	4.26628	7.39805	Rflna	5	protein_coding	refilin A [Source:MGI Symbol;Acc:MGI:1920371]	73121
ENSMUSG00000047220	0.77155	0.000143569	0.000623525	35.4765	54.4188	43.2874	74.5163	75.3776	77.6363	44.3942	75.8434	Iho1	9	protein_coding	interactor of HORMAD1 1 [Source:MGI Symbol;Acc:MGI:3612242]	434438
ENSMUSG00000109799	0.771478	0.203022	0.342913	3.13028	7.32561	15.2091	21.8581	6.76465	14.6879	8.55499	14.4369	Gm45515	7	lncRNA	predicted gene 45515 [Source:MGI Symbol;Acc:MGI:5791351]	NA
ENSMUSG00000101609	0.770601	0.00556345	0.0170981	118.951	97.326	119.333	154.994	129.495	288.513	111.87	191.001	Kcnq1ot1	7	lncRNA	KCNQ1 overlapping transcript 1 [Source:MGI Symbol;Acc:MGI:1926855]	NA
ENSMUSG00000104986	0.770286	0.0964167	0.192872	13.5646	14.6512	11.6993	32.7872	14.4957	20.9828	13.305	22.7552	1600023N17Rik	5	TEC	RIKEN cDNA 1600023N17 gene [Source:MGI Symbol;Acc:MGI:1917038]	69788
ENSMUSG00000032915	0.770244	0.113937	0.220067	8.34742	2.09303	11.6993	14.9033	7.73103	14.6879	7.37991	12.4407	Adgre4	17	protein_coding	adhesion G protein-coupled receptor E4 [Source:MGI Symbol;Acc:MGI:1196464]	52614
ENSMUSG00000090963	0.769236	9.57647e-13	1.20862e-11	188.86	197.792	195.378	345.756	342.098	303.201	194.01	330.352	Gm17655	5	protein_coding	predicted gene, 17655 [Source:MGI Symbol;Acc:MGI:4937289]	NA
ENSMUSG00000103756	0.768958	0.0435677	0.101074	14.608	24.0699	18.7189	25.8323	25.1259	47.2113	19.1322	32.7231	Gm37285	1	TEC	predicted gene, 37285 [Source:MGI Symbol;Acc:MGI:5610513]	NA
ENSMUSG00000097493	0.768871	0.000101495	0.000452811	88.6913	73.2561	80.7251	153.007	114.999	145.83	80.8908	137.945	9930014A18Rik	15	lncRNA	RIKEN cDNA 9930014A18 gene [Source:MGI Symbol;Acc:MGI:2444091]	NA
ENSMUSG00000071113	0.768785	0.0700827	0.149177	6.26056	17.7908	9.35943	14.9033	21.2603	20.9828	11.1369	19.0488	Mboat4	8	protein_coding	membrane bound O-acyltransferase domain containing 4 [Source:MGI Symbol;Acc:MGI:2685017]	234155
ENSMUSG00000023443	0.768019	0.00295761	0.00972823	30.2594	41.8606	38.6076	66.5679	59.9155	61.8992	36.9092	62.7942	Esx1	X	protein_coding	extraembryonic, spermatogenesis, homeobox 1 [Source:MGI Symbol;Acc:MGI:1096388]	13984
ENSMUSG00000026259	0.767857	0.0387557	0.091934	16.6948	25.1164	33.9279	59.613	47.3526	20.9828	25.2464	42.6495	Ngef	1	protein_coding	neuronal guanine nucleotide exchange factor [Source:MGI Symbol;Acc:MGI:1858414]	53972
ENSMUSG00000041390	0.767698	1.12052e-09	1.02295e-08	135.646	188.373	150.921	240.439	273.485	295.857	158.313	269.927	Mdfic	6	protein_coding	MyoD family inhibitor domain containing [Source:MGI Symbol;Acc:MGI:104611]	16543
ENSMUSG00000073236	0.767364	9.99401e-05	0.000446768	73.0399	68.0235	84.2349	128.168	127.562	126.946	75.0994	127.559	2500004C02Rik	2	lncRNA	RIKEN cDNA 2500004C02 gene [Source:MGI Symbol;Acc:MGI:1919576]	72326
ENSMUSG00000081355	0.767253	0.0229056	0.0589628	9.39084	35.5815	31.5881	51.6646	28.9914	49.3095	25.5202	43.3219	Gm15264	3	unprocessed_pseudogene	predicted gene 15264 [Source:MGI Symbol;Acc:MGI:3705845]	NA
ENSMUSG00000027947	0.766866	3.04312e-05	0.000148002	102.256	68.0235	87.7447	140.091	130.461	168.911	86.008	146.488	Il6ra	3	protein_coding	interleukin 6 receptor, alpha [Source:MGI Symbol;Acc:MGI:105304]	16194
ENSMUSG00000106870	0.766727	0.0209539	0.0546518	37.5634	21.9768	53.8167	52.6582	63.781	75.538	37.7856	63.9924	Gm43681	5	TEC	predicted gene 43681 [Source:MGI Symbol;Acc:MGI:5663818]	NA
ENSMUSG00000036196	0.766565	0.218573	0.362547	7.30399	2.09303	4.67972	5.9613	11.5965	6.29484	4.69225	7.9509	Slc26a8	17	protein_coding	solute carrier family 26, member 8 [Source:MGI Symbol;Acc:MGI:2385046]	224661
ENSMUSG00000057093	0.766547	2.00478e-40	1.28115e-38	839.959	825.701	814.27	1422.76	1374.19	1423.68	826.643	1406.88	Zfp607b	7	protein_coding	zinc finger protein 607B [Source:MGI Symbol;Acc:MGI:2148237]	112415
ENSMUSG00000016763	0.766221	0.0141607	0.0389206	20.8685	27.2094	16.379	37.7549	35.756	36.7199	21.4857	36.7436	Scube1	15	protein_coding	signal peptide, CUB domain, EGF-like 1 [Source:MGI Symbol;Acc:MGI:1890616]	64706
ENSMUSG00000042268	0.766194	0.0814172	0.168302	12.5211	23.0234	4.67972	11.9226	28.025	29.3759	13.4081	23.1078	Slc26a9	1	protein_coding	solute carrier family 26, member 9 [Source:MGI Symbol;Acc:MGI:2444594]	320718
ENSMUSG00000086119	0.766143	0.223041	0.368048	6.26056	1.04652	7.01957	9.93551	5.79827	8.39311	4.77555	8.0423	Gm2415	9	lncRNA	predicted gene 2415 [Source:MGI Symbol;Acc:MGI:3780582]	NA
ENSMUSG00000116508	0.765973	0.00571007	0.0175032	37.5634	34.535	19.8888	45.7033	51.2181	60.8501	30.6624	52.5905	Gm49463	15	lncRNA	predicted gene, 49463 [Source:MGI Symbol;Acc:MGI:6155122]	NA
ENSMUSG00000055826	0.765422	0.0372686	0.0889094	8.34742	14.6512	22.2286	15.8968	34.7896	25.1793	15.0758	25.2886	Tescl	7	protein_coding	tescalcin-like [Source:MGI Symbol;Acc:MGI:1916551]	69301
ENSMUSG00000005803	0.7653	0.170647	0.300693	4.17371	14.6512	7.01957	13.9097	15.4621	14.6879	8.61484	14.6866	Sqor	2	protein_coding	sulfide quinone oxidoreductase [Source:MGI Symbol;Acc:MGI:1929899]	59010
ENSMUSG00000024049	0.765126	0.00144459	0.00510526	28.1725	29.3025	28.0783	46.6969	43.4871	55.6044	28.5178	48.5961	Myom1	17	protein_coding	myomesin 1 [Source:MGI Symbol;Acc:MGI:1341430]	17929
ENSMUSG00000052675	0.764722	0.0437825	0.101467	28.1725	19.8838	10.5294	43.7162	41.5543	14.6879	19.5286	33.3195	Zfp112	7	protein_coding	zinc finger protein 112 [Source:MGI Symbol;Acc:MGI:1929115]	57745
ENSMUSG00000056771	0.764479	0.0442142	0.102244	15.6514	18.8373	17.5489	26.8259	27.0586	34.6216	17.3459	29.502	Gm10010	6	lncRNA	predicted gene 10010 [Source:MGI Symbol;Acc:MGI:3641978]	NA
ENSMUSG00000085715	0.764236	6.3943e-07	4.07333e-06	181.556	123.489	156.77	257.33	267.687	259.137	153.939	261.385	Tsix	X	lncRNA	X (inactive)-specific transcript, opposite strand [Source:MGI Symbol;Acc:MGI:1336196]	22097
ENSMUSG00000097557	0.763601	0.225121	0.370478	1.04343	4.18606	10.5294	10.9291	5.79827	9.44225	5.25295	8.7232	C130060C02Rik	19	lncRNA	RIKEN cDNA C130060C02 gene [Source:MGI Symbol;Acc:MGI:3041192]	NA
ENSMUSG00000117592	0.76322	0.185773	0.320588	2.08685	8.37213	2.33986	6.95486	8.69741	6.29484	4.26628	7.3157	Gm46603	17	lncRNA	predicted gene, 46603 [Source:MGI Symbol;Acc:MGI:5826240]	NA
ENSMUSG00000037971	0.761771	1.61507e-11	1.81628e-10	155.471	127.675	155.601	262.297	228.065	252.843	146.249	247.735	1110032A03Rik	9	protein_coding	RIKEN cDNA 1110032A03 gene [Source:MGI Symbol;Acc:MGI:1915971]	68721
ENSMUSG00000024854	0.761711	5.80896e-05	0.000270118	51.1279	64.884	66.6859	87.4325	123.697	97.5699	60.8993	102.9	Pold4	19	protein_coding	polymerase (DNA-directed), delta 4 [Source:MGI Symbol;Acc:MGI:1916995]	69745
ENSMUSG00000079014	0.761259	0.0100891	0.0288239	23.9988	28.2559	31.5881	41.7291	41.5543	58.7518	27.9476	47.3451	Serpina3i	12	protein_coding	serine (or cysteine) peptidase inhibitor, clade A, member 3I [Source:MGI Symbol;Acc:MGI:2182841]	628900
ENSMUSG00000102440	0.761051	0.00920449	0.0266331	32.3462	46.0467	37.4377	53.6517	56.05	87.0786	38.6102	65.5934	Pcdhga9	18	protein_coding	protocadherin gamma subfamily A, 9 [Source:MGI Symbol;Acc:MGI:1935226]	93717
ENSMUSG00000097055	0.760275	5.85553e-13	7.56074e-12	198.251	251.164	237.496	371.588	428.106	361.953	228.97	387.216	Gm4419	12	lncRNA	predicted gene 4419 [Source:MGI Symbol;Acc:MGI:3782604]	NA
ENSMUSG00000063698	0.759951	0.000826745	0.00308821	43.8239	60.6979	35.0979	75.5099	78.2767	83.9311	46.5399	79.2392	Sfxn4	19	protein_coding	sideroflexin 4 [Source:MGI Symbol;Acc:MGI:2137680]	94281
ENSMUSG00000086130	0.759641	2.23861e-07	1.52344e-06	123.124	117.21	120.503	169.897	210.671	230.811	120.279	203.793	Gm16211	4	lncRNA	predicted gene 16211 [Source:MGI Symbol;Acc:MGI:3802078]	NA
ENSMUSG00000021604	0.75948	0.130378	0.244004	17.7383	6.2791	7.01957	7.94841	28.025	16.7862	10.3456	17.5865	Irx4	13	protein_coding	Iroquois homeobox 4 [Source:MGI Symbol;Acc:MGI:1355275]	50916
ENSMUSG00000031355	0.759383	0.143985	0.263492	10.4343	6.2791	9.35943	22.8517	9.66379	11.5405	8.69093	14.6853	Arhgap6	X	protein_coding	Rho GTPase activating protein 6 [Source:MGI Symbol;Acc:MGI:1196332]	11856
ENSMUSG00000100235	0.759322	0.0167871	0.045171	34.4331	28.2559	24.5685	52.6582	50.2517	45.113	29.0858	49.341	Gm28557	13	protein_coding	predicted gene 28557 [Source:MGI Symbol;Acc:MGI:5579263]	NA
ENSMUSG00000102712	0.758796	0.225687	0.371076	11.4777	2.09303	4.67972	14.9033	7.73103	8.39311	6.08348	10.3425	Gm37758	9	TEC	predicted gene, 37758 [Source:MGI Symbol;Acc:MGI:5610986]	NA
ENSMUSG00000038422	0.758737	0.00403101	0.0128332	39.6502	31.3955	28.0783	75.5099	44.4534	48.2604	33.0413	56.0746	Hdhd3	4	protein_coding	haloacid dehalogenase-like hydrolase domain containing 3 [Source:MGI Symbol;Acc:MGI:1919998]	72748
ENSMUSG00000028751	0.758549	0.241583	NA	10.4343	6.2791	9.35943	13.9097	15.4621	14.6879	8.69093	14.6866	Pla2g2e	4	protein_coding	phospholipase A2, group IIE [Source:MGI Symbol;Acc:MGI:1349660]	26970
ENSMUSG00000043085	0.757912	4.52469e-05	0.000214614	49.0411	61.7444	56.1566	88.426	80.2095	114.356	55.6474	94.3305	Tmem82	4	protein_coding	transmembrane protein 82 [Source:MGI Symbol;Acc:MGI:2384869]	213989
ENSMUSG00000113636	0.757907	0.194593	0.33261	8.34742	11.5117	5.84964	15.8968	20.294	7.34397	8.56958	14.5116	Gm8616	13	processed_pseudogene	predicted gene 8616 [Source:MGI Symbol;Acc:MGI:3647863]	NA
ENSMUSG00000021265	0.757846	6.23987e-05	0.000288888	66.7793	74.3026	66.6859	100.349	129.495	121.7	69.256	117.181	Slc25a29	12	protein_coding	solute carrier family 25 (mitochondrial carrier, palmitoylcarnitine transporter), member 29 [Source:MGI Symbol;Acc:MGI:2444911]	214663
ENSMUSG00000044676	0.757711	3.30032e-13	4.36788e-12	188.86	238.606	188.359	329.859	356.594	356.707	205.275	347.72	Zfp612	8	protein_coding	zinc finger protein 612 [Source:MGI Symbol;Acc:MGI:2443465]	234725
ENSMUSG00000115685	0.757648	0.114476	0.220812	7.30399	11.5117	5.84964	11.9226	17.3948	12.5897	8.22177	13.969	D730044K07Rik	15	TEC	RIKEN cDNA D730044K07 gene [Source:MGI Symbol;Acc:MGI:1925101]	NA
ENSMUSG00000116780	0.757522	0.000100781	0.000449926	107.473	111.977	51.4769	163.936	144.957	152.125	90.309	153.673	Dynlt2a3	17	protein_coding	dynein light chain Tctex-type 2A3 [Source:MGI Symbol;Acc:MGI:3781595]	100041586
ENSMUSG00000117056	0.757161	0.292616	NA	0	8.37213	5.84964	10.9291	8.69741	4.19656	4.74059	7.94101	Gm18270	17	processed_pseudogene	predicted gene, 18270 [Source:MGI Symbol;Acc:MGI:5010455]	NA
ENSMUSG00000061815	0.755855	0.0667981	0.143414	12.5211	10.4652	7.01957	16.8904	17.3948	16.7862	10.002	17.0238	Rufy4	1	protein_coding	RUN and FYVE domain containing 4 [Source:MGI Symbol;Acc:MGI:3588214]	435626
ENSMUSG00000069072	0.755114	0.121844	0.231524	12.5211	4.18606	8.1895	9.93551	17.3948	14.6879	8.2989	14.0061	Slc7a14	3	protein_coding	solute carrier family 7 (cationic amino acid transporter, y+ system), member 14 [Source:MGI Symbol;Acc:MGI:3040688]	241919
ENSMUSG00000031963	0.754036	0.123197	0.233339	4.17371	12.5582	7.01957	15.8968	9.66379	14.6879	7.91716	13.4162	Bmper	9	protein_coding	BMP-binding endothelial regulator [Source:MGI Symbol;Acc:MGI:1920480]	73230
ENSMUSG00000032606	0.75329	1.98519e-26	6.57269e-25	510.236	434.304	441.063	818.686	761.507	757.478	461.868	779.224	Nicn1	9	protein_coding	nicolin 1 [Source:MGI Symbol;Acc:MGI:1913507]	66257
ENSMUSG00000079355	0.751669	0.0863548	0.176551	7.30399	17.7908	9.35943	28.813	10.6302	18.8845	11.4847	19.4425	Ackr4	9	protein_coding	atypical chemokine receptor 4 [Source:MGI Symbol;Acc:MGI:2181676]	252837
ENSMUSG00000073412	0.751267	0.274431	0.429706	17.7383	2.09303	8.1895	10.9291	16.4284	19.9336	9.34026	15.7637	Lst1	17	protein_coding	leukocyte specific transcript 1 [Source:MGI Symbol;Acc:MGI:1096324]	16988
ENSMUSG00000037101	0.750898	0.000593155	0.00228565	45.9108	52.3258	56.1566	83.4583	71.5121	104.914	51.4644	86.6281	Ttc29	8	protein_coding	tetratricopeptide repeat domain 29 [Source:MGI Symbol;Acc:MGI:1920551]	73301
ENSMUSG00000078813	0.750774	4.26881e-19	9.3709e-18	335.983	405.002	429.364	587.188	754.742	622.14	390.116	654.69	Leng1	7	protein_coding	leukocyte receptor cluster (LRC) member 1 [Source:MGI Symbol;Acc:MGI:1917007]	69757
ENSMUSG00000107284	0.750376	0.319101	NA	8.34742	4.18606	4.67972	6.95486	11.5965	10.4914	5.73773	9.68093	Gm43280	5	TEC	predicted gene 43280 [Source:MGI Symbol;Acc:MGI:5663417]	NA
ENSMUSG00000042002	0.749211	3.36069e-09	2.89353e-08	166.948	158.024	161.45	254.349	261.889	302.152	162.141	272.797	Foxn4	5	protein_coding	forkhead box N4 [Source:MGI Symbol;Acc:MGI:2151057]	116810
ENSMUSG00000079265	0.747998	0.202865	0.342676	7.30399	7.32561	1.16993	8.94196	8.69741	9.44225	5.26651	9.02721	Gm8257	14	protein_coding	predicted pseudogene 8257 [Source:MGI Symbol;Acc:MGI:3644430]	NA
ENSMUSG00000114270	0.747464	0.427166	0.585155	3.13028	0	2.33986	0.993551	0.966379	7.34397	1.82338	3.1013	Gm48746	13	lncRNA	predicted gene, 48746 [Source:MGI Symbol;Acc:MGI:6098418]	NA
ENSMUSG00000079559	0.747256	0.169159	0.298647	6.26056	4.18606	7.01957	7.94841	7.73103	13.6388	5.82207	9.77275	Colca2	9	protein_coding	COLCA2 homolog [Source:MGI Symbol;Acc:MGI:2685530]	100502940
ENSMUSG00000053475	0.74713	0.0545721	0.121775	8.34742	16.7443	9.35943	19.871	19.3276	18.8845	11.4837	19.361	Tnfaip6	2	protein_coding	tumor necrosis factor alpha induced protein 6 [Source:MGI Symbol;Acc:MGI:1195266]	21930
ENSMUSG00000032265	0.747064	7.50965e-11	7.8816e-10	141.906	135.001	138.052	250.375	187.478	260.187	138.319	232.68	Tent5a	9	protein_coding	terminal nucleotidyltransferase 5A [Source:MGI Symbol;Acc:MGI:2670964]	212943
ENSMUSG00000032109	0.747019	0.000723288	0.00273526	28.1725	42.9072	31.5881	55.6388	48.319	69.2432	34.2226	57.7337	Nlrx1	9	protein_coding	NLR family member X1 [Source:MGI Symbol;Acc:MGI:2429611]	270151
ENSMUSG00000085185	0.746552	0.276177	0.431942	9.39084	5.23258	0	11.9226	5.79827	7.34397	4.87447	8.35495	BC028777	17	lncRNA	cDNA sequence BC028777 [Source:MGI Symbol;Acc:MGI:3642753]	NA
ENSMUSG00000101849	0.746104	0.137743	0.254874	10.4343	12.5582	15.2091	27.8194	21.2603	14.6879	12.7338	21.2559	Gm28386	1	lncRNA	predicted gene 28386 [Source:MGI Symbol;Acc:MGI:5579092]	NA
ENSMUSG00000056600	0.745783	0.353632	NA	0	15.6977	7.01957	17.8839	8.69741	11.5405	7.57244	12.7073	Olfr90	17	protein_coding	olfactory receptor 90 [Source:MGI Symbol;Acc:MGI:2177473]	258469
ENSMUSG00000095930	0.744886	0.0042484	0.013455	38.6068	21.9768	35.0979	48.684	40.5879	71.3415	31.8938	53.5378	Nim1k	13	protein_coding	NIM1 serine/threonine protein kinase [Source:MGI Symbol;Acc:MGI:2442399]	245269
ENSMUSG00000109051	0.744786	0.0803532	0.166548	15.6514	6.2791	12.8692	16.8904	19.3276	22.0319	11.5999	19.4166	Gm44913	7	TEC	predicted gene 44913 [Source:MGI Symbol;Acc:MGI:5753489]	NA
ENSMUSG00000029338	0.744154	0.0898977	0.18213	6.26056	12.5582	16.379	23.8452	9.66379	25.1793	11.7326	19.5628	Antxr2	5	protein_coding	anthrax toxin receptor 2 [Source:MGI Symbol;Acc:MGI:1919164]	71914
ENSMUSG00000030287	0.743544	0.0661341	0.142292	10.4343	25.1164	14.0391	45.7033	14.4957	23.0811	16.5299	27.76	Itpr2	6	protein_coding	inositol 1,4,5-triphosphate receptor 2 [Source:MGI Symbol;Acc:MGI:99418]	16439
ENSMUSG00000074340	0.743156	0.281087	0.43632	5.21713	9.41864	7.01957	16.8904	5.79827	13.6388	7.21845	12.1091	Ovgp1	3	protein_coding	oviductal glycoprotein 1 [Source:MGI Symbol;Acc:MGI:106661]	12659
ENSMUSG00000112026	0.742951	0.115442	0.222306	14.608	12.5582	7.01957	14.9033	11.5965	31.4742	11.3952	19.3247	Gm6653	10	TEC	predicted gene 6653 [Source:MGI Symbol;Acc:MGI:3647484]	626115
ENSMUSG00000048581	0.742586	8.97733e-05	0.000404462	40.6937	75.3492	67.8559	97.368	119.831	89.1768	61.2996	102.125	E130311K13Rik	3	protein_coding	RIKEN cDNA E130311K13 gene [Source:MGI Symbol;Acc:MGI:3607716]	329659
ENSMUSG00000049690	0.742481	0.00147234	0.00519402	36.5199	35.5815	42.1174	65.5743	56.05	69.2432	38.073	63.6225	Nckap5	1	protein_coding	NCK-associated protein 5 [Source:MGI Symbol;Acc:MGI:2686394]	210356
ENSMUSG00000074024	0.741562	0.00309283	0.0100954	58.4319	27.2094	44.4573	67.5614	56.05	94.4225	43.3662	72.678	4632427E13Rik	7	lncRNA	RIKEN cDNA 4632427E13 gene [Source:MGI Symbol;Acc:MGI:1915436]	666737
ENSMUSG00000092130	0.74154	0.392187	NA	2.08685	6.2791	3.50979	2.98065	11.5965	5.2457	3.95858	6.60763	D030025P21Rik	12	lncRNA	RIKEN cDNA D030025P21 gene [Source:MGI Symbol;Acc:MGI:3698049]	100303738
ENSMUSG00000018566	0.741534	2.46484e-06	1.43113e-05	76.1702	86.8608	79.5552	137.11	158.486	109.11	80.8621	134.902	Slc2a4	11	protein_coding	solute carrier family 2 (facilitated glucose transporter), member 4 [Source:MGI Symbol;Acc:MGI:95758]	20528
ENSMUSG00000054770	0.741247	2.23532e-30	9.03554e-29	458.064	455.234	442.233	763.047	777.935	724.955	451.844	755.312	Kctd18	1	protein_coding	potassium channel tetramerisation domain containing 18 [Source:MGI Symbol;Acc:MGI:3603813]	51960
ENSMUSG00000074881	0.740341	0.370051	0.530262	6.26056	0	4.67972	7.94841	1.93276	8.39311	3.64676	6.09143	Mageb3	2	protein_coding	MAGE family member B3 [Source:MGI Symbol;Acc:MGI:105109]	17147
ENSMUSG00000108975	0.739504	0.197983	0.336491	5.21713	4.18606	9.35943	8.94196	13.5293	8.39311	6.25421	10.2881	Mlnr-ps	14	unitary_pseudogene	motilin receptor, pseudogene [Source:MGI Symbol;Acc:MGI:3780065]	NA
ENSMUSG00000111547	0.739319	0.0310069	0.0763569	25.0422	9.41864	23.3986	32.7872	31.8905	31.4742	19.2865	32.0506	Gm48069	9	TEC	predicted gene, 48069 [Source:MGI Symbol;Acc:MGI:6097398]	NA
ENSMUSG00000062054	0.738781	1.78645e-32	8.08116e-31	783.614	870.701	829.479	1410.84	1379.99	1353.39	827.932	1381.41	Iah1	12	protein_coding	isoamyl acetate-hydrolyzing esterase 1 homolog [Source:MGI Symbol;Acc:MGI:1914982]	67732
ENSMUSG00000097525	0.737953	0.24519	0.39438	6.26056	3.13955	8.1895	9.93551	8.69741	10.4914	5.8632	9.7081	Platr31	6	lncRNA	pluripotency associated transcript 31 [Source:MGI Symbol;Acc:MGI:5477339]	NA
ENSMUSG00000079502	0.737871	0.00012325	0.000540955	56.3451	81.6283	71.3657	120.22	127.562	100.717	69.7797	116.166	Cfap77	2	protein_coding	cilia and flagella associated protein 77 [Source:MGI Symbol;Acc:MGI:2685669]	329375
ENSMUSG00000082217	0.736513	0.0252106	0.064077	31.3028	16.7443	21.0587	30.8001	40.5879	44.0638	23.0353	38.4839	Gm1401	6	processed_pseudogene	predicted gene 1401 [Source:MGI Symbol;Acc:MGI:2686247]	NA
ENSMUSG00000020604	0.736497	0.0284132	0.0709545	19.8251	31.3955	43.2874	56.6324	60.8819	38.8181	31.5027	52.1108	Arsg	11	protein_coding	arylsulfatase G [Source:MGI Symbol;Acc:MGI:1921258]	74008
ENSMUSG00000038550	0.736472	1.69684e-43	1.22428e-41	1074.73	988.958	1064.64	1674.13	1801.33	1734.23	1042.77	1736.56	Ciart	3	protein_coding	circadian associated repressor of transcription [Source:MGI Symbol;Acc:MGI:2684975]	229599
ENSMUSG00000031202	0.736245	9.04874e-11	9.42324e-10	217.033	233.373	274.933	349.73	464.828	390.28	241.78	401.613	Rab39b	X	protein_coding	RAB39B, member RAS oncogene family [Source:MGI Symbol;Acc:MGI:1915040]	67790
ENSMUSG00000037007	0.735914	4.22696e-26	1.37907e-24	502.932	582.909	497.22	811.731	914.195	913.8	527.687	879.909	Zfp113	5	protein_coding	zinc finger protein 113 [Source:MGI Symbol;Acc:MGI:1929116]	56314
ENSMUSG00000094925	0.735067	0.359116	NA	6.26056	2.09303	2.33986	13.9097	2.89914	1.04914	3.56448	5.95266	Gm5798	14	protein_coding	predicted gene 5798 [Source:MGI Symbol;Acc:MGI:3779524]	108168148
ENSMUSG00000091898	0.733881	0.00608378	0.0185051	37.5634	26.1629	22.2286	48.684	36.7224	58.7518	28.6516	48.0527	Tnnc1	14	protein_coding	troponin C, cardiac/slow skeletal [Source:MGI Symbol;Acc:MGI:98779]	21924
ENSMUSG00000032114	0.732552	1.30515e-17	2.54087e-16	297.377	270.001	287.802	521.614	441.635	457.425	285.06	473.558	Slc37a4	9	protein_coding	solute carrier family 37 (glucose-6-phosphate transporter), member 4 [Source:MGI Symbol;Acc:MGI:1316650]	14385
ENSMUSG00000090659	0.732318	1.04725e-26	3.5194e-25	541.539	563.026	584.964	970.699	901.632	932.685	563.176	935.005	Zfp493	13	protein_coding	zinc finger protein 493 [Source:MGI Symbol;Acc:MGI:1920208]	72958
ENSMUSG00000044499	0.732169	0.303872	NA	2.08685	6.2791	7.01957	5.9613	3.86552	15.7371	5.12851	8.5213	Hs3st5	10	protein_coding	heparan sulfate (glucosamine) 3-O-sulfotransferase 5 [Source:MGI Symbol;Acc:MGI:2441996]	319415
ENSMUSG00000039349	0.732146	5.75994e-16	9.80115e-15	285.899	316.048	332.26	506.711	545.038	497.292	311.402	516.347	C130074G19Rik	1	protein_coding	RIKEN cDNA C130074G19 gene [Source:MGI Symbol;Acc:MGI:2444831]	226777
ENSMUSG00000043372	0.732103	6.29122e-33	2.92476e-31	538.408	516.979	586.134	931.951	890.035	900.161	547.174	907.382	Hexim2	11	protein_coding	hexamethylene bis-acetamide inducible 2 [Source:MGI Symbol;Acc:MGI:1918309]	71059
ENSMUSG00000008028	0.731632	0.020148	0.0528994	20.8685	23.0234	23.3986	23.8452	36.7224	51.4078	22.4302	37.3251	1700008O03Rik	7	protein_coding	RIKEN cDNA 1700008O03 gene [Source:MGI Symbol;Acc:MGI:1916599]	69349
ENSMUSG00000026241	0.731363	0.297422	0.454464	4.17371	4.18606	7.01957	1.9871	6.76465	16.7862	5.12645	8.51266	Nppc	1	protein_coding	natriuretic peptide type C [Source:MGI Symbol;Acc:MGI:97369]	18159
ENSMUSG00000109295	0.731321	0.195136	0.333131	6.26056	8.37213	7.01957	9.93551	15.4621	10.4914	7.21742	11.963	Gm5739	8	processed_pseudogene	predicted gene 5739 [Source:MGI Symbol;Acc:MGI:3645094]	NA
ENSMUSG00000026126	0.731178	0.239324	0.387452	10.4343	7.32561	3.50979	7.94841	3.86552	24.1302	7.08989	11.9814	Ptpn18	1	protein_coding	protein tyrosine phosphatase, non-receptor type 18 [Source:MGI Symbol;Acc:MGI:108410]	19253
ENSMUSG00000102189	0.730492	0.00371465	0.0119127	51.1279	38.7211	39.7776	73.5228	70.5457	71.3415	43.2089	71.8033	Gm37194	14	TEC	predicted gene, 37194 [Source:MGI Symbol;Acc:MGI:5610422]	NA
ENSMUSG00000106429	0.730462	0.277144	0.432815	4.17371	3.13955	3.50979	7.94841	6.76465	3.14742	3.60768	5.95349	Gm10685	3	lncRNA	predicted gene 10685 [Source:MGI Symbol;Acc:MGI:3641752]	NA
ENSMUSG00000028132	0.730368	0.112374	0.217843	6.26056	14.6512	4.67972	19.871	14.4957	8.39311	8.5305	14.2533	Tlcd4	3	protein_coding	TLC domain containing 4 [Source:MGI Symbol;Acc:MGI:1923195]	99887
ENSMUSG00000080759	0.730267	0.412315	NA	2.08685	6.2791	2.33986	13.9097	3.86552	0	3.5686	5.92508	Gm15573	6	processed_pseudogene	predicted gene 15573 [Source:MGI Symbol;Acc:MGI:3783021]	NA
ENSMUSG00000114398	0.730109	0.0467283	0.107159	14.608	25.1164	18.7189	48.684	25.1259	23.0811	19.4811	32.297	Gm20763	13	processed_pseudogene	predicted gene, 20763 [Source:MGI Symbol;Acc:MGI:5434119]	NA
ENSMUSG00000117465	0.730091	0.142666	0.261634	13.5646	4.18606	10.5294	21.8581	17.3948	7.34397	9.42666	15.5323	Gm49980	18	lncRNA	predicted gene, 49980 [Source:MGI Symbol;Acc:MGI:6275257]	NA
ENSMUSG00000032443	0.730006	0.187704	0.323288	7.30399	12.5582	4.67972	17.8839	11.5965	11.5405	8.18063	13.6737	Zcwpw2	9	protein_coding	zinc finger, CW type with PWWP domain 2 [Source:MGI Symbol;Acc:MGI:1921888]	100039681
ENSMUSG00000112972	0.729875	0.281904	0.437123	9.39084	1.04652	4.67972	6.95486	7.73103	10.4914	5.03902	8.39243	Gm48417	12	processed_pseudogene	predicted gene, 48417 [Source:MGI Symbol;Acc:MGI:6097910]	NA
ENSMUSG00000054939	0.728318	3.13642e-06	1.79211e-05	92.865	84.7678	108.803	183.807	135.293	154.223	95.4787	157.774	Zfp174	16	protein_coding	zinc finger protein 174 [Source:MGI Symbol;Acc:MGI:2686600]	385674
ENSMUSG00000081297	0.726999	0.247182	0.396598	10.4343	6.2791	2.33986	9.93551	13.5293	8.39311	6.35107	10.6193	Gm12209	11	processed_pseudogene	predicted gene 12209 [Source:MGI Symbol;Acc:MGI:3650470]	NA
ENSMUSG00000034936	0.726675	2.49386e-11	2.74325e-10	194.077	193.605	205.907	340.788	305.376	335.725	197.863	327.296	Arl4d	11	protein_coding	ADP-ribosylation factor-like 4D [Source:MGI Symbol;Acc:MGI:1933155]	80981
ENSMUSG00000039989	0.726133	1.15275e-07	8.26675e-07	132.515	85.8143	86.5747	161.949	163.318	181.501	101.635	168.923	Cbx4	11	protein_coding	chromobox 4 [Source:MGI Symbol;Acc:MGI:1195985]	12418
ENSMUSG00000018648	0.725894	9.21003e-09	7.51512e-08	201.381	196.745	243.345	400.401	359.493	297.956	213.824	352.616	Dusp14	11	protein_coding	dual specificity phosphatase 14 [Source:MGI Symbol;Acc:MGI:1927168]	56405
ENSMUSG00000037242	0.725681	6.53798e-165	3.98817e-162	7990.56	8660.97	8429.34	14123.3	13595	13754.2	8360.29	13824.2	Clic4	4	protein_coding	chloride intracellular channel 4 (mitochondrial) [Source:MGI Symbol;Acc:MGI:1352754]	29876
ENSMUSG00000048921	0.724877	1.30358e-18	2.72776e-17	270.248	265.815	313.541	465.975	471.593	462.67	283.201	466.746	Zfp689	7	protein_coding	zinc finger protein 689 [Source:MGI Symbol;Acc:MGI:1918381]	71131
ENSMUSG00000093577	0.724137	0.0388872	0.0922133	9.39084	14.6512	31.5881	27.8194	25.1259	37.769	18.5434	30.2381	Gm20632	3	lncRNA	predicted gene 20632 [Source:MGI Symbol;Acc:MGI:5313079]	NA
ENSMUSG00000039671	0.723141	2.66581e-177	1.85044e-174	5905.8	6094.91	6144.47	9995.12	9997.19	9954.23	6048.39	9982.18	Zmynd8	2	protein_coding	zinc finger, MYND-type containing 8 [Source:MGI Symbol;Acc:MGI:1918025]	228880
ENSMUSG00000040035	0.723113	0.069894	0.14887	10.4343	18.8373	9.35943	25.8323	17.3948	20.9828	12.877	21.4033	Disp2	2	protein_coding	dispatched RND tramsporter family member 2 [Source:MGI Symbol;Acc:MGI:2388733]	214240
ENSMUSG00000097250	0.723063	0.359301	NA	6.26056	5.23258	3.50979	11.9226	8.69741	4.19656	5.00098	8.27219	Gm26771	3	lncRNA	predicted gene, 26771 [Source:MGI Symbol;Acc:MGI:5477265]	NA
ENSMUSG00000097047	0.723053	0.0895458	0.181581	12.5211	9.41864	18.7189	8.94196	21.2603	36.7199	13.5529	22.3074	1110020A21Rik	17	lncRNA	RIKEN cDNA 1110020A21 gene [Source:MGI Symbol;Acc:MGI:1915781]	68531
ENSMUSG00000030792	0.722267	0.164851	0.292838	18.7817	3.13955	11.6993	13.9097	15.4621	26.2285	11.2068	18.5334	Dkkl1	7	protein_coding	dickkopf-like 1 [Source:MGI Symbol;Acc:MGI:1354963]	50722
ENSMUSG00000097665	0.721822	0.200558	0.339776	10.4343	5.23258	3.50979	19.871	6.76465	5.2457	6.39221	10.6271	Gm16853	9	lncRNA	predicted gene, 16853 [Source:MGI Symbol;Acc:MGI:4439777]	330902
ENSMUSG00000043635	0.72136	1.62856e-10	1.64656e-09	137.732	94.1864	131.032	180.826	214.536	201.435	120.984	198.932	Adamts3	5	protein_coding	a disintegrin-like and metallopeptidase (reprolysin type) with thrombospondin type 1 motif, 3 [Source:MGI Symbol;Acc:MGI:3045353]	330119
ENSMUSG00000023206	0.720027	0.268647	NA	7.30399	4.18606	9.35943	17.8839	5.79827	10.4914	6.94983	11.3912	Il15ra	2	protein_coding	interleukin 15 receptor, alpha chain [Source:MGI Symbol;Acc:MGI:104644]	16169
ENSMUSG00000084303	0.720009	0.231041	0.377321	8.34742	8.37213	2.33986	7.94841	17.3948	6.29484	6.35313	10.546	Gm8216	X	processed_pseudogene	predicted gene 8216 [Source:MGI Symbol;Acc:MGI:3646718]	NA
ENSMUSG00000099417	0.719819	0.128487	0.241137	6.26056	20.9303	11.6993	17.8839	23.1931	23.0811	12.9634	21.386	1700028B04Rik	7	transcribed_processed_pseudogene	RIKEN cDNA 1700028B04 gene [Source:MGI Symbol;Acc:MGI:1917251]	70001
ENSMUSG00000038216	0.719557	0.341541	NA	0	6.2791	4.67972	8.94196	6.76465	2.09828	3.65294	5.93496	Pnmt	11	protein_coding	phenylethanolamine-N-methyltransferase [Source:MGI Symbol;Acc:MGI:97724]	18948
ENSMUSG00000029490	0.718857	0.0318921	0.0780913	27.1291	14.6512	21.0587	30.8001	31.8905	40.9164	20.9463	34.5357	Mfsd7a	5	protein_coding	major facilitator superfamily domain containing 7A [Source:MGI Symbol;Acc:MGI:2442629]	243197
ENSMUSG00000081958	0.718495	0.163048	0.290174	12.5211	8.37213	7.01957	12.9162	15.4621	17.8354	9.30427	15.4045	Gm11594	11	processed_pseudogene	predicted gene 11594 [Source:MGI Symbol;Acc:MGI:3650496]	NA
ENSMUSG00000031509	0.718256	0.125035	0.236023	12.5211	10.4652	4.67972	8.94196	20.294	16.7862	9.222	15.3407	1700016D06Rik	8	protein_coding	RIKEN cDNA 1700016D06 gene [Source:MGI Symbol;Acc:MGI:1923663]	76413
ENSMUSG00000071073	0.718119	0.019036	0.0503674	26.0857	27.2094	33.9279	37.7549	39.6215	66.0958	29.0743	47.8241	Lrrc73	17	protein_coding	leucine rich repeat containing 73 [Source:MGI Symbol;Acc:MGI:2684934]	224813
ENSMUSG00000034613	0.71796	1.23335e-12	1.54303e-11	279.638	237.559	280.783	440.143	457.097	413.361	265.993	436.867	Ppm1h	10	protein_coding	protein phosphatase 1H (PP2C domain containing) [Source:MGI Symbol;Acc:MGI:2442087]	319468
ENSMUSG00000034127	0.717855	0.0416627	0.0975538	13.5646	19.8838	17.5489	35.7678	30.9241	16.7862	16.9991	27.8261	Tspan8	10	protein_coding	tetraspanin 8 [Source:MGI Symbol;Acc:MGI:2384918]	216350
ENSMUSG00000022092	0.717808	2.87279e-06	1.65321e-05	119.994	94.1864	139.222	183.807	175.881	220.319	117.801	193.336	Ppp3cc	14	protein_coding	protein phosphatase 3, catalytic subunit, gamma isoform [Source:MGI Symbol;Acc:MGI:107162]	19057
ENSMUSG00000064344	0.717673	0.216411	0.359702	5.21713	5.23258	11.6993	11.9226	13.5293	10.4914	7.383	11.9811	mt-Tm	MT	Mt_tRNA	mitochondrially encoded tRNA methionine [Source:MGI Symbol;Acc:MGI:102480]	NA
ENSMUSG00000081564	0.716973	0.272015	0.426653	10.4343	3.13955	4.67972	10.9291	7.73103	11.5405	6.08451	10.0669	Gm13717	6	processed_pseudogene	predicted gene 13717 [Source:MGI Symbol;Acc:MGI:3650430]	NA
ENSMUSG00000000078	0.716487	3.24124e-154	1.63116e-151	4237.36	4425.72	4277.26	7081.04	7256.54	6924.32	4313.44	7087.3	Klf6	13	protein_coding	Kruppel-like factor 6 [Source:MGI Symbol;Acc:MGI:1346318]	23849
ENSMUSG00000111539	0.715553	0.41988	NA	6.26056	2.09303	0	5.9613	3.86552	4.19656	2.78453	4.67446	Gm48372	10	TEC	predicted gene, 48372 [Source:MGI Symbol;Acc:MGI:6097846]	NA
ENSMUSG00000103957	0.715478	0.270497	0.4249	13.5646	2.09303	1.16993	14.9033	4.8319	8.39311	5.60917	9.37609	Gm10766	2	TEC	predicted gene 10766 [Source:MGI Symbol;Acc:MGI:3642134]	NA
ENSMUSG00000001333	0.71466	0.061543	0.134178	14.608	13.6047	9.35943	12.9162	27.0586	22.0319	12.524	20.6689	Sync	4	protein_coding	syncoilin [Source:MGI Symbol;Acc:MGI:1916078]	68828
ENSMUSG00000116733	0.714114	0.10552	0.207008	15.6514	17.7908	14.0391	22.8517	29.9578	25.1793	15.8271	25.9963	6330408M09Rik	16	lncRNA	RIKEN cDNA 6330408M09 gene [Source:MGI Symbol;Acc:MGI:1917999]	NA
ENSMUSG00000044881	0.713335	6.71087e-14	9.52679e-13	417.371	444.769	365.018	705.421	563.399	748.036	409.053	672.285	Coa4	7	protein_coding	cytochrome c oxidase assembly factor 4 [Source:MGI Symbol;Acc:MGI:1915435]	68185
ENSMUSG00000098176	0.713332	5.38219e-25	1.65663e-23	423.631	465.7	445.743	729.266	712.221	748.036	445.025	729.841	Ccdc166	15	protein_coding	coiled-coil domain containing 166 [Source:MGI Symbol;Acc:MGI:1925902]	223648
ENSMUSG00000070336	0.712846	0.0199735	0.0524895	50.0845	43.9537	17.5489	74.5163	53.1508	56.6535	37.1957	61.4402	Fbxo47	11	protein_coding	F-box protein 47 [Source:MGI Symbol;Acc:MGI:1920223]	72973
ENSMUSG00000072568	0.712469	4.60122e-23	1.27579e-21	569.711	509.653	574.435	908.105	936.421	862.392	551.266	902.306	Lratd2	15	protein_coding	LRAT domain containing 1 [Source:MGI Symbol;Acc:MGI:3026924]	399603
ENSMUSG00000108599	0.711168	0.338406	NA	6.26056	4.18606	2.33986	5.9613	5.79827	9.44225	4.26216	7.06728	Gm10616	7	TEC	predicted gene 10616 [Source:MGI Symbol;Acc:MGI:3642103]	NA
ENSMUSG00000052914	0.710988	0.0461437	0.105927	25.0422	20.9303	33.9279	38.7485	46.3862	45.113	26.6335	43.4159	Cyp2j6	4	protein_coding	cytochrome P450, family 2, subfamily j, polypeptide 6 [Source:MGI Symbol;Acc:MGI:1270148]	13110
ENSMUSG00000110656	0.710453	0.00259138	0.00864224	52.1713	35.5815	29.2482	68.555	57.0164	67.1449	39.0004	64.2388	Gm20735	8	lncRNA	predicted gene, 20735 [Source:MGI Symbol;Acc:MGI:5434091]	NA
ENSMUSG00000020830	0.71044	0.376224	NA	1.04343	5.23258	3.50979	7.94841	4.8319	3.14742	3.26193	5.30924	Vmo1	11	protein_coding	vitelline membrane outer layer 1 homolog (chicken) [Source:MGI Symbol;Acc:MGI:2685587]	327956
ENSMUSG00000025375	0.710139	0.122545	0.232457	6.26056	10.4652	30.4181	35.7678	21.2603	18.8845	15.7146	25.3042	Aatk	11	protein_coding	apoptosis-associated tyrosine kinase [Source:MGI Symbol;Acc:MGI:1197518]	11302
ENSMUSG00000079707	0.709724	0.0197465	0.0519674	95.9953	87.9074	39.7776	140.091	117.898	109.11	74.5601	122.366	Dynlt2a1	17	protein_coding	dynein light chain Tctex-type 2A1 [Source:MGI Symbol;Acc:MGI:98642]	21647
ENSMUSG00000046470	0.709549	0.00292481	0.00963292	45.9108	43.9537	81.895	78.4905	112.1	88.1277	57.2532	92.9061	Sox18	2	protein_coding	SRY (sex determining region Y)-box 18 [Source:MGI Symbol;Acc:MGI:103559]	20672
ENSMUSG00000045589	0.709372	0.000839998	0.00313423	41.7371	52.3258	63.1762	91.4067	91.806	72.3906	52.413	85.2011	Frrs1l	4	protein_coding	ferric-chelate reductase 1 like [Source:MGI Symbol;Acc:MGI:2442704]	230235
ENSMUSG00000085628	0.709209	0.0362885	0.087042	32.3462	19.8838	28.0783	40.7356	46.3862	44.0638	26.7694	43.7285	Appbp2os	11	lncRNA	amyloid beta precursor protein (cytoplasmic tail) binding protein 2, opposite strand [Source:MGI Symbol;Acc:MGI:3603817]	654810
ENSMUSG00000025405	0.709009	0.000859757	0.00320024	51.1279	38.7211	46.7972	74.5163	78.2767	70.2923	45.5487	74.3618	Inhbc	10	protein_coding	inhibin beta-C [Source:MGI Symbol;Acc:MGI:105932]	16325
ENSMUSG00000103042	0.708793	0.0965347	0.192974	10.4343	15.6977	16.379	24.8388	19.3276	25.1793	14.1703	23.1152	Gm2719	6	processed_pseudogene	predicted pseudogene 2719 [Source:MGI Symbol;Acc:MGI:3780888]	NA
ENSMUSG00000074461	0.708369	4.38084e-09	3.72094e-08	189.904	182.094	161.45	315.949	283.149	273.825	177.816	290.975	Gm10699	8	TEC	predicted gene 10699 [Source:MGI Symbol;Acc:MGI:3642530]	NA
ENSMUSG00000032033	0.708029	0.0718927	0.152417	16.6948	16.7443	14.0391	21.8581	36.7224	18.8845	15.8261	25.8217	Barx2	9	protein_coding	BarH-like homeobox 2 [Source:MGI Symbol;Acc:MGI:109617]	12023
ENSMUSG00000063058	0.707036	0.0994669	0.197579	14.608	6.2791	7.01957	12.9162	23.1931	9.44225	9.30222	15.1838	Prr23a2	9	protein_coding	proline rich 23A, member 2 [Source:MGI Symbol;Acc:MGI:3645937]	623186
ENSMUSG00000018168	0.706082	0.0801816	0.166295	13.5646	18.8373	18.7189	18.8775	31.8905	32.5233	17.0402	27.7638	Ikzf3	11	protein_coding	IKAROS family zinc finger 3 [Source:MGI Symbol;Acc:MGI:1342542]	22780
ENSMUSG00000018654	0.70585	0.0386459	0.0917276	27.1291	12.5582	18.7189	32.7872	27.0586	35.6707	19.4687	31.8388	Ikzf1	11	protein_coding	IKAROS family zinc finger 1 [Source:MGI Symbol;Acc:MGI:1342540]	22778
ENSMUSG00000068614	0.705637	0.245695	0.395003	8.34742	14.6512	2.33986	9.93551	21.2603	10.4914	8.44617	13.8957	Actc1	2	protein_coding	actin, alpha, cardiac muscle 1 [Source:MGI Symbol;Acc:MGI:87905]	11464
ENSMUSG00000051037	0.705135	0.000385295	0.00153675	51.1279	66.977	62.0062	96.3744	101.47	95.4717	60.0371	97.772	Zfp455	13	protein_coding	zinc finger protein 455 [Source:MGI Symbol;Acc:MGI:3040708]	218311
ENSMUSG00000042419	0.705095	1.00795e-22	2.75305e-21	386.068	401.862	367.358	622.956	632.012	630.533	385.096	628.5	Nfkbil1	17	protein_coding	nuclear factor of kappa light polypeptide gene enhancer in B cells inhibitor like 1 [Source:MGI Symbol;Acc:MGI:1340031]	18038
ENSMUSG00000094258	0.704984	0.123951	0.234439	12.5211	13.6047	3.50979	19.871	15.4621	13.6388	9.87854	16.324	Gm8159	14	protein_coding	predicted gene 8159 [Source:MGI Symbol;Acc:MGI:3647882]	NA
ENSMUSG00000027570	0.704949	0.00144614	0.00510983	36.5199	39.7676	38.6076	73.5228	57.9827	55.6044	38.2984	62.37	Col9a3	2	protein_coding	collagen, type IX, alpha 3 [Source:MGI Symbol;Acc:MGI:894686]	12841
ENSMUSG00000049173	0.704761	0.149708	0.271399	7.30399	8.37213	7.01957	10.9291	13.5293	12.5897	7.56523	12.3493	Myoz3	18	protein_coding	myozenin 3 [Source:MGI Symbol;Acc:MGI:2179296]	170947
ENSMUSG00000086812	0.704589	0.277887	0.433398	6.26056	2.09303	5.84964	9.93551	6.76465	6.29484	4.73441	7.665	Gm8978	19	protein_coding	predicted gene 8978 [Source:MGI Symbol;Acc:MGI:3647649]	668106
ENSMUSG00000039629	0.704568	0.000125358	0.000549415	52.1713	80.5817	51.4769	113.265	97.6043	90.226	61.41	100.365	Strip2	6	protein_coding	striatin interacting protein 2 [Source:MGI Symbol;Acc:MGI:2444363]	320609
ENSMUSG00000101450	0.704042	0.333882	NA	4.17371	3.13955	7.01957	10.9291	3.86552	8.39311	4.77761	7.72923	Gm28941	1	lncRNA	predicted gene 28941 [Source:MGI Symbol;Acc:MGI:5579647]	NA
ENSMUSG00000118134	0.702952	0.119503	0.228126	11.4777	9.41864	9.35943	17.8839	9.66379	22.0319	10.0853	16.5265	4930549G23Rik	18	lncRNA	RIKEN cDNA 4930549G23 gene [Source:MGI Symbol;Acc:MGI:1922536]	75286
ENSMUSG00000106099	0.702483	0.184906	0.319543	25.0422	4.18606	8.1895	5.9613	28.025	27.2776	12.4726	20.4213	Gm42664	3	lncRNA	predicted gene 42664 [Source:MGI Symbol;Acc:MGI:5662801]	NA
ENSMUSG00000097806	0.70185	0.330463	0.488793	2.08685	4.18606	9.35943	10.9291	6.76465	7.34397	5.21078	8.3459	Gm6556	13	lncRNA	predicted gene 6556 [Source:MGI Symbol;Acc:MGI:3647197]	NA
ENSMUSG00000110170	0.70153	0.234938	0.38232	9.39084	6.2791	5.84964	9.93551	11.5965	13.6388	7.17319	11.7236	St6galnac2	11	protein_coding	ST6 (alpha-N-acetyl-neuraminyl-2,3-beta-galactosyl-1,3)-N-acetylgalactosaminide alpha-2,6-sialyltransferase 2 [Source:MGI Symbol;Acc:MGI:107553]	NA
ENSMUSG00000045318	0.701329	0.227039	0.372811	6.26056	6.2791	4.67972	5.9613	9.66379	12.5897	5.73979	9.40492	Adra2c	5	protein_coding	adrenergic receptor, alpha 2c [Source:MGI Symbol;Acc:MGI:87936]	11553
ENSMUSG00000094724	0.701217	0.0241535	0.0616862	35.4765	32.442	22.2286	48.684	31.8905	67.1449	30.0491	49.2398	Rnaset2b	17	protein_coding	ribonuclease T2B [Source:MGI Symbol;Acc:MGI:3702087]	68195
ENSMUSG00000109703	0.701187	0.04782	0.109227	21.912	18.8373	29.2482	24.8388	44.4534	44.0638	23.3325	37.7854	Gm45299	7	transcribed_processed_pseudogene	predicted gene 45299 [Source:MGI Symbol;Acc:MGI:5791135]	NA
ENSMUSG00000015579	0.700959	0.0240207	0.0614016	27.1291	16.7443	23.3986	27.8194	40.5879	40.9164	22.424	36.4413	Nkx2-5	17	protein_coding	NK2 homeobox 5 [Source:MGI Symbol;Acc:MGI:97350]	18091
ENSMUSG00000074622	0.70025	0.0299663	0.074115	25.0422	12.5582	14.0391	21.8581	27.0586	35.6707	17.2132	28.1958	Mafb	2	protein_coding	v-maf musculoaponeurotic fibrosarcoma oncogene family, protein B (avian) [Source:MGI Symbol;Acc:MGI:104555]	16658
ENSMUSG00000002111	0.700081	0.123357	0.233521	2.08685	14.6512	11.6993	6.95486	25.1259	13.6388	9.47912	15.2398	Spi1	2	protein_coding	spleen focus forming virus (SFFV) proviral integration oncogene [Source:MGI Symbol;Acc:MGI:98282]	20375
ENSMUSG00000073403	0.699879	0.0210777	0.0549176	21.912	35.5815	44.4573	60.6066	43.4871	60.8501	33.9836	54.9812	Gm10499	17	transcribed_unprocessed_pseudogene	predicted gene 10499 [Source:MGI Symbol;Acc:MGI:3702919]	NA
ENSMUSG00000037001	0.698771	1.03418e-09	9.49295e-09	133.559	132.908	148.581	240.439	238.696	191.992	138.349	223.709	Zfp39	11	protein_coding	zinc finger protein 39 [Source:MGI Symbol;Acc:MGI:99183]	22698
ENSMUSG00000117975	0.698357	6.25753e-11	6.63668e-10	175.296	169.536	170.81	326.878	240.628	269.629	171.88	279.045	Itprip	19	protein_coding	inositol 1,4,5-triphosphate receptor interacting protein [Source:MGI Symbol;Acc:MGI:3042776]	414801
ENSMUSG00000067596	0.697739	0.380596	0.540601	0	6.2791	2.33986	3.9742	4.8319	5.2457	2.87298	4.68393	Krt74	15	transcribed_unitary_pseudogene	keratin 74 [Source:MGI Symbol;Acc:MGI:3629975]	406222
ENSMUSG00000108292	0.69764	0.16367	0.291127	9.39084	7.32561	15.2091	14.9033	13.5293	23.0811	10.6418	17.1712	Gm44050	6	processed_pseudogene	predicted gene, 44050 [Source:MGI Symbol;Acc:MGI:5690442]	NA
ENSMUSG00000045875	0.697583	0.0814771	0.168407	20.8685	4.18606	21.0587	20.8646	25.1259	28.3268	15.3711	24.7724	Adra1a	14	protein_coding	adrenergic receptor, alpha 1a [Source:MGI Symbol;Acc:MGI:104773]	11549
ENSMUSG00000024810	0.69755	0.0231396	0.0594587	26.0857	23.0234	18.7189	46.6969	25.1259	38.8181	22.6093	36.8803	Il33	19	protein_coding	interleukin 33 [Source:MGI Symbol;Acc:MGI:1924375]	77125
ENSMUSG00000112883	0.696947	0.0973159	0.194236	10.4343	14.6512	19.8888	20.8646	20.294	31.4742	14.9914	24.2109	Gm48023	10	lncRNA	predicted gene, 48023 [Source:MGI Symbol;Acc:MGI:6097334]	NA
ENSMUSG00000081583	0.696833	0.413158	NA	3.13028	5.23258	3.50979	7.94841	0.966379	10.4914	3.95755	6.46873	Gm14769	X	processed_pseudogene	predicted gene 14769 [Source:MGI Symbol;Acc:MGI:3708088]	102638226
ENSMUSG00000067279	0.696342	0.0128534	0.0357919	12.5211	39.7676	15.2091	45.7033	28.9914	35.6707	22.4993	36.7885	Ppp1r3c	19	protein_coding	protein phosphatase 1, regulatory subunit 3C [Source:MGI Symbol;Acc:MGI:1858229]	53412
ENSMUSG00000081612	0.696211	0.106549	0.208661	13.5646	19.8838	11.6993	29.8065	15.4621	28.3268	15.0492	24.5318	Xlr5e-ps	X	unprocessed_pseudogene	X-linked lymphocyte-regulated 5E, pseudogene [Source:MGI Symbol;Acc:MGI:3574181]	NA
ENSMUSG00000108101	0.695939	0.207361	0.348139	7.30399	3.13955	14.0391	14.9033	11.5965	12.5897	8.16089	13.0298	Gm45738	6	lncRNA	predicted gene 45738 [Source:MGI Symbol;Acc:MGI:5804853]	NA
ENSMUSG00000115329	0.695729	0.336565	0.495579	2.08685	7.32561	3.50979	12.9162	3.86552	4.19656	4.30742	6.99274	Gm49272	15	lncRNA	predicted gene, 49272 [Source:MGI Symbol;Acc:MGI:6118755]	NA
ENSMUSG00000112068	0.69518	0.00394305	0.012577	35.4765	29.3025	37.4377	50.6711	62.8146	51.4078	34.0722	54.9645	Gm9182	10	processed_pseudogene	predicted gene 9182 [Source:MGI Symbol;Acc:MGI:3644174]	668459
ENSMUSG00000033343	0.694462	0.526261	NA	0	2.09303	2.33986	3.9742	0	3.14742	1.47763	2.37387	Magea4	X	protein_coding	MAGE family member A4 [Source:MGI Symbol;Acc:MGI:1333839]	17140
ENSMUSG00000095056	0.694458	0.039483	0.0933185	17.7383	13.6047	23.3986	29.8065	32.8569	25.1793	18.2472	29.2809	Gm3159	14	protein_coding	predicted gene 3159 [Source:MGI Symbol;Acc:MGI:3781338]	100041139
ENSMUSG00000074529	0.694087	0.000207989	0.000875536	60.5188	74.3026	63.1762	107.303	106.302	107.012	65.9992	106.872	Zfp972	2	protein_coding	zinc finger protein 972 [Source:MGI Symbol;Acc:MGI:1925953]	78703
ENSMUSG00000073421	0.694036	0.0720866	0.152748	20.8685	4.18606	14.0391	20.8646	20.294	22.0319	13.0312	21.0635	H2-Ab1	17	protein_coding	histocompatibility 2, class II antigen A, beta 1 [Source:MGI Symbol;Acc:MGI:103070]	14961
ENSMUSG00000061654	0.693055	0.121343	0.23072	10.4343	12.5582	11.6993	27.8194	13.5293	14.6879	11.5639	18.6789	NA	NA	NA	NA
ENSMUSG00000038572	0.692164	0.348147	NA	4.17371	6.2791	2.33986	9.93551	8.69741	2.09828	4.26422	6.9104	Bpifb5	2	protein_coding	BPI fold containing family B, member 5 [Source:MGI Symbol;Acc:MGI:2385160]	228802
ENSMUSG00000085039	0.691889	0.00165311	0.0057686	44.8674	43.9537	56.1566	81.4712	76.3439	75.538	48.3259	77.7844	Gm15927	7	lncRNA	predicted gene 15927 [Source:MGI Symbol;Acc:MGI:3801889]	NA
ENSMUSG00000039601	0.691817	0.0275722	0.0691279	27.1291	29.3025	15.2091	35.7678	32.8569	48.2604	23.8802	38.9617	Rcan2	17	protein_coding	regulator of calcineurin 2 [Source:MGI Symbol;Acc:MGI:1858219]	53901
ENSMUSG00000025959	0.691732	4.3447e-34	2.09733e-32	1028.82	1068.49	1041.24	1654.26	1571.33	1847.53	1046.18	1691.04	Klf7	1	protein_coding	Kruppel-like factor 7 (ubiquitous) [Source:MGI Symbol;Acc:MGI:1935151]	93691
ENSMUSG00000055866	0.691629	1.44375e-10	1.46781e-09	203.468	211.396	233.986	346.749	344.031	355.658	216.283	348.813	Per2	1	protein_coding	period circadian clock 2 [Source:MGI Symbol;Acc:MGI:1195265]	18627
ENSMUSG00000103877	0.690476	0.253039	0.403556	6.26056	8.37213	7.01957	14.9033	11.5965	8.39311	7.21742	11.631	Gm21358	13	processed_pseudogene	predicted gene, 21358 [Source:MGI Symbol;Acc:MGI:5434713]	NA
ENSMUSG00000033882	0.69014	0.0209408	0.0546291	33.3897	28.2559	29.2482	35.7678	48.319	62.9484	30.2979	49.0117	Rbm46	3	protein_coding	RNA binding motif protein 46 [Source:MGI Symbol;Acc:MGI:3645057]	633285
ENSMUSG00000070999	0.689934	0.416753	NA	2.08685	3.13955	3.50979	0	7.73103	6.29484	2.91206	4.67529	Ccin	4	protein_coding	calicin [Source:MGI Symbol;Acc:MGI:3045316]	442829
ENSMUSG00000066842	0.689626	0.0669986	0.143706	22.9554	15.6977	18.7189	27.8194	25.1259	39.8673	19.124	30.9375	Hmcn1	1	protein_coding	hemicentin 1 [Source:MGI Symbol;Acc:MGI:2685047]	545370
ENSMUSG00000036598	0.688805	0.0519681	0.117015	16.6948	13.6047	22.2286	24.8388	29.9578	29.3759	17.5094	28.0575	Ccdc113	8	protein_coding	coiled-coil domain containing 113 [Source:MGI Symbol;Acc:MGI:3606076]	244608
ENSMUSG00000107000	0.688546	0.0208034	0.054372	43.8239	26.1629	46.7972	51.6646	81.1758	54.5552	38.928	62.4652	Gm43481	5	TEC	predicted gene 43481 [Source:MGI Symbol;Acc:MGI:5663618]	NA
ENSMUSG00000036934	0.688375	9.28166e-46	7.13129e-44	1215.59	1107.21	1219.07	1912.59	1861.25	1931.47	1180.62	1901.77	4921524J17Rik	8	protein_coding	RIKEN cDNA 4921524J17 gene [Source:MGI Symbol;Acc:MGI:1913964]	66714
ENSMUSG00000118084	0.688273	0.0611268	0.133472	33.3897	19.8838	35.0979	52.6582	47.3526	41.9656	29.4571	47.3254	AA388235	17	lncRNA	expressed sequence AA388235 [Source:MGI Symbol;Acc:MGI:3035178]	NA
ENSMUSG00000110533	0.688189	0.00105014	0.00382819	66.7793	46.0467	51.4769	83.4583	79.2431	102.816	54.7676	88.5057	LOC665443	8	processed_pseudogene	RNA binding motif protein 7 pseudogene [Source:MGI Symbol;Acc:MGI:3646609]	NA
ENSMUSG00000107698	0.688053	0.137919	0.25511	10.4343	12.5582	9.35943	17.8839	13.5293	20.9828	10.784	17.4653	Gm44430	6	TEC	predicted gene, 44430 [Source:MGI Symbol;Acc:MGI:5690822]	NA
ENSMUSG00000037938	0.687792	1.19401e-43	8.7085e-42	1248.98	1250.59	1271.71	1950.34	1959.82	2166.47	1257.09	2025.54	Chchd5	2	protein_coding	coiled-coil-helix-coiled-coil-helix domain containing 5 [Source:MGI Symbol;Acc:MGI:1913420]	66170
ENSMUSG00000114369	0.687364	0.0725817	0.153495	20.8685	15.6977	14.0391	22.8517	37.6888	20.9828	16.8685	27.1744	Gm41077	13	lncRNA	predicted gene, 41077 [Source:MGI Symbol;Acc:MGI:5623962]	NA
ENSMUSG00000027070	0.686894	6.19592e-07	3.95572e-06	4104.84	4424.67	3730.9	5847.05	5872.69	8019.62	4086.8	6579.78	Lrp2	2	protein_coding	low density lipoprotein receptor-related protein 2 [Source:MGI Symbol;Acc:MGI:95794]	14725
ENSMUSG00000109005	0.686813	0.230113	0.376386	10.4343	3.13955	11.6993	9.93551	9.66379	20.9828	8.42437	13.5274	Gm45221	7	TEC	predicted gene 45221 [Source:MGI Symbol;Acc:MGI:5753797]	NA
ENSMUSG00000110372	0.686597	0.0975739	0.194626	16.6948	23.0234	10.5294	24.8388	24.1595	32.5233	16.7492	27.1739	Gm8096	8	processed_pseudogene	predicted gene 8096 [Source:MGI Symbol;Acc:MGI:3645752]	666422
ENSMUSG00000078876	0.686568	0.00739389	0.0219591	42.7805	31.3955	25.7384	53.6517	46.3862	61.8992	33.3048	53.979	Gm14408	2	protein_coding	predicted gene 14408 [Source:MGI Symbol;Acc:MGI:3651910]	NA
ENSMUSG00000085169	0.686196	0.0173249	0.0464195	40.6937	38.7211	22.2286	48.684	54.1172	61.8992	33.8811	54.9001	Gm10785	16	lncRNA	predicted gene 10785 [Source:MGI Symbol;Acc:MGI:3642149]	100038392
ENSMUSG00000048600	0.686011	0.000109296	0.000485249	106.43	101.512	98.274	194.736	143.99	154.223	102.072	164.317	Gm5763	X	processed_pseudogene	predicted pseudogene 5763 [Source:MGI Symbol;Acc:MGI:3647841]	NA
ENSMUSG00000028020	0.685742	0.00297967	0.00979437	53.2148	37.6746	51.4769	72.5292	74.4112	81.8329	47.4554	76.2577	Glrb	3	protein_coding	glycine receptor, beta subunit [Source:MGI Symbol;Acc:MGI:95751]	14658
ENSMUSG00000028059	0.685685	6.22737e-157	3.48214e-154	4526.39	4756.42	4522.94	7565.89	7297.13	7349.22	4601.92	7404.08	Arhgef2	3	protein_coding	rho/rac guanine nucleotide exchange factor (GEF) 2 [Source:MGI Symbol;Acc:MGI:103264]	16800
ENSMUSG00000105564	0.685144	0.283181	0.438666	6.26056	8.37213	4.67972	3.9742	11.5965	15.7371	6.43747	10.4359	Gm8891	5	processed_pseudogene	predicted gene 8891 [Source:MGI Symbol;Acc:MGI:3646065]	NA
ENSMUSG00000073478	0.685072	0.0423631	0.0988717	29.216	14.6512	23.3986	23.8452	46.3862	37.769	22.4219	36.0001	D730003I15Rik	1	lncRNA	RIKEN cDNA D730003I15 gene [Source:MGI Symbol;Acc:MGI:1925971]	NA
ENSMUSG00000075256	0.68438	0.358666	0.518599	0	8.37213	3.50979	3.9742	5.79827	9.44225	3.96064	6.40491	Cerkl	2	protein_coding	ceramide kinase-like [Source:MGI Symbol;Acc:MGI:3037816]	228094
ENSMUSG00000005667	0.6839	7.62683e-211	7.31086e-208	18687.8	19440.1	18943.5	30861.7	30109.5	30716.7	19023.8	30562.6	Mthfd2	6	protein_coding	methylenetetrahydrofolate dehydrogenase (NAD+ dependent), methenyltetrahydrofolate cyclohydrolase [Source:MGI Symbol;Acc:MGI:1338850]	17768
ENSMUSG00000005983	0.683708	0.00265758	0.00883519	30.2594	45.0002	35.0979	48.684	62.8146	66.0958	36.7858	59.1981	1700037C18Rik	16	protein_coding	RIKEN cDNA 1700037C18 gene [Source:MGI Symbol;Acc:MGI:1920511]	105246059, 73261
ENSMUSG00000052387	0.68366	0.215261	0.358414	17.7383	4.18606	4.67972	12.9162	14.4957	15.7371	8.86801	14.383	Trpm3	19	protein_coding	transient receptor potential cation channel, subfamily M, member 3 [Source:MGI Symbol;Acc:MGI:2443101]	226025
ENSMUSG00000037469	0.683613	0.101673	0.201237	15.6514	27.2094	16.379	33.7807	27.0586	34.6216	19.7466	31.8203	Acp7	7	protein_coding	acid phosphatase 7, tartrate resistant [Source:MGI Symbol;Acc:MGI:2142121]	101744
ENSMUSG00000106391	0.683015	0.0809807	0.167607	12.5211	12.5582	16.379	17.8839	21.2603	27.2776	13.8194	22.1406	Gm42690	5	TEC	predicted gene 42690 [Source:MGI Symbol;Acc:MGI:5662827]	NA
ENSMUSG00000087586	0.682815	0.497371	0.649971	1.04343	0	3.50979	0	3.86552	3.14742	1.51774	2.33764	Gm6938	X	lncRNA	predicted gene 6938 [Source:MGI Symbol;Acc:MGI:3648987]	629024
ENSMUSG00000079531	0.682761	0.546874	0.691797	9.39084	10.4652	0	0	17.3948	14.6879	6.61867	10.6943	Pwwp4d	X	protein_coding	PWWP domain containing 4D [Source:MGI Symbol;Acc:MGI:3645575]	546325
ENSMUSG00000087283	0.682194	1.59749e-05	8.12466e-05	75.1267	115.117	98.274	148.039	141.091	174.157	96.1725	154.429	Gm13580	2	lncRNA	predicted gene 13580 [Source:MGI Symbol;Acc:MGI:3650460]	100039176
ENSMUSG00000032087	0.681979	0.0287986	0.0717558	40.6937	35.5815	19.8888	38.7485	60.8819	55.6044	32.0547	51.7449	Dscaml1	9	protein_coding	DS cell adhesion molecule like 1 [Source:MGI Symbol;Acc:MGI:2150309]	114873
ENSMUSG00000056313	0.681387	0.281581	0.436756	2.08685	5.23258	11.6993	9.93551	11.5965	8.39311	6.33957	9.97506	Tcim	8	protein_coding	transcriptional and immune response regulator [Source:MGI Symbol;Acc:MGI:1916318]	69068
ENSMUSG00000115359	0.681384	0.453264	NA	0	1.04652	10.5294	1.9871	8.69741	7.34397	3.85862	6.0095	Gm49779	14	lncRNA	predicted gene, 49779 [Source:MGI Symbol;Acc:MGI:6215296]	NA
ENSMUSG00000020062	0.681072	0.0693376	0.147951	12.5211	17.7908	15.2091	19.871	30.9241	22.0319	15.1737	24.2757	Slc5a8	10	protein_coding	solute carrier family 5 (iodide transporter), member 8 [Source:MGI Symbol;Acc:MGI:2384916]	216225
ENSMUSG00000020707	0.680588	8.03937e-06	4.3052e-05	114.777	140.233	131.032	215.601	193.276	209.828	128.681	206.235	Rnf135	11	protein_coding	ring finger protein 135 [Source:MGI Symbol;Acc:MGI:1919206]	71956
ENSMUSG00000045506	0.680235	0.256322	0.407821	6.26056	5.23258	4.67972	5.9613	11.5965	8.39311	5.39095	8.65032	A930002H24Rik	17	protein_coding	RIKEN cDNA A930002H24 gene [Source:MGI Symbol;Acc:MGI:2443151]	NA
ENSMUSG00000019872	0.680013	0.482848	NA	0	6.2791	2.33986	1.9871	9.66379	2.09828	2.87298	4.58306	Smpdl3a	10	protein_coding	sphingomyelin phosphodiesterase, acid-like 3A [Source:MGI Symbol;Acc:MGI:1931437]	57319
ENSMUSG00000033805	0.679675	0.140689	0.258872	8.34742	10.4652	15.2091	21.8581	15.4621	16.7862	11.3406	18.0355	Ephx4	5	protein_coding	epoxide hydrolase 4 [Source:MGI Symbol;Acc:MGI:2686228]	384214
ENSMUSG00000097790	0.679218	0.235163	0.38246	4.17371	7.32561	9.35943	8.94196	10.6302	13.6388	6.95292	11.0703	Gm16399	3	processed_pseudogene	predicted pseudogene 16399 [Source:MGI Symbol;Acc:MGI:3645963]	NA
ENSMUSG00000060301	0.679177	4.25923e-23	1.18916e-21	405.893	454.188	403.625	697.473	667.768	659.909	421.235	675.05	2610008E11Rik	10	protein_coding	RIKEN cDNA 2610008E11 gene [Source:MGI Symbol;Acc:MGI:1919378]	72128
ENSMUSG00000104245	0.678845	0.0740262	0.156004	22.9554	14.6512	16.379	18.8775	27.0586	40.9164	17.9952	28.9508	Gm38155	1	lncRNA	predicted gene, 38155 [Source:MGI Symbol;Acc:MGI:5611383]	NA
ENSMUSG00000032611	0.67877	0.00137148	0.00486913	35.4765	45.0002	69.0258	59.613	95.6715	81.8329	49.8342	79.0391	1700102P08Rik	9	protein_coding	RIKEN cDNA 1700102P08 gene [Source:MGI Symbol;Acc:MGI:2148248]	112418
ENSMUSG00000092202	0.678559	0.00136901	0.00486379	44.8674	54.4188	39.7776	69.5486	80.2095	73.4397	46.3546	74.3993	Stk19-ps1	17	unprocessed_pseudogene	serine/threonine kinase 19, pseudogene 1 [Source:MGI Symbol;Acc:MGI:2148500]	NA
ENSMUSG00000025909	0.678469	0.46039	NA	0	6.2791	1.16993	5.9613	1.93276	4.19656	2.48301	4.03021	Sntg1	1	protein_coding	syntrophin, gamma 1 [Source:MGI Symbol;Acc:MGI:1918346]	71096
ENSMUSG00000004043	0.677979	5.11963e-05	0.000240565	102.256	97.326	85.4048	178.839	154.621	122.749	94.9955	152.07	Stat5a	11	protein_coding	signal transducer and activator of transcription 5A [Source:MGI Symbol;Acc:MGI:103036]	20850
ENSMUSG00000032308	0.677788	2.24448e-11	2.48249e-10	252.509	244.885	218.777	368.607	402.014	376.641	238.724	382.421	Ulk3	9	protein_coding	unc-51-like kinase 3 [Source:MGI Symbol;Acc:MGI:1918992]	71742
ENSMUSG00000115317	0.677662	0.264293	0.417797	9.39084	5.23258	4.67972	15.8968	6.76465	8.39311	6.43438	10.3515	Gm32618	15	lncRNA	predicted gene, 32618 [Source:MGI Symbol;Acc:MGI:5591777]	NA
ENSMUSG00000051297	0.67712	0.269288	0.423465	5.21713	2.09303	10.5294	10.9291	8.69741	8.39311	5.94651	9.33986	2410124H12Rik	16	lncRNA	RIKEN cDNA 2410124H12 gene [Source:MGI Symbol;Acc:MGI:1924035]	76785
ENSMUSG00000113966	0.675794	0.136683	0.253261	16.6948	18.8373	16.379	23.8452	32.8569	26.2285	17.3037	27.6435	Gm47980	12	TEC	predicted gene, 47980 [Source:MGI Symbol;Acc:MGI:6097267]	NA
ENSMUSG00000112855	0.675365	0.0035139	0.0113349	44.8674	28.2559	65.516	68.555	73.4448	77.6363	46.2131	73.212	Gm47842	10	processed_pseudogene	predicted gene, 47842 [Source:MGI Symbol;Acc:MGI:6097046]	NA
ENSMUSG00000052087	0.67488	0.0210299	0.0548073	35.4765	24.0699	35.0979	54.6453	37.6888	58.7518	31.5481	50.362	Rgs14	13	protein_coding	regulator of G-protein signaling 14 [Source:MGI Symbol;Acc:MGI:1859709]	51791
ENSMUSG00000020461	0.674855	0.0967986	0.193424	7.30399	12.5582	23.3986	19.871	24.1595	24.1302	14.4203	22.7202	Clhc1	11	protein_coding	clathrin heavy chain linker domain containing 1 [Source:MGI Symbol;Acc:MGI:1920574]	73324
ENSMUSG00000115299	0.674334	0.246142	0.395533	8.34742	8.37213	7.01957	9.93551	16.4284	11.5405	7.91304	12.6348	Gm49168	14	processed_pseudogene	predicted gene, 49168 [Source:MGI Symbol;Acc:MGI:6118598]	NA
ENSMUSG00000048138	0.673984	0.219627	0.363966	6.26056	6.2791	7.01957	7.94841	9.66379	13.6388	6.51974	10.417	Dmrt2	19	protein_coding	doublesex and mab-3 related transcription factor 2 [Source:MGI Symbol;Acc:MGI:1330307]	226049
ENSMUSG00000039461	0.673681	2.67813e-12	3.23206e-11	197.208	181.047	236.326	351.717	316.006	308.447	204.86	325.39	Tcta	9	protein_coding	T cell leukemia translocation altered gene [Source:MGI Symbol;Acc:MGI:1918829]	102791
ENSMUSG00000086212	0.673271	0.377678	NA	4.17371	4.18606	2.33986	3.9742	2.89914	10.4914	3.56654	5.78824	Mkln1os	6	lncRNA	muskelin 1, intracellular mediator containing kelch motifs, opposite strand [Source:MGI Symbol;Acc:MGI:3651306]	100503869
ENSMUSG00000036790	0.67303	0.0710231	0.150812	16.6948	23.0234	14.0391	27.8194	30.9241	27.2776	17.9191	28.6737	Slitrk2	X	protein_coding	SLIT and NTRK-like family, member 2 [Source:MGI Symbol;Acc:MGI:2679449]	245450
ENSMUSG00000017412	0.672241	0.18359	0.317908	16.6948	6.2791	14.0391	26.8259	19.3276	12.5897	12.3377	19.581	Cacnb4	2	protein_coding	calcium channel, voltage-dependent, beta 4 subunit [Source:MGI Symbol;Acc:MGI:103301]	12298
ENSMUSG00000055210	0.672033	0.104782	0.205858	10.4343	20.9303	4.67972	23.8452	13.5293	20.9828	12.0148	19.4524	Foxd2	4	protein_coding	forkhead box D2 [Source:MGI Symbol;Acc:MGI:1347471]	17301
ENSMUSG00000114104	0.67177	0.0383438	0.0911395	12.5211	14.6512	21.0587	24.8388	25.1259	26.2285	16.077	25.3977	Gm47585	13	TEC	predicted gene, 47585 [Source:MGI Symbol;Acc:MGI:6096625]	NA
ENSMUSG00000042812	0.670678	0.348014	0.507357	2.08685	8.37213	7.01957	5.9613	17.3948	4.19656	5.82619	9.18423	Foxf1	8	protein_coding	forkhead box F1 [Source:MGI Symbol;Acc:MGI:1347470]	15227
ENSMUSG00000103041	0.670306	1.15326e-10	1.18264e-09	211.816	178.954	181.339	311.975	301.51	297.956	190.703	303.814	Gm37305	3	lncRNA	predicted gene, 37305 [Source:MGI Symbol;Acc:MGI:5610533]	NA
ENSMUSG00000004994	0.670111	3.13562e-26	1.03306e-24	670.924	640.468	628.252	1037.27	997.303	1054.38	646.548	1029.65	Ccdc130	8	protein_coding	coiled-coil domain containing 130 [Source:MGI Symbol;Acc:MGI:1914986]	67736
ENSMUSG00000097330	0.670051	0.215298	0.358414	5.21713	13.6047	3.50979	10.9291	15.4621	9.44225	7.44388	11.9445	Gm26672	18	lncRNA	predicted gene, 26672 [Source:MGI Symbol;Acc:MGI:5477166]	NA
ENSMUSG00000041608	0.669883	0.330204	0.48874	4.17371	10.4652	4.67972	5.9613	16.4284	8.39311	6.43953	10.261	Entpd3	9	protein_coding	ectonucleoside triphosphate diphosphohydrolase 3 [Source:MGI Symbol;Acc:MGI:1321386]	215446
ENSMUSG00000047013	0.669147	0.00185994	0.00642756	51.1279	48.1397	35.0979	55.6388	73.4448	86.0294	44.7885	71.7044	Fbxo41	6	protein_coding	F-box protein 41 [Source:MGI Symbol;Acc:MGI:1261912]	330369
ENSMUSG00000081613	0.668987	0.522647	NA	2.08685	2.09303	5.84964	4.96775	9.66379	1.04914	3.34318	5.22689	Gm12109	11	processed_pseudogene	predicted gene 12109 [Source:MGI Symbol;Acc:MGI:3651175]	NA
ENSMUSG00000051910	0.668881	0.0606186	0.132593	16.6948	31.3955	18.7189	27.8194	34.7896	44.0638	22.2697	35.5576	Sox6	7	protein_coding	SRY (sex determining region Y)-box 6 [Source:MGI Symbol;Acc:MGI:98368]	20679
ENSMUSG00000095432	0.668581	2.30011e-47	1.91327e-45	1619.4	1790.59	1689.38	2907.13	2667.21	2529.47	1699.79	2701.27	Zfp748	13	protein_coding	zinc finger protein 748 [Source:MGI Symbol;Acc:MGI:1916455]	212276
ENSMUSG00000090174	0.668488	0.293955	0.450534	3.13028	3.13955	5.84964	6.95486	6.76465	5.2457	4.03982	6.32173	Gm10612	8	lncRNA	predicted gene 10612 [Source:MGI Symbol;Acc:MGI:3708796]	102638502
ENSMUSG00000116590	0.668399	0.138257	0.255518	11.4777	11.5117	11.6993	14.9033	20.294	19.9336	11.5629	18.377	Gm53028	17	lncRNA	predicted gene, 53028 [Source:MGI Symbol;Acc:MGI:6388920]	NA
ENSMUSG00000050022	0.66822	1.40784e-06	8.50281e-06	132.515	206.164	162.62	272.233	236.763	288.513	167.1	265.836	Amz1	5	protein_coding	archaelysin family metallopeptidase 1 [Source:MGI Symbol;Acc:MGI:2442258]	231842
ENSMUSG00000067360	0.668194	0.24727	0.396598	6.26056	6.2791	2.33986	10.9291	7.73103	5.2457	4.95984	7.9686	Pramel3	X	protein_coding	PRAME like 3 [Source:MGI Symbol;Acc:MGI:1890657]	83565
ENSMUSG00000013928	0.667688	0.407777	0.567359	1.04343	2.09303	5.84964	9.93551	3.86552	0	2.99537	4.60034	1700020L13Rik	7	protein_coding	RIKEN cDNA 1700020L13 gene [Source:MGI Symbol;Acc:MGI:1922879]	NA
ENSMUSG00000074215	0.667232	0.0560171	0.124338	17.7383	20.9303	19.8888	24.8388	39.6215	28.3268	19.5191	30.929	Gm10643	8	protein_coding	predicted gene 10643 [Source:MGI Symbol;Acc:MGI:3642507]	NA
ENSMUSG00000064158	0.665534	0.128638	0.24134	14.608	15.6977	15.2091	26.8259	21.2603	24.1302	15.1716	24.0721	Izumo1	7	protein_coding	izumo sperm-egg fusion 1 [Source:MGI Symbol;Acc:MGI:1920706]	73456
ENSMUSG00000087299	0.665096	0.0431945	0.100358	21.912	21.9768	23.3986	35.7678	27.0586	44.0638	22.4291	35.6301	Gm12953	4	lncRNA	predicted gene 12953 [Source:MGI Symbol;Acc:MGI:3649497]	NA
ENSMUSG00000026124	0.665044	0.427669	NA	2.08685	2.09303	3.50979	4.96775	1.93276	5.2457	2.56322	4.04874	Cfc1	1	protein_coding	cripto, FRL-1, cryptic family 1 [Source:MGI Symbol;Acc:MGI:109448]	12627
ENSMUSG00000081574	0.664901	0.0117127	0.0329802	51.1279	33.4885	42.1174	68.555	73.4448	58.7518	42.2446	66.9172	Gm14429	2	unprocessed_pseudogene	predicted gene 14429 [Source:MGI Symbol;Acc:MGI:3649510]	NA
ENSMUSG00000111828	0.6648	0.0885905	0.179989	20.8685	11.5117	8.1895	21.8581	26.0922	16.7862	13.5232	21.5789	D830035M03Rik	9	lncRNA	RIKEN cDNA D830035M03 gene [Source:MGI Symbol;Acc:MGI:2686558]	NA
ENSMUSG00000105404	0.664158	0.277724	0.433178	11.4777	15.6977	5.84964	25.8323	19.3276	7.34397	11.0084	17.5013	Gm42807	3	processed_pseudogene	predicted gene 42807 [Source:MGI Symbol;Acc:MGI:5662944]	NA
ENSMUSG00000105834	0.663432	0.538787	NA	0	0	4.67972	1.9871	2.89914	2.09828	1.55991	2.32817	4930592C13Rik	3	lncRNA	RIKEN cDNA 4930592C13 gene [Source:MGI Symbol;Acc:MGI:2686503]	381498
ENSMUSG00000046027	0.662985	2.55962e-25	8.0634e-24	627.1	603.84	587.304	1001.5	945.119	933.734	606.081	960.117	Stard5	7	protein_coding	StAR-related lipid transfer (START) domain containing 5 [Source:MGI Symbol;Acc:MGI:2156765]	170460
ENSMUSG00000097134	0.66248	0.108635	0.211963	13.5646	9.41864	17.5489	24.8388	27.0586	11.5405	13.5107	21.146	1110002J07Rik	10	lncRNA	RIKEN cDNA 1110002J07 gene [Source:MGI Symbol;Acc:MGI:1915738]	NA
ENSMUSG00000060397	0.662225	1.73893e-09	1.55163e-08	162.775	163.257	166.13	282.168	240.628	255.99	164.054	259.596	Zfp128	7	protein_coding	zinc finger protein 128 [Source:MGI Symbol;Acc:MGI:2389445]	243833
ENSMUSG00000090843	0.662213	0.558677	NA	1.04343	0	3.50979	4.96775	1.93276	0	1.51774	2.30017	Heatr4	12	protein_coding	HEAT repeat containing 4 [Source:MGI Symbol;Acc:MGI:4937307]	101055670
ENSMUSG00000109765	0.662013	0.170747	0.300791	9.39084	9.41864	11.6993	12.9162	17.3948	17.8354	10.1696	16.0488	Gm18227	9	unprocessed_pseudogene	predicted gene, 18227 [Source:MGI Symbol;Acc:MGI:5010412]	NA
ENSMUSG00000020807	0.66183	0.0491977	0.11174	14.608	17.7908	23.3986	28.813	39.6215	18.8845	18.5991	29.1063	4933427D14Rik	11	protein_coding	RIKEN cDNA 4933427D14 gene [Source:MGI Symbol;Acc:MGI:1921727]	74477
ENSMUSG00000106963	0.66171	0.00610456	0.0185542	43.8239	41.8606	35.0979	63.5872	58.9491	69.2432	40.2608	63.9265	Gm8675	5	processed_pseudogene	predicted gene 8675 [Source:MGI Symbol;Acc:MGI:3646578]	NA
ENSMUSG00000048406	0.661549	0.0387231	0.0918784	16.6948	29.3025	16.379	30.8001	35.756	32.5233	20.7921	33.0265	B330016D10Rik	4	pseudogene	RIKEN cDNA B330016D10 gene [Source:MGI Symbol;Acc:MGI:2444063]	NA
ENSMUSG00000051920	0.661418	0.252302	0.402683	6.26056	4.18606	4.67972	11.9226	7.73103	4.19656	5.04211	7.95007	Rspo2	15	protein_coding	R-spondin 2 [Source:MGI Symbol;Acc:MGI:1922667]	239405
ENSMUSG00000048148	0.661182	0.135817	0.251958	8.34742	6.2791	11.6993	15.8968	6.76465	18.8845	8.77527	13.8487	Nwd1	8	protein_coding	NACHT and WD repeat domain containing 1 [Source:MGI Symbol;Acc:MGI:2442268]	319555
ENSMUSG00000074794	0.660935	4.45804e-127	1.63164e-124	5679.37	5746.42	5568.86	9170.47	8927.41	8776.05	5664.88	8957.98	Arrdc3	13	protein_coding	arrestin domain containing 3 [Source:MGI Symbol;Acc:MGI:2145242]	105171
ENSMUSG00000022455	0.660676	0.0199763	0.0524895	23.9988	29.3025	19.8888	38.7485	38.6552	38.8181	24.3967	38.7406	Wbp2nl	15	protein_coding	WBP2 N-terminal like [Source:MGI Symbol;Acc:MGI:1921966]	74716
ENSMUSG00000102533	0.660657	0.567237	NA	2.08685	0	2.33986	0	6.76465	0	1.47557	2.25488	Gm37226	9	TEC	predicted gene, 37226 [Source:MGI Symbol;Acc:MGI:5610454]	NA
ENSMUSG00000038026	0.660497	0.188148	0.323822	8.34742	8.37213	9.35943	12.9162	12.5629	15.7371	8.69299	13.7387	Kcnj9	1	protein_coding	potassium inwardly-rectifying channel, subfamily J, member 9 [Source:MGI Symbol;Acc:MGI:108007]	16524
ENSMUSG00000090397	0.660341	0.258653	0.410719	13.5646	6.2791	4.67972	19.871	8.69741	10.4914	8.17445	13.0199	Gm17096	2	lncRNA	predicted gene 17096 [Source:MGI Symbol;Acc:MGI:4937923]	NA
ENSMUSG00000057596	0.659717	0.219995	0.364383	2.08685	10.4652	5.84964	7.94841	9.66379	11.5405	6.13389	9.71758	Trim30d	7	protein_coding	tripartite motif-containing 30D [Source:MGI Symbol;Acc:MGI:3035181]	209387
ENSMUSG00000076862	0.65969	0.00111068	0.0040234	43.8239	69.0701	56.1566	107.303	86.9741	72.3906	56.3502	88.8894	Trav19	14	TR_V_gene	T cell receptor alpha variable 19 [Source:MGI Symbol;Acc:MGI:3649383]	NA
ENSMUSG00000078869	0.659379	7.91254e-16	1.33177e-14	593.71	605.933	559.226	909.099	961.547	908.555	586.29	926.4	Gm14409	2	protein_coding	predicted gene 14409 [Source:MGI Symbol;Acc:MGI:3649811]	NA
ENSMUSG00000023959	0.659144	0.224302	0.369576	12.5211	4.18606	9.35943	12.9162	13.5293	14.6879	8.68887	13.7111	Clic5	17	protein_coding	chloride intracellular channel 5 [Source:MGI Symbol;Acc:MGI:1917912]	224796
ENSMUSG00000099876	0.65903	0.204678	0.34487	6.26056	12.5582	12.8692	19.871	19.3276	10.4914	10.5627	16.5633	Gm29650	Y	lncRNA	predicted gene 29650 [Source:MGI Symbol;Acc:MGI:5580356]	NA
ENSMUSG00000041313	0.658806	2.01439e-205	1.68957e-202	12505.5	13055.3	12465.6	20035.9	19686.1	20326	12675.5	20016	Slc7a1	5	protein_coding	solute carrier family 7 (cationic amino acid transporter, y+ system), member 1 [Source:MGI Symbol;Acc:MGI:88117]	11987
ENSMUSG00000046811	0.658569	0.0588727	0.129492	16.6948	29.3025	39.7776	33.7807	46.3862	54.5552	28.5916	44.9074	Gltpd2	11	protein_coding	glycolipid transfer protein domain containing 2 [Source:MGI Symbol;Acc:MGI:2444527]	216871
ENSMUSG00000066278	0.658405	2.92682e-21	7.30979e-20	356.852	357.909	363.848	585.201	565.332	550.798	359.536	567.11	Vps37b	5	protein_coding	vacuolar protein sorting 37B [Source:MGI Symbol;Acc:MGI:1916724]	330192
ENSMUSG00000022676	0.658084	0.00586196	0.0179088	37.5634	33.4885	21.0587	49.6775	38.6552	58.7518	30.7035	49.0282	Snai2	16	protein_coding	snail family zinc finger 2 [Source:MGI Symbol;Acc:MGI:1096393]	20583
ENSMUSG00000106029	0.65749	0.137067	0.253832	17.7383	5.23258	4.67972	18.8775	8.69741	16.7862	9.21685	14.787	Gm4410	3	transcribed_processed_pseudogene	predicted gene 4410 [Source:MGI Symbol;Acc:MGI:3782595]	NA
ENSMUSG00000095891	0.657392	0.540673	0.686542	13.5646	3.13955	7.01957	0	1.93276	35.6707	7.90789	12.5345	Gm10717	9	protein_coding	predicted gene 10717 [Source:MGI Symbol;Acc:MGI:3642031]	NA
ENSMUSG00000093909	0.657202	0.37964	NA	6.26056	6.2791	1.16993	15.8968	3.86552	2.09828	4.56986	7.28687	Gm3883	4	unprocessed_pseudogene	predicted gene 3883 [Source:MGI Symbol;Acc:MGI:3823028]	NA
ENSMUSG00000103076	0.656639	0.192955	0.330401	5.21713	12.5582	11.6993	19.871	8.69741	17.8354	9.82487	15.4679	Gm37902	1	TEC	predicted gene, 37902 [Source:MGI Symbol;Acc:MGI:5611130]	NA
ENSMUSG00000103164	0.656156	0.0745312	0.156822	19.8251	24.0699	26.9084	28.813	57.9827	24.1302	23.6011	36.9753	Gm38150	9	lncRNA	predicted gene, 38150 [Source:MGI Symbol;Acc:MGI:5611378]	NA
ENSMUSG00000062960	0.655528	0.00180228	0.00624225	52.1713	83.7213	65.516	95.3809	98.5707	123.798	67.1362	105.917	Kdr	5	protein_coding	kinase insert domain protein receptor [Source:MGI Symbol;Acc:MGI:96683]	16542
ENSMUSG00000047143	0.655427	2.89585e-05	0.000141386	65.7359	110.931	104.124	145.058	119.831	177.305	93.5968	147.398	Dmrta2	4	protein_coding	doublesex and mab-3 related transcription factor like family A2 [Source:MGI Symbol;Acc:MGI:2653629]	242620
ENSMUSG00000082343	0.654689	0.217917	0.361697	8.34742	9.41864	14.0391	20.8646	19.3276	9.44225	10.6017	16.5448	Gm14404	2	unprocessed_pseudogene	predicted gene 14404 [Source:MGI Symbol;Acc:MGI:3649814]	NA
ENSMUSG00000116632	0.654324	4.20964e-05	0.000200616	73.0399	106.745	65.516	134.129	123.697	130.093	81.7668	129.306	Magef1	16	transcribed_processed_pseudogene	MAGE family member F1 [Source:MGI Symbol;Acc:MGI:1923472]	76222
ENSMUSG00000022805	0.654267	0.0112673	0.0318511	37.5634	36.6281	56.1566	63.5872	57.9827	82.882	43.4493	68.1507	Cfap91	16	protein_coding	cilia and flagella associated protein 91 [Source:MGI Symbol;Acc:MGI:2443598]	320214
ENSMUSG00000026018	0.653449	0.111	0.215617	10.4343	15.6977	14.0391	17.8839	23.1931	22.0319	13.3904	21.0363	Ica1l	1	protein_coding	islet cell autoantigen 1-like [Source:MGI Symbol;Acc:MGI:1917625]	70375
ENSMUSG00000038879	0.653291	0.243385	0.392197	6.26056	10.4652	4.67972	9.93551	15.4621	8.39311	7.13515	11.2636	Nipal2	15	protein_coding	NIPA-like domain containing 2 [Source:MGI Symbol;Acc:MGI:1924488]	223473
ENSMUSG00000031409	0.653288	0.176342	0.308621	6.26056	12.5582	5.84964	13.9097	12.5629	12.5897	8.2228	13.0208	Tceal6	X	protein_coding	transcription elongation factor A (SII)-like 6 [Source:MGI Symbol;Acc:MGI:1923939]	66104
ENSMUSG00000097760	0.653077	0.0960809	0.192353	28.1725	18.8373	18.7189	37.7549	42.5207	23.0811	21.9096	34.4522	6030442K20Rik	1	lncRNA	RIKEN cDNA 6030442K20 gene [Source:MGI Symbol;Acc:MGI:1925126]	NA
ENSMUSG00000034310	0.653077	0.0136531	0.0377471	37.5634	52.3258	47.9671	70.5421	69.5793	76.5872	45.9521	72.2362	Tmem132d	5	protein_coding	transmembrane protein 132D [Source:MGI Symbol;Acc:MGI:3044963]	243274
ENSMUSG00000111063	0.652937	0.0635535	0.137785	29.216	17.7908	14.0391	25.8323	28.025	43.0147	20.3486	32.2907	Zfp660	9	lncRNA	zinc finger protein 660 [Source:MGI Symbol;Acc:MGI:3645415]	666257
ENSMUSG00000019368	0.652688	0.00493378	0.0153742	62.6056	74.3026	74.8754	135.123	78.2767	119.602	70.5946	111	Sec14l4	11	protein_coding	SEC14-like lipid binding 4 [Source:MGI Symbol;Acc:MGI:2144095]	103655
ENSMUSG00000022836	0.652265	0.315291	0.473749	13.5646	4.18606	5.84964	17.8839	5.79827	13.6388	7.86675	12.4403	Mylk	16	protein_coding	myosin, light polypeptide kinase [Source:MGI Symbol;Acc:MGI:894806]	107589
ENSMUSG00000113234	0.652221	0.0798107	0.165696	15.6514	21.9768	14.0391	27.8194	19.3276	34.6216	17.2225	27.2562	Gm49330	12	unprocessed_pseudogene	predicted gene, 49330 [Source:MGI Symbol;Acc:MGI:6121515]	NA
ENSMUSG00000105418	0.651886	0.0139668	0.0384657	42.7805	28.2559	28.0783	39.742	60.8819	55.6044	33.0382	52.0761	Gm43650	14	lncRNA	predicted gene 43650 [Source:MGI Symbol;Acc:MGI:5663787]	NA
ENSMUSG00000104253	0.651274	0.263538	0.416799	4.17371	6.2791	25.7384	21.8581	18.3612	15.7371	12.0637	18.6521	Gm37174	1	TEC	predicted gene, 37174 [Source:MGI Symbol;Acc:MGI:5610402]	NA
ENSMUSG00000039330	0.650982	0.000300178	0.00122245	93.9084	68.0235	71.3657	111.278	123.697	132.192	77.7659	122.389	Tsga10ip	19	protein_coding	testis specific 10 interacting protein [Source:MGI Symbol;Acc:MGI:1925556]	78306
ENSMUSG00000091994	0.650871	0.000617885	0.00237186	84.5176	95.233	85.4048	131.149	147.856	137.437	88.3851	138.814	E130317F20Rik	10	lncRNA	RIKEN cDNA E130317F20 gene [Source:MGI Symbol;Acc:MGI:3041202]	414101
ENSMUSG00000024696	0.649246	0.0455319	0.104773	26.0857	28.2559	16.379	43.7162	45.4198	22.0319	23.5735	37.056	Lpxn	19	protein_coding	leupaxin [Source:MGI Symbol;Acc:MGI:2147677]	107321
ENSMUSG00000097177	0.649235	1.13249e-05	5.90598e-05	106.43	81.6283	118.163	158.968	166.217	153.174	102.074	159.453	9330159M07Rik	9	lncRNA	RIKEN cDNA 9330159M07 gene [Source:MGI Symbol;Acc:MGI:2442519]	319673
ENSMUSG00000010796	0.649188	0.463905	NA	2.08685	2.09303	3.50979	3.9742	5.79827	2.09828	2.56322	3.95692	Asz1	6	protein_coding	ankyrin repeat, SAM and basic leucine zipper domain containing 1 [Source:MGI Symbol;Acc:MGI:1921318]	74068
ENSMUSG00000049109	0.648782	0.0708422	0.150491	30.2594	20.9303	39.7776	41.7291	38.6552	61.8992	30.3224	47.4278	Themis	10	protein_coding	thymocyte selection associated [Source:MGI Symbol;Acc:MGI:2443552]	210757
ENSMUSG00000047197	0.6481	0.321663	0.480097	6.26056	6.2791	5.84964	12.9162	11.5965	4.19656	6.12977	9.56975	Gjd3	11	protein_coding	gap junction protein, delta 3 [Source:MGI Symbol;Acc:MGI:2384150]	353155
ENSMUSG00000057176	0.647988	0.000610007	0.00234475	70.953	80.5817	83.0649	152.013	93.7388	121.7	78.1999	122.484	Ccdc189	7	protein_coding	coiled-coil domain containing 189 [Source:MGI Symbol;Acc:MGI:2685012]	233899
ENSMUSG00000086007	0.647784	0.358369	NA	3.13028	11.5117	7.01957	7.94841	15.4621	10.4914	7.22051	11.3006	1700057H21Rik	2	lncRNA	RIKEN cDNA 1700057H21 gene [Source:MGI Symbol;Acc:MGI:1920625]	73375
ENSMUSG00000056145	0.647731	0.0542453	0.12118	27.1291	12.5582	16.379	25.8323	32.8569	29.3759	18.6888	29.355	AI504432	3	lncRNA	expressed sequence AI504432 [Source:MGI Symbol;Acc:MGI:2139742]	229694
ENSMUSG00000095407	0.647228	0.0473747	0.108357	10.4343	18.8373	21.0587	33.7807	17.3948	27.2776	16.7768	26.1511	Tmem200c	17	protein_coding	transmembrane protein 200C [Source:MGI Symbol;Acc:MGI:3646281]	622645
ENSMUSG00000028525	0.647058	0.286167	0.44187	6.26056	4.18606	14.0391	7.94841	19.3276	10.4914	8.16192	12.5891	Pde4b	4	protein_coding	phosphodiesterase 4B, cAMP specific [Source:MGI Symbol;Acc:MGI:99557]	18578
ENSMUSG00000104598	0.646882	0.00209528	0.00715974	64.6925	45.0002	43.2874	63.5872	92.7724	83.9311	50.9933	80.0969	Gm30214	14	lncRNA	predicted gene, 30214 [Source:MGI Symbol;Acc:MGI:5589373]	102632039
ENSMUSG00000090512	0.646846	0.0919265	0.185568	20.8685	11.5117	12.8692	28.813	21.2603	20.9828	15.0831	23.6854	Gm3424	14	protein_coding	predicted gene 3424 [Source:MGI Symbol;Acc:MGI:3781602]	100041598
ENSMUSG00000085316	0.646813	0.210615	0.352214	8.34742	23.0234	8.1895	21.8581	17.3948	23.0811	13.1868	20.778	D330050G23Rik	2	lncRNA	RIKEN cDNA D330050G23 gene [Source:MGI Symbol;Acc:MGI:2445155]	320975
ENSMUSG00000092458	0.6459	0.0408321	0.0959468	25.0422	36.6281	21.0587	48.684	44.4534	36.7199	27.5763	43.2858	Gm18737	17	processed_pseudogene	predicted gene, 18737 [Source:MGI Symbol;Acc:MGI:5010922]	NA
ENSMUSG00000030247	0.645859	0.352276	0.512267	2.08685	8.37213	2.33986	3.9742	3.86552	12.5897	4.26628	6.8098	Kcnj8	6	protein_coding	potassium inwardly-rectifying channel, subfamily J, member 8 [Source:MGI Symbol;Acc:MGI:1100508]	16523
ENSMUSG00000029771	0.645555	0.0633627	0.13746	15.6514	33.4885	23.3986	36.7614	32.8569	44.0638	24.1795	37.894	Irf5	6	protein_coding	interferon regulatory factor 5 [Source:MGI Symbol;Acc:MGI:1350924]	27056
ENSMUSG00000063558	0.644884	0.0781832	0.162904	21.912	32.442	19.8888	46.6969	29.9578	39.8673	24.7476	38.8406	Aox1	1	protein_coding	aldehyde oxidase 1 [Source:MGI Symbol;Acc:MGI:88035]	11761
ENSMUSG00000100383	0.643676	0.382964	NA	8.34742	5.23258	1.16993	3.9742	3.86552	15.7371	4.91664	7.85894	Gm28688	9	processed_pseudogene	predicted gene 28688 [Source:MGI Symbol;Acc:MGI:5579394]	NA
ENSMUSG00000020151	0.643552	0.4702	NA	2.08685	3.13955	5.84964	5.9613	3.86552	7.34397	3.69202	5.7236	Ptprr	10	protein_coding	protein tyrosine phosphatase, receptor type, R [Source:MGI Symbol;Acc:MGI:109559]	19279
ENSMUSG00000020023	0.643371	3.37991e-13	4.46115e-12	311.985	367.327	352.149	521.614	540.206	548.7	343.82	536.84	Tmcc3	10	protein_coding	transmembrane and coiled coil domains 3 [Source:MGI Symbol;Acc:MGI:2442900]	319880
ENSMUSG00000033152	0.642488	0.0549688	0.122471	19.8251	26.1629	18.7189	36.7614	29.9578	34.6216	21.569	33.7802	Podxl2	6	protein_coding	podocalyxin-like 2 [Source:MGI Symbol;Acc:MGI:2442488]	319655
ENSMUSG00000087060	0.642472	0.0170478	0.0457562	28.1725	43.9537	35.0979	53.6517	55.0836	58.7518	35.7414	55.829	Eldr	11	lncRNA	Egfr long non-coding downstream RNA [Source:MGI Symbol;Acc:MGI:1919985]	NA
ENSMUSG00000044697	0.642352	0.0390831	0.092558	22.9554	29.3025	18.7189	39.742	33.8233	37.769	23.6589	37.1114	Gm5479	17	processed_pseudogene	predicted gene 5479 [Source:MGI Symbol;Acc:MGI:3643380]	NA
ENSMUSG00000097624	0.642162	1.48118e-06	8.91897e-06	160.688	145.466	146.241	224.542	258.99	222.418	150.798	235.317	Gm5091	17	lncRNA	predicted gene 5091 [Source:MGI Symbol;Acc:MGI:3779456]	328747
ENSMUSG00000057103	0.641425	0.00239545	0.00805573	52.1713	54.4188	43.2874	94.3873	66.6802	73.4397	49.9592	78.1691	Nat8f1	6	protein_coding	N-acetyltransferase 8 (GCN5-related) family member 1 [Source:MGI Symbol;Acc:MGI:1913366]	66116
ENSMUSG00000033510	0.641323	0.0766492	0.16044	17.7383	15.6977	17.5489	18.8775	24.1595	36.7199	16.995	26.5856	Otud7a	7	protein_coding	OTU domain containing 7A [Source:MGI Symbol;Acc:MGI:2158505]	170711
ENSMUSG00000092417	0.641197	7.64472e-21	1.84077e-19	863.958	959.655	877.447	1337.32	1446.67	1429.98	900.353	1404.66	Gpank1	17	protein_coding	G patch domain and ankyrin repeats 1 [Source:MGI Symbol;Acc:MGI:2148975]	81845
ENSMUSG00000037593	0.640854	0.246017	0.395459	7.30399	2.09303	9.35943	7.94841	15.4621	5.2457	6.25215	9.55206	Rskr	11	protein_coding	ribosomal protein S6 kinase related [Source:MGI Symbol;Acc:MGI:2652869]	216976
ENSMUSG00000029423	0.640341	0.431226	0.588834	6.26056	2.09303	4.67972	9.93551	0	10.4914	4.34444	6.80897	Piwil1	5	protein_coding	piwi-like RNA-mediated gene silencing 1 [Source:MGI Symbol;Acc:MGI:1928897]	57749
ENSMUSG00000021367	0.640302	0.00190298	0.00656393	32.3462	70.1166	45.6272	69.5486	87.9405	73.4397	49.3633	76.9763	Edn1	13	protein_coding	endothelin 1 [Source:MGI Symbol;Acc:MGI:95283]	13614
ENSMUSG00000024256	0.639965	0.47797	0.632829	4.17371	0	2.33986	0	1.93276	8.39311	2.17119	3.44196	Adcyap1	17	protein_coding	adenylate cyclase activating polypeptide 1 [Source:MGI Symbol;Acc:MGI:105094]	11516
ENSMUSG00000097727	0.639526	0.139295	0.256919	31.3028	20.9303	25.7384	33.7807	56.05	31.4742	25.9905	40.435	F630040K05Rik	17	lncRNA	RIKEN cDNA F630040K05 gene [Source:MGI Symbol;Acc:MGI:4437734]	433111
ENSMUSG00000057054	0.639515	0.177363	0.309897	10.4343	8.37213	12.8692	19.871	13.5293	15.7371	10.5585	16.3791	Inca1	11	protein_coding	inhibitor of CDK, cyclin A1 interacting protein 1 [Source:MGI Symbol;Acc:MGI:2144284]	103844
ENSMUSG00000113473	0.639478	0.0260082	0.0657721	23.9988	28.2559	25.7384	32.7872	38.6552	50.3587	25.9977	40.6003	Gm7045	13	processed_pseudogene	predicted gene 7045 [Source:MGI Symbol;Acc:MGI:3779655]	NA
ENSMUSG00000032733	0.639351	1.86365e-05	9.35545e-05	141.906	148.605	174.319	258.323	224.2	240.253	154.944	240.925	Snx33	9	protein_coding	sorting nexin 33 [Source:MGI Symbol;Acc:MGI:2443239]	235406
ENSMUSG00000043279	0.639242	1.20226e-05	6.24233e-05	214.946	242.792	264.404	357.678	363.359	402.869	240.714	374.635	Trim56	5	protein_coding	tripartite motif-containing 56 [Source:MGI Symbol;Acc:MGI:2685298]	384309
ENSMUSG00000019027	0.639126	0.000329274	0.00132752	116.864	83.7213	111.143	183.807	145.923	155.273	103.909	161.668	Dnah1	14	protein_coding	dynein, axonemal, heavy chain 1 [Source:MGI Symbol;Acc:MGI:107721]	110084
ENSMUSG00000118087	0.638859	0.00510911	0.0158347	45.9108	37.6746	64.3461	68.555	70.5457	90.226	49.3105	76.4422	4833438C02Rik	19	lncRNA	RIKEN cDNA 4833438C02 gene [Source:MGI Symbol;Acc:MGI:2147599]	100503392
ENSMUSG00000097893	0.638235	0.127416	0.239597	11.4777	11.5117	15.2091	18.8775	18.3612	22.0319	12.7328	19.7569	1700034P13Rik	1	lncRNA	RIKEN cDNA 1700034P13 gene [Source:MGI Symbol;Acc:MGI:1920581]	NA
ENSMUSG00000063446	0.637875	0.277704	0.433178	15.6514	2.09303	4.67972	17.8839	5.79827	11.5405	7.47472	11.7409	Plppr1	4	protein_coding	phospholipid phosphatase related 1 [Source:MGI Symbol;Acc:MGI:2445015]	272031
ENSMUSG00000055480	0.637832	2.34714e-06	1.36712e-05	129.385	149.652	127.522	209.639	208.738	215.074	135.52	211.15	Zfp458	13	protein_coding	zinc finger protein 458 [Source:MGI Symbol;Acc:MGI:3040691]	238690
ENSMUSG00000101061	0.637759	0.483082	NA	10.4343	2.09303	3.50979	17.8839	1.93276	5.2457	5.3457	8.35412	Platr1	1	lncRNA	pluripotency associated transcript 1 [Source:MGI Symbol;Acc:MGI:5580349]	NA
ENSMUSG00000021055	0.637304	0.366243	0.526482	2.08685	4.18606	8.1895	11.9226	1.93276	8.39311	4.82081	7.41616	Esr2	12	protein_coding	estrogen receptor 2 (beta) [Source:MGI Symbol;Acc:MGI:109392]	13983
ENSMUSG00000035504	0.636619	1.57541e-34	7.73486e-33	1340.8	1428.49	1579.4	2240.46	2304.81	2206.34	1449.57	2250.54	Reep6	10	protein_coding	receptor accessory protein 6 [Source:MGI Symbol;Acc:MGI:1917585]	70335
ENSMUSG00000104724	0.636527	0.0739167	0.155789	23.9988	25.1164	18.7189	29.8065	28.025	48.2604	22.6114	35.364	Gm43162	3	TEC	predicted gene 43162 [Source:MGI Symbol;Acc:MGI:5663299]	NA
ENSMUSG00000070331	0.63644	0.188391	0.324101	12.5211	8.37213	8.1895	19.871	5.79827	19.9336	9.69425	15.201	Qrich2	11	protein_coding	glutamine rich 2 [Source:MGI Symbol;Acc:MGI:2684912]	217341
ENSMUSG00000054418	0.636052	0.00185756	0.00642045	55.3016	53.3723	58.4964	78.4905	90.8396	90.226	55.7235	86.5187	2900041M22Rik	11	lncRNA	RIKEN cDNA 2900041M22 gene [Source:MGI Symbol;Acc:MGI:1925653]	NA
ENSMUSG00000111600	0.635434	0.0809086	0.167492	27.1291	25.1164	9.35943	25.8323	27.0586	44.0638	20.535	32.3183	Gm8049	9	processed_pseudogene	predicted gene 8049 [Source:MGI Symbol;Acc:MGI:3648503]	NA
ENSMUSG00000078653	0.635319	0.0131328	0.0364527	27.1291	29.3025	32.758	51.6646	44.4534	41.9656	29.7299	46.0279	Cntd1	11	protein_coding	cyclin N-terminal domain containing 1 [Source:MGI Symbol;Acc:MGI:1923965]	68107
ENSMUSG00000074671	0.63519	4.35864e-07	2.84683e-06	148.167	131.861	166.13	232.491	229.998	228.712	148.719	230.4	Tspyl3	2	protein_coding	TSPY-like 3 [Source:MGI Symbol;Acc:MGI:2139328]	241732
ENSMUSG00000060988	0.635166	0.280704	0.435967	9.39084	7.32561	2.33986	8.94196	11.5965	9.44225	6.3521	9.99359	Galnt13	2	protein_coding	polypeptide N-acetylgalactosaminyltransferase 13 [Source:MGI Symbol;Acc:MGI:2139447]	271786
ENSMUSG00000102912	0.634661	0.310956	0.468985	13.5646	4.18606	4.67972	11.9226	11.5965	11.5405	7.47678	11.6866	Gm20731	4	TEC	predicted gene, 20731 [Source:MGI Symbol;Acc:MGI:5313040]	NA
ENSMUSG00000039754	0.63446	5.95041e-38	3.442e-36	923.433	863.376	823.63	1372.09	1317.17	1369.13	870.146	1352.8	Alkbh4	5	protein_coding	alkB homolog 4, lysine demethylase [Source:MGI Symbol;Acc:MGI:1919291]	72041
ENSMUSG00000028940	0.634374	0.093365	0.188019	17.7383	14.6512	17.5489	27.8194	18.3612	31.4742	16.6461	25.8849	Hes2	4	protein_coding	hes family bHLH transcription factor 2 [Source:MGI Symbol;Acc:MGI:1098624]	15206
ENSMUSG00000082957	0.63362	0.29865	0.455648	2.08685	8.37213	7.01957	5.9613	12.5629	8.39311	5.82619	8.97245	Gm15303	8	processed_pseudogene	predicted gene 15303 [Source:MGI Symbol;Acc:MGI:3705378]	NA
ENSMUSG00000089998	0.633613	0.11639	0.223651	20.8685	15.6977	19.8888	31.7936	21.2603	34.6216	18.8184	29.2252	Phtf1os	3	lncRNA	putative homeodomain transcription factor 1, opposite strand [Source:MGI Symbol;Acc:MGI:3698050]	100125931
ENSMUSG00000095741	0.63308	0.604208	NA	1.04343	2.09303	0	0	2.89914	2.09828	1.04549	1.66581	Rhox2f	X	protein_coding	reproductive homeobox 2F [Source:MGI Symbol;Acc:MGI:3770275]	434764
ENSMUSG00000032500	0.632888	0.266145	0.419966	4.17371	8.37213	7.01957	3.9742	8.69741	17.8354	6.5218	10.169	Dclk3	9	protein_coding	doublecortin-like kinase 3 [Source:MGI Symbol;Acc:MGI:3039580]	245038
ENSMUSG00000040105	0.632859	5.10408e-07	3.30689e-06	161.731	125.582	169.64	231.497	225.166	250.744	152.318	235.803	Plpp6	19	protein_coding	phospholipid phosphatase 6 [Source:MGI Symbol;Acc:MGI:1921661]	74411
ENSMUSG00000042510	0.632128	0.132743	0.247349	16.6948	13.6047	3.50979	15.8968	14.4957	23.0811	11.2698	17.8245	AA986860	1	protein_coding	expressed sequence AA986860 [Source:MGI Symbol;Acc:MGI:2138143]	212439
ENSMUSG00000022408	0.63192	0.122027	0.231692	19.8251	16.7443	9.35943	34.7743	25.1259	11.5405	15.3096	23.8136	Fam83f	15	protein_coding	family with sequence similarity 83, member F [Source:MGI Symbol;Acc:MGI:2146227]	213956
ENSMUSG00000085112	0.631639	0.436075	NA	5.21713	5.23258	3.50979	1.9871	16.4284	3.14742	4.65317	7.18765	A530072M11Rik	4	lncRNA	RIKEN cDNA gene A530072M11 [Source:MGI Symbol;Acc:MGI:4440477]	100415915
ENSMUSG00000028804	0.630821	0.180309	0.313601	8.34742	8.37213	14.0391	13.9097	13.5293	19.9336	10.2529	15.7909	Csmd2	4	protein_coding	CUB and Sushi multiple domains 2 [Source:MGI Symbol;Acc:MGI:2386401]	329942
ENSMUSG00000073591	0.630004	0.0332281	0.0808075	25.0422	33.4885	30.4181	57.6259	31.8905	48.2604	29.6496	45.9256	Pcdhb22	18	protein_coding	protocadherin beta 22 [Source:MGI Symbol;Acc:MGI:2136760]	93893
ENSMUSG00000073408	0.629413	0.335755	0.494821	4.17371	4.18606	4.67972	3.9742	5.79827	10.4914	4.3465	6.75462	Mucl3	17	protein_coding	mucin like 3 [Source:MGI Symbol;Acc:MGI:2685476]	268949
ENSMUSG00000072662	0.629002	0.0820874	0.169427	14.608	19.8838	28.0783	42.7227	26.0922	27.2776	20.8567	32.0308	Mansc4	6	protein_coding	MANSC domain containing 4 [Source:MGI Symbol;Acc:MGI:3645619]	545893
ENSMUSG00000036964	0.628664	0.382569	0.542561	5.21713	6.2791	0	5.9613	1.93276	10.4914	3.83208	6.12848	Trim17	11	protein_coding	tripartite motif-containing 17 [Source:MGI Symbol;Acc:MGI:1861440]	56631
ENSMUSG00000054074	0.628346	0.0252196	0.0640837	33.3897	26.1629	31.5881	48.684	56.05	35.6707	30.3802	46.8016	Skida1	2	protein_coding	SKI/DACH domain containing 1 [Source:MGI Symbol;Acc:MGI:1919918]	72668
ENSMUSG00000060726	0.628139	0.509228	NA	2.08685	2.09303	2.33986	3.9742	1.93276	4.19656	2.17325	3.36784	Tmsb15a	X	protein_coding	thymosin beta 15a [Source:MGI Symbol;Acc:MGI:1925728]	78478
ENSMUSG00000005705	0.627723	0.279169	0.43459	11.4777	7.32561	2.33986	7.94841	11.5965	13.6388	7.04772	11.0613	Agrp	8	protein_coding	agouti related neuropeptide [Source:MGI Symbol;Acc:MGI:892013]	11604
ENSMUSG00000110899	0.627463	0.398053	NA	4.17371	3.13955	2.33986	3.9742	5.79827	5.2457	3.2177	5.00606	Gm48840	9	TEC	predicted gene, 48840 [Source:MGI Symbol;Acc:MGI:6098571]	NA
ENSMUSG00000048230	0.627299	0.19615	0.334307	21.912	14.6512	16.379	43.7162	21.2603	16.7862	17.6474	27.2543	Fbxo43	15	protein_coding	F-box protein 43 [Source:MGI Symbol;Acc:MGI:1926053]	78803
ENSMUSG00000047085	0.626771	0.566773	0.707651	0	10.4652	0	5.9613	0	10.4914	3.48839	5.48423	Lrrc4b	7	protein_coding	leucine rich repeat containing 4B [Source:MGI Symbol;Acc:MGI:3027390]	272381
ENSMUSG00000007594	0.626669	2.58918e-08	2.0147e-07	232.684	251.164	286.633	376.556	404.913	406.017	256.827	395.828	Hapln4	8	protein_coding	hyaluronan and proteoglycan link protein 4 [Source:MGI Symbol;Acc:MGI:2679531]	330790
ENSMUSG00000059810	0.626649	1.89303e-11	2.11235e-10	317.202	309.769	334.6	538.504	471.593	473.162	320.523	494.42	Rgs3	4	protein_coding	regulator of G-protein signaling 3 [Source:MGI Symbol;Acc:MGI:1354734]	50780
ENSMUSG00000060981	0.625909	0.06497	0.140312	12.5211	8.37213	23.3986	15.8968	23.1931	28.3268	14.7639	22.4722	H4c8	13	protein_coding	H4 clustered histone 8 [Source:MGI Symbol;Acc:MGI:2448427]	69386
ENSMUSG00000025529	0.625633	0.000146874	0.000636917	91.8216	71.1631	63.1762	128.168	92.7724	130.093	75.3869	117.011	Zfp711	X	protein_coding	zinc finger protein 711 [Source:MGI Symbol;Acc:MGI:3045342]	245595
ENSMUSG00000070287	0.625201	0.122946	0.233052	10.4343	12.5582	18.7189	33.7807	19.3276	10.4914	13.9038	21.1999	Slc35g2	9	protein_coding	solute carrier family 35, member G2 [Source:MGI Symbol;Acc:MGI:2685365]	245020
ENSMUSG00000002831	0.624569	0.167449	0.29644	6.26056	23.0234	37.4377	30.8001	38.6552	32.5233	22.2405	33.9928	Plin4	17	protein_coding	perilipin 4 [Source:MGI Symbol;Acc:MGI:1929709]	57435
ENSMUSG00000106103	0.624557	0.119213	0.227746	13.5646	10.4652	15.2091	19.871	16.4284	24.1302	13.0796	20.1432	Gm43081	5	TEC	predicted gene 43081 [Source:MGI Symbol;Acc:MGI:5663218]	NA
ENSMUSG00000071855	0.624206	5.49366e-30	2.18552e-28	1118.55	1074.77	994.439	1554.91	1649.61	1715.34	1062.59	1639.95	Ccdc112	18	protein_coding	coiled-coil domain containing 112 [Source:MGI Symbol;Acc:MGI:1918800]	240261
ENSMUSG00000092552	0.62415	0.28832	0.444367	2.08685	10.4652	7.01957	8.94196	9.66379	11.5405	6.52386	10.0488	Gm4287	6	processed_pseudogene	predicted gene 4287 [Source:MGI Symbol;Acc:MGI:3782465]	NA
ENSMUSG00000030083	0.624066	2.35208e-75	4.55263e-73	3068.72	2948.04	3273.46	4850.51	4702.4	4753.65	3096.74	4768.85	Abtb1	6	protein_coding	ankyrin repeat and BTB (POZ) domain containing 1 [Source:MGI Symbol;Acc:MGI:1933148]	80283
ENSMUSG00000117698	0.624051	0.00601938	0.0183313	73.0399	62.791	51.4769	103.329	110.167	75.538	62.4359	96.3448	BC037704	19	lncRNA	cDNA sequence BC037704 [Source:MGI Symbol;Acc:MGI:2652856]	100502982
ENSMUSG00000039810	0.623732	1.27823e-38	7.61268e-37	1302.2	1255.82	1215.56	1927.49	1886.37	2005.95	1257.86	1939.94	Zc3h10	10	protein_coding	zinc finger CCCH type containing 10 [Source:MGI Symbol;Acc:MGI:2143670]	103284
ENSMUSG00000030527	0.62204	0.00141339	0.00500555	70.953	63.8375	69.0258	83.4583	117.898	112.258	67.9388	104.538	Crtc3	7	protein_coding	CREB regulated transcription coactivator 3 [Source:MGI Symbol;Acc:MGI:1917711]	70461
ENSMUSG00000025069	0.621748	0.328024	0.48649	4.17371	9.41864	4.67972	11.9226	3.86552	12.5897	6.09069	9.45927	Gsto2	19	protein_coding	glutathione S-transferase omega 2 [Source:MGI Symbol;Acc:MGI:1915464]	68214
ENSMUSG00000001566	0.621555	0.118641	0.226911	12.5211	10.4652	11.6993	12.9162	13.5293	27.2776	11.5619	17.9077	Mnx1	5	protein_coding	motor neuron and pancreas homeobox 1 [Source:MGI Symbol;Acc:MGI:109160]	15285
ENSMUSG00000082377	0.621396	0.0939038	0.188934	23.9988	24.0699	23.3986	24.8388	48.319	36.7199	23.8224	36.6259	Gm14415	2	unprocessed_pseudogene	predicted gene 14415 [Source:MGI Symbol;Acc:MGI:3652252]	NA
ENSMUSG00000082112	0.620564	0.293809	0.450345	6.26056	13.6047	15.2091	23.8452	20.294	9.44225	11.6914	17.8605	Gm14445	2	unprocessed_pseudogene	predicted gene 14445 [Source:MGI Symbol;Acc:MGI:3652317]	NA
ENSMUSG00000104950	0.620547	0.195961	0.334093	12.5211	4.18606	14.0391	12.9162	21.2603	12.5897	10.2488	15.5887	4833413G10Rik	5	lncRNA	RIKEN cDNA 4833413G10 gene [Source:MGI Symbol;Acc:MGI:1921834]	NA
ENSMUSG00000081342	0.620246	0.361769	0.522186	0	6.2791	7.01957	3.9742	5.79827	10.4914	4.43289	6.75462	Gm11434	11	processed_pseudogene	predicted gene 11434 [Source:MGI Symbol;Acc:MGI:3651717]	NA
ENSMUSG00000086841	0.620213	1.9424e-54	2.05792e-52	1710.18	1503.84	1664.81	2493.81	2558.97	2441.35	1626.28	2498.04	2410006H16Rik	11	lncRNA	RIKEN cDNA 2410006H16 gene [Source:MGI Symbol;Acc:MGI:1916471]	69221
ENSMUSG00000054679	0.62	0.00373483	0.0119698	37.5634	54.4188	47.9671	77.497	79.2431	57.7027	46.6498	71.4809	Srsf12	4	protein_coding	serine and arginine-rich splicing factor 12 [Source:MGI Symbol;Acc:MGI:2661424]	272009
ENSMUSG00000005951	0.619731	1.52905e-07	1.07247e-06	116.864	142.326	139.222	219.575	186.511	205.631	132.804	203.906	Shpk	11	protein_coding	sedoheptulokinase [Source:MGI Symbol;Acc:MGI:1921887]	74637
ENSMUSG00000096619	0.618827	0.380694	0.540702	4.17371	6.2791	7.01957	10.9291	13.5293	2.09828	5.82413	8.85221	Eif1ad14	12	protein_coding	eukaryotic translation initiation factor 1A domain containing 14 [Source:MGI Symbol;Acc:MGI:3780204]	NA
ENSMUSG00000091908	0.618823	0.481727	0.636255	1.04343	3.13955	2.33986	3.9742	3.86552	2.09828	2.17428	3.31267	Gm17231	9	lncRNA	predicted gene 17231 [Source:MGI Symbol;Acc:MGI:4938058]	NA
ENSMUSG00000049092	0.618679	0.053438	0.119763	27.1291	21.9768	17.5489	32.7872	21.2603	49.3095	22.2183	34.4524	Gpr137c	14	protein_coding	G protein-coupled receptor 137C [Source:MGI Symbol;Acc:MGI:1917963]	70713
ENSMUSG00000020950	0.61845	0.00879072	0.0255423	42.7805	29.3025	28.0783	45.7033	51.2181	57.7027	33.3871	51.5414	Foxg1	12	protein_coding	forkhead box G1 [Source:MGI Symbol;Acc:MGI:1347464]	15228
ENSMUSG00000019806	0.618254	1.78838e-11	1.99779e-10	286.942	276.28	271.423	421.266	420.375	440.638	278.215	427.426	Aig1	10	protein_coding	androgen-induced 1 [Source:MGI Symbol;Acc:MGI:1913503]	66253
ENSMUSG00000053985	0.618055	1.58153e-06	9.48634e-06	135.646	137.094	135.712	191.755	225.166	209.828	136.15	208.916	Zfp14	7	protein_coding	zinc finger protein 14 [Source:MGI Symbol;Acc:MGI:99160]	243906
ENSMUSG00000109136	0.61792	0.300394	0.457581	10.4343	8.37213	15.2091	24.8388	14.4957	12.5897	11.3385	17.308	Gm45114	7	TEC	predicted gene 45114 [Source:MGI Symbol;Acc:MGI:5753690]	NA
ENSMUSG00000091700	0.617515	0.0814845	0.168407	16.6948	26.1629	19.8888	40.7356	23.1931	32.5233	20.9155	32.1507	Gm7876	14	protein_coding	predicted gene 7876 [Source:MGI Symbol;Acc:MGI:3779769]	108168186
ENSMUSG00000043760	0.617055	0.0499534	0.113188	22.9554	30.349	18.7189	31.7936	45.4198	33.5725	24.0077	36.9286	Pkhd1	1	protein_coding	polycystic kidney and hepatic disease 1 [Source:MGI Symbol;Acc:MGI:2155808]	241035
ENSMUSG00000085589	0.616812	0.466125	0.621974	3.13028	1.04652	2.33986	3.9742	4.8319	1.04914	2.17222	3.28508	A430078I02Rik	6	lncRNA	RIKEN cDNA A430078I02 gene [Source:MGI Symbol;Acc:MGI:2444132]	320486
ENSMUSG00000047810	0.616639	0.018042	0.0480851	43.8239	34.535	22.2286	40.7356	57.0164	57.7027	33.5292	51.8182	Ccdc88b	19	protein_coding	coiled-coil domain containing 88B [Source:MGI Symbol;Acc:MGI:1925567]	78317
ENSMUSG00000107868	0.615473	0.0377056	0.0898346	45.9108	52.3258	74.8754	54.6453	96.6379	113.307	57.704	88.1967	Gm5112	6	TEC	predicted gene 5112 [Source:MGI Symbol;Acc:MGI:3779460]	NA
ENSMUSG00000042594	0.615233	3.63894e-33	1.70353e-31	1000.65	1022.45	1023.69	1522.12	1582.93	1561.12	1015.59	1555.39	Sh2b3	5	protein_coding	SH2B adaptor protein 3 [Source:MGI Symbol;Acc:MGI:893598]	16923
ENSMUSG00000054931	0.615228	0.000379706	0.00151536	65.7359	57.5584	57.3265	112.271	93.7388	70.2923	60.2069	92.1008	Zkscan4	13	protein_coding	zinc finger with KRAB and SCAN domains 4 [Source:MGI Symbol;Acc:MGI:3649412]	544922
ENSMUSG00000042453	0.615167	0.0450014	0.10373	40.6937	33.4885	22.2286	44.7098	49.2853	54.5552	32.1369	49.5168	Reln	5	protein_coding	reelin [Source:MGI Symbol;Acc:MGI:103022]	19699
ENSMUSG00000027102	0.615122	0.186575	0.321692	4.17371	15.6977	14.0391	9.93551	30.9241	10.4914	11.3035	17.117	Hoxd8	2	protein_coding	homeobox D8 [Source:MGI Symbol;Acc:MGI:96209]	15437
ENSMUSG00000042579	0.614678	3.80231e-07	2.51117e-06	211.816	180.001	232.816	322.904	318.905	312.643	208.211	318.151	4632404H12Rik	3	lncRNA	RIKEN cDNA 4632404H12 gene [Source:MGI Symbol;Acc:MGI:1921284]	74034
ENSMUSG00000109015	0.614548	0.0871573	0.177867	27.1291	15.6977	22.2286	39.742	40.5879	18.8845	21.6852	33.0715	Gm31024	7	TEC	predicted gene, 31024 [Source:MGI Symbol;Acc:MGI:5590183]	NA
ENSMUSG00000030074	0.61454	0.27031	0.424647	4.17371	16.7443	11.6993	16.8904	20.294	12.5897	10.8724	16.5913	Gxylt2	6	protein_coding	glucoside xylosyltransferase 2 [Source:MGI Symbol;Acc:MGI:2682940]	232313
ENSMUSG00000112922	0.614425	0.0314308	0.0771588	37.5634	31.3955	42.1174	50.6711	54.1172	65.0466	37.0254	56.6116	Gm47572	10	TEC	predicted gene, 47572 [Source:MGI Symbol;Acc:MGI:6096602]	NA
ENSMUSG00000107430	0.613886	0.390323	0.550533	2.08685	6.2791	4.67972	11.9226	5.79827	2.09828	4.34856	6.60639	Gm31532	17	processed_pseudogene	predicted gene, 31532 [Source:MGI Symbol;Acc:MGI:5590691]	NA
ENSMUSG00000021176	0.61364	1.57489e-06	9.44933e-06	141.906	137.094	141.561	233.484	198.108	211.926	140.187	214.506	Efcab11	12	protein_coding	EF-hand calcium binding domain 11 [Source:MGI Symbol;Acc:MGI:1926017]	78767
ENSMUSG00000086916	0.61337	0.139407	0.257082	25.0422	11.5117	15.2091	32.7872	18.3612	28.3268	17.2543	26.4917	Gm15903	5	lncRNA	predicted gene 15903 [Source:MGI Symbol;Acc:MGI:3802037]	NA
ENSMUSG00000020774	0.613154	0.15628	0.280635	15.6514	9.41864	12.8692	26.8259	16.4284	14.6879	12.6464	19.3141	Aspa	11	protein_coding	aspartoacylase [Source:MGI Symbol;Acc:MGI:87914]	11484
ENSMUSG00000086940	0.611772	0.127985	0.240445	5.21713	21.9768	19.8888	20.8646	17.3948	33.5725	15.6943	23.9439	Gm12746	4	lncRNA	predicted gene 12746 [Source:MGI Symbol;Acc:MGI:3652135]	NA
ENSMUSG00000117628	0.611228	0.259222	0.411396	6.26056	8.37213	7.01957	5.9613	13.5293	13.6388	7.21742	11.0431	Gm50012	17	lncRNA	predicted gene, 50012 [Source:MGI Symbol;Acc:MGI:6275301]	NA
ENSMUSG00000034116	0.61121	0.14281	0.261818	14.608	16.7443	11.6993	17.8839	27.0586	20.9828	14.3505	21.9751	Vav1	17	protein_coding	vav 1 oncogene [Source:MGI Symbol;Acc:MGI:98923]	22324
ENSMUSG00000024972	0.611038	0.215124	0.358303	6.26056	12.5582	17.5489	13.9097	21.2603	19.9336	12.1226	18.3679	Lgals12	19	protein_coding	lectin, galactose binding, soluble 12 [Source:MGI Symbol;Acc:MGI:1929094]	56072
ENSMUSG00000051435	0.610447	0.377736	NA	6.26056	8.37213	7.01957	12.9162	9.66379	10.4914	7.21742	11.0238	Fhad1	4	protein_coding	forkhead-associated (FHA) phosphopeptide binding domain 1 [Source:MGI Symbol;Acc:MGI:1920323]	329977
ENSMUSG00000099881	0.610385	7.52696e-17	1.39007e-15	771.093	887.446	834.159	1343.28	1232.13	1229.59	830.899	1268.34	2810013P06Rik	8	lncRNA	RIKEN cDNA 2810013P06 gene [Source:MGI Symbol;Acc:MGI:1914456]	100503178
ENSMUSG00000093948	0.610279	0.172447	0.303229	15.6514	14.6512	14.0391	24.8388	28.025	14.6879	14.7806	22.5172	Gm10378	14	protein_coding	predicted gene 10378 [Source:MGI Symbol;Acc:MGI:3704430]	NA
ENSMUSG00000083889	0.609817	0.121413	0.230831	16.6948	14.6512	18.7189	27.8194	22.2267	26.2285	16.6883	25.4249	E530001F21Rik	X	processed_pseudogene	RIKEN cDNA E530001F21 gene [Source:MGI Symbol;Acc:MGI:3036288]	NA
ENSMUSG00000091514	0.609586	0.246628	0.396123	8.34742	6.2791	11.6993	9.93551	19.3276	10.4914	8.77527	13.2515	Gm17484	8	lncRNA	predicted gene, 17484 [Source:MGI Symbol;Acc:MGI:4937118]	100503003
ENSMUSG00000105954	0.609579	0.041188	0.0966785	18.7817	16.7443	36.2678	41.7291	31.8905	34.6216	23.9312	36.0804	Gm42793	5	TEC	predicted gene 42793 [Source:MGI Symbol;Acc:MGI:5662930]	NA
ENSMUSG00000087305	0.609486	0.279636	0.434911	6.26056	11.5117	5.84964	7.94841	11.5965	16.7862	7.87396	12.1104	A430035B10Rik	6	lncRNA	RIKEN cDNA A430035B10 gene [Source:MGI Symbol;Acc:MGI:2443789]	320312
ENSMUSG00000087561	0.609469	0.271108	0.425661	9.39084	9.41864	4.67972	8.94196	12.5629	14.6879	7.82973	12.0643	Gm11608	1	lncRNA	predicted gene 11608 [Source:MGI Symbol;Acc:MGI:3651337]	NA
ENSMUSG00000044667	0.60922	0.45588	NA	6.26056	2.09303	0	5.9613	1.93276	5.2457	2.78453	4.37992	Plppr4	3	protein_coding	phospholipid phosphatase related 4 [Source:MGI Symbol;Acc:MGI:106530]	229791
ENSMUSG00000036537	0.608898	2.09512e-11	2.32624e-10	247.292	345.35	297.162	469.949	475.459	410.213	296.601	451.874	Rnf113a1	X	protein_coding	ring finger protein 113A1 [Source:MGI Symbol;Acc:MGI:1917192]	69942
ENSMUSG00000021379	0.608812	1.14884e-08	9.29137e-08	265.03	317.094	292.482	494.788	356.594	483.653	291.536	445.012	Id4	13	protein_coding	inhibitor of DNA binding 4 [Source:MGI Symbol;Acc:MGI:99414]	15904
ENSMUSG00000068264	0.608583	1.76152e-10	1.77294e-09	317.202	280.466	293.652	434.182	448.4	477.358	297.107	453.313	Ap5s1	2	protein_coding	adaptor-related protein 5 complex, sigma 1 subunit [Source:MGI Symbol;Acc:MGI:1916846]	69596
ENSMUSG00000086748	0.60832	6.44922e-06	3.50399e-05	129.385	104.652	111.143	181.82	178.78	165.764	115.06	175.455	Gm13261	2	lncRNA	predicted gene 13261 [Source:MGI Symbol;Acc:MGI:3650831]	NA
ENSMUSG00000048521	0.607513	0.13689	0.253552	17.7383	16.7443	15.2091	28.813	28.9914	17.8354	16.5639	25.2132	Cxcr6	9	protein_coding	chemokine (C-X-C motif) receptor 6 [Source:MGI Symbol;Acc:MGI:1934582]	80901
ENSMUSG00000059554	0.607469	3.07071e-09	2.65521e-08	235.814	239.652	236.326	387.485	333.401	364.051	237.264	361.646	Ccdc28a	10	protein_coding	coiled-coil domain containing 28A [Source:MGI Symbol;Acc:MGI:2443508]	215814
ENSMUSG00000007033	0.607057	0.145653	0.265929	21.912	21.9768	14.0391	25.8323	41.5543	20.9828	19.3093	29.4565	Hspa1l	17	protein_coding	heat shock protein 1-like [Source:MGI Symbol;Acc:MGI:96231]	15482
ENSMUSG00000030424	0.606756	0.000340187	0.00136659	61.5622	113.024	88.9146	115.252	138.192	147.929	87.8335	133.791	Zfp939	7	transcribed_unprocessed_pseudogene	zinc finger protein 939 [Source:MGI Symbol;Acc:MGI:3036240]	233147
ENSMUSG00000034555	0.606741	0.197079	0.335464	10.4343	8.37213	9.35943	5.9613	24.1595	12.5897	9.38861	14.2368	Tex16	X	protein_coding	testis expressed gene 16 [Source:MGI Symbol;Acc:MGI:1890545]	83556
ENSMUSG00000061517	0.605955	3.4932e-16	6.07238e-15	604.144	594.421	534.657	893.202	832.052	916.948	577.741	880.734	Sox21	14	protein_coding	SRY (sex determining region Y)-box 21 [Source:MGI Symbol;Acc:MGI:2654070]	223227
ENSMUSG00000073226	0.605903	0.24287	0.39162	8.34742	13.6047	8.1895	13.9097	17.3948	14.6879	10.0472	15.3308	Gm10482	5	lncRNA	predicted gene 10482 [Source:MGI Symbol;Acc:MGI:3644444]	NA
ENSMUSG00000085436	0.605372	7.01361e-05	0.000321823	84.5176	97.326	93.5943	144.065	135.293	139.536	91.8126	139.631	Zfp335os	2	lncRNA	zinc finger protein 335, opposite strand [Source:MGI Symbol;Acc:MGI:3649775]	629777
ENSMUSG00000112727	0.605265	0.199093	0.33792	9.39084	5.23258	22.2286	22.8517	13.5293	18.8845	12.284	18.4218	Gm17794	10	processed_pseudogene	predicted gene, 17794 [Source:MGI Symbol;Acc:MGI:5009980]	NA
ENSMUSG00000078125	0.605148	0.301788	0.458698	8.34742	6.2791	14.0391	8.94196	14.4957	19.9336	9.55522	14.4571	Gm10916	14	processed_pseudogene	predicted gene 10916 [Source:MGI Symbol;Acc:MGI:3779123]	NA
ENSMUSG00000015542	0.604807	1.65809e-15	2.70481e-14	595.797	592.328	609.533	921.022	852.346	961.011	599.219	911.46	Nat9	11	protein_coding	N-acetyltransferase 9 (GCN5-related, putative) [Source:MGI Symbol;Acc:MGI:1913426]	66176
ENSMUSG00000110273	0.604417	0.0412024	0.096701	21.912	32.442	28.0783	36.7614	44.4534	44.0638	27.4774	41.7596	Gm41231	14	lncRNA	predicted gene, 41231 [Source:MGI Symbol;Acc:MGI:5624116]	NA
ENSMUSG00000021086	0.604366	0.462745	NA	1.04343	3.13955	5.84964	7.94841	3.86552	3.14742	3.34421	4.98711	Ccdc175	12	protein_coding	coiled-coil domain containing 175 [Source:MGI Symbol;Acc:MGI:1921186]	73936
ENSMUSG00000086416	0.604314	0.408144	NA	2.08685	8.37213	8.1895	13.9097	3.86552	10.4914	6.21616	9.42221	Gm14002	2	lncRNA	predicted gene 14002 [Source:MGI Symbol;Acc:MGI:3650401]	NA
ENSMUSG00000042360	0.604252	0.246935	0.396333	14.608	8.37213	2.33986	9.93551	14.4957	14.6879	8.43999	13.0397	4930433N12Rik	9	lncRNA	RIKEN cDNA 4930433N12 gene [Source:MGI Symbol;Acc:MGI:2149746]	NA
ENSMUSG00000044550	0.604096	0.136448	0.252883	10.4343	20.9303	16.379	31.7936	11.5965	29.3759	15.9145	24.2554	Tceal3	X	protein_coding	transcription elongation factor A (SII)-like 3 [Source:MGI Symbol;Acc:MGI:1913354]	594844
ENSMUSG00000027878	0.604014	9.81052e-11	1.01587e-09	1650.7	1793.73	1525.59	2353.72	2346.37	2857.86	1656.67	2519.32	Notch2	3	protein_coding	notch 2 [Source:MGI Symbol;Acc:MGI:97364]	18129
ENSMUSG00000030703	0.603955	0.133466	0.248421	23.9988	6.2791	18.7189	28.813	19.3276	26.2285	16.3323	24.7897	Gdpd3	7	protein_coding	glycerophosphodiester phosphodiesterase domain containing 3 [Source:MGI Symbol;Acc:MGI:1915866]	68616
ENSMUSG00000031870	0.603563	0.00492782	0.0153627	35.4765	40.8141	39.7776	57.6259	62.8146	55.6044	38.6894	58.6817	Pgr	9	protein_coding	progesterone receptor [Source:MGI Symbol;Acc:MGI:97567]	18667
ENSMUSG00000109198	0.603532	0.305549	0.462737	10.4343	8.37213	1.16993	10.9291	13.5293	6.29484	6.65878	10.2511	D7Bwg0826e	7	TEC	DNA segment, Chr 7, Brigham & Women's Genetics 0826 expressed [Source:MGI Symbol;Acc:MGI:106455]	NA
ENSMUSG00000024863	0.603409	0.330242	0.48874	4.17371	10.4652	5.84964	9.93551	7.73103	13.6388	6.8295	10.4351	Mbl2	19	protein_coding	mannose-binding lectin (protein C) 2 [Source:MGI Symbol;Acc:MGI:96924]	17195
ENSMUSG00000107810	0.603403	0.0810496	0.167732	26.0857	34.535	23.3986	45.7033	28.025	54.5552	28.0064	42.7612	Gm18609	6	processed_pseudogene	predicted gene, 18609 [Source:MGI Symbol;Acc:MGI:5010794]	NA
ENSMUSG00000014470	0.603292	4.10707e-28	1.49774e-26	846.219	866.515	792.042	1265.78	1250.49	1293.59	834.925	1269.96	Rnf166	8	protein_coding	ring finger protein 166 [Source:MGI Symbol;Acc:MGI:1915968]	68718
ENSMUSG00000086844	0.603266	0.458025	0.614137	5.21713	7.32561	1.16993	5.9613	6.76465	8.39311	4.57089	7.03969	B230206H07Rik	7	lncRNA	RIKEN cDNA B230206H07 gene [Source:MGI Symbol;Acc:MGI:2444929]	320871
ENSMUSG00000111967	0.603012	0.0147544	0.040431	41.7371	71.1631	65.516	93.3938	86.9741	90.226	59.4721	90.198	Gm3678	12	processed_pseudogene	predicted gene 3678 [Source:MGI Symbol;Acc:MGI:3781854]	100042118
ENSMUSG00000022799	0.602793	0.00581631	0.0177775	63.649	60.6979	30.4181	69.5486	73.4448	94.4225	51.5884	79.1386	Arhgap31	16	protein_coding	Rho GTPase activating protein 31 [Source:MGI Symbol;Acc:MGI:1333857]	12549
ENSMUSG00000041144	0.602626	0.00369398	0.0118558	28.1725	47.0932	57.3265	74.5163	50.2517	75.538	44.1974	66.7687	Dnah7b	1	protein_coding	dynein, axonemal, heavy chain 7B [Source:MGI Symbol;Acc:MGI:2684953]	227058
ENSMUSG00000038195	0.602606	0.290403	0.446683	5.21713	8.37213	7.01957	9.93551	5.79827	15.7371	6.86961	10.4903	Rilp	11	protein_coding	Rab interacting lysosomal protein [Source:MGI Symbol;Acc:MGI:2144271]	280408
ENSMUSG00000105802	0.602422	0.22396	0.369157	11.4777	5.23258	11.6993	8.94196	21.2603	12.5897	9.46985	14.264	Gm43012	5	TEC	predicted gene 43012 [Source:MGI Symbol;Acc:MGI:5663149]	NA
ENSMUSG00000046589	0.601853	0.0245874	0.062675	56.3451	37.6746	37.4377	68.555	54.1172	77.6363	43.8191	66.7695	Lrrc8e	8	protein_coding	leucine rich repeat containing 8 family, member E [Source:MGI Symbol;Acc:MGI:1919517]	72267
ENSMUSG00000050677	0.601689	4.61501e-08	3.48071e-07	146.08	172.675	168.47	236.465	245.46	257.039	162.408	246.321	Ccdc96	5	protein_coding	coiled-coil domain containing 96 [Source:MGI Symbol;Acc:MGI:1913967]	66717
ENSMUSG00000081949	0.601566	0.0835851	0.171989	15.6514	18.8373	19.8888	24.8388	25.1259	32.5233	18.1258	27.496	Gm14392	2	processed_pseudogene	predicted gene 14392 [Source:MGI Symbol;Acc:MGI:3649574]	NA
ENSMUSG00000022525	0.601493	0.557125	NA	0	2.09303	4.67972	1.9871	3.86552	4.19656	2.25758	3.34972	Plaat1	16	protein_coding	phospholipase A and acyltransferase 1 [Source:MGI Symbol;Acc:MGI:1351473]	27281
ENSMUSG00000113440	0.601228	0.0307253	0.0758245	33.3897	27.2094	28.0783	45.7033	34.7896	54.5552	29.5591	45.0161	Gm46404	13	lncRNA	predicted gene, 46404 [Source:MGI Symbol;Acc:MGI:5826041]	NA
ENSMUSG00000031737	0.601146	0.0112619	0.0318402	39.6502	31.3955	30.4181	39.742	57.9827	56.6535	33.8213	51.4594	Irx5	8	protein_coding	Iroquois homeobox 5 [Source:MGI Symbol;Acc:MGI:1859086]	54352
ENSMUSG00000110161	0.600764	0.13046	0.244103	20.8685	14.6512	7.01957	22.8517	18.3612	24.1302	14.1798	21.781	Gm45494	9	lncRNA	predicted gene 45494 [Source:MGI Symbol;Acc:MGI:5791330]	NA
ENSMUSG00000071550	0.600414	0.324412	0.482983	7.30399	7.32561	5.84964	8.94196	9.66379	12.5897	6.82642	10.3985	Cfap44	16	protein_coding	cilia and flagella associated protein 44 [Source:MGI Symbol;Acc:MGI:1277238]	212517
ENSMUSG00000100632	0.600395	0.302183	0.459159	3.13028	7.32561	8.1895	11.9226	7.73103	8.39311	6.21513	9.34892	9430060I03Rik	1	lncRNA	RIKEN cDNA 9430060I03 gene [Source:MGI Symbol;Acc:MGI:3702484]	100037260
ENSMUSG00000097643	0.600315	0.380067	0.539926	7.30399	4.18606	2.33986	5.9613	3.86552	11.5405	4.60997	7.12245	A130051J06Rik	15	lncRNA	RIKEN cDNA A130051J0 gene [Source:MGI Symbol;Acc:MGI:3642574]	NA
ENSMUSG00000006784	0.600298	0.0139684	0.0384657	41.7371	40.8141	21.0587	50.6711	48.319	59.8009	34.5366	52.9303	Odad4	11	protein_coding	outer dynein arm complex subunit 4 [Source:MGI Symbol;Acc:MGI:1921657]	74407
ENSMUSG00000000266	0.600139	0.161377	0.287735	14.608	10.4652	14.0391	9.93551	24.1595	25.1793	13.0374	19.7581	Mid2	X	protein_coding	midline 2 [Source:MGI Symbol;Acc:MGI:1344333]	23947
ENSMUSG00000026942	0.599831	1.15266e-30	4.75471e-29	1079.95	1016.17	944.133	1545.96	1532.68	1534.89	1013.42	1537.84	Traf2	2	protein_coding	TNF receptor-associated factor 2 [Source:MGI Symbol;Acc:MGI:101835]	22030
ENSMUSG00000103419	0.599539	0.00104055	0.00379805	74.0833	85.8143	63.1762	114.258	124.663	99.6682	74.3579	112.863	Gm29808	3	unprocessed_pseudogene	predicted gene, 29808 [Source:MGI Symbol;Acc:MGI:5588967]	NA
ENSMUSG00000073867	0.59903	0.114303	0.220597	18.7817	12.5582	19.8888	15.8968	28.025	33.5725	17.0762	25.8314	AA474408	7	TEC	expressed sequence AA474408 [Source:MGI Symbol;Acc:MGI:3034216]	NA
ENSMUSG00000058488	0.598911	0.502682	0.654993	2.08685	0	4.67972	5.9613	3.86552	0	2.25552	3.27561	Kl	5	protein_coding	klotho [Source:MGI Symbol;Acc:MGI:1101771]	16591
ENSMUSG00000056031	0.598705	0.410634	0.569916	8.34742	3.13955	8.1895	3.9742	2.89914	23.0811	6.55882	9.9848	9330154J02Rik	9	lncRNA	RIKEN cDNA 9330154J02 gene [Source:MGI Symbol;Acc:MGI:3045244]	NA
ENSMUSG00000052920	0.59854	0.378327	0.538442	6.26056	4.18606	4.67972	10.9291	7.73103	4.19656	5.04211	7.61888	Prkg1	19	protein_coding	protein kinase, cGMP-dependent, type I [Source:MGI Symbol;Acc:MGI:108174]	19091
ENSMUSG00000031497	0.598304	0.479218	NA	2.08685	6.2791	2.33986	1.9871	1.93276	12.5897	3.5686	5.50318	Tnfsf13b	8	protein_coding	tumor necrosis factor (ligand) superfamily, member 13b [Source:MGI Symbol;Acc:MGI:1344376]	24099
ENSMUSG00000027845	0.597924	2.34073e-27	8.18037e-26	708.487	728.375	733.545	1123.71	1102.64	1056.48	723.469	1094.28	Dclre1b	3	protein_coding	DNA cross-link repair 1B [Source:MGI Symbol;Acc:MGI:2156057]	140917
ENSMUSG00000102425	0.597758	0.015336	0.0417718	32.3462	30.349	32.758	36.7614	53.1508	54.5552	31.8177	48.1558	Gm26616	1	TEC	predicted gene, 26616 [Source:MGI Symbol;Acc:MGI:5477110]	NA
ENSMUSG00000027358	0.597254	0.0639189	0.138428	22.9554	13.6047	23.3986	39.742	19.3276	31.4742	19.9862	30.1813	Bmp2	2	protein_coding	bone morphogenetic protein 2 [Source:MGI Symbol;Acc:MGI:88177]	12156
ENSMUSG00000032637	0.597184	4.4827e-108	1.27094e-105	15930	16026.3	16559.2	24459.2	24062.8	24864.6	16171.8	24462.2	Atxn2l	7	protein_coding	ataxin 2-like [Source:MGI Symbol;Acc:MGI:2446242]	233871
ENSMUSG00000114681	0.59717	0.381361	0.541382	4.17371	4.18606	3.50979	8.94196	4.8319	4.19656	3.95652	5.99014	1700026N04Rik	13	lncRNA	RIKEN cDNA 1700026N04 gene [Source:MGI Symbol;Acc:MGI:1919521]	NA
ENSMUSG00000062961	0.59684	0.080181	0.166295	12.5211	26.1629	18.7189	29.8065	35.756	20.9828	19.1343	28.8484	Ccdc177	12	protein_coding	coiled-coil domain containing 177 [Source:MGI Symbol;Acc:MGI:2686414]	380768
ENSMUSG00000001751	0.596625	2.47359e-07	1.67316e-06	194.077	191.512	190.698	282.168	296.678	292.71	192.096	290.519	Naglu	11	protein_coding	alpha-N-acetylglucosaminidase (Sanfilippo disease IIIB) [Source:MGI Symbol;Acc:MGI:1351641]	27419
ENSMUSG00000108520	0.596035	0.315951	0.474315	16.6948	10.4652	15.2091	25.8323	20.294	17.8354	14.123	21.3205	Gm44684	7	lncRNA	predicted gene 44684 [Source:MGI Symbol;Acc:MGI:5753260]	NA
ENSMUSG00000024261	0.595843	0.000871638	0.00323669	67.8228	69.0701	50.3069	102.336	96.6379	84.9803	62.3999	94.6513	Syt4	18	protein_coding	synaptotagmin IV [Source:MGI Symbol;Acc:MGI:101759]	20983
ENSMUSG00000109165	0.595835	0.318016	0.476263	12.5211	6.2791	3.50979	13.9097	9.66379	10.4914	7.43667	11.355	Gm45148	7	lncRNA	predicted gene 45148 [Source:MGI Symbol;Acc:MGI:5753724]	NA
ENSMUSG00000113335	0.595285	0.457467	NA	2.08685	1.04652	7.01957	4.96775	6.76465	3.14742	3.38431	4.95994	Gm48296	12	TEC	predicted gene, 48296 [Source:MGI Symbol;Acc:MGI:6097737]	NA
ENSMUSG00000101363	0.595079	0.426619	0.584644	5.21713	4.18606	2.33986	1.9871	11.5965	4.19656	3.91435	5.92674	Gm29490	1	processed_pseudogene	predicted gene 29490 [Source:MGI Symbol;Acc:MGI:5580196]	NA
ENSMUSG00000031765	0.595072	8.89027e-52	8.64547e-50	4547.25	4868.39	4448.07	7002.55	7041.04	6903.34	4621.24	6982.31	Mt1	8	protein_coding	metallothionein 1 [Source:MGI Symbol;Acc:MGI:97171]	17748
ENSMUSG00000073529	0.59503	0.0891015	0.180899	32.3462	21.9768	25.7384	42.7227	42.5207	35.6707	26.6872	40.3047	F830208F22Rik	18	lncRNA	RIKEN cDNA F830208F22 gene [Source:MGI Symbol;Acc:MGI:3588261]	619308
ENSMUSG00000078607	0.594596	0.0225958	0.0582922	41.7371	35.5815	25.7384	44.7098	53.1508	58.7518	34.3524	52.2041	1810010H24Rik	11	protein_coding	RIKEN cDNA 1810010H24 gene [Source:MGI Symbol;Acc:MGI:1916316]	69066
ENSMUSG00000114568	0.594471	0.0983144	0.195792	18.7817	39.7676	30.4181	41.7291	46.3862	46.1621	29.6558	44.7591	Gm48732	13	lncRNA	predicted gene, 48732 [Source:MGI Symbol;Acc:MGI:6098394]	NA
ENSMUSG00000044037	0.594156	2.44563e-25	7.71639e-24	845.176	882.213	866.917	1312.48	1341.33	1261.07	864.769	1304.96	Als2cl	9	protein_coding	ALS2 C-terminal like [Source:MGI Symbol;Acc:MGI:2447532]	235633
ENSMUSG00000085945	0.594095	0.319957	0.478208	8.34742	6.2791	2.33986	9.93551	9.66379	6.29484	5.65546	8.63138	2310014F06Rik	7	lncRNA	RIKEN cDNA 2310014F06 gene [Source:MGI Symbol;Acc:MGI:1916875]	NA
ENSMUSG00000115388	0.593568	0.00109903	0.00398622	1794.69	1653.5	1620.35	2024.86	2338.64	3285.9	1689.51	2549.8	NA	NA	NA	NA
ENSMUSG00000108957	0.593346	0.0384587	0.0913803	31.3028	20.9303	19.8888	39.742	31.8905	37.769	24.0406	36.4672	Gm45235	7	lncRNA	predicted gene 45235 [Source:MGI Symbol;Acc:MGI:5753811]	NA
ENSMUSG00000103567	0.592824	0.0353816	0.085236	31.3028	41.8606	39.7776	48.684	46.3862	75.538	37.647	56.8694	Pcdhga5	18	protein_coding	protocadherin gamma subfamily A, 5 [Source:MGI Symbol;Acc:MGI:1935217]	93713
ENSMUSG00000038370	0.592603	0.0119154	0.0334948	43.8239	46.0467	44.4573	93.3938	46.3862	62.9484	44.776	67.5761	Pcp4l1	1	protein_coding	Purkinje cell protein 4-like 1 [Source:MGI Symbol;Acc:MGI:1913675]	66425
ENSMUSG00000073402	0.592511	0.0795951	0.1653	19.8251	24.0699	56.1566	60.6066	57.0164	31.4742	33.3505	49.699	Gm8909	17	protein_coding	predicted gene 8909 [Source:MGI Symbol;Acc:MGI:3704134]	667977
ENSMUSG00000082607	0.592458	0.161031	0.287372	10.4343	12.5582	11.6993	9.93551	17.3948	25.1793	11.5639	17.5032	Gm12045	11	processed_pseudogene	predicted gene 12045 [Source:MGI Symbol;Acc:MGI:3651842]	NA
ENSMUSG00000000359	0.592311	0.259048	0.411216	6.26056	6.2791	11.6993	11.9226	9.66379	14.6879	8.07965	12.0914	Rem1	2	protein_coding	rad and gem related GTP binding protein 1 [Source:MGI Symbol;Acc:MGI:1097696]	19700
ENSMUSG00000106019	0.592308	0.00272505	0.00902817	70.953	59.6514	81.895	127.174	95.6715	96.5208	70.8332	106.456	Gm43672	3	lncRNA	predicted gene 43672 [Source:MGI Symbol;Acc:MGI:5663809]	NA
ENSMUSG00000027793	0.591506	0.113753	0.219776	14.608	14.6512	25.7384	27.8194	26.0922	28.3268	18.3325	27.4128	Ccna1	3	protein_coding	cyclin A1 [Source:MGI Symbol;Acc:MGI:108042]	12427
ENSMUSG00000083310	0.590711	0.432976	NA	7.30399	6.2791	2.33986	9.93551	3.86552	10.4914	5.30765	8.09747	Gm5760	X	processed_pseudogene	predicted gene 5760 [Source:MGI Symbol;Acc:MGI:3647653]	NA
ENSMUSG00000073590	0.590512	5.50474e-08	4.11171e-07	256.683	236.513	258.554	363.64	362.392	406.017	250.583	377.35	3222401L13Rik	18	lncRNA	RIKEN cDNA 3222401L13 gene [Source:MGI Symbol;Acc:MGI:2444186]	NA
ENSMUSG00000026220	0.590416	0.000644198	0.00246488	53.2148	70.1166	49.137	93.3938	75.3776	92.3242	57.4895	87.0319	Slc16a14	1	protein_coding	solute carrier family 16 (monocarboxylic acid transporters), member 14 [Source:MGI Symbol;Acc:MGI:1919031]	71781
ENSMUSG00000045733	0.589925	0.329596	0.488208	4.17371	8.37213	11.6993	11.9226	9.66379	14.6879	8.08171	12.0914	Sprn	7	protein_coding	shadow of prion protein [Source:MGI Symbol;Acc:MGI:3582583]	212518
ENSMUSG00000103715	0.589791	0.0972183	0.194109	17.7383	16.7443	18.7189	30.8001	28.025	20.9828	17.7338	26.6026	4933431K14Rik	9	TEC	RIKEN cDNA 4933431K14 gene [Source:MGI Symbol;Acc:MGI:1918545]	NA
ENSMUSG00000073647	0.589572	3.96611e-97	1.02356e-94	4091.28	4079.32	4108.79	6084.5	6142.31	6251.82	4093.13	6159.54	Gm10557	18	processed_pseudogene	predicted gene 10557 [Source:MGI Symbol;Acc:MGI:3708638]	NA
ENSMUSG00000056014	0.589258	1.03526e-10	1.06761e-09	265.03	297.211	280.783	437.162	436.803	393.427	281.008	422.464	A430033K04Rik	5	protein_coding	RIKEN cDNA A430033K04 gene [Source:MGI Symbol;Acc:MGI:3583896]	243308
ENSMUSG00000037754	0.589189	0.0017953	0.00622007	100.169	79.5352	86.5747	151.02	121.764	127.995	88.7596	133.593	Ppp1r16b	2	protein_coding	protein phosphatase 1, regulatory subunit 16B [Source:MGI Symbol;Acc:MGI:2151841]	228852
ENSMUSG00000090215	0.589108	2.91345e-06	1.67417e-05	158.601	155.931	141.561	251.368	239.662	195.14	152.031	228.723	Trim34b	7	protein_coding	tripartite motif-containing 34B [Source:MGI Symbol;Acc:MGI:4821264]	434218
ENSMUSG00000045094	0.589096	0.427783	0.585722	4.17371	4.18606	7.01957	13.9097	4.8319	4.19656	5.12645	7.64605	Arhgef37	18	protein_coding	Rho guanine nucleotide exchange factor (GEF) 37 [Source:MGI Symbol;Acc:MGI:3045339]	328967
ENSMUSG00000057697	0.588912	0.0655661	0.141432	25.0422	13.6047	23.3986	38.7485	28.9914	25.1793	20.6818	30.9731	Vmn1r53	6	protein_coding	vomeronasal 1 receptor 53 [Source:MGI Symbol;Acc:MGI:2148516]	113853
ENSMUSG00000092558	0.588558	4.28386e-50	4.01089e-48	1432.63	1425.35	1460.07	2162.96	2160.82	2167.52	1439.35	2163.77	Med20	17	protein_coding	mediator complex subunit 20 [Source:MGI Symbol;Acc:MGI:1929648]	56771
ENSMUSG00000083435	0.588363	0.199797	0.33883	11.4777	10.4652	9.35943	6.95486	19.3276	20.9828	10.4341	15.7551	Gm15824	5	processed_pseudogene	predicted gene 15824 [Source:MGI Symbol;Acc:MGI:3801976]	NA
ENSMUSG00000101615	0.588133	0.327862	0.486393	12.5211	11.5117	3.50979	21.8581	13.5293	6.29484	9.18086	13.8941	Gm8495	9	processed_pseudogene	predicted gene 8495 [Source:MGI Symbol;Acc:MGI:3645109]	NA
ENSMUSG00000103509	0.587902	0.0346686	0.0837387	92.865	42.9072	80.7251	91.4067	83.1086	151.076	72.1657	108.53	Gm38372	1	TEC	predicted gene, 38372 [Source:MGI Symbol;Acc:MGI:5611600]	NA
ENSMUSG00000048337	0.587799	0.30032	0.457502	10.4343	8.37213	2.33986	5.9613	9.66379	16.7862	7.04875	10.8038	Npy4r	14	protein_coding	neuropeptide Y receptor Y4 [Source:MGI Symbol;Acc:MGI:105374]	19065
ENSMUSG00000051054	0.587715	0.420024	NA	9.39084	4.18606	11.6993	6.95486	20.294	10.4914	8.4254	12.5801	1700014D04Rik	13	protein_coding	RIKEN cDNA 1700014D04 gene [Source:MGI Symbol;Acc:MGI:1921474]	102638268
ENSMUSG00000113008	0.587589	0.0243892	0.0622408	50.0845	53.3723	40.9475	51.6646	84.075	81.8329	48.1348	72.5242	Gm48171	13	processed_pseudogene	predicted gene, 48171 [Source:MGI Symbol;Acc:MGI:6097547]	NA
ENSMUSG00000073427	0.587499	1.33329e-12	1.66187e-11	1846.87	1825.12	1823.92	2688.55	2699.1	2871.49	1831.97	2753.05	Gm4924	10	protein_coding	predicted gene 4924 [Source:MGI Symbol;Acc:MGI:3643133]	237412
ENSMUSG00000098184	0.587484	0.169123	0.298625	17.7383	10.4652	18.7189	19.871	23.1931	27.2776	15.6408	23.4472	Gm27011	8	lncRNA	predicted gene, 27011 [Source:MGI Symbol;Acc:MGI:5504126]	115486886
ENSMUSG00000030393	0.586205	7.5496e-43	5.22245e-41	1469.15	1493.38	1509.21	2266.29	2231.37	2213.68	1490.58	2237.11	Zik1	7	protein_coding	zinc finger protein interacting with K protein 1 [Source:MGI Symbol;Acc:MGI:108070]	22775
ENSMUSG00000103898	0.585967	0.119977	0.228866	20.8685	10.4652	21.0587	33.7807	17.3948	27.2776	17.4641	26.1511	Gm30238	12	TEC	predicted gene, 30238 [Source:MGI Symbol;Acc:MGI:5589397]	NA
ENSMUSG00000059187	0.58544	0.198892	0.337723	9.39084	6.2791	7.01957	9.93551	9.66379	14.6879	7.56317	11.4291	Tafa1	6	protein_coding	TAFA chemokine like family member 1 [Source:MGI Symbol;Acc:MGI:2443695]	320265
ENSMUSG00000002617	0.585274	2.32583e-09	2.03826e-08	363.113	313.955	352.149	462.001	536.34	545.552	343.072	514.631	Zfp40	17	protein_coding	zinc finger protein 40 [Source:MGI Symbol;Acc:MGI:99185]	22700
ENSMUSG00000101807	0.585035	0.289003	0.445113	11.4777	9.41864	11.6993	16.8904	20.294	11.5405	10.8652	16.2416	Gm9120	7	processed_pseudogene	predicted gene 9120 [Source:MGI Symbol;Acc:MGI:3644974]	NA
ENSMUSG00000097715	0.584909	2.86702e-11	3.13829e-10	406.937	369.42	340.449	581.227	551.802	544.503	372.269	559.178	Gpr137b-ps	13	transcribed_unprocessed_pseudogene	G protein-coupled receptor 137B, pseudogene [Source:MGI Symbol;Acc:MGI:3710533]	NA
ENSMUSG00000050010	0.584821	0.0294769	0.0731563	33.3897	33.4885	28.0783	37.7549	42.5207	62.9484	31.6522	47.7413	Shisa3	5	protein_coding	shisa family member 3 [Source:MGI Symbol;Acc:MGI:3041225]	330096
ENSMUSG00000037653	0.584429	0.16562	0.293868	14.608	15.6977	9.35943	8.94196	32.8569	17.8354	13.2217	19.8781	Kctd8	5	protein_coding	potassium channel tetramerisation domain containing 8 [Source:MGI Symbol;Acc:MGI:2443804]	243043
ENSMUSG00000105044	0.584371	5.65378e-07	3.63728e-06	234.771	249.071	239.835	344.762	370.123	370.346	241.226	361.744	Gm10416	5	TEC	predicted pseudogene 10416 [Source:MGI Symbol;Acc:MGI:3645037]	667213
ENSMUSG00000090657	0.583933	0.474642	NA	1.04343	4.18606	3.50979	4.96775	3.86552	4.19656	2.91309	4.34328	Gm8114	14	unprocessed_pseudogene	predicted gene 8114 [Source:MGI Symbol;Acc:MGI:3648795]	NA
ENSMUSG00000054994	0.583658	0.282809	0.438289	6.26056	6.2791	4.67972	12.9162	9.66379	3.14742	5.73979	8.57579	AV320801	X	protein_coding	expressed sequence AV320801 [Source:MGI Symbol;Acc:MGI:3035227]	331531
ENSMUSG00000039531	0.583321	7.93723e-19	1.69614e-17	579.102	627.91	666.859	934.931	958.648	909.604	624.624	934.394	Zup1	10	protein_coding	zinc finger containing ubiquitin peptidase 1 [Source:MGI Symbol;Acc:MGI:1919830]	72580
ENSMUSG00000059229	0.583086	0.118341	0.226531	15.6514	18.8373	25.7384	37.7549	32.8569	18.8845	20.0757	29.8321	Gm6802	12	transcribed_processed_pseudogene	predicted gene 6802 [Source:MGI Symbol;Acc:MGI:3646076]	NA
ENSMUSG00000032615	0.582954	1.86788e-07	1.29033e-06	183.643	209.303	195.378	300.052	317.939	262.285	196.108	293.425	Nt5m	11	protein_coding	5',3'-nucleotidase, mitochondrial [Source:MGI Symbol;Acc:MGI:1917127]	103850
ENSMUSG00000045165	0.5825	1.21063e-16	2.19112e-15	665.706	627.91	621.232	949.834	882.304	1038.65	638.283	956.929	AI467606	7	protein_coding	expressed sequence AI467606 [Source:MGI Symbol;Acc:MGI:2141979]	101602
ENSMUSG00000060568	0.582235	0.00807797	0.0237317	46.9542	39.7676	51.4769	72.5292	66.6802	67.1449	46.0662	68.7848	Fam78b	1	protein_coding	family with sequence similarity 78, member B [Source:MGI Symbol;Acc:MGI:2443050]	226610
ENSMUSG00000074384	0.582078	0.00127006	0.00454352	60.5188	54.4188	88.9146	99.3551	90.8396	113.307	67.9507	101.167	AI429214	8	protein_coding	expressed sequence AI429214 [Source:MGI Symbol;Acc:MGI:2142538]	621080
ENSMUSG00000116927	0.582034	0.303775	0.460708	7.30399	3.13955	10.5294	8.94196	11.5965	10.4914	6.99097	10.3433	Gm30881	16	lncRNA	predicted gene, 30881 [Source:MGI Symbol;Acc:MGI:5590040]	NA
ENSMUSG00000073486	0.581752	0.39222	NA	5.21713	4.18606	11.6993	7.94841	8.69741	14.6879	7.03416	10.4446	Gm10518	1	lncRNA	predicted gene 10518 [Source:MGI Symbol;Acc:MGI:3704205]	NA
ENSMUSG00000044708	0.581663	3.05386e-06	1.7499e-05	143.993	127.675	135.712	193.742	195.209	221.368	135.793	203.44	Kcnj10	1	protein_coding	potassium inwardly-rectifying channel, subfamily J, member 10 [Source:MGI Symbol;Acc:MGI:1194504]	16513
ENSMUSG00000009876	0.58118	0.18173	0.315391	16.6948	12.5582	19.8888	16.8904	27.0586	29.3759	16.3806	24.4416	Cox4i2	2	protein_coding	cytochrome c oxidase subunit 4I2 [Source:MGI Symbol;Acc:MGI:2135755]	84682
ENSMUSG00000051235	0.580713	9.9664e-48	8.35932e-46	1969.99	2071.06	2055.56	3018.41	3010.27	3088.67	2032.2	3039.11	Gen1	12	protein_coding	GEN1, Holliday junction 5' flap endonuclease [Source:MGI Symbol;Acc:MGI:2443149]	209334
ENSMUSG00000031723	0.580687	2.57033e-15	4.11514e-14	571.798	496.049	483.181	760.066	759.574	803.641	517.009	774.427	Txnl4b	8	protein_coding	thioredoxin-like 4B [Source:MGI Symbol;Acc:MGI:2443724]	234723
ENSMUSG00000022996	0.580417	0.430179	0.587883	0	2.09303	7.01957	0.993551	3.86552	8.39311	3.03753	4.41739	Wnt10b	15	protein_coding	wingless-type MMTV integration site family, member 10B [Source:MGI Symbol;Acc:MGI:108061]	22410
ENSMUSG00000076439	0.580058	0.148128	0.269268	8.34742	25.1164	14.0391	23.8452	23.1931	24.1302	15.8343	23.7228	Mog	17	protein_coding	myelin oligodendrocyte glycoprotein [Source:MGI Symbol;Acc:MGI:97435]	17441
ENSMUSG00000114442	0.57931	5.70125e-05	0.000265417	121.038	109.884	147.411	195.729	195.209	172.059	126.111	187.666	F630042J09Rik	13	lncRNA	RIKEN cDNA F630042J09 gene [Source:MGI Symbol;Acc:MGI:3642133]	100038627
ENSMUSG00000084350	0.579257	6.03777e-26	1.95717e-24	1907.38	1856.52	1717.46	2608.07	2792.84	2793.86	1827.12	2731.59	Znf41-ps	4	unprocessed_pseudogene	ZNF41, pseudogene [Source:MGI Symbol;Acc:MGI:1917255]	NA
ENSMUSG00000087433	0.578663	0.323596	0.482018	6.26056	3.13955	8.1895	12.9162	6.76465	6.29484	5.8632	8.65855	Gm14167	2	lncRNA	predicted gene 14167 [Source:MGI Symbol;Acc:MGI:3651481]	NA
ENSMUSG00000002108	0.578547	0.00712938	0.0212961	59.4753	70.1166	56.1566	123.2	66.6802	88.1277	61.9162	92.6694	Nr1h3	2	protein_coding	nuclear receptor subfamily 1, group H, member 3 [Source:MGI Symbol;Acc:MGI:1352462]	22259
ENSMUSG00000045662	0.578446	0.0172479	0.0462377	45.9108	41.8606	69.0258	74.5163	89.8733	68.194	52.2657	77.5279	Henmt1	3	protein_coding	HEN1 methyltransferase homolog 1 (Arabidopsis) [Source:MGI Symbol;Acc:MGI:1913965]	66715
ENSMUSG00000043029	0.578333	0.0819742	0.169263	8.34742	23.0234	16.379	21.8581	22.2267	27.2776	15.9166	23.7875	Trpv3	11	protein_coding	transient receptor potential cation channel, subfamily V, member 3 [Source:MGI Symbol;Acc:MGI:2181407]	246788
ENSMUSG00000035041	0.578186	0.328449	0.487013	10.4343	8.37213	9.35943	13.9097	14.4957	13.6388	9.38861	14.0147	Creb3l3	10	protein_coding	cAMP responsive element binding protein 3-like 3 [Source:MGI Symbol;Acc:MGI:2384786]	208677
ENSMUSG00000113295	0.578078	0.155522	0.279623	9.39084	14.6512	15.2091	9.93551	19.3276	29.3759	13.0837	19.5463	Gm49357	13	lncRNA	predicted gene, 49357 [Source:MGI Symbol;Acc:MGI:6121564]	NA
ENSMUSG00000082341	0.578069	0.0110585	0.0313092	71.9965	58.6049	52.6468	75.5099	107.268	91.2751	61.0827	91.351	Gm14143	2	processed_pseudogene	predicted gene 14143 [Source:MGI Symbol;Acc:MGI:3649545]	NA
ENSMUSG00000093805	0.577422	0.488445	NA	9.39084	1.04652	2.33986	4.96775	3.86552	10.4914	4.25907	6.44155	Gal3st2b	1	protein_coding	galactose-3-O-sulfotransferase 2B [Source:MGI Symbol;Acc:MGI:3711964]	100041596
ENSMUSG00000039814	0.577389	6.05833e-37	3.323e-35	1570.36	1563.5	1556.01	2315.97	2405.32	2275.58	1563.29	2332.29	Xkr5	8	protein_coding	X-linked Kx blood group related 5 [Source:MGI Symbol;Acc:MGI:2442327]	319581
ENSMUSG00000098269	0.576844	0.359104	0.518972	7.30399	2.09303	8.1895	12.9162	6.76465	6.29484	5.86217	8.65855	Mir8094	17	miRNA	microRNA 8094 [Source:MGI Symbol;Acc:MGI:5530895]	102465886
ENSMUSG00000024824	0.576591	1.3199e-36	7.14236e-35	1335.59	1343.73	1336.06	2146.07	1931.79	1909.43	1338.46	1995.76	Rad9a	19	protein_coding	RAD9 checkpoint clamp component A [Source:MGI Symbol;Acc:MGI:1328356]	19367
ENSMUSG00000103746	0.576415	0.325729	0.484465	6.26056	5.23258	4.67972	5.9613	4.8319	13.6388	5.39095	8.144	1700001G17Rik	1	TEC	RIKEN cDNA 1700001G17 gene [Source:MGI Symbol;Acc:MGI:1914753]	67503
ENSMUSG00000073485	0.576348	0.29273	0.44917	12.5211	10.4652	9.35943	11.9226	14.4957	22.0319	10.7819	16.1501	H3f3aos	1	lncRNA	H3.3 histone A, opposite strand [Source:MGI Symbol;Acc:MGI:3802006]	NA
ENSMUSG00000041423	0.57629	0.301119	0.458091	6.26056	17.7908	5.84964	13.9097	19.3276	11.5405	9.96699	14.9259	Paqr6	3	protein_coding	progestin and adipoQ receptor family member VI [Source:MGI Symbol;Acc:MGI:1916207]	68957
ENSMUSG00000108753	0.576243	0.325206	0.483854	19.8251	3.13955	5.84964	15.8968	10.6302	16.7862	9.60477	14.4377	Gm45094	7	TEC	predicted gene 45094 [Source:MGI Symbol;Acc:MGI:5753670]	NA
ENSMUSG00000030339	0.576223	4.3135e-06	2.40063e-05	157.557	148.605	124.012	240.439	195.209	207.73	143.392	214.459	Ltbr	6	protein_coding	lymphotoxin B receptor [Source:MGI Symbol;Acc:MGI:104875]	17000
ENSMUSG00000026271	0.575933	0.201194	0.340597	17.7383	12.5582	7.01957	15.8968	20.294	19.9336	12.4387	18.7081	Gpr35	1	protein_coding	G protein-coupled receptor 35 [Source:MGI Symbol;Acc:MGI:1929509]	64095
ENSMUSG00000030402	0.57582	8.06035e-07	5.0421e-06	194.077	161.163	157.94	261.304	256.09	248.646	171.06	255.347	Ppm1n	7	protein_coding	protein phosphatase, Mg2+/Mn2+ dependent, 1N (putative) [Source:MGI Symbol;Acc:MGI:2142330]	232941
ENSMUSG00000103144	0.57529	2.55726e-06	1.47967e-05	145.036	160.117	146.241	243.42	218.402	210.877	150.465	224.233	Pcdhga1	18	protein_coding	protocadherin gamma subfamily A, 1 [Source:MGI Symbol;Acc:MGI:1935212]	93709
ENSMUSG00000098006	0.574941	0.223022	0.368046	13.5646	23.0234	14.0391	25.8323	17.3948	32.5233	16.8757	25.2502	Gm8565	3	processed_pseudogene	predicted gene 8565 [Source:MGI Symbol;Acc:MGI:3644126]	NA
ENSMUSG00000082151	0.574844	0.351774	0.511701	12.5211	4.18606	4.67972	5.9613	13.5293	12.5897	7.12897	10.6934	Gm11810	4	processed_pseudogene	predicted gene 11810 [Source:MGI Symbol;Acc:MGI:3652275]	100039478
ENSMUSG00000029755	0.574835	0.442241	0.598837	6.26056	4.18606	0	7.94841	5.79827	2.09828	3.48221	5.28165	Dlx5	6	protein_coding	distal-less homeobox 5 [Source:MGI Symbol;Acc:MGI:101926]	13395
ENSMUSG00000051747	0.574791	0.0615187	0.134146	276.508	304.536	231.646	302.039	271.553	637.877	270.897	403.823	Ttn	2	protein_coding	titin [Source:MGI Symbol;Acc:MGI:98864]	22138
ENSMUSG00000108616	0.574449	0.420605	0.578965	8.34742	4.18606	9.35943	13.9097	1.93276	16.7862	7.29764	10.8762	Gm35040	7	lncRNA	predicted gene, 35040 [Source:MGI Symbol;Acc:MGI:5594199]	NA
ENSMUSG00000109953	0.574305	0.241558	0.390129	4.17371	10.4652	18.7189	15.8968	18.3612	14.6879	11.1192	16.3153	5430430B14Rik	8	TEC	RIKEN cDNA 5430430B14 gene [Source:MGI Symbol;Acc:MGI:1918674]	NA
ENSMUSG00000108034	0.574228	0.374375	0.534443	8.34742	5.23258	2.33986	12.9162	5.79827	5.2457	5.30662	7.98671	4930557K07Rik	6	lncRNA	RIKEN cDNA 4930557K07 gene [Source:MGI Symbol;Acc:MGI:1925452]	78202
ENSMUSG00000045466	0.574169	8.37983e-24	2.41325e-22	637.534	728.375	683.238	977.654	1088.14	983.043	683.049	1016.28	Zfp956	6	protein_coding	zinc finger protein 956 [Source:MGI Symbol;Acc:MGI:2141515]	101197
ENSMUSG00000082728	0.574127	0.024877	0.063317	50.0845	30.349	26.9084	54.6453	44.4534	61.8992	35.7806	53.666	Supt20-ps	X	processed_pseudogene	SPT20 SAGA complex component, pseudogene [Source:MGI Symbol;Acc:MGI:3645971]	NA
ENSMUSG00000057722	0.573554	0.194395	0.332413	12.5211	21.9768	9.35943	20.8646	30.9241	13.6388	14.6191	21.8092	Lepr	4	protein_coding	leptin receptor [Source:MGI Symbol;Acc:MGI:104993]	16847
ENSMUSG00000099708	0.573467	0.0169853	0.0456372	35.4765	29.3025	49.137	65.5743	48.319	54.5552	37.972	56.1495	Gm29361	12	lncRNA	predicted gene 29361 [Source:MGI Symbol;Acc:MGI:5580067]	NA
ENSMUSG00000026197	0.573417	3.40582e-10	3.32973e-09	410.067	372.56	401.286	581.227	573.063	607.452	394.637	587.247	Zfand2b	1	protein_coding	zinc finger, AN1 type domain 2B [Source:MGI Symbol;Acc:MGI:1916068]	68818
ENSMUSG00000032940	0.572971	0.154297	0.277891	18.7817	9.41864	9.35943	21.8581	13.5293	20.9828	12.5199	18.7901	Rbm11	16	protein_coding	RNA binding motif protein 11 [Source:MGI Symbol;Acc:MGI:2447622]	224344
ENSMUSG00000053821	0.572626	0.475463	NA	5.21713	5.23258	2.33986	5.9613	3.86552	9.44225	4.26319	6.42302	Gm9922	14	lncRNA	predicted gene 9922 [Source:MGI Symbol;Acc:MGI:3642123]	NA
ENSMUSG00000054034	0.572484	0.0535238	0.119928	18.7817	31.3955	28.0783	43.7162	36.7224	35.6707	26.0852	38.7031	Tceal5	X	protein_coding	transcription elongation factor A (SII)-like 5 [Source:MGI Symbol;Acc:MGI:3036236]	331532
ENSMUSG00000085085	0.572438	0.0149126	0.0407867	67.8228	50.2328	43.2874	74.5163	78.2767	88.1277	53.781	80.3069	1700086P04Rik	4	lncRNA	RIKEN cDNA 1700086P04 gene [Source:MGI Symbol;Acc:MGI:1914599]	NA
ENSMUSG00000025997	0.572231	0.00815234	0.0239222	37.5634	47.0932	57.3265	74.5163	74.4112	60.8501	47.3277	69.9259	Ikzf2	1	protein_coding	IKAROS family zinc finger 2 [Source:MGI Symbol;Acc:MGI:1342541]	22779
ENSMUSG00000086328	0.57214	0.565669	NA	2.08685	0	3.50979	0	0.966379	7.34397	1.86555	2.77012	2700033N17Rik	2	lncRNA	RIKEN cDNA 2700033N17 gene [Source:MGI Symbol;Acc:MGI:1919853]	NA
ENSMUSG00000018405	0.572076	8.07828e-17	1.48779e-15	728.312	698.026	686.748	1134.63	1045.62	961.011	704.362	1047.09	Mrm1	11	protein_coding	mitochondrial rRNA methyltransferase 1 [Source:MGI Symbol;Acc:MGI:2443470]	217038
ENSMUSG00000090351	0.571913	0.144769	0.264712	10.4343	12.5582	19.8888	24.8388	17.3948	20.9828	14.2938	21.0721	Gm17204	14	unprocessed_pseudogene	predicted gene 17204 [Source:MGI Symbol;Acc:MGI:4938031]	NA
ENSMUSG00000040663	0.571902	0.0802995	0.16647	19.8251	32.442	15.2091	34.7743	37.6888	28.3268	22.4921	33.5966	Clcf1	19	protein_coding	cardiotrophin-like cytokine factor 1 [Source:MGI Symbol;Acc:MGI:1930088]	56708
ENSMUSG00000068407	0.571639	0.318017	0.476263	8.34742	13.6047	3.50979	13.9097	8.69741	15.7371	8.4873	12.7814	Rnase12	14	protein_coding	ribonuclease, RNase A family, 12 (non-active) [Source:MGI Symbol;Acc:MGI:3528588]	497106
ENSMUSG00000006476	0.571323	1.4464e-05	7.40299e-05	143.993	141.28	129.862	199.704	199.074	219.27	138.378	206.016	Nsmf	2	protein_coding	NMDA receptor synaptonuclear signaling and neuronal migration factor [Source:MGI Symbol;Acc:MGI:1861755]	56876
ENSMUSG00000022217	0.571035	0.000704444	0.00267152	107.473	91.0469	101.784	157.975	139.159	148.978	100.101	148.704	Emc9	14	protein_coding	ER membrane protein complex subunit 9 [Source:MGI Symbol;Acc:MGI:1934682]	85308
ENSMUSG00000109712	0.570847	0.29911	0.456177	11.4777	3.13955	14.0391	19.871	7.73103	14.6879	9.55213	14.0967	Gm8667	7	processed_pseudogene	predicted gene 8667 [Source:MGI Symbol;Acc:MGI:3648748]	NA
ENSMUSG00000085482	0.570381	0.405308	0.565448	3.13028	3.13955	11.6993	9.93551	4.8319	11.5405	5.98971	8.76931	A230083N12Rik	4	lncRNA	RIKEN cDNA A230083N12 gene [Source:MGI Symbol;Acc:MGI:3698879]	NA
ENSMUSG00000102870	0.570343	0.249862	0.399788	12.5211	7.32561	18.7189	13.9097	27.0586	15.7371	12.8552	18.9018	Gm17868	1	unprocessed_pseudogene	predicted gene, 17868 [Source:MGI Symbol;Acc:MGI:5010053]	NA
ENSMUSG00000013766	0.570201	3.48169e-08	2.66894e-07	287.986	253.257	280.783	428.22	416.509	374.543	274.009	406.424	Ly6g6e	17	protein_coding	lymphocyte antigen 6 complex, locus G6E [Source:MGI Symbol;Acc:MGI:1917524]	70274
ENSMUSG00000048038	0.570143	0.297954	0.455069	13.5646	11.5117	2.33986	15.8968	8.69741	16.7862	9.13869	13.7935	Ccdc187	2	protein_coding	coiled-coil domain containing 187 [Source:MGI Symbol;Acc:MGI:3045295]	329366
ENSMUSG00000027995	0.570098	9.98954e-12	1.14581e-10	267.117	286.745	346.299	469.949	426.173	435.393	300.054	443.838	Tlr2	3	protein_coding	toll-like receptor 2 [Source:MGI Symbol;Acc:MGI:1346060]	24088
ENSMUSG00000118487	0.569862	0.139638	0.257315	19.8251	11.5117	25.7384	31.7936	25.1259	27.2776	19.0251	28.0657	Gm50464	8	unitary_pseudogene	predicted gene, 50464 [Source:MGI Symbol;Acc:MGI:6324731]	NA
ENSMUSG00000078439	0.569766	0.242133	0.390789	14.608	12.5582	18.7189	16.8904	13.5293	37.769	15.295	22.7296	Smim24	10	protein_coding	small integral membrane protein 24 [Source:MGI Symbol;Acc:MGI:1919523]	72273
ENSMUSG00000037977	0.569675	0.10237	0.202367	11.4777	28.2559	21.0587	41.7291	23.1931	25.1793	20.2641	30.0339	6430571L13Rik	9	protein_coding	RIKEN cDNA 6430571L13 gene [Source:MGI Symbol;Acc:MGI:2445137]	235599
ENSMUSG00000081227	0.569508	0.23893	0.386939	18.7817	4.18606	11.6993	14.9033	11.5965	25.1793	11.5557	17.2264	Gm13082	4	processed_pseudogene	predicted gene 13082 [Source:MGI Symbol;Acc:MGI:3650233]	NA
ENSMUSG00000031376	0.56945	0.424037	NA	2.08685	4.18606	8.1895	3.9742	6.76465	10.4914	4.82081	7.07675	Atp2b3	X	protein_coding	ATPase, Ca++ transporting, plasma membrane 3 [Source:MGI Symbol;Acc:MGI:1347353]	320707
ENSMUSG00000104063	0.569366	0.0125134	0.0349367	45.9108	58.6049	42.1174	68.555	80.2095	69.2432	48.8777	72.6692	Pcdhgb7	18	protein_coding	protocadherin gamma subfamily B, 7 [Source:MGI Symbol;Acc:MGI:1935199]	93704
ENSMUSG00000029446	0.56931	2.34712e-52	2.35063e-50	2824.56	2807.8	2880.36	4299.09	4226.94	4101.09	2837.57	4209.04	Psph	5	protein_coding	phosphoserine phosphatase [Source:MGI Symbol;Acc:MGI:97788]	100678
ENSMUSG00000082776	0.569238	0.29508	0.451674	2.08685	12.5582	7.01957	17.8839	3.86552	10.4914	7.22154	10.7469	Gm7061	X	processed_pseudogene	predicted gene 7061 [Source:MGI Symbol;Acc:MGI:3648315]	NA
ENSMUSG00000042477	0.568858	0.203827	0.34381	7.30399	12.5582	7.01957	11.9226	13.5293	14.6879	8.96058	13.38	Tfap2e	4	protein_coding	transcription factor AP-2, epsilon [Source:MGI Symbol;Acc:MGI:2679630]	332937
ENSMUSG00000115380	0.568674	0.310905	0.468967	16.6948	2.09303	4.67972	11.9226	10.6302	12.5897	7.82253	11.7141	Gm46453	14	processed_pseudogene	predicted gene, 46453 [Source:MGI Symbol;Acc:MGI:5826090]	118568148
ENSMUSG00000099034	0.568563	0.0109724	0.0310959	47.9976	45.0002	38.6076	51.6646	65.7138	78.6854	43.8685	65.3546	2810039B14Rik	15	transcribed_unitary_pseudogene	RIKEN cDNA 2810039B14 gene [Source:MGI Symbol;Acc:MGI:1919915]	NA
ENSMUSG00000102697	0.568383	0.404344	0.564555	3.13028	6.2791	11.6993	4.96775	15.4621	10.4914	7.03622	10.3071	Pcdhac2	18	protein_coding	protocadherin alpha subfamily C, 2 [Source:MGI Symbol;Acc:MGI:1891443]	353237
ENSMUSG00000087497	0.567895	2.06442e-05	0.000102864	159.644	182.094	160.28	222.555	258.99	263.334	167.339	248.293	2810001G20Rik	11	lncRNA	RIKEN cDNA 2810001G20 gene [Source:MGI Symbol;Acc:MGI:1913706]	66456
ENSMUSG00000021306	0.567716	1.86765e-22	4.99281e-21	869.175	843.492	868.087	1289.63	1237.93	1297.79	860.251	1275.12	Gpr137b	13	protein_coding	G protein-coupled receptor 137B [Source:MGI Symbol;Acc:MGI:1891463]	83924
ENSMUSG00000086588	0.567595	0.458396	NA	6.26056	0	4.67972	5.9613	2.89914	7.34397	3.64676	5.40147	Gm11729	11	lncRNA	predicted gene 11729 [Source:MGI Symbol;Acc:MGI:3650942]	105827746
ENSMUSG00000037640	0.567542	3.31312e-42	2.23802e-40	2143.2	2110.82	2007.6	3138.63	3038.3	3108.6	2087.21	3095.17	Zfp60	7	protein_coding	zinc finger protein 60 [Source:MGI Symbol;Acc:MGI:99207]	22718
ENSMUSG00000112206	0.567436	3.35893e-10	3.28548e-09	269.204	274.187	276.103	402.388	432.938	377.69	273.165	404.339	Gm30228	10	lncRNA	predicted gene, 30228 [Source:MGI Symbol;Acc:MGI:5589387]	NA
ENSMUSG00000020441	0.567275	1.82971e-23	5.20961e-22	709.53	784.887	776.833	1063.1	1132.6	1168.74	757.083	1121.48	2310033P09Rik	11	protein_coding	RIKEN cDNA 2310033P09 gene [Source:MGI Symbol;Acc:MGI:1915112]	67862
ENSMUSG00000030551	0.567253	0.161121	0.287444	12.5211	14.6512	14.0391	18.8775	23.1931	18.8845	13.7372	20.3184	Nr2f2	7	protein_coding	nuclear receptor subfamily 2, group F, member 2 [Source:MGI Symbol;Acc:MGI:1352452]	11819
ENSMUSG00000050295	0.567086	0.0381236	0.0907019	31.3028	12.5582	35.0979	37.7549	44.4534	33.5725	26.3196	38.5936	Foxc1	13	protein_coding	forkhead box C1 [Source:MGI Symbol;Acc:MGI:1347466]	17300
ENSMUSG00000117322	0.56705	0.0443242	0.102417	23.9988	21.9768	25.7384	29.8065	43.4871	32.5233	23.9047	35.2723	6330415G19Rik	17	lncRNA	RIKEN cDNA 6330415G19 gene [Source:MGI Symbol;Acc:MGI:2443182]	320020
ENSMUSG00000090641	0.566932	0.000136983	0.000596466	129.385	111.977	114.653	176.852	179.747	171.01	118.672	175.869	Zfp712	13	protein_coding	zinc finger protein 712 [Source:MGI Symbol;Acc:MGI:1925501]	78251
ENSMUSG00000093910	0.566863	0.103074	0.203261	14.608	34.535	30.4181	54.6453	23.1931	39.8673	26.5204	39.2352	Zfp853	5	protein_coding	zinc finger protein 853 [Source:MGI Symbol;Acc:MGI:2685638]	330230
ENSMUSG00000022790	0.566374	0.000298273	0.00121519	106.43	115.117	121.673	170.891	193.276	142.683	114.406	168.95	Igsf11	16	protein_coding	immunoglobulin superfamily, member 11 [Source:MGI Symbol;Acc:MGI:2388477]	207683
ENSMUSG00000039556	0.566374	0.0758351	0.159067	21.912	25.1164	24.5685	30.8001	43.4871	31.4742	23.8656	35.2538	Ppp1r3f	X	protein_coding	protein phosphatase 1, regulatory subunit 3F [Source:MGI Symbol;Acc:MGI:1859617]	54646
ENSMUSG00000066191	0.565696	0.026562	0.0669861	39.6502	45.0002	38.6076	66.5679	51.2181	65.0466	41.086	60.9442	Anks6	4	protein_coding	ankyrin repeat and sterile alpha motif domain containing 6 [Source:MGI Symbol;Acc:MGI:1922941]	75691
ENSMUSG00000032766	0.565524	0.288838	0.444927	10.4343	10.4652	4.67972	9.93551	11.5965	16.7862	8.52638	12.7728	Gng11	6	protein_coding	guanine nucleotide binding protein (G protein), gamma 11 [Source:MGI Symbol;Acc:MGI:1913316]	66066
ENSMUSG00000107157	0.565113	0.0918503	0.185432	35.4765	19.8838	17.5489	30.8001	34.7896	43.0147	24.3031	36.2015	Gm3170	14	processed_pseudogene	predicted gene 3170 [Source:MGI Symbol;Acc:MGI:3781349]	NA
ENSMUSG00000106752	0.56499	0.08976	0.181906	35.4765	19.8838	17.5489	30.8001	34.7896	43.0147	24.3031	36.2015	Gm3348	14	processed_pseudogene	predicted gene 3348 [Source:MGI Symbol;Acc:MGI:3781526]	NA
ENSMUSG00000029012	0.564949	3.88052e-85	8.67944e-83	4370.92	4291.76	4264.39	6437.22	6385.83	6302.18	4309.02	6375.08	Orc5	5	protein_coding	origin recognition complex, subunit 5 [Source:MGI Symbol;Acc:MGI:1347044]	26429
ENSMUSG00000081524	0.564235	0.265979	0.419804	8.34742	13.6047	12.8692	21.8581	8.69741	20.9828	11.6071	17.1794	Gm11658	11	processed_pseudogene	predicted gene 11658 [Source:MGI Symbol;Acc:MGI:3650797]	NA
ENSMUSG00000004267	0.564031	3.52368e-05	0.000169774	186.773	118.256	189.528	239.446	208.738	282.218	164.853	243.467	Eno2	6	protein_coding	enolase 2, gamma neuronal [Source:MGI Symbol;Acc:MGI:95394]	13807
ENSMUSG00000086158	0.563877	0.000347431	0.00139429	92.865	114.07	129.862	161.949	177.814	156.322	112.266	165.361	Ccpg1os	9	protein_coding	cell cycle progression 1, opposite strand [Source:MGI Symbol;Acc:MGI:3648770]	546143
ENSMUSG00000047787	0.563865	0.0474473	0.108499	22.9554	30.349	30.4181	36.7614	37.6888	49.3095	27.9075	41.2532	Flrt1	19	protein_coding	fibronectin leucine rich transmembrane protein 1 [Source:MGI Symbol;Acc:MGI:3026647]	396184
ENSMUSG00000024211	0.563655	0.374243	0.534368	9.39084	8.37213	2.33986	9.93551	9.66379	10.4914	6.70094	10.0302	Grm8	6	protein_coding	glutamate receptor, metabotropic 8 [Source:MGI Symbol;Acc:MGI:1351345]	14823
ENSMUSG00000042997	0.563652	1.37402e-22	3.70765e-21	708.487	823.608	746.415	1088.93	1093.94	1187.63	759.503	1123.5	Nhlrc3	3	protein_coding	NHL repeat containing 3 [Source:MGI Symbol;Acc:MGI:2444520]	212114
ENSMUSG00000097392	0.563457	2.33055e-31	1.0089e-29	1685.13	1485.01	1633.22	2298.08	2301.91	2499.05	1601.12	2366.35	Thoc2l	5	protein_coding	THO complex subunit 2-like [Source:MGI Symbol;Acc:MGI:3040669]	100042165
ENSMUSG00000026017	0.563109	7.82358e-09	6.43862e-08	334.94	369.42	359.168	511.679	513.147	546.602	354.509	523.809	Carf	1	protein_coding	calcium response factor [Source:MGI Symbol;Acc:MGI:2182269]	241066
ENSMUSG00000021765	0.56261	2.58355e-10	2.55939e-09	337.027	311.862	318.221	474.917	516.046	436.442	322.37	475.802	Fst	13	protein_coding	follistatin [Source:MGI Symbol;Acc:MGI:95586]	14313
ENSMUSG00000096839	0.562215	0.370888	0.531124	6.26056	8.37213	3.50979	8.94196	9.66379	8.39311	6.04749	8.99962	Gm3460	14	protein_coding	predicted gene 3460 [Source:MGI Symbol;Acc:MGI:3781636]	NA
ENSMUSG00000029049	0.562157	0.0106613	0.0303037	57.3885	39.7676	71.3657	96.3744	71.5121	79.7346	56.1739	82.5403	Morn1	4	protein_coding	MORN repeat containing 1 [Source:MGI Symbol;Acc:MGI:1924116]	76866
ENSMUSG00000034071	0.56174	2.91958e-06	1.67668e-05	172.165	150.698	215.267	274.22	283.149	232.909	179.377	263.426	Zfp551	7	protein_coding	zinc fingr protein 551 [Source:MGI Symbol;Acc:MGI:3588205]	619331
ENSMUSG00000002346	0.561356	7.51974e-11	7.88808e-10	375.634	373.606	417.665	568.311	604.953	545.552	388.968	572.939	Slc25a42	8	protein_coding	solute carrier family 25, member 42 [Source:MGI Symbol;Acc:MGI:1920345]	73095
ENSMUSG00000049950	0.56135	6.97419e-24	2.01132e-22	810.743	767.096	751.094	1163.45	1076.55	1201.26	776.311	1147.09	Rpp38	2	protein_coding	ribonuclease P/MRP 38 subunit [Source:MGI Symbol;Acc:MGI:2443607]	227522
ENSMUSG00000031532	0.560591	5.97056e-40	3.72097e-38	1649.66	1785.36	1869.55	2733.26	2584.1	2496.95	1768.19	2604.77	Saraf	8	protein_coding	store-operated calcium entry-associated regulatory factor [Source:MGI Symbol;Acc:MGI:1915137]	67887
ENSMUSG00000111594	0.559769	2.96604e-12	3.57096e-11	419.458	388.257	365.018	536.517	586.592	608.501	390.911	577.203	Gm3365	8	unprocessed_pseudogene	predicted gene 3365 [Source:MGI Symbol;Acc:MGI:3781543]	NA
ENSMUSG00000040795	0.559455	5.22797e-19	1.14142e-17	727.269	793.259	683.238	1133.64	1001.17	1118.38	734.589	1084.4	Iqcc	4	protein_coding	IQ motif containing C [Source:MGI Symbol;Acc:MGI:2446212]	230767
ENSMUSG00000101191	0.559432	0.00567017	0.0173968	52.1713	75.3492	85.4048	106.31	83.1086	123.798	70.9751	104.406	Gm28809	6	lncRNA	predicted gene 28809 [Source:MGI Symbol;Acc:MGI:5579515]	NA
ENSMUSG00000097842	0.559396	0.130878	0.244644	25.0422	18.8373	23.3986	31.7936	35.756	31.4742	22.426	33.0079	9330104G04Rik	7	lncRNA	RIKEN cDNA 9330104G04 gene [Source:MGI Symbol;Acc:MGI:2445112]	320950
ENSMUSG00000056854	0.559333	0.174847	0.306485	19.8251	8.37213	11.6993	17.8839	24.1595	16.7862	13.2988	19.6099	Pou3f4	X	protein_coding	POU domain, class 3, transcription factor 4 [Source:MGI Symbol;Acc:MGI:101894]	18994
ENSMUSG00000096433	0.559277	1.34525e-12	1.67574e-11	393.372	414.42	384.907	568.311	590.458	600.108	397.566	586.292	Zfp994	17	protein_coding	zinc finger protein 994 [Source:MGI Symbol;Acc:MGI:3643318]	240038
ENSMUSG00000083317	0.55917	0.0668753	0.143514	46.9542	27.2094	24.5685	56.6324	46.3862	43.0147	32.9107	48.6778	Gm14402	2	unprocessed_pseudogene	predicted gene 14402 [Source:MGI Symbol;Acc:MGI:3649812]	NA
ENSMUSG00000032839	0.558726	0.000646067	0.00247109	94.9519	77.4422	88.9146	146.052	115.965	122.749	87.1029	128.256	Trpc1	9	protein_coding	transient receptor potential cation channel, subfamily C, member 1 [Source:MGI Symbol;Acc:MGI:109528]	22063
ENSMUSG00000036596	0.558668	0.173332	0.304434	19.8251	16.7443	23.3986	31.7936	28.9914	27.2776	19.9893	29.3542	Cpz	5	protein_coding	carboxypeptidase Z [Source:MGI Symbol;Acc:MGI:88487]	242939
ENSMUSG00000021696	0.558613	2.62627e-13	3.51508e-12	587.449	566.165	536.997	854.454	862.977	773.216	563.537	830.215	Elovl7	13	protein_coding	ELOVL family member 7, elongation of long chain fatty acids (yeast) [Source:MGI Symbol;Acc:MGI:1921809]	74559
ENSMUSG00000025383	0.558489	0.026333	0.0664764	36.5199	33.4885	58.4964	61.6001	71.5121	54.5552	42.835	62.5558	Il23a	10	protein_coding	interleukin 23, alpha subunit p19 [Source:MGI Symbol;Acc:MGI:1932410]	83430
ENSMUSG00000086658	0.558457	0.139858	0.25765	27.1291	13.6047	14.0391	25.8323	29.9578	25.1793	18.2577	26.9898	Gm14260	2	lncRNA	predicted gene 14260 [Source:MGI Symbol;Acc:MGI:3650157]	NA
ENSMUSG00000058430	0.558376	0.451598	NA	7.30399	0	7.01957	6.95486	9.66379	4.19656	4.77452	6.9384	Rpl27a-ps2	14	processed_pseudogene	ribosomal protein L27A, pseudogene 2 [Source:MGI Symbol;Acc:MGI:3645381]	NA
ENSMUSG00000061046	0.558176	1.25606e-05	6.47472e-05	242.075	210.35	235.156	325.885	358.527	327.331	229.193	337.248	Haghl	17	protein_coding	hydroxyacylglutathione hydrolase-like [Source:MGI Symbol;Acc:MGI:1919877]	68977
ENSMUSG00000093579	0.557924	0.36876	0.528977	6.26056	8.37213	3.50979	0.993551	16.4284	9.44225	6.04749	8.95475	Gm20036	12	lncRNA	predicted gene, 20036 [Source:MGI Symbol;Acc:MGI:5012221]	NA
ENSMUSG00000099860	0.557909	0.32923	0.48774	13.5646	5.23258	10.5294	12.9162	14.4957	15.7371	9.7755	14.383	Gm29456	1	lncRNA	predicted gene 29456 [Source:MGI Symbol;Acc:MGI:5580162]	NA
ENSMUSG00000036898	0.557786	4.03998e-40	2.53349e-38	1387.76	1321.75	1369.99	1963.26	2024.56	2016.45	1359.83	2001.42	Zfp157	5	protein_coding	zinc finger protein 157 [Source:MGI Symbol;Acc:MGI:1919404]	72154
ENSMUSG00000052949	0.557699	2.01735e-13	2.74016e-12	555.103	578.723	522.958	789.873	842.683	807.837	552.262	813.464	Rnf157	11	protein_coding	ring finger protein 157 [Source:MGI Symbol;Acc:MGI:2442484]	217340
ENSMUSG00000023805	0.557618	9.81605e-30	3.85179e-28	1227.07	1294.54	1189.82	1810.25	1773.31	1884.25	1237.14	1822.6	Synj2	17	protein_coding	synaptojanin 2 [Source:MGI Symbol;Acc:MGI:1201671]	20975
ENSMUSG00000090576	0.55751	0.0561168	0.124505	23.9988	32.442	42.1174	39.742	53.1508	51.4078	32.8528	48.1002	Gm17055	6	lncRNA	predicted gene 17055 [Source:MGI Symbol;Acc:MGI:4937882]	NA
ENSMUSG00000113450	0.557306	1.43543e-05	7.35435e-05	152.34	159.07	155.601	232.491	228.065	226.614	155.67	229.057	Gm49359	13	protein_coding	predicted gene, 49359 [Source:MGI Symbol;Acc:MGI:6121568]	71508
ENSMUSG00000042675	0.557105	7.73876e-15	1.19648e-13	631.273	561.979	668.029	939.899	891.968	903.309	620.427	911.725	Ypel3	7	protein_coding	yippee like 3 [Source:MGI Symbol;Acc:MGI:1913340]	66090
ENSMUSG00000026247	0.556685	0.0518844	0.116905	37.5634	23.0234	23.3986	41.7291	46.3862	35.6707	27.9951	41.262	Ecel1	1	protein_coding	endothelin converting enzyme-like 1 [Source:MGI Symbol;Acc:MGI:1343461]	13599
ENSMUSG00000118281	0.556425	0.0476094	0.10882	27.1291	21.9768	40.9475	41.7291	41.5543	48.2604	30.0178	43.8479	Gm50242	17	lncRNA	predicted gene, 50242 [Source:MGI Symbol;Acc:MGI:6303052]	NA
ENSMUSG00000082629	0.556402	0.0551875	0.122899	19.8251	26.1629	25.7384	24.8388	39.6215	40.9164	23.9088	35.1256	Pwwp4-ps	X	processed_pseudogene	PWWP domain containing 4, pseudogene [Source:MGI Symbol;Acc:MGI:3645127]	NA
ENSMUSG00000091376	0.556045	0.00107822	0.00391855	94.9519	64.884	104.124	128.168	150.755	107.012	87.9865	128.645	Aadacl2	3	protein_coding	arylacetamide deacetylase like 2 [Source:MGI Symbol;Acc:MGI:3646333]	639634
ENSMUSG00000112346	0.555667	0.0874516	0.178269	21.912	10.4652	31.5881	30.8001	34.7896	27.2776	21.3217	30.9558	Gm48768	10	lncRNA	predicted gene, 48768 [Source:MGI Symbol;Acc:MGI:6098457]	NA
ENSMUSG00000090440	0.555573	0.221299	0.366043	14.608	8.37213	22.2286	31.7936	19.3276	14.6879	15.0696	21.9364	1700049E17Rik2	14	protein_coding	tandem duplication of RIKEN cDNA 1700049E17 gene, gene 2 [Source:MGI Symbol;Acc:MGI:3796510]	100041722
ENSMUSG00000099498	0.555375	0.440864	NA	5.21713	2.09303	5.84964	5.9613	2.89914	10.4914	4.3866	6.45061	Gm29283	1	lncRNA	predicted gene 29283 [Source:MGI Symbol;Acc:MGI:5579989]	NA
ENSMUSG00000100213	0.555019	0.252312	0.402683	16.6948	4.18606	10.5294	15.8968	13.5293	16.7862	10.4701	15.4041	Gm28151	1	lncRNA	predicted gene 28151 [Source:MGI Symbol;Acc:MGI:5578857]	NA
ENSMUSG00000035877	0.554396	3.89646e-06	2.18363e-05	126.255	173.722	140.391	195.729	226.133	225.565	146.789	215.809	Zhx3	2	protein_coding	zinc fingers and homeoboxes 3 [Source:MGI Symbol;Acc:MGI:2444772]	320799
ENSMUSG00000106105	0.554251	0.126166	0.237626	14.608	20.9303	23.3986	29.8065	27.0586	29.3759	19.6456	28.747	Gm4525	3	processed_pseudogene	predicted gene 4525 [Source:MGI Symbol;Acc:MGI:3782710]	NA
ENSMUSG00000090039	0.554164	0.271664	0.426203	13.5646	3.13955	14.0391	14.9033	20.294	9.44225	10.2477	14.8798	Gm15894	8	lncRNA	predicted gene 15894 [Source:MGI Symbol;Acc:MGI:3801859]	NA
ENSMUSG00000043773	0.554005	0.540988	0.686577	2.08685	1.04652	2.33986	1.9871	5.79827	0	1.82441	2.59513	1700048O20Rik	9	lncRNA	RIKEN cDNA 1700048O20 gene [Source:MGI Symbol;Acc:MGI:1920637]	69430
ENSMUSG00000044566	0.553918	0.0891592	0.18098	22.9554	30.349	16.379	30.8001	42.5207	29.3759	23.2278	34.2322	Cage1	13	protein_coding	cancer antigen 1 [Source:MGI Symbol;Acc:MGI:1918463]	71213
ENSMUSG00000020620	0.553904	0.0447428	0.103241	30.2594	21.9768	33.9279	50.6711	42.5207	32.5233	28.7214	41.905	Abca8b	11	protein_coding	ATP-binding cassette, sub-family A (ABC1), member 8b [Source:MGI Symbol;Acc:MGI:1351668]	27404
ENSMUSG00000087621	0.5538	0.573998	NA	3.13028	0	2.33986	2.98065	3.86552	1.04914	1.82338	2.63177	1700003G18Rik	7	lncRNA	RIKEN cDNA 1700003G18 gene [Source:MGI Symbol;Acc:MGI:1916600]	69350
ENSMUSG00000030766	0.553379	8.70692e-38	4.97927e-36	1768.61	1894.19	1713.95	2650.79	2651.74	2592.42	1792.25	2631.65	Arhgap17	7	protein_coding	Rho GTPase activating protein 17 [Source:MGI Symbol;Acc:MGI:1917747]	70497
ENSMUSG00000036923	0.553231	0.185676	0.320499	10.4343	25.1164	22.2286	27.8194	21.2603	35.6707	19.2598	28.2502	Stox1	10	protein_coding	storkhead box 1 [Source:MGI Symbol;Acc:MGI:2684909]	216021
ENSMUSG00000045319	0.553045	0.00309837	0.0101086	58.4319	64.884	52.6468	87.4325	77.3103	94.4225	58.6542	86.3884	Proser2	2	protein_coding	proline and serine rich 2 [Source:MGI Symbol;Acc:MGI:2442238]	227545
ENSMUSG00000102728	0.552999	0.150814	0.272914	18.7817	26.1629	15.2091	33.7807	18.3612	36.7199	20.0512	29.6206	Gm37934	1	TEC	predicted gene, 37934 [Source:MGI Symbol;Acc:MGI:5611162]	NA
ENSMUSG00000030604	0.552897	4.90873e-35	2.43982e-33	1420.1	1408.61	1437.84	2171.9	2062.25	2022.74	1422.19	2085.63	Zfp626	7	protein_coding	zinc finger protein 626 [Source:MGI Symbol;Acc:MGI:1918413]	71163
ENSMUSG00000063919	0.552709	0.0064267	0.0193948	43.8239	46.0467	49.137	63.5872	64.7474	75.538	46.3359	67.9576	Srrm4	5	protein_coding	serine/arginine repetitive matrix 4 [Source:MGI Symbol;Acc:MGI:1916205]	68955
ENSMUSG00000031326	0.55257	0.144562	0.26438	11.4777	4.18606	16.379	9.93551	11.5965	25.1793	10.6809	15.5705	Cdx4	X	protein_coding	caudal type homeobox 4 [Source:MGI Symbol;Acc:MGI:88362]	12592
ENSMUSG00000023966	0.552383	0.123207	0.233339	33.3897	20.9303	19.8888	37.7549	35.756	35.6707	24.7363	36.3939	Rsph9	17	protein_coding	radial spoke head 9 homolog (Chlamydomonas) [Source:MGI Symbol;Acc:MGI:1922814]	75564
ENSMUSG00000113964	0.552358	0.0505707	0.114419	36.5199	43.9537	17.5489	37.7549	59.9155	47.2113	32.6742	48.2939	Gm48667	12	processed_pseudogene	predicted gene, 48667 [Source:MGI Symbol;Acc:MGI:6098285]	NA
ENSMUSG00000017652	0.551983	0.173768	0.304938	11.4777	28.2559	4.67972	23.8452	23.1931	18.8845	14.8044	21.9743	Cd40	2	protein_coding	CD40 antigen [Source:MGI Symbol;Acc:MGI:88336]	21939
ENSMUSG00000032579	0.551932	6.77688e-21	1.63965e-19	964.127	868.608	854.048	1248.89	1359.7	1333.46	895.594	1314.01	Hemk1	9	protein_coding	HemK methyltransferase family member 1 [Source:MGI Symbol;Acc:MGI:1916786]	69536
ENSMUSG00000056598	0.551645	0.000777372	0.00292386	100.169	119.303	112.313	143.071	150.755	193.042	110.595	162.289	Drc3	11	protein_coding	dynein regulatory complex subunit 3 [Source:MGI Symbol;Acc:MGI:1921915]	74665
ENSMUSG00000078630	0.551474	0.192421	0.32971	9.39084	5.23258	18.7189	14.9033	18.3612	14.6879	11.1141	15.9841	Tomt	7	protein_coding	transmembrane O-methyltransferase [Source:MGI Symbol;Acc:MGI:3769724]	791260
ENSMUSG00000112381	0.551185	0.42778	0.585722	0	4.18606	15.2091	7.94841	15.4621	4.19656	6.46505	9.20234	Gm8170	10	processed_pseudogene	predicted gene 8170 [Source:MGI Symbol;Acc:MGI:3644928]	NA
ENSMUSG00000113870	0.550651	0.0307929	0.0759726	51.1279	54.4188	43.2874	52.6582	85.0414	80.7837	49.6114	72.8278	Gm48185	13	processed_pseudogene	predicted gene, 48185 [Source:MGI Symbol;Acc:MGI:6097564]	NA
ENSMUSG00000003872	0.550501	0.109646	0.213583	33.3897	24.0699	30.4181	38.7485	38.6552	51.4078	29.2926	42.9372	Lin7b	7	protein_coding	lin-7 homolog B (C. elegans) [Source:MGI Symbol;Acc:MGI:1330858]	22342
ENSMUSG00000087153	0.550381	3.07089e-31	1.32088e-29	1066.38	1036.05	974.551	1494.3	1469.86	1548.53	1025.66	1504.23	Gm6483	8	unprocessed_pseudogene	predicted gene 6483 [Source:MGI Symbol;Acc:MGI:3644574]	NA
ENSMUSG00000095217	0.550052	0.0344485	0.0833474	33.3897	37.6746	14.0391	44.7098	41.5543	39.8673	28.3678	42.0438	H2bc15	13	protein_coding	H2B clustered histone 15 [Source:MGI Symbol;Acc:MGI:2448407]	319187
ENSMUSG00000030209	0.549921	0.136485	0.252917	29.216	20.9303	19.8888	31.7936	25.1259	46.1621	23.345	34.3605	Grin2b	6	protein_coding	glutamate receptor, ionotropic, NMDA2B (epsilon 2) [Source:MGI Symbol;Acc:MGI:95821]	14812
ENSMUSG00000073680	0.54992	0.431371	NA	8.34742	8.37213	2.33986	13.9097	3.86552	10.4914	6.35313	9.42221	Tmem88b	4	protein_coding	transmembrane protein 88B [Source:MGI Symbol;Acc:MGI:2444329]	320587
ENSMUSG00000022321	0.549903	0.00470433	0.0147505	68.8662	60.6979	60.8363	88.426	107.268	82.882	63.4668	92.8587	Cdh10	15	protein_coding	cadherin 10 [Source:MGI Symbol;Acc:MGI:107436]	320873
ENSMUSG00000032258	0.54989	5.79275e-12	6.77167e-11	403.806	441.63	410.645	577.253	594.323	669.351	418.694	613.642	Lca5	9	protein_coding	Leber congenital amaurosis 5 (human) [Source:MGI Symbol;Acc:MGI:1923032]	75782
ENSMUSG00000106847	0.549784	0.348003	0.507357	4.17371	14.6512	7.01957	11.9226	15.4621	10.4914	8.61484	12.6254	Peg13	15	lncRNA	paternally expressed 13 [Source:MGI Symbol;Acc:MGI:2663476]	353342
ENSMUSG00000108940	0.549599	0.0479933	0.109598	37.5634	36.6281	44.4573	59.613	57.0164	56.6535	39.5496	57.761	Gm45719	7	TEC	predicted gene 45719 [Source:MGI Symbol;Acc:MGI:5804834]	NA
ENSMUSG00000037649	0.549465	0.0203714	0.0533825	44.8674	35.5815	52.6468	68.555	68.6129	56.6535	44.3652	64.6071	H2-DMa	17	protein_coding	histocompatibility 2, class II, locus DMa [Source:MGI Symbol;Acc:MGI:95921]	14998
ENSMUSG00000032869	0.549091	7.42518e-42	4.9823e-40	1679.92	1763.38	1750.21	2564.35	2448.8	2586.13	1731.17	2533.1	Psmf1	2	protein_coding	proteasome (prosome, macropain) inhibitor subunit 1 [Source:MGI Symbol;Acc:MGI:1346072]	228769
ENSMUSG00000118155	0.549036	0.0742631	0.156392	27.1291	18.8373	17.5489	30.8001	27.0586	35.6707	21.1718	31.1765	Gm50136	19	lncRNA	predicted gene, 50136 [Source:MGI Symbol;Acc:MGI:6302882]	NA
ENSMUSG00000106094	0.548908	0.161572	0.287954	27.1291	25.1164	25.7384	45.7033	34.7896	33.5725	25.9946	38.0218	Gm18916	3	processed_pseudogene	predicted gene, 18916 [Source:MGI Symbol;Acc:MGI:5011101]	NA
ENSMUSG00000030924	0.54865	7.0757e-06	3.82065e-05	198.251	208.257	204.738	271.239	345.964	275.924	203.748	297.709	Rexo5	7	protein_coding	RNA exonuclease 5 [Source:MGI Symbol;Acc:MGI:1919402]	434234
ENSMUSG00000097620	0.548408	0.212279	0.354473	15.6514	6.2791	22.2286	26.8259	20.294	16.7862	14.7197	21.302	4921514A10Rik	4	lncRNA	RIKEN cDNA 4921514A10 gene [Source:MGI Symbol;Acc:MGI:3704238]	NA
ENSMUSG00000060950	0.548239	4.85386e-38	2.83212e-36	1889.65	1740.36	1852	2600.12	2702	2713.07	1827.33	2671.73	Trmt61a	12	protein_coding	tRNA methyltransferase 61A [Source:MGI Symbol;Acc:MGI:2443487]	328162
ENSMUSG00000094942	0.548229	1.82636e-16	3.24776e-15	584.319	619.538	617.722	898.17	884.237	880.228	607.193	887.545	Gm3604	13	protein_coding	predicted gene 3604 [Source:MGI Symbol;Acc:MGI:3781781]	100041979
ENSMUSG00000117899	0.54694	0.0161932	0.0438014	51.1279	57.5584	40.9475	73.5228	73.4448	72.3906	49.8779	73.1194	Gm50218	17	lncRNA	predicted gene, 50218 [Source:MGI Symbol;Acc:MGI:6303012]	NA
ENSMUSG00000088990	0.546932	0.392397	0.552528	9.39084	6.2791	1.16993	9.93551	7.73103	7.34397	5.61329	8.33684	Gm22767	4	scaRNA	predicted gene, 22767 [Source:MGI Symbol;Acc:MGI:5452544]	115490051
ENSMUSG00000073437	0.546455	0.0266751	0.0672305	46.9542	43.9537	76.0454	86.4389	77.3103	78.6854	55.6511	80.8116	D330041H03Rik	17	lncRNA	RIKEN cDNA D330041H03 gene [Source:MGI Symbol;Acc:MGI:3603827]	654822
ENSMUSG00000031543	0.54576	0.0228265	0.0587818	49.0411	37.6746	64.3461	79.4841	68.6129	71.3415	50.3539	73.1461	Ank1	8	protein_coding	ankyrin 1, erythroid [Source:MGI Symbol;Acc:MGI:88024]	11733
ENSMUSG00000107344	0.545432	0.00138539	0.0049159	123.124	137.094	108.803	162.942	182.646	194.091	123.007	179.893	Gm2559	15	processed_pseudogene	predicted gene 2559 [Source:MGI Symbol;Acc:MGI:3780727]	NA
ENSMUSG00000028536	0.545265	0.101158	0.200404	31.3028	31.3955	49.137	63.5872	44.4534	54.5552	37.2784	54.1986	2610528J11Rik	4	protein_coding	RIKEN cDNA 2610528J11 gene [Source:MGI Symbol;Acc:MGI:1913701]	66451
ENSMUSG00000055003	0.545201	0.084577	0.173639	29.216	37.6746	26.9084	49.6775	44.4534	43.0147	31.2663	45.7152	Lrtm2	6	protein_coding	leucine-rich repeats and transmembrane domains 2 [Source:MGI Symbol;Acc:MGI:2141485]	211187
ENSMUSG00000109695	0.545194	0.265598	0.419332	8.34742	10.4652	15.2091	19.871	9.66379	19.9336	11.3406	16.4895	Gm31166	19	transcribed_processed_pseudogene	predicted gene, 31166 [Source:MGI Symbol;Acc:MGI:5590325]	NA
ENSMUSG00000107230	0.545151	0.0846611	0.173706	21.912	21.9768	21.0587	42.7227	32.8569	18.8845	21.6492	31.488	Gm19265	6	lncRNA	predicted gene, 19265 [Source:MGI Symbol;Acc:MGI:5011450]	NA
ENSMUSG00000079534	0.545086	0.635037	0.760775	7.30399	10.4652	0	0	13.5293	12.5897	5.92305	8.70633	Pwwp4c	X	protein_coding	PWWP domain containing 4C [Source:MGI Symbol;Acc:MGI:3645126]	434797
ENSMUSG00000003341	0.545043	0.0149981	0.0409593	53.2148	66.977	40.9475	71.5357	88.9069	75.538	53.7131	78.6602	Atp8b3	10	protein_coding	ATPase, class I, type 8B, member 3 [Source:MGI Symbol;Acc:MGI:1914581]	67331
ENSMUSG00000006720	0.544853	9.57403e-18	1.87659e-16	756.485	679.189	656.33	1020.38	984.74	1051.24	697.335	1018.78	Zfp184	13	protein_coding	zinc finger protein 184 (Kruppel-like) [Source:MGI Symbol;Acc:MGI:1922244]	193452
ENSMUSG00000036602	0.544771	0.135598	0.251622	12.5211	12.5582	16.379	17.8839	19.3276	23.0811	13.8194	20.0975	Alx1	10	protein_coding	ALX homeobox 1 [Source:MGI Symbol;Acc:MGI:104621]	216285
ENSMUSG00000090561	0.544454	0.458639	0.614678	3.13028	8.37213	0	1.9871	4.8319	10.4914	3.83414	5.77013	Gm17207	5	lncRNA	predicted gene 17207 [Source:MGI Symbol;Acc:MGI:4938034]	NA
ENSMUSG00000101624	0.54416	0.30261	0.459566	4.17371	7.32561	12.8692	11.9226	11.5965	11.5405	8.12285	11.6866	Gm28882	1	processed_pseudogene	predicted gene 28882 [Source:MGI Symbol;Acc:MGI:5579588]	NA
ENSMUSG00000074832	0.544093	1.12524e-17	2.197e-16	715.791	678.142	686.748	1078	1010.83	944.225	693.561	1011.02	Zfp998	13	protein_coding	zinc finger protein 998 [Source:MGI Symbol;Acc:MGI:1924053]	76803
ENSMUSG00000031090	0.544002	2.48787e-06	1.44159e-05	291.116	318.141	224.626	382.517	424.24	412.312	277.961	406.356	Nadsyn1	7	protein_coding	NAD synthetase 1 [Source:MGI Symbol;Acc:MGI:1926164]	78914
ENSMUSG00000015083	0.543955	0.000316829	0.00128299	93.9084	97.326	98.274	138.104	139.159	144.781	96.5028	140.681	C8g	2	protein_coding	complement component 8, gamma polypeptide [Source:MGI Symbol;Acc:MGI:88237]	69379
ENSMUSG00000104682	0.543797	0.018163	0.0483708	47.9976	26.1629	42.1174	63.5872	55.0836	50.3587	38.7593	56.3432	Gm42636	5	TEC	predicted gene 42636 [Source:MGI Symbol;Acc:MGI:5662773]	NA
ENSMUSG00000092269	0.543696	0.310086	0.468235	8.34742	6.2791	11.6993	15.8968	9.66379	12.5897	8.77527	12.7168	Gm9577	17	processed_pseudogene	predicted gene 9577 [Source:MGI Symbol;Acc:MGI:3779986]	NA
ENSMUSG00000050619	0.543555	1.97747e-19	4.43279e-18	736.659	680.235	657.5	1020.38	979.908	1027.11	691.465	1009.13	Zscan29	2	protein_coding	zinc finger SCAN domains 29 [Source:MGI Symbol;Acc:MGI:2139317]	99334
ENSMUSG00000096988	0.543191	0.255902	0.407314	10.4343	7.32561	4.67972	13.9097	9.66379	9.44225	7.47987	11.0053	A930029G22Rik	17	lncRNA	RIKEN cDNA A930029G22 gene [Source:MGI Symbol;Acc:MGI:3605039]	NA
ENSMUSG00000041000	0.542922	0.0202556	0.0531542	30.2594	49.1863	25.7384	66.5679	42.5207	45.113	35.0614	51.4005	Trim62	4	protein_coding	tripartite motif-containing 62 [Source:MGI Symbol;Acc:MGI:1914775]	67525
ENSMUSG00000050751	0.54288	7.43135e-05	0.000339907	89.7347	102.559	115.823	146.052	163.318	137.437	102.705	148.936	Pgbd5	8	protein_coding	piggyBac transposable element derived 5 [Source:MGI Symbol;Acc:MGI:2429955]	209966
ENSMUSG00000042500	0.542788	0.0858529	0.175721	28.1725	12.5582	29.2482	27.8194	32.8569	40.9164	23.3263	33.8642	Ago4	4	protein_coding	argonaute RISC catalytic subunit 4 [Source:MGI Symbol;Acc:MGI:1924100]	76850
ENSMUSG00000097930	0.542662	4.80061e-06	2.65266e-05	188.86	182.094	180.169	275.214	270.586	257.039	183.708	267.613	C330002G04Rik	19	lncRNA	RIKEN cDNA C330002G04 gene [Source:MGI Symbol;Acc:MGI:1924860]	NA
ENSMUSG00000083107	0.542448	0.0309122	0.0761882	56.3451	41.8606	42.1174	67.5614	61.8483	75.538	46.7744	68.3159	Gm5303	6	processed_pseudogene	predicted gene 5303 [Source:MGI Symbol;Acc:MGI:3647388]	NA
ENSMUSG00000071661	0.542338	7.44904e-09	6.14546e-08	322.419	335.932	325.24	468.956	445.501	519.324	327.864	477.927	Zbtb3	19	protein_coding	zinc finger and BTB domain containing 3 [Source:MGI Symbol;Acc:MGI:1922541]	75291
ENSMUSG00000055733	0.542338	4.71558e-05	0.0002233	110.603	136.047	135.712	194.736	202.94	157.371	127.454	185.015	Nap1l3	X	protein_coding	nucleosome assembly protein 1-like 3 [Source:MGI Symbol;Acc:MGI:1859565]	54561
ENSMUSG00000020216	0.54227	0.294026	0.450609	12.5211	8.37213	5.84964	9.93551	11.5965	17.8354	8.9143	13.1225	Jsrp1	10	protein_coding	junctional sarcoplasmic reticulum protein 1 [Source:MGI Symbol;Acc:MGI:1916700]	71912
ENSMUSG00000109118	0.542179	0.396492	0.557125	6.26056	7.32561	4.67972	4.96775	18.3612	3.14742	6.08863	8.82546	Gm32031	7	lncRNA	predicted gene, 32031 [Source:MGI Symbol;Acc:MGI:5591190]	102634450
ENSMUSG00000107994	0.542112	0.0414062	0.0970661	20.8685	31.3955	17.5489	40.7356	23.1931	38.8181	23.271	34.2489	D830050J10Rik	6	lncRNA	RIKEN cDNA D830050J10 gene [Source:MGI Symbol;Acc:MGI:2444203]	NA
ENSMUSG00000110630	0.542069	0.0660743	0.142217	26.0857	17.7908	38.6076	29.8065	49.2853	39.8673	27.4947	39.653	K230015D01Rik	8	lncRNA	RIKEN cDNA K230015D01 gene [Source:MGI Symbol;Acc:MGI:3642019]	NA
ENSMUSG00000111530	0.541989	0.382446	0.542539	10.4343	4.18606	11.6993	15.8968	9.66379	12.5897	8.77321	12.7168	Gm9487	9	processed_pseudogene	predicted gene 9487 [Source:MGI Symbol;Acc:MGI:3779897]	NA
ENSMUSG00000028763	0.541916	0.000234153	0.000974466	11600.8	11977.4	10073.1	14174	14758.5	20062.7	11217.1	16331.7	Hspg2	4	protein_coding	perlecan (heparan sulfate proteoglycan 2) [Source:MGI Symbol;Acc:MGI:96257]	15530
ENSMUSG00000002475	0.541747	0.0156007	0.0424209	39.6502	48.1397	44.4573	60.6066	63.781	68.194	44.0824	64.1939	Abhd3	18	protein_coding	abhydrolase domain containing 3 [Source:MGI Symbol;Acc:MGI:2147183]	106861
ENSMUSG00000061898	0.541687	1.53997e-27	5.4481e-26	1078.9	943.958	923.074	1442.64	1426.38	1424.73	981.978	1431.25	Rbak	5	protein_coding	RB-associated KRAB zinc finger [Source:MGI Symbol;Acc:MGI:1927369]	57782
ENSMUSG00000118245	0.541512	0.424123	0.582492	4.17371	8.37213	4.67972	11.9226	3.86552	9.44225	5.74185	8.41013	Gm30082	19	lncRNA	predicted gene, 30082 [Source:MGI Symbol;Acc:MGI:5589241]	102631855
ENSMUSG00000058706	0.54139	2.82221e-40	1.78651e-38	1755.04	1787.45	1849.66	2633.9	2694.26	2512.69	1797.38	2613.62	0610030E20Rik	6	protein_coding	RIKEN cDNA 0610030E20 gene [Source:MGI Symbol;Acc:MGI:1915614]	68364
ENSMUSG00000114887	0.541379	0.161374	0.287735	12.5211	14.6512	16.379	11.9226	25.1259	26.2285	14.5171	21.0923	Gm48894	13	processed_pseudogene	predicted gene, 48894 [Source:MGI Symbol;Acc:MGI:6098658]	NA
ENSMUSG00000028373	0.541363	0.51562	0.666374	0	6.2791	1.16993	4.96775	3.86552	2.09828	2.48301	3.64385	Astn2	4	protein_coding	astrotactin 2 [Source:MGI Symbol;Acc:MGI:1889277]	56079
ENSMUSG00000006464	0.541287	7.34937e-11	7.72144e-10	353.722	336.978	386.076	443.124	578.861	542.405	358.925	521.463	Bbs1	19	protein_coding	Bardet-Biedl syndrome 1 (human) [Source:MGI Symbol;Acc:MGI:1277215]	52028
ENSMUSG00000021120	0.541068	1.97911e-07	1.3611e-06	243.118	277.327	252.705	352.711	384.619	388.181	257.717	375.17	Pigh	12	protein_coding	phosphatidylinositol glycan anchor biosynthesis, class H [Source:MGI Symbol;Acc:MGI:99463]	110417
ENSMUSG00000022711	0.541052	2.15878e-36	1.15575e-34	1596.44	1677.57	1641.41	2285.17	2400.49	2467.58	1638.47	2384.41	Pmm2	16	protein_coding	phosphomannomutase 2 [Source:MGI Symbol;Acc:MGI:1859214]	54128
ENSMUSG00000113477	0.54097	0.0601421	0.131794	20.8685	42.9072	32.758	40.7356	48.319	51.4078	32.1779	46.8208	Gm45965	13	processed_pseudogene	predicted gene, 45965 [Source:MGI Symbol;Acc:MGI:5825602]	NA
ENSMUSG00000057594	0.54087	1.55359e-10	1.57155e-09	325.549	377.792	352.149	515.653	495.752	524.57	351.83	511.992	Arl16	11	protein_coding	ADP-ribosylation factor-like 16 [Source:MGI Symbol;Acc:MGI:1917567]	70317
ENSMUSG00000040152	0.540838	5.0444e-12	5.94867e-11	785.701	1001.52	878.616	1308.51	1321.04	1248.48	888.611	1292.67	Thbs1	2	protein_coding	thrombospondin 1 [Source:MGI Symbol;Acc:MGI:98737]	21825
ENSMUSG00000085501	0.540731	0.206429	0.347016	15.6514	11.5117	14.0391	19.871	24.1595	15.7371	13.7341	19.9225	Gm11772	11	lncRNA	predicted gene 11772 [Source:MGI Symbol;Acc:MGI:3649468]	NA
ENSMUSG00000036430	0.540295	4.34623e-27	1.48792e-25	1069.51	1053.84	1038.9	1597.63	1541.37	1459.35	1054.08	1532.79	Tbcc	17	protein_coding	tubulin-specific chaperone C [Source:MGI Symbol;Acc:MGI:1919976]	72726
ENSMUSG00000031325	0.539804	0.0833417	0.171541	33.3897	25.1164	11.6993	45.7033	27.0586	30.425	23.4018	34.3957	4930519F16Rik	X	transcribed_unitary_pseudogene	RIKEN cDNA 4930519F16 gene [Source:MGI Symbol;Acc:MGI:1922356]	75106
ENSMUSG00000038150	0.539718	5.84324e-27	1.98355e-25	1253.16	1285.12	1215.56	1873.84	1814.86	1769.9	1251.28	1819.53	Ormdl3	11	protein_coding	ORM1-like 3 (S. cerevisiae) [Source:MGI Symbol;Acc:MGI:1913862]	66612
ENSMUSG00000020621	0.539484	1.03729e-07	7.49483e-07	261.9	285.699	189.528	331.846	370.123	374.543	245.709	358.837	Rdh14	12	protein_coding	retinol dehydrogenase 14 (all-trans and 9-cis) [Source:MGI Symbol;Acc:MGI:1920402]	105014
ENSMUSG00000034648	0.539272	0.0105581	0.0300573	50.0845	43.9537	42.1174	75.5099	63.781	58.7518	45.3852	66.0142	Lrrn1	6	protein_coding	leucine rich repeat protein 1, neuronal [Source:MGI Symbol;Acc:MGI:106038]	16979
ENSMUSG00000097792	0.538687	0.0443249	0.102417	33.3897	33.4885	24.5685	34.7743	46.3862	52.457	30.4822	44.5391	Gm27042	19	lncRNA	predicted gene, 27042 [Source:MGI Symbol;Acc:MGI:5504157]	NA
ENSMUSG00000085776	0.538468	0.56541	NA	3.13028	2.09303	2.33986	6.95486	1.93276	2.09828	2.52106	3.66196	5430402O13Rik	6	lncRNA	RIKEN cDNA 5430402O13 gene [Source:MGI Symbol;Acc:MGI:1918631]	73183
ENSMUSG00000071362	0.538265	0.0371321	0.0886783	40.6937	35.5815	54.9867	74.5163	48.319	67.1449	43.754	63.3267	Gm10330	12	processed_pseudogene	predicted gene 10330 [Source:MGI Symbol;Acc:MGI:3642221]	NA
ENSMUSG00000061992	0.537996	0.167944	0.297127	20.8685	15.6977	12.8692	21.8581	26.0922	24.1302	16.4785	24.0269	Gm4953	1	processed_pseudogene	predicted pseudogene 4953 [Source:MGI Symbol;Acc:MGI:3647627]	NA
ENSMUSG00000031486	0.537896	5.11427e-07	3.31243e-06	201.381	185.233	222.286	338.801	274.452	268.58	202.967	293.944	Adgra2	8	protein_coding	adhesion G protein-coupled receptor A2 [Source:MGI Symbol;Acc:MGI:1925810]	78560
ENSMUSG00000025902	0.537843	0.119851	0.228683	14.608	10.4652	21.0587	13.9097	21.2603	31.4742	15.3773	22.2147	Sox17	1	protein_coding	SRY (sex determining region Y)-box 17 [Source:MGI Symbol;Acc:MGI:107543]	20671
ENSMUSG00000052430	0.53777	0.0136103	0.0376443	62.6056	62.791	60.8363	75.5099	100.503	94.4225	62.0776	90.1453	Bmpr1b	3	protein_coding	bone morphogenetic protein receptor, type 1B [Source:MGI Symbol;Acc:MGI:107191]	12167
ENSMUSG00000093445	0.537652	0.329662	0.488225	6.26056	6.2791	18.7189	19.871	17.3948	7.34397	10.4195	14.8699	Lrch4	5	protein_coding	leucine-rich repeats and calponin homology (CH) domain containing 4 [Source:MGI Symbol;Acc:MGI:1917193]	231798
ENSMUSG00000106641	0.537532	0.116807	0.224192	27.1291	16.7443	21.0587	27.8194	30.9241	35.6707	21.644	31.4714	Gm43534	3	TEC	predicted gene 43534 [Source:MGI Symbol;Acc:MGI:5663671]	NA
ENSMUSG00000051074	0.537191	0.248965	0.398636	8.34742	14.6512	7.01957	9.93551	23.1931	10.4914	10.0061	14.54	4930579K19Rik	9	lncRNA	RIKEN cDNA 4930579K19 gene [Source:MGI Symbol;Acc:MGI:1923131]	75881
ENSMUSG00000113626	0.537062	3.88053e-05	0.000185723	160.688	235.466	256.214	339.794	275.418	329.43	217.456	314.881	Gm7240	13	transcribed_processed_pseudogene	predicted gene 7240 [Source:MGI Symbol;Acc:MGI:3643235]	NA
ENSMUSG00000024168	0.536963	0.232893	0.379852	22.9554	14.6512	8.1895	32.7872	18.3612	15.7371	15.2654	22.2952	Tmem204	17	protein_coding	transmembrane protein 204 [Source:MGI Symbol;Acc:MGI:3039635]	407831
ENSMUSG00000022218	0.53654	4.23309e-54	4.46137e-52	2698.3	2851.76	2805.49	4059.65	4084.88	3972.04	2785.18	4038.86	Tgm1	14	protein_coding	transglutaminase 1, K polypeptide [Source:MGI Symbol;Acc:MGI:98730]	21816
ENSMUSG00000020656	0.536393	4.71629e-17	8.82331e-16	618.752	623.724	618.892	870.35	882.304	948.422	620.456	900.359	Grhl1	12	protein_coding	grainyhead like transcription factor 1 [Source:MGI Symbol;Acc:MGI:2182540]	195733
ENSMUSG00000080824	0.53622	0.0108737	0.0308508	50.0845	51.2793	64.3461	73.5228	83.1086	82.882	55.2366	79.8378	Gm9001	6	processed_pseudogene	predicted gene 9001 [Source:MGI Symbol;Acc:MGI:3647168]	NA
ENSMUSG00000101856	0.53618	0.013117	0.0364168	42.7805	45.0002	35.0979	70.5421	66.6802	40.9164	40.9595	59.3796	1700096K18Rik	5	lncRNA	RIKEN cDNA 1700096K18 gene [Source:MGI Symbol;Acc:MGI:1920821]	73571
ENSMUSG00000072258	0.536061	3.77562e-22	9.93506e-21	940.128	1025.59	1054.11	1397.93	1385.79	1594.69	1006.61	1459.47	Taf1a	1	protein_coding	TATA-box binding protein associated factor, RNA polymerase I, A [Source:MGI Symbol;Acc:MGI:109578]	21339
ENSMUSG00000008129	0.535955	6.06898e-07	3.88083e-06	218.076	253.257	252.705	361.652	344.031	343.069	241.346	349.584	Brme1	8	protein_coding	break repair meiotic recombinase recruitment factor 1 [Source:MGI Symbol;Acc:MGI:1921916]	74666
ENSMUSG00000027737	0.535871	8.10492e-17	1.49134e-15	1774.87	2034.43	2096.51	2840.56	2866.28	2851.56	1968.6	2852.8	Slc7a11	3	protein_coding	solute carrier family 7 (cationic amino acid transporter, y+ system), member 11 [Source:MGI Symbol;Acc:MGI:1347355]	26570
ENSMUSG00000063506	0.535575	0.0232454	0.0597001	58.4319	42.9072	40.9475	84.4518	50.2517	72.3906	47.4289	69.0314	Arhgap22	14	protein_coding	Rho GTPase activating protein 22 [Source:MGI Symbol;Acc:MGI:2443418]	239027
ENSMUSG00000038742	0.535359	1.05971e-05	5.55374e-05	138.776	167.443	157.94	257.33	200.04	215.074	154.72	224.148	Angptl6	9	protein_coding	angiopoietin-like 6 [Source:MGI Symbol;Acc:MGI:1917976]	70726
ENSMUSG00000087165	0.535328	0.0131496	0.0364754	67.8228	53.3723	40.9475	63.5872	73.4448	99.6682	54.0475	78.9001	2010001A14Rik	11	lncRNA	RIKEN cDNA 2010001A14 gene [Source:MGI Symbol;Acc:MGI:1923766]	76516
ENSMUSG00000019768	0.534838	0.283183	0.438666	6.26056	6.2791	4.67972	9.93551	3.86552	11.5405	5.73979	8.44718	Esr1	10	protein_coding	estrogen receptor 1 (alpha) [Source:MGI Symbol;Acc:MGI:1352467]	13982
ENSMUSG00000028669	0.5348	6.18803e-51	5.90355e-49	2277.8	2191.4	2227.54	3199.23	3346.57	3153.71	2232.25	3233.17	Pithd1	4	protein_coding	PITH (C-terminal proteasome-interacting domain of thioredoxin-like) domain containing 1 [Source:MGI Symbol;Acc:MGI:1913443]	66193
ENSMUSG00000031189	0.534668	0.415819	0.574383	4.17371	2.09303	9.35943	5.9613	3.86552	12.5897	5.20872	7.47216	Aff2	X	protein_coding	AF4/FMR2 family, member 2 [Source:MGI Symbol;Acc:MGI:1202294]	14266
ENSMUSG00000067545	0.534607	0.476369	0.631248	0	3.13955	8.1895	4.96775	7.73103	3.14742	3.77635	5.28207	Olfr1419	19	protein_coding	olfactory receptor 1419 [Source:MGI Symbol;Acc:MGI:3031253]	257938
ENSMUSG00000050211	0.534495	0.00028392	0.00116188	164.861	135.001	141.561	207.652	205.839	226.614	147.141	213.368	Pla2g4e	2	protein_coding	phospholipase A2, group IVE [Source:MGI Symbol;Acc:MGI:1919144]	329502
ENSMUSG00000058152	0.534363	0.23421	0.381515	8.34742	14.6512	11.6993	25.8323	7.73103	16.7862	11.566	16.7832	Chsy3	18	protein_coding	chondroitin sulfate synthase 3 [Source:MGI Symbol;Acc:MGI:1926173]	78923
ENSMUSG00000045211	0.53404	7.32322e-07	4.61831e-06	244.162	272.094	271.423	361.652	359.493	419.656	262.56	380.267	Nudt18	14	protein_coding	nudix (nucleoside diphosphate linked moiety X)-type motif 18 [Source:MGI Symbol;Acc:MGI:2385853]	213484
ENSMUSG00000106519	0.534024	0.200639	0.339858	20.8685	15.6977	9.35943	12.9162	30.9241	23.0811	15.3086	22.3071	Gm38509	3	lncRNA	predicted gene, 38509 [Source:MGI Symbol;Acc:MGI:5621394]	102638436
ENSMUSG00000079432	0.533857	0.354962	0.514771	4.17371	6.2791	4.67972	11.9226	7.73103	2.09828	5.04417	7.25064	Gm15023	X	protein_coding	predicted gene 15023 [Source:MGI Symbol;Acc:MGI:3805552]	100040635
ENSMUSG00000110103	0.533683	0.29817	0.455261	16.6948	13.6047	2.33986	15.8968	19.3276	12.5897	10.8798	15.938	Zscan4-ps1	7	protein_coding	zinc finger and SCAN domain containing 4, pseudogene 1 [Source:MGI Symbol;Acc:MGI:3645953]	NA
ENSMUSG00000054423	0.533546	0.05763	0.127315	45.9108	25.1164	30.4181	67.5614	39.6215	39.8673	33.8151	49.0168	Cadps	14	protein_coding	Ca2+-dependent secretion activator [Source:MGI Symbol;Acc:MGI:1350922]	27062
ENSMUSG00000053158	0.533061	0.0538558	0.120524	33.3897	40.8141	30.4181	55.6388	57.9827	37.769	34.874	50.4635	Fes	7	protein_coding	feline sarcoma oncogene [Source:MGI Symbol;Acc:MGI:95514]	14159
ENSMUSG00000019852	0.532803	8.72052e-07	5.42808e-06	256.683	226.047	174.319	282.168	306.342	367.199	219.017	318.57	Arfgef3	10	protein_coding	ARFGEF family member 3 [Source:MGI Symbol;Acc:MGI:106387]	215821
ENSMUSG00000116007	0.532676	0.0625131	0.13588	25.0422	29.3025	30.4181	43.7162	34.7896	44.0638	28.2543	40.8566	Gm4116	16	processed_pseudogene	predicted gene 4116 [Source:MGI Symbol;Acc:MGI:3782292]	NA
ENSMUSG00000030203	0.532216	6.30441e-45	4.7531e-43	2030.51	1990.47	1890.6	2958.79	2848.89	2745.6	1970.53	2851.09	Dusp16	6	protein_coding	dual specificity phosphatase 16 [Source:MGI Symbol;Acc:MGI:1917936]	70686
ENSMUSG00000001911	0.531979	0.0194606	0.051344	50.0845	75.3492	49.137	96.3744	84.075	72.3906	58.1902	84.28	Nfix	8	protein_coding	nuclear factor I/X [Source:MGI Symbol;Acc:MGI:97311]	18032
ENSMUSG00000020032	0.531935	1.13579e-14	1.73076e-13	492.498	507.56	486.69	760.066	678.398	712.366	495.583	716.943	Nuak1	10	protein_coding	NUAK family, SNF1-like kinase, 1 [Source:MGI Symbol;Acc:MGI:1925226]	77976
ENSMUSG00000022515	0.531624	1.07057e-24	3.2213e-23	912.999	892.678	817.78	1279.69	1264.99	1252.67	874.486	1265.79	Anks3	16	protein_coding	ankyrin repeat and sterile alpha motif domain containing 3 [Source:MGI Symbol;Acc:MGI:1919865]	72615
ENSMUSG00000091586	0.531441	4.63803e-06	2.56564e-05	169.035	198.838	188.359	247.394	298.611	257.039	185.411	267.681	Cyp4f17	17	protein_coding	cytochrome P450, family 4, subfamily f, polypeptide 17 [Source:MGI Symbol;Acc:MGI:3646233]	208285
ENSMUSG00000031487	0.53139	3.79392e-41	2.49581e-39	1692.44	1716.29	1709.27	2548.46	2409.18	2439.25	1706	2465.63	Brf2	8	protein_coding	BRF2, RNA polymerase III transcription initiation factor 50kDa subunit [Source:MGI Symbol;Acc:MGI:1913903]	66653
ENSMUSG00000072623	0.53125	0.105011	0.206151	33.3897	29.3025	30.4181	47.6904	36.7224	50.3587	31.0368	44.9238	Zfp9	6	protein_coding	zinc finger protein 9 [Source:MGI Symbol;Acc:MGI:99210]	22750
ENSMUSG00000037437	0.530945	0.310637	0.46868	4.17371	10.4652	14.0391	20.8646	9.66379	10.4914	9.55934	13.6732	Adam32	8	protein_coding	a disintegrin and metallopeptidase domain 32 [Source:MGI Symbol;Acc:MGI:2653822]	353188
ENSMUSG00000030669	0.530841	1.02991e-10	1.06264e-09	424.675	406.048	450.423	585.201	641.676	622.14	427.049	616.339	Calca	7	protein_coding	calcitonin/calcitonin-related polypeptide, alpha [Source:MGI Symbol;Acc:MGI:2151253]	12310
ENSMUSG00000108446	0.530417	0.00228858	0.0077427	98.0821	86.8608	71.3657	131.149	124.663	115.405	85.4362	123.739	Gm44997	7	lncRNA	predicted gene 44997 [Source:MGI Symbol;Acc:MGI:5753573]	NA
ENSMUSG00000069835	0.530317	0.015592	0.042403	42.7805	42.9072	44.4573	59.613	77.3103	50.3587	43.3817	62.4273	Sat2	11	protein_coding	spermidine/spermine N1-acetyl transferase 2 [Source:MGI Symbol;Acc:MGI:1916465]	69215
ENSMUSG00000074576	0.530277	8.24361e-22	2.12476e-20	745.007	802.678	761.624	1084.96	1115.2	1136.22	769.769	1112.13	Mocs3	2	protein_coding	molybdenum cofactor synthesis 3 [Source:MGI Symbol;Acc:MGI:1916622]	69372
ENSMUSG00000085843	0.530217	0.0472663	0.108171	34.4331	35.5815	57.3265	61.6001	52.1845	69.2432	42.447	61.0093	Kank4os	4	lncRNA	KN motif and ankyrin repeat domains 4, opposite strand [Source:MGI Symbol;Acc:MGI:3026921]	399570
ENSMUSG00000017144	0.52971	1.84333e-44	1.37431e-42	1667.4	1677.57	1694.06	2401.41	2467.17	2403.58	1679.67	2424.05	Rnd3	2	protein_coding	Rho family GTPase 3 [Source:MGI Symbol;Acc:MGI:1921444]	74194
ENSMUSG00000085174	0.529588	0.36328	0.523617	5.21713	8.37213	5.84964	7.94841	8.69741	11.5405	6.47964	9.39545	Gm16206	3	lncRNA	predicted gene 16206 [Source:MGI Symbol;Acc:MGI:3801870]	NA
ENSMUSG00000053226	0.529224	0.0019324	0.00665056	76.1702	101.512	81.895	126.181	139.159	109.11	86.5257	124.817	Dand5	8	protein_coding	DAN domain family member 5, BMP antagonist [Source:MGI Symbol;Acc:MGI:1344365]	23863
ENSMUSG00000050473	0.529185	0.00956509	0.0275104	86.6044	58.6049	45.6272	105.316	95.6715	75.538	63.6122	92.1753	Slc35d3	10	protein_coding	solute carrier family 35, member D3 [Source:MGI Symbol;Acc:MGI:1923407]	76157
ENSMUSG00000117654	0.528961	0.102268	0.202205	23.9988	26.1629	17.5489	40.7356	28.025	29.3759	22.5702	32.7122	Gm50050	17	lncRNA	predicted gene, 50050 [Source:MGI Symbol;Acc:MGI:6275362]	NA
ENSMUSG00000085615	0.528795	0.000861843	0.00320611	100.169	77.4422	109.973	140.091	139.159	134.29	95.8615	137.846	A330035P11Rik	14	lncRNA	RIKEN cDNA A330035P11 gene [Source:MGI Symbol;Acc:MGI:2442610]	NA
ENSMUSG00000020599	0.528735	0.152572	0.275574	15.6514	16.7443	19.8888	16.8904	28.9914	29.3759	17.4282	25.0859	Rgs9	11	protein_coding	regulator of G-protein signaling 9 [Source:MGI Symbol;Acc:MGI:1338824]	19739
ENSMUSG00000032841	0.528467	4.10393e-08	3.11391e-07	354.765	350.583	318.221	499.756	518.946	458.474	341.19	492.392	Prr5l	2	protein_coding	proline rich 5 like [Source:MGI Symbol;Acc:MGI:1919696]	72446
ENSMUSG00000058099	0.528223	0.311352	0.469407	13.5646	10.4652	14.0391	13.9097	26.0922	14.6879	12.6896	18.23	Nfam1	15	protein_coding	Nfat activating molecule with ITAM motif 1 [Source:MGI Symbol;Acc:MGI:1921289]	74039
ENSMUSG00000073771	0.528153	1.30051e-22	3.52345e-21	1628.79	1441.05	1498.68	2230.52	2342.5	2013.3	1522.84	2195.44	Btbd19	4	protein_coding	BTB (POZ) domain containing 19 [Source:MGI Symbol;Acc:MGI:1925861]	78611
ENSMUSG00000048304	0.527854	0.2151	0.358303	4.17371	16.7443	14.0391	19.871	13.5293	16.7862	11.6524	16.7288	Slitrk3	3	protein_coding	SLIT and NTRK-like family, member 3 [Source:MGI Symbol;Acc:MGI:2679447]	386750
ENSMUSG00000020181	0.527844	0.000236561	0.000983268	134.602	90.0004	99.4439	146.052	133.36	189.894	108.015	156.435	Nav3	10	protein_coding	neuron navigator 3 [Source:MGI Symbol;Acc:MGI:2183703]	260315
ENSMUSG00000006586	0.527842	0.000331393	0.00133526	83.4742	82.6748	86.5747	110.284	114.999	139.536	84.2412	121.606	Runx1t1	4	protein_coding	RUNX1 translocation partner 1 [Source:MGI Symbol;Acc:MGI:104793]	12395
ENSMUSG00000034435	0.527455	0.000237185	0.000985661	88.6913	85.8143	81.895	136.116	104.369	130.093	85.4669	123.526	Tmem30b	12	protein_coding	transmembrane protein 30B [Source:MGI Symbol;Acc:MGI:2442082]	238257
ENSMUSG00000032514	0.526869	0.0772137	0.161409	22.9554	21.9768	49.137	46.6969	46.3862	40.9164	31.3564	44.6665	Ttc21a	9	protein_coding	tetratricopeptide repeat domain 21A [Source:MGI Symbol;Acc:MGI:1921302]	74052
ENSMUSG00000024837	0.526849	3.70837e-08	2.8287e-07	350.591	343.257	370.867	532.543	531.508	467.916	354.905	510.656	Dmrt1	19	protein_coding	doublesex and mab-3 related transcription factor 1 [Source:MGI Symbol;Acc:MGI:1354733]	50796
ENSMUSG00000056144	0.526819	0.000156389	0.000673681	153.384	128.721	133.372	200.697	220.334	177.305	138.492	199.445	Trim34a	7	protein_coding	tripartite motif-containing 34A [Source:MGI Symbol;Acc:MGI:2137359]	94094
ENSMUSG00000104344	0.526798	0.0324335	0.0791761	39.6502	38.7211	56.1566	57.6259	57.9827	77.6363	44.8426	64.415	Gm38077	9	TEC	predicted gene, 38077 [Source:MGI Symbol;Acc:MGI:5611305]	NA
ENSMUSG00000025838	0.526756	0.457864	0.614044	6.26056	6.2791	1.16993	9.93551	3.86552	6.29484	4.56986	6.69862	Pramel6	2	protein_coding	PRAME like 6 [Source:MGI Symbol;Acc:MGI:2156390]	347711
ENSMUSG00000029231	0.526547	0.0299559	0.0741024	34.4331	54.4188	42.1174	67.5614	51.2181	70.2923	43.6565	63.024	Pdgfra	5	protein_coding	platelet derived growth factor receptor, alpha polypeptide [Source:MGI Symbol;Acc:MGI:97530]	18595
ENSMUSG00000049303	0.526547	0.145815	0.266163	18.7817	19.8838	32.758	34.7743	32.8569	34.6216	23.8078	34.0843	Syt12	19	protein_coding	synaptotagmin XII [Source:MGI Symbol;Acc:MGI:2159601]	171180
ENSMUSG00000039670	0.526489	0.0131414	0.0364627	57.3885	81.6283	71.3657	88.426	102.436	112.258	70.1275	101.04	Oxld1	11	protein_coding	oxidoreductase like domain containing 1 [Source:MGI Symbol;Acc:MGI:1913681]	66431
ENSMUSG00000031762	0.526326	2.41948e-40	1.54127e-38	2639.87	2696.87	2690.84	3638.38	3985.35	3937.42	2675.86	3853.72	Mt2	8	protein_coding	metallothionein 2 [Source:MGI Symbol;Acc:MGI:97172]	17750
ENSMUSG00000058669	0.526222	1.14463e-11	1.30472e-10	404.85	418.606	429.364	595.137	586.592	622.14	417.607	601.29	Nkx2-9	12	protein_coding	NK2 homeobox 9 [Source:MGI Symbol;Acc:MGI:1270158]	18094
ENSMUSG00000110277	0.525984	1.35248e-18	2.82129e-17	1001.69	925.12	906.695	1308.51	1376.12	1398.5	944.502	1361.04	Gm45871	18	protein_coding	predicted gene 45871 [Source:MGI Symbol;Acc:MGI:5804986]	108168395
ENSMUSG00000044199	0.52594	0.103152	0.203375	20.8685	38.7211	29.2482	24.8388	59.9155	43.0147	29.6126	42.5897	S1pr4	10	protein_coding	sphingosine-1-phosphate receptor 4 [Source:MGI Symbol;Acc:MGI:1333809]	13611
ENSMUSG00000031079	0.525849	0.00118803	0.00427282	91.8216	92.0934	79.5552	127.174	116.932	136.388	87.8234	126.831	Zfp300	X	protein_coding	zinc finger protein 300 [Source:MGI Symbol;Acc:MGI:3045326]	245368
ENSMUSG00000030996	0.525596	0.178024	0.31062	29.216	12.5582	23.3986	30.8001	39.6215	23.0811	21.7242	31.1676	Art1	7	protein_coding	ADP-ribosyltransferase 1 [Source:MGI Symbol;Acc:MGI:107511]	11870
ENSMUSG00000091148	0.525301	0.127986	0.240445	15.6514	30.349	22.2286	41.7291	26.0922	30.425	22.743	32.7488	Gm3182	14	protein_coding	predicted gene 3182 [Source:MGI Symbol;Acc:MGI:3781361]	100041177
ENSMUSG00000117862	0.524885	0.272062	0.426693	11.4777	13.6047	8.1895	18.8775	13.5293	15.7371	11.0906	16.048	Gm35781	19	processed_pseudogene	predicted gene, 35781 [Source:MGI Symbol;Acc:MGI:5594940]	NA
ENSMUSG00000115611	0.524744	0.103929	0.204546	39.6502	28.2559	25.7384	55.6388	40.5879	38.8181	31.2149	45.015	Gm4606	14	transcribed_processed_pseudogene	predicted gene 4606 [Source:MGI Symbol;Acc:MGI:3782789]	100043721
ENSMUSG00000052085	0.524396	0.163257	0.290494	16.6948	20.9303	18.7189	19.871	33.8233	27.2776	18.7813	26.9906	Dock8	19	protein_coding	dedicator of cytokinesis 8 [Source:MGI Symbol;Acc:MGI:1921396]	76088
ENSMUSG00000102101	0.524395	0.00418683	0.0132767	95.9953	59.6514	85.4048	118.233	119.831	108.061	80.3505	115.375	Zbtb11os1	16	lncRNA	zinc finger and BTB domain containing 11, opposite strand 1 [Source:MGI Symbol;Acc:MGI:1913641]	66391
ENSMUSG00000017718	0.524176	0.0455868	0.104852	64.6925	33.4885	47.9671	74.5163	69.5793	66.0958	48.716	70.0638	Afmid	11	protein_coding	arylformamidase [Source:MGI Symbol;Acc:MGI:2448704]	71562
ENSMUSG00000100594	0.5241	0.0247219	0.0629633	62.6056	57.5584	52.6468	69.5486	102.436	76.5872	57.6036	82.8573	2810414N06Rik	1	lncRNA	RIKEN cDNA 2810414N06 gene [Source:MGI Symbol;Acc:MGI:1919065]	102640772
ENSMUSG00000055493	0.523964	0.0730023	0.154169	25.0422	31.3955	49.137	56.6324	56.05	37.769	35.1916	50.1505	Epm2a	10	protein_coding	epilepsy, progressive myoclonic epilepsy, type 2 gene alpha [Source:MGI Symbol;Acc:MGI:1341085]	13853
ENSMUSG00000070605	0.523926	2.32083e-27	8.12493e-26	2826.64	2741.87	2710.72	3875.84	3852.95	4179.77	2759.75	3969.52	Zfp992	4	protein_coding	zinc finger protein 992 [Source:MGI Symbol;Acc:MGI:3700963]	433791
ENSMUSG00000020930	0.523873	0.0161494	0.0436944	56.3451	77.4422	44.4573	74.5163	74.4112	109.11	59.4148	86.0127	Ccdc103	11	protein_coding	coiled-coil domain containing 103 [Source:MGI Symbol;Acc:MGI:1920543]	73293
ENSMUSG00000046160	0.523709	0.0399807	0.0942954	44.8674	42.9072	37.4377	95.3809	36.7224	48.2604	41.7374	60.1212	Olig1	16	protein_coding	oligodendrocyte transcription factor 1 [Source:MGI Symbol;Acc:MGI:1355334]	50914
ENSMUSG00000028480	0.523416	2.5965e-40	1.64882e-38	4194.58	4258.27	3914.58	5838.1	5984.79	5961.21	4122.48	5928.03	Glipr2	4	protein_coding	GLI pathogenesis-related 2 [Source:MGI Symbol;Acc:MGI:1917770]	384009
ENSMUSG00000028893	0.523407	1.31869e-126	4.65708e-124	10517.7	11028.2	10773.9	15578.9	15478.5	15396.1	10773.3	15484.5	Sesn2	4	protein_coding	sestrin 2 [Source:MGI Symbol;Acc:MGI:2651874]	230784
ENSMUSG00000092624	0.522975	0.460646	0.616605	5.21713	8.37213	2.33986	4.96775	7.73103	10.4914	5.30971	7.73006	Gm3654	7	transcribed_unprocessed_pseudogene	predicted gene 3654 [Source:MGI Symbol;Acc:MGI:3781830]	NA
ENSMUSG00000109117	0.522801	0.372425	0.532489	8.34742	4.18606	7.01957	5.9613	11.5965	10.4914	6.51768	9.34975	Gm18393	8	processed_pseudogene	predicted gene, 18393 [Source:MGI Symbol;Acc:MGI:5010578]	NA
ENSMUSG00000094157	0.52279	0.279128	0.434578	12.5211	19.8838	17.5489	26.8259	28.9914	15.7371	16.6513	23.8514	Gm7995	14	protein_coding	predicted gene 7995 [Source:MGI Symbol;Acc:MGI:3779776]	666233
ENSMUSG00000041849	0.522558	0.00044924	0.00177352	114.777	131.861	94.7642	161.949	141.091	189.894	113.801	164.311	Card6	15	protein_coding	caspase recruitment domain family, member 6 [Source:MGI Symbol;Acc:MGI:3032959]	239319
ENSMUSG00000098205	0.522429	0.330454	0.488793	14.608	11.5117	7.01957	17.8839	18.3612	11.5405	11.0464	15.9285	Gm9149	7	processed_pseudogene	predicted gene 9149 [Source:MGI Symbol;Acc:MGI:3646183]	NA
ENSMUSG00000102577	0.522402	0.26634	0.420174	13.5646	9.41864	10.5294	17.8839	12.5629	17.8354	11.1709	16.0941	Gm37969	6	TEC	predicted gene, 37969 [Source:MGI Symbol;Acc:MGI:5611197]	NA
ENSMUSG00000021260	0.522142	0.237805	0.385583	15.6514	19.8838	9.35943	28.813	21.2603	14.6879	14.9649	21.5871	Hhipl1	12	protein_coding	hedgehog interacting protein-like 1 [Source:MGI Symbol;Acc:MGI:1919265]	214305
ENSMUSG00000071078	0.522118	8.58949e-08	6.2761e-07	246.249	274.187	272.593	391.459	372.056	374.543	264.343	379.353	Nr2c2ap	8	protein_coding	nuclear receptor 2C2-associated protein [Source:MGI Symbol;Acc:MGI:1922942]	75692
ENSMUSG00000115276	0.521856	0.302437	0.459394	30.2594	14.6512	8.1895	20.8646	19.3276	36.7199	17.7	25.6373	9930017N22Rik	15	TEC	RIKEN cDNA 9930017N22 gene [Source:MGI Symbol;Acc:MGI:2443961]	NA
ENSMUSG00000079481	0.521619	0.0203055	0.0532643	82.4307	69.0701	44.4573	99.3551	86.9741	96.5208	65.3194	94.2833	Nhsl2	X	protein_coding	NHS-like 2 [Source:MGI Symbol;Acc:MGI:3645090]	100042480
ENSMUSG00000063626	0.521217	0.331841	0.490186	10.4343	6.2791	7.01957	13.9097	7.73103	12.5897	7.91098	11.4101	Unc5d	8	protein_coding	unc-5 netrin receptor D [Source:MGI Symbol;Acc:MGI:2389364]	210801
ENSMUSG00000047502	0.521187	0.42908	0.586849	7.30399	4.18606	8.1895	9.93551	7.73103	10.4914	6.55985	9.38598	Mroh7	4	protein_coding	maestro heat-like repeat family member 7 [Source:MGI Symbol;Acc:MGI:2685873]	381538
ENSMUSG00000102555	0.521182	0.019259	0.0508905	67.8228	43.9537	66.6859	67.5614	75.3776	113.307	59.4875	85.4153	6430511E19Rik	7	TEC	RIKEN cDNA 6430511E19 gene [Source:MGI Symbol;Acc:MGI:2443259]	NA
ENSMUSG00000044501	0.521111	6.42647e-09	5.34565e-08	428.848	409.188	336.939	607.059	499.618	584.371	391.659	563.683	Zfp758	17	protein_coding	zinc finger protein 758 [Source:MGI Symbol;Acc:MGI:2385044]	224598
ENSMUSG00000100680	0.520576	0.0147705	0.0404587	40.6937	57.5584	50.3069	67.5614	82.1422	62.9484	49.5197	70.884	1810044D09Rik	6	lncRNA	RIKEN cDNA 1810044D09 gene [Source:MGI Symbol;Acc:MGI:1917048]	69798
ENSMUSG00000059975	0.520561	6.97319e-28	2.49769e-26	1589.14	1584.43	1515.06	2358.69	2090.28	2281.88	1562.87	2243.62	Zfp74	7	protein_coding	zinc finger protein 74 [Source:MGI Symbol;Acc:MGI:107784]	72723
ENSMUSG00000066170	0.520271	0.0625009	0.135869	37.5634	40.8141	33.9279	53.6517	53.1508	54.5552	37.4351	53.7859	E230001N04Rik	17	lncRNA	RIKEN cDNA E230001N04 gene [Source:MGI Symbol;Acc:MGI:2443549]	NA
ENSMUSG00000023977	0.520121	9.4674e-47	7.65377e-45	4524.3	4735.49	4617.71	6468.02	6482.47	6954.74	4625.83	6635.08	Ubr2	17	protein_coding	ubiquitin protein ligase E3 component n-recognin 2 [Source:MGI Symbol;Acc:MGI:1861099]	224826
ENSMUSG00000025403	0.520058	2.2919e-130	8.7049e-128	19614.3	20547.3	20497.2	29316.7	28742	28919.5	20219.6	28992.8	Shmt2	10	protein_coding	serine hydroxymethyltransferase 2 (mitochondrial) [Source:MGI Symbol;Acc:MGI:1277989]	108037
ENSMUSG00000019997	0.519641	1.48191e-32	6.73381e-31	1244.81	1309.19	1315	1780.44	1913.43	1849.63	1289.67	1847.84	Ccn2	10	protein_coding	cellular communication network factor 2 [Source:MGI Symbol;Acc:MGI:95537]	14219
ENSMUSG00000047656	0.519551	0.00184899	0.00639632	73.0399	82.6748	90.0845	125.187	114.033	112.258	81.9331	117.159	Trpt1	19	protein_coding	tRNA phosphotransferase 1 [Source:MGI Symbol;Acc:MGI:1333115]	107328
ENSMUSG00000091415	0.519519	0.453738	0.610096	4.17371	7.32561	2.33986	8.94196	4.8319	6.29484	4.61306	6.68956	Ak9	10	protein_coding	adenylate kinase 9 [Source:MGI Symbol;Acc:MGI:2685080]	633979
ENSMUSG00000104965	0.518203	0.245178	0.39438	18.7817	6.2791	2.33986	11.9226	15.4621	12.5897	9.13355	13.3248	Gm43437	3	TEC	predicted gene 43437 [Source:MGI Symbol;Acc:MGI:5663574]	NA
ENSMUSG00000095724	0.518083	0.737376	0.835353	5.21713	0	9.35943	16.8904	3.86552	0	4.85885	6.91863	Eif1ad19	12	protein_coding	eukaryotic translation initiation factor 1A domain containing 19 [Source:MGI Symbol;Acc:MGI:5434674]	100861908
ENSMUSG00000046101	0.518003	0.21934	0.36358	27.1291	27.2094	15.2091	21.8581	27.0586	51.4078	23.1825	33.4415	Mcmdc2	1	protein_coding	minichromosome maintenance domain containing 2 [Source:MGI Symbol;Acc:MGI:3045334]	240697
ENSMUSG00000074997	0.516951	0.330324	0.488782	2.08685	12.5582	9.35943	11.9226	7.73103	14.6879	8.00149	11.4472	Pin1rt1	2	protein_coding	protein (peptidyl-prolyl cis/trans isomerase) NIMA-interacting 1, retrogene 1 [Source:MGI Symbol;Acc:MGI:3649546]	241593
ENSMUSG00000099250	0.516801	0.238161	0.386005	123.124	102.559	109.973	233.484	107.268	139.536	111.885	160.096	NA	NA	NA	NA
ENSMUSG00000064346	0.516636	0.395439	0.555879	8.34742	2.09303	1.16993	5.9613	7.73103	3.14742	3.87013	5.61325	mt-Tw	MT	Mt_tRNA	mitochondrially encoded tRNA tryptophan [Source:MGI Symbol;Acc:MGI:102471]	NA
ENSMUSG00000097812	0.516395	0.0127987	0.0356592	125.211	84.7678	135.712	137.11	157.52	199.336	115.23	164.655	Gm26812	8	lncRNA	predicted gene, 26812 [Source:MGI Symbol;Acc:MGI:5477306]	NA
ENSMUSG00000109580	0.51589	0.436895	NA	4.17371	8.37213	3.50979	10.9291	3.86552	8.39311	5.35187	7.72923	Gm8268	8	processed_pseudogene	predicted gene 8268 [Source:MGI Symbol;Acc:MGI:3648998]	NA
ENSMUSG00000086606	0.515867	0.218193	0.362006	14.608	19.8838	14.0391	14.9033	20.294	34.6216	16.177	23.2729	Gm13205	4	lncRNA	predicted gene 13205 [Source:MGI Symbol;Acc:MGI:3700976]	NA
ENSMUSG00000023960	0.515825	0.00011723	0.000517281	118.951	133.954	116.993	182.813	160.419	186.747	123.299	176.66	Enpp5	17	protein_coding	ectonucleotide pyrophosphatase/phosphodiesterase 5 [Source:MGI Symbol;Acc:MGI:1933830]	83965
ENSMUSG00000036534	0.515702	2.37758e-67	3.79847e-65	4418.91	4359.79	4458.6	6430.26	6152.94	6341	4412.43	6308.06	Slc38a7	8	protein_coding	solute carrier family 38, member 7 [Source:MGI Symbol;Acc:MGI:2679005]	234595
ENSMUSG00000066829	0.515572	1.26689e-06	7.71994e-06	233.728	236.513	232.816	352.711	296.678	356.707	234.352	335.365	Zfp810	9	protein_coding	zinc finger protein 810 [Source:MGI Symbol;Acc:MGI:2384563]	235050
ENSMUSG00000024885	0.515406	0.140272	0.258294	21.912	26.1629	14.0391	33.7807	23.1931	32.5233	20.7047	29.8324	Aldh3b1	19	protein_coding	aldehyde dehydrogenase 3 family, member B1 [Source:MGI Symbol;Acc:MGI:1914939]	67689
ENSMUSG00000071291	0.515142	7.15485e-07	4.51921e-06	214.946	192.559	231.646	298.065	307.309	306.349	213.05	303.907	Zfp58	13	protein_coding	zinc finger protein 58 [Source:MGI Symbol;Acc:MGI:99205]	238693
ENSMUSG00000091563	0.515026	0.000210818	0.000885917	126.255	151.745	132.202	213.613	215.503	156.322	136.734	195.146	Gm8108	14	protein_coding	predicted gene 8108 [Source:MGI Symbol;Acc:MGI:3779783]	623078
ENSMUSG00000107479	0.514019	0.337318	0.496285	12.5211	8.37213	14.0391	11.9226	26.0922	11.5405	11.6441	16.5185	2610300M13Rik	6	lncRNA	RIKEN cDNA 2610300M13 gene [Source:MGI Symbol;Acc:MGI:1919734]	72484
ENSMUSG00000029638	0.514017	0.0700746	0.149175	21.912	55.4654	30.4181	53.6517	49.2853	51.4078	35.9318	51.4483	Glcci1	6	protein_coding	glucocorticoid induced transcript 1 [Source:MGI Symbol;Acc:MGI:2179717]	170772
ENSMUSG00000027318	0.513947	0.105699	0.207319	36.5199	25.1164	23.3986	25.8323	57.9827	37.769	28.345	40.528	Adam33	2	protein_coding	a disintegrin and metallopeptidase domain 33 [Source:MGI Symbol;Acc:MGI:1341813]	110751
ENSMUSG00000086993	0.513842	0.255611	0.406916	10.4343	11.5117	9.35943	15.8968	21.2603	7.34397	10.4351	14.8337	Rsf1os2	7	lncRNA	remodeling and spacing factor 1, opposite strand 2 [Source:MGI Symbol;Acc:MGI:3642179]	102641859
ENSMUSG00000029828	0.51381	0.00949477	0.0273433	58.4319	54.4188	56.1566	71.5357	88.9069	80.7837	56.3358	80.4087	4921507P07Rik	6	protein_coding	RIKEN cDNA 4921507P07 gene [Source:MGI Symbol;Acc:MGI:1918071]	70821
ENSMUSG00000034839	0.513262	0.393298	0.553526	6.26056	2.09303	11.6993	1.9871	11.5965	14.6879	6.68429	9.42387	Larp6	9	protein_coding	La ribonucleoprotein domain family, member 6 [Source:MGI Symbol;Acc:MGI:1914807]	67557
ENSMUSG00000110588	0.513083	0.0156763	0.0426036	59.4753	45.0002	52.6468	71.5357	81.1758	71.3415	52.3741	74.6843	Gm45774	8	lncRNA	predicted gene 45774 [Source:MGI Symbol;Acc:MGI:5804889]	NA
ENSMUSG00000027222	0.51305	1.08935e-10	1.12052e-09	399.633	372.56	437.553	518.633	604.953	600.108	403.249	574.565	Pex16	2	protein_coding	peroxisomal biogenesis factor 16 [Source:MGI Symbol;Acc:MGI:1338829]	18633
ENSMUSG00000024247	0.512843	3.12015e-07	2.08597e-06	236.858	279.42	239.835	370.594	376.888	331.528	252.038	359.67	Pkdcc	17	protein_coding	protein kinase domain containing, cytoplasmic [Source:MGI Symbol;Acc:MGI:2147077]	106522
ENSMUSG00000031958	0.512703	0.000966403	0.00355189	111.647	116.163	120.503	157.975	176.847	161.567	116.104	165.463	Ldhd	8	protein_coding	lactate dehydrogenase D [Source:MGI Symbol;Acc:MGI:106428]	52815
ENSMUSG00000103037	0.512693	0.149433	0.271057	32.3462	31.3955	22.2286	25.8323	36.7224	60.8501	28.6568	41.1349	Pcdhgb1	18	protein_coding	protocadherin gamma subfamily B, 1 [Source:MGI Symbol;Acc:MGI:1935169]	93699
ENSMUSG00000008318	0.512526	2.21496e-06	1.29651e-05	247.292	225.001	256.214	365.627	346.93	325.233	242.836	345.93	Relt	7	protein_coding	RELT tumor necrosis factor receptor [Source:MGI Symbol;Acc:MGI:2443373]	320100
ENSMUSG00000099021	0.512311	0.241722	0.390269	124.168	102.559	109.973	233.484	107.268	139.536	112.233	160.096	NA	NA	NA	NA
ENSMUSG00000103837	0.512174	0.295727	0.452526	12.5211	16.7443	9.35943	14.9033	16.4284	24.1302	12.8749	18.4873	Gm37614	9	TEC	predicted gene, 37614 [Source:MGI Symbol;Acc:MGI:5610842]	NA
ENSMUSG00000097397	0.511841	0.194936	0.332886	20.8685	12.5582	12.8692	12.9162	25.1259	28.3268	15.432	22.1229	Gm16861	16	lncRNA	predicted gene, 16861 [Source:MGI Symbol;Acc:MGI:4439785]	100503704
ENSMUSG00000074178	0.511635	0.0435905	0.101109	34.4331	40.8141	32.758	56.6324	48.319	49.3095	36.0017	51.4203	Gm10638	8	lncRNA	predicted gene 10638 [Source:MGI Symbol;Acc:MGI:3704316]	NA
ENSMUSG00000044788	0.511633	0.000536103	0.00208375	118.951	147.559	138.052	192.749	183.612	200.386	134.854	192.249	Fads6	11	protein_coding	fatty acid desaturase domain family, member 6 [Source:MGI Symbol;Acc:MGI:3039592]	328035
ENSMUSG00000031066	0.511182	8.64412e-52	8.52971e-50	2505.27	2512.69	2406.54	3526.11	3506.02	3555.53	2474.83	3529.22	Usp11	X	protein_coding	ubiquitin specific peptidase 11 [Source:MGI Symbol;Acc:MGI:2384312]	236733
ENSMUSG00000062421	0.510483	1.99642e-29	7.74334e-28	1007.95	1090.47	1044.75	1502.25	1500.79	1474.04	1047.72	1492.36	Arf2	11	protein_coding	ADP-ribosylation factor 2 [Source:MGI Symbol;Acc:MGI:99595]	11841
ENSMUSG00000055541	0.510096	0.289708	0.445892	10.4343	8.37213	7.01957	13.9097	14.4957	8.39311	8.60866	12.2662	Lair1	7	protein_coding	leukocyte-associated Ig-like receptor 1 [Source:MGI Symbol;Acc:MGI:105492]	52855
ENSMUSG00000084856	0.510092	0.0431106	0.100221	31.3028	34.535	39.7776	53.6517	55.0836	40.9164	35.2051	49.8839	Gm11528	11	lncRNA	predicted gene 11528 [Source:MGI Symbol;Acc:MGI:3649788]	NA
ENSMUSG00000041741	0.510075	0.0784144	0.163286	35.4765	18.8373	33.9279	38.7485	42.5207	44.0638	29.4139	41.7777	Pde3a	6	protein_coding	phosphodiesterase 3A, cGMP inhibited [Source:MGI Symbol;Acc:MGI:1860764]	54611
ENSMUSG00000091477	0.509469	0.490943	0.644033	0	15.6977	4.67972	10.9291	7.73103	10.4914	6.79249	9.71716	Gm5799	14	protein_coding	predicted gene 5799 [Source:MGI Symbol;Acc:MGI:3646715]	108168155
ENSMUSG00000038296	0.509413	0.394623	0.555081	16.6948	2.09303	9.35943	15.8968	11.5965	12.5897	9.38243	13.361	Galnt18	7	protein_coding	polypeptide N-acetylgalactosaminyltransferase 18 [Source:MGI Symbol;Acc:MGI:2446239]	233733
ENSMUSG00000071796	0.509203	1.04599e-71	1.87998e-69	15308.1	14294.4	15137.7	21230.2	21167.6	21275.5	14913.4	21224.4	6820431F20Rik	8	transcribed_unprocessed_pseudogene	RIKEN cDNA 6820431F20 gene [Source:MGI Symbol;Acc:MGI:3694236]	547150
[truncated: 18,998 more rows]

## Sheet: T-vs-A
row	log2FoldChange	pvalue	padj	A_1	A_2	A_3	T_1	T_2	T_3	baseMean.ctrl	baseMean.treated	gene_name	seq_name	gene_biotype	description	entrezid
[truncated: 20,943 more rows]

[truncated: 10 more sheets: M-vs-A, CM-vs-A, TM-vs-A, CM-vs-C, TM-vs-T, CM-vs-TM, Venn C up, Venn C down, Venn T up, Venn T down]
