# Supplementary material for: Differential cell survival outcomes in response to diverse amino acid stress
Source: Life Sci Alliance. 2025 Sep 5;8(11):e202503324. doi: 10.26508/lsa.202503324 (PMC12413550; doi:10.26508/lsa.202503324)
Supplement: Supplementary file 8 [file LSA-2025-03324_SdataF1.8.xlsx]

## Sheet: matrix 131
20200103_QX6_MaTa_SA_collab_0h_1	20200103_QX6_MaTa_SA_collab_0h_2	20200103_QX6_MaTa_SA_collab_0h_3	20200103_QX6_MaTa_SA_collab_0h_4	20200103_QX6_MaTa_SA_collab_Arg_starv_1h_1	20200103_QX6_MaTa_SA_collab_Arg_starv_1h_2	20200103_QX6_MaTa_SA_collab_Arg_starv_1h_3	20200103_QX6_MaTa_SA_collab_Arg_starv_1h_4	20200103_QX6_MaTa_SA_collab_Arg_starv_3h_1	20200103_QX6_MaTa_SA_collab_Arg_starv_3h_2	20200103_QX6_MaTa_SA_collab_Arg_starv_3h_3	20200103_QX6_MaTa_SA_collab_Arg_starv_3h_4	20200103_QX6_MaTa_SA_collab_Arg_starv_10h_1	20200103_QX6_MaTa_SA_collab_Arg_starv_10h_2	20200103_QX6_MaTa_SA_collab_Arg_starv_10h_3	20200103_QX6_MaTa_SA_collab_Arg_starv_10h_4	20200103_QX6_MaTa_SA_collab_Leu_starv_1h_1	20200103_QX6_MaTa_SA_collab_Leu_starv_1h_2	20200103_QX6_MaTa_SA_collab_Leu_starv_1h_3	20200103_QX6_MaTa_SA_collab_Leu_starv_1h_4	20200103_QX6_MaTa_SA_collab_Leu_starv_3h_1	20200103_QX6_MaTa_SA_collab_Leu_starv_3h_2	20200103_QX6_MaTa_SA_collab_Leu_starv_3h_3	20200103_QX6_MaTa_SA_collab_Leu_starv_3h_4	20200103_QX6_MaTa_SA_collab_Leu_starv_10h_1	20200103_QX6_MaTa_SA_collab_Leu_starv_10h_2	20200103_QX6_MaTa_SA_collab_Leu_starv_10h_3	20200103_QX6_MaTa_SA_collab_Leu_starv_10h_4	C: GOBP name	C: GOMF name	C: GOCC name	C: KEGG name	C: Keywords	C: Motifs	T: PG.Genes	C: Student's T-test Significant Arg_starv_1h_0h	C: Student's T-test Significant Arg_starv_3h_0h	C: Student's T-test Significant Arg_starv_10h_0h	C: Student's T-test Significant Leu_starv_1h_0h	C: Student's T-test Significant Leu_starv_3h_0h	C: Student's T-test Significant Leu_starv_10h_0h	C: Student's T-test significant	N: PTM_localization	N: -Log Student's T-test p-value Arg_starv_1h_0h	N: Student's T-test q-value Arg_starv_1h_0h	N: Student's T-test Difference Arg_starv_1h_0h	N: Student's T-test Test statistic Arg_starv_1h_0h	N: -Log Student's T-test p-value Arg_starv_3h_0h	N: Student's T-test q-value Arg_starv_3h_0h	N: Student's T-test Difference Arg_starv_3h_0h
15.3036	16.5242	16.3405	16.3824	16.0949	16.0113	15.2662	16.6417	15.917	16.0274	16.2193	15.0905	15.198	15.2669	15.6622	15.3316	15.4841	11.1923	16.758	16.4369	16.0789	15.5308	15.9049	16.0717	15.9043	1.31034	16.0558	15.9258					Completeproteome;Referenceproteome	14-3-3 domain binding motif;b-Adrenergic Receptor kinase substrate motif;Calmodulin-dependent protein kinase II substrate motif;CLK1 kinase substrate motif;DMPK1,2 kinase substrate motif;elF2 alpha kinase substrate motif;G protein-coupled receptor kinase 1 substrate motif;GSK3 kinase substrate motif;Phosphorylase kinase substrate motif;PKA kinase substrate motif;PKC epsilon kinase substrate motif…	2210011C24Rik			+				Arg_starv_10h_0h	1	0.126193	0.839664	-0.134152	-0.269122	0.375812	0.470042	-0.324145
15.3036	16.5242	16.3405	16.3824	16.0949	16.0113	15.2662	16.6417	15.917	16.0274	16.2193	15.0905	15.198	15.2669	15.6622	15.3316	15.4841	11.2783	16.758	16.4369	16.0789	15.5308	15.9049	16.0717	15.9043	1.31034	16.0558	15.9258					Completeproteome;Referenceproteome	G protein-coupled receptor kinase 1 substrate motif;GSK3 kinase substrate motif;MAPKAPK2 kinase substrate motif;PKA kinase substrate motif;PKC kinase substrate motif	2210011C24Rik			+				Arg_starv_10h_0h	1	0.126193	0.839595	-0.134152	-0.269122	0.375812	0.469998	-0.324145
17.1381	16.6452	16.4905	16.5075	16.235	16.1135	14.5399	15.3016	15.6359	15.6268	15.8565	11.3455	15.7598	15.8637	16.0021	15.9035	16.1978	16.0903	15.9819	16.1407	11.1627	15.5482	15.7493	15.4634	13.5621	15.2173	15.3167	15.1017	biological regulation;regulation of biological process;regulation of biosynthetic process;regulation of cellular biosynthetic process;regulation of cellular macromolecule biosynthetic process;regulation of cellular metabolic process;regulation of cellular process;regulation of gene expression;regulation of macromolecule biosynthetic process;regulation of macromolecule metabolic process;regulation…	binding;cation binding;ion binding;metal ion binding;nucleic acid binding;nucleic acid binding transcription factor activity;sequence-specific DNA binding transcription factor activity	cell part;intracellular		Completeproteome;Metal-binding;Referenceproteome;Repeat;Zinc;Zinc-finger	Casein kinase I substrate motif;Casein kinase II substrate motif;Cdc2 kinase substrate motif;CDK kinase substrate motif;CDK1,2,4,6 kinase substrate motif;ERK1,2 kinase substrate motif;Growth associated histone HI kinase substrate motif;GSK-3, ERK1, ERK2, CDK5 substrate motif;WW domain binding motif	2610021A01Rik;Zfp141			+	+		+	Arg_starv_10h_0h;Leu_starv_10h_0h;Leu_starv_1h_0h	1	1.45766	0.0873709	-1.14784	-2.19584	0.96601	0.0723696	-2.07916
12.57	13.6404	13.3214	13.7626	14.2188	14.1302	14.451	14.4155	10.8209	10.8048	13.7313	12.6048	11.2419	12.5089	12.0571	11.923	13.8841	14.0901	14.434	12.6932	10.9982	12.9396	10.49	10.6967	12.0492	11.5957	11.9874	13.4866	biological regulation;cell differentiation;cellular developmental process;cellular process;developmental process;hemopoietic progenitor cell differentiation;regulation of biological process;regulation of biosynthetic process;regulation of cellular biosynthetic process;regulation of cellular macromolecule biosynthetic process;regulation of cellular metabolic process;regulation of cellular process;…	binding;cation binding;ion binding;metal ion binding;nucleic acid binding;nucleic acid binding transcription factor activity;sequence-specific DNA binding transcription factor activity	cell part;intracellular;intracellular membrane-bounded organelle;intracellular organelle;intracellular part;membrane-bounded organelle;nucleus;organelle		Completeproteome;Metal-binding;Proteomicsidentification;Referenceproteome;Repeat;Zinc;Zinc-finger	MDC1 BRCT domain binding motif;Plk1 PBD domain binding motif	2610305D13Rik;Gm13145;Zfp600;Gm13242;Rex2			+		+		Arg_starv_10h_0h;Leu_starv_3h_0h	1	1.90059	0.05949	0.980258	2.58806	0.877893	0.104164	-1.33317
13.0526	12.9997	11.5074	11.3144	12.6231	12.6887	11.093	11.0011	11.7128	11.4048	11.8964	11.389	10.9886	10.3495	12.1662	12.6631	11.6443	11.9144	11.7622	12.3573	10.7116	10.9034	11.3848	7.37432	14.5024	11.1188	11.1244	11.4106	biological regulation;cell differentiation;cellular developmental process;cellular process;developmental process;hemopoietic progenitor cell differentiation;regulation of biological process;regulation of biosynthetic process;regulation of cellular biosynthetic process;regulation of cellular macromolecule biosynthetic process;regulation of cellular metabolic process;regulation of cellular process;…	binding;cation binding;ion binding;metal ion binding;nucleic acid binding;nucleic acid binding transcription factor activity;sequence-specific DNA binding transcription factor activity	cell part;intracellular;intracellular membrane-bounded organelle;intracellular organelle;intracellular part;membrane-bounded organelle;nucleus;organelle		Completeproteome;Metal-binding;Proteomicsidentification;Referenceproteome;Repeat;Zinc;Zinc-finger	Calmodulin-dependent protein kinase II substrate motif;Casein kinase II substrate motif;G protein-coupled receptor kinase 1 substrate motif;PKC kinase substrate motif	2610305D13Rik;Gm13145;Zfp600;Gm13242;Rex2								0.824	NaN	1	0	NaN	NaN	1	0
17.3426	17.0757	16.9245	16.9321	16.8003	16.7196	16.6391	16.4834	16.5298	16.4841	16.6091	16.7022	17.0637	16.7978	16.7589	16.7926	16.4702	16.0012	16.4031	16.5076	16.4894	16.3688	16.5034	16.4936	16.8978	16.8509	16.8235	16.4689					Completeproteome;Proteomicsidentification;Referenceproteome	Casein kinase II substrate motif;MDC1 BRCT domain binding motif;PKA kinase substrate motif;PKC kinase substrate motif;Plk1 PBD domain binding motif	4931406P16Rik		+		+	+		Arg_starv_3h_0h;Leu_starv_1h_0h;Leu_starv_3h_0h	0.991	1.85732	0.124573	-0.4081	-1.86506	2.37746	0.0319144	-0.487375
11.8804	13.1386	15.7006	13.3062	11.1265	11.5534	12.0171	11.8069	12.0177	15.6332	16.3762	11.7953	16.0015	16.5954	16.6427	10.5106	11.55	16.4259	12.1888	11.7394	11.4948	11.9034	11.7044	16.1741	10.3118	11.6786	12.4374	13.1621					Completeproteome;Proteomicsidentification;Referenceproteome	Casein kinase II substrate motif;MDC1 BRCT domain binding motif;PKA kinase substrate motif;PKC kinase substrate motif;Plk1 PBD domain binding motif	4931406P16Rik								0.995	NaN	1	0	NaN	NaN	1	0
11.7693	10.9639	12.2643	13.4021	17.8803	17.5463	12.3591	15.3389	12.2867	13.1996	10.4559	9.71703	12.0999	11.1763	12.5385	13.325	11.4071	12.6424	13.1148	10.6016	11.9772	12.4975	11.8192	12.6808	11.2648	13.0462	11.6254	11.0365					Completeproteome;Proteomicsidentification;Referenceproteome	G protein-coupled receptor kinase 1 substrate motif;GSK3 kinase substrate motif	4931406P16Rik								0.89	1.44037	0.0663628	3.68122	2.50278	NaN	1	0
17.2558	17.6547	16.9272	11.3509	12.4861	15.2796	10.5021	18.1577	18.131	16.8597	17.6027	18.1894	17.228	17.8219	17.8693	18.2183	17.9787	17.6525	18.0025	18.2097	17.7239	17.7757	17.9867	17.4006	18.6451	18.2307	11.5925	18.1218					Completeproteome;Proteomicsidentification;Referenceproteome	DNA dependent Protein kinase substrate motif;ERK1,2 kinase substrate motif;GSK-3, ERK1, ERK2, CDK5 substrate motif;MAPKAPK2 kinase substrate motif;WW domain binding motif	4931406P16Rik								1	0.320304	0.553752	-1.69079	-0.723601	0.587575	0.201209	1.89854
12.3017	14.0273	12.2932	11.1963	14.2903	13.4632	12.1477	16.3413	16.3146	10.8381	10.7739	16.373	15.4116	14.2047	11.8797	16.4019	11.5541	11.7153	10.3866	16.3933	15.9076	15.9593	16.1703	13.1648	16.8287	13.7833	12.6159	16.3055					Completeproteome;Proteomicsidentification;Referenceproteome	Casein kinase I substrate motif;Casein kinase II substrate motif;G protein-coupled receptor kinase 1 substrate motif;MDC1 BRCT domain binding motif;Plk1 PBD domain binding motif	4931406P16Rik					+		Leu_starv_3h_0h	0.959	NaN	1	0	NaN	NaN	1	0
13.9004	13.4825	13.5949	10.1591	13.737	13.4528	13.2124	13.3421	13.0614	12.8558	13.0215	12.7968	13.0327	12.7384	13.1749	13.1811	13.5434	13.4289	13.7423	13.319	13.5163	13.2485	12.8422	12.8633	13.1527	13.2053	13.0824	11.992					Completeproteome;Proteomicsidentification;Referenceproteome	Calmodulin-dependent protein kinase II substrate motif;Casein kinase II substrate motif;Chk1 kinase substrate motif;ERK1,2 kinase substrate motif;Growth associated histone HI kinase substrate motif;GSK-3, ERK1, ERK2, CDK5 substrate motif;PKA kinase substrate motif;PKC kinase substrate motif;WW domain binding motif	9930021J03Rik								1	0.309886	0.593487	0.651861	0.66074	0.0600712	0.86425	0.149646
13.9004	13.4825	13.5949	11.9141	13.737	13.4528	13.2124	13.3421	13.0614	12.8558	13.0215	12.7968	13.0327	10.647	13.1749	13.1811	13.5434	13.4289	13.7423	13.319	13.5163	13.2485	12.8422	12.8633	13.1527	13.2053	13.0824	11.992					Completeproteome;Proteomicsidentification;Referenceproteome	Casein kinase I substrate motif;Casein kinase II substrate motif;ERK1,2 kinase substrate motif;GSK-3, ERK1, ERK2, CDK5 substrate motif;WW domain binding motif	9930021J03Rik								1	0.181258	0.770433	0.213096	0.381255	0.264374	0.57511	-0.289119
17.6789	18.1799	18.2275	18.2477	18.2524	18.3417	18.2468	18.1186	18.4424	18.221	18.2945	18.271	18.3296	18.2109	18.4035	18.2876	18.2073	18.2942	18.2221	18.3215	18.023	18.1174	18.1518	18.198	17.4092	18.2145	18.2682	17.9998	behavior;cognition;establishment of localization;establishment of localization in cell;establishment of protein localization;establishment of RNA localization;fertilization;intracellular transport;learning;learning or memory;mRNA transport;multicellular organismal process;neurological system process;nuclear transport;nucleic acid transport;nucleobase-containing compound transport;nucleocytoplasmi…		cell part;centrosome;cytoplasm;cytoplasmic part;cytoskeletal part;intracellular membrane-bounded organelle;intracellular non-membrane-bounded organelle;intracellular organelle;intracellular organelle part;intracellular part;macromolecular complex;membrane;membrane part;membrane-bounded organelle;microtubule organizing center;non-membrane-bounded organelle;nuclear membrane;nuclear part;nuclear por…	RNA transport	Acetylation;Completeproteome;mRNAtransport;Nuclearporecomplex;Nucleus;Phosphoprotein;Proteintransport;Referenceproteome;Repeat;Translocation;Transport;WDrepeat	ERK1,2 kinase substrate motif;GSK-3, ERK1, ERK2, CDK5 substrate motif;PKA kinase substrate motif;PKC kinase substrate motif;WW domain binding motif	Aaas								1	0.499487	0.605648	0.15639	0.643123	0.768118	0.319272	0.223729
15.7592	15.4668	15.8603	15.6979	13.6265	15.1025	11.9059	12.455	11.1097	12.0659	12.2465	10.8838	12.1636	11.8003	10.121	11.1478	11.3434	12.0955	12.1015	12.2429	11.4252	11.5224	12.3749	13.1637	11.9024	12.334	12.2342	11.4477	biological regulation;cellular component organization;cellular component organization or biogenesis;cellular macromolecule metabolic process;cellular membrane organization;cellular metabolic process;cellular process;cellular protein metabolic process;endocytosis;establishment of localization;macromolecule metabolic process;macromolecule modification;membrane invagination;membrane organization;met…	adenyl nucleotide binding;adenyl ribonucleotide binding;AP-2 adaptor complex binding;ATP binding;binding;catalytic activity;kinase activity;Notch binding;nucleotide binding;phosphotransferase activity, alcohol group as acceptor;protein binding;protein complex binding;protein kinase activity;protein serine/threonine kinase activity;purine nucleotide binding;purine ribonucleoside triphosphate bindi…	axon part;cell leading edge;cell part;cell projection part;clathrin-coated vesicle;coated pit;coated vesicle;cytoplasmic membrane-bounded vesicle;cytoplasmic part;cytoplasmic vesicle;extrinsic to membrane;extrinsic to plasma membrane;intracellular membrane-bounded organelle;intracellular organelle;intracellular part;membrane part;membrane-bounded organelle;membrane-bounded vesicle;organelle;plasm…		Acetylation;Alternativesplicing;ATP-binding;Cellmembrane;Coatedpit;Completeproteome;Endocytosis;Kinase;Membrane;Nucleotide-binding;Phosphoprotein;Referenceproteome;Serine/threonine-proteinkinase;Transferase	Casein kinase II substrate motif;G protein-coupled receptor kinase 1 substrate motif;Phosphorylase kinase substrate motif;PKA kinase substrate motif;PKC kinase substrate motif	Aak1	+	+	+	+	+	+	Arg_starv_10h_0h;Arg_starv_1h_0h;Arg_starv_3h_0h;Leu_starv_10h_0h;Leu_starv_1h_0h;Leu_starv_3h_0h	1	1.83931	0.0351881	-2.42358	-2.98251	4.64416	0.00148571	-4.11958
12.3084	11.7321	11.2851	12.9867	11.4057	12.2298	11.9814	11.8101	13.866	14.4295	12.1707	13.9949	13.8086	14.247	11.5502	13.9464	13.3115	11.8083	11.3722	11.0334	11.4631	12.5215	14.0166	13.7883	10.8782	13.5229	10.6288	10.9705	biological regulation;cellular component organization;cellular component organization or biogenesis;cellular macromolecule metabolic process;cellular membrane organization;cellular metabolic process;cellular process;cellular protein metabolic process;endocytosis;establishment of localization;macromolecule metabolic process;macromolecule modification;membrane invagination;membrane organization;met…	adenyl nucleotide binding;adenyl ribonucleotide binding;AP-2 adaptor complex binding;ATP binding;binding;catalytic activity;kinase activity;Notch binding;nucleotide binding;phosphotransferase activity, alcohol group as acceptor;protein binding;protein complex binding;protein kinase activity;protein serine/threonine kinase activity;purine nucleotide binding;purine ribonucleoside triphosphate bindi…	axon part;cell leading edge;cell part;cell projection part;clathrin-coated vesicle;coated pit;coated vesicle;cytoplasmic membrane-bounded vesicle;cytoplasmic part;cytoplasmic vesicle;extrinsic to membrane;extrinsic to plasma membrane;intracellular membrane-bounded organelle;intracellular organelle;intracellular part;membrane part;membrane-bounded organelle;membrane-bounded vesicle;organelle;plasm…		Acetylation;Alternativesplicing;ATP-binding;Cellmembrane;Coatedpit;Completeproteome;Endocytosis;Kinase;Membrane;Nucleotide-binding;Phosphoprotein;Referenceproteome;Serine/threonine-proteinkinase;Transferase	DNA dependent Protein kinase substrate motif;G protein-coupled receptor kinase 1 substrate motif	Aak1		+					Arg_starv_3h_0h	0.999	NaN	1	0	NaN	1.32477	0.0394248	1.53721
12.3036	13.766	11.2692	11.1266	10.9605	11.4989	12.9787	13.4596	12.7692	12.435	10.8463	12.1651	12.0635	12.2367	11.5598	10.1911	13.6164	14.3856	12.4726	12.4236	10.7262	11.3934	11.4022	10.8412	11.1408	11.262	12.007	10.6129	biological regulation;cellular component organization;cellular component organization or biogenesis;cellular macromolecule metabolic process;cellular membrane organization;cellular metabolic process;cellular process;cellular protein metabolic process;endocytosis;establishment of localization;macromolecule metabolic process;macromolecule modification;membrane invagination;membrane organization;met…	adenyl nucleotide binding;adenyl ribonucleotide binding;AP-2 adaptor complex binding;ATP binding;binding;catalytic activity;kinase activity;Notch binding;nucleotide binding;phosphotransferase activity, alcohol group as acceptor;protein binding;protein complex binding;protein kinase activity;protein serine/threonine kinase activity;purine nucleotide binding;purine ribonucleoside triphosphate bindi…	axon part;cell leading edge;cell part;cell projection part;clathrin-coated vesicle;coated pit;coated vesicle;cytoplasmic membrane-bounded vesicle;cytoplasmic part;cytoplasmic vesicle;extrinsic to membrane;extrinsic to plasma membrane;intracellular membrane-bounded organelle;intracellular organelle;intracellular part;membrane part;membrane-bounded organelle;membrane-bounded vesicle;organelle;plasm…		Acetylation;Alternativesplicing;ATP-binding;Cellmembrane;Coatedpit;Completeproteome;Endocytosis;Kinase;Membrane;Nucleotide-binding;Phosphoprotein;Referenceproteome;Serine/threonine-proteinkinase;Transferase	DNA dependent Protein kinase substrate motif;G protein-coupled receptor kinase 1 substrate motif	Aak1								0.993	NaN	1	0	NaN	NaN	1	0
22.3557	13.1876	22.2402	22.1946	22.6519	22.408	22.6165	22.455	21.7687	21.7194	21.5891	21.6585	21.8684	21.8959	21.8981	21.9253	21.8108	21.4949	21.5284	21.6379	21.6394	21.5153	21.5132	21.6183	22.5334	21.9443	21.8831	22.2819	biological regulation;cellular component organization;cellular component organization or biogenesis;cellular macromolecule metabolic process;cellular membrane organization;cellular metabolic process;cellular process;cellular protein metabolic process;endocytosis;establishment of localization;macromolecule metabolic process;macromolecule modification;membrane invagination;membrane organization;met…	adenyl nucleotide binding;adenyl ribonucleotide binding;AP-2 adaptor complex binding;ATP binding;binding;catalytic activity;kinase activity;Notch binding;nucleotide binding;phosphotransferase activity, alcohol group as acceptor;protein binding;protein complex binding;protein kinase activity;protein serine/threonine kinase activity;purine nucleotide binding;purine ribonucleoside triphosphate bindi…	axon part;cell leading edge;cell part;cell projection part;clathrin-coated vesicle;coated pit;coated vesicle;cytoplasmic membrane-bounded vesicle;cytoplasmic part;cytoplasmic vesicle;extrinsic to membrane;extrinsic to plasma membrane;intracellular membrane-bounded organelle;intracellular organelle;intracellular part;membrane part;membrane-bounded organelle;membrane-bounded vesicle;organelle;plasm…		Acetylation;Alternativesplicing;ATP-binding;Cellmembrane;Coatedpit;Completeproteome;Endocytosis;Kinase;Membrane;Nucleotide-binding;Phosphoprotein;Referenceproteome;Serine/threonine-proteinkinase;Transferase	Casein kinase II substrate motif;ERK1,2 kinase substrate motif;Growth associated histone HI kinase substrate motif;GSK-3, ERK1, ERK2, CDK5 substrate motif;MDC1 BRCT domain binding motif;PKA kinase substrate motif;PKC kinase substrate motif;Plk1 PBD domain binding motif;WW domain binding motif	Aak1								1	0.513939	0.3467	2.53835	1.07103	0.314465	0.448506	1.68941
15.7592	15.4668	15.8603	15.6979	13.6265	15.1025	10.3454	12.2715	11.1097	12.0659	11.5903	11.5469	11.442	11.145	9.79799	11.4212	11.1295	12.0955	12.6996	12.1275	12.7804	11.4654	12.8124	12.1322	11.9024	12.5257	11.687	11.3438	biological regulation;cellular component organization;cellular component organization or biogenesis;cellular macromolecule metabolic process;cellular membrane organization;cellular metabolic process;cellular process;cellular protein metabolic process;endocytosis;establishment of localization;macromolecule metabolic process;macromolecule modification;membrane invagination;membrane organization;met…	adenyl nucleotide binding;adenyl ribonucleotide binding;AP-2 adaptor complex binding;ATP binding;binding;catalytic activity;kinase activity;Notch binding;nucleotide binding;phosphotransferase activity, alcohol group as acceptor;protein binding;protein complex binding;protein kinase activity;protein serine/threonine kinase activity;purine nucleotide binding;purine ribonucleoside triphosphate bindi…	axon part;cell leading edge;cell part;cell projection part;clathrin-coated vesicle;coated pit;coated vesicle;cytoplasmic membrane-bounded vesicle;cytoplasmic part;cytoplasmic vesicle;extrinsic to membrane;extrinsic to plasma membrane;intracellular membrane-bounded organelle;intracellular organelle;intracellular part;membrane part;membrane-bounded organelle;membrane-bounded vesicle;organelle;plasm…		Acetylation;Alternativesplicing;ATP-binding;Cellmembrane;Coatedpit;Completeproteome;Endocytosis;Kinase;Membrane;Nucleotide-binding;Phosphoprotein;Referenceproteome;Serine/threonine-proteinkinase;Transferase	Casein kinase II substrate motif;ERK1,2 kinase substrate motif;Growth associated histone HI kinase substrate motif;GSK-3, ERK1, ERK2, CDK5 substrate motif;MDC1 BRCT domain binding motif;PKA kinase substrate motif;PKC kinase substrate motif;Plk1 PBD domain binding motif;WW domain binding motif	Aak1		+	+	+	+	+	Arg_starv_10h_0h;Arg_starv_3h_0h;Leu_starv_10h_0h;Leu_starv_1h_0h;Leu_starv_3h_0h	0.995	1.51597	0.0607849	-2.85957	-2.56424	5.9125	0.000909091	-4.11784
15.8577	15.7971	15.4586	15.6081	16.168	16.0475	16.1262	16.4531	15.679	14.5119	15.7947	16.0691	16.3648	16.4166	16.4663	16.5177	15.6196	15.8797	15.9144	15.5134	15.7554	15.9544	16.108	15.8763	15.7558	15.9826	16.0228	15.1048	biological regulation;cellular component organization;cellular component organization or biogenesis;cellular macromolecule metabolic process;cellular membrane organization;cellular metabolic process;cellular process;cellular protein metabolic process;endocytosis;establishment of localization;macromolecule metabolic process;macromolecule modification;membrane invagination;membrane organization;met…	adenyl nucleotide binding;adenyl ribonucleotide binding;AP-2 adaptor complex binding;ATP binding;binding;catalytic activity;kinase activity;Notch binding;nucleotide binding;phosphotransferase activity, alcohol group as acceptor;protein binding;protein complex binding;protein kinase activity;protein serine/threonine kinase activity;purine nucleotide binding;purine ribonucleoside triphosphate bindi…	axon part;cell leading edge;cell part;cell projection part;clathrin-coated vesicle;coated pit;coated vesicle;cytoplasmic membrane-bounded vesicle;cytoplasmic part;cytoplasmic vesicle;extrinsic to membrane;extrinsic to plasma membrane;intracellular membrane-bounded organelle;intracellular organelle;intracellular part;membrane part;membrane-bounded organelle;membrane-bounded vesicle;organelle;plasm…		Acetylation;Alternativesplicing;ATP-binding;Cellmembrane;Coatedpit;Completeproteome;Endocytosis;Kinase;Membrane;Nucleotide-binding;Phosphoprotein;Referenceproteome;Serine/threonine-proteinkinase;Transferase	14-3-3 domain binding motif;Calmodulin-dependent protein kinase II substrate motif;Casein kinase II substrate motif;PKA kinase substrate motif;PKC kinase substrate motif;ZIP kinase substrate motif	Aak1			+				Arg_starv_10h_0h	1	2.18906	0.0808955	0.51834	2.28434	0.183233	0.69324	-0.166707
12.8513	11.3976	12.2695	13.196	11.6352	12.2193	11.2655	13.5178	10.5974	12.809	12.5058	14.8363	12.6261	9.76479	14.6354	9.67774	13.523	12.9063	14.4882	11.851	12.187	12.2647	13.5709	10.8605	12.5829	12.3632	12.7968	13.1979	biological regulation;cellular component organization;cellular component organization or biogenesis;cellular macromolecule metabolic process;cellular membrane organization;cellular metabolic process;cellular process;cellular protein metabolic process;endocytosis;establishment of localization;macromolecule metabolic process;macromolecule modification;membrane invagination;membrane organization;met…	adenyl nucleotide binding;adenyl ribonucleotide binding;AP-2 adaptor complex binding;ATP binding;binding;catalytic activity;kinase activity;Notch binding;nucleotide binding;phosphotransferase activity, alcohol group as acceptor;protein binding;protein complex binding;protein kinase activity;protein serine/threonine kinase activity;purine nucleotide binding;purine ribonucleoside triphosphate bindi…	axon part;cell leading edge;cell part;cell projection part;clathrin-coated vesicle;coated pit;coated vesicle;cytoplasmic membrane-bounded vesicle;cytoplasmic part;cytoplasmic vesicle;extrinsic to membrane;extrinsic to plasma membrane;intracellular membrane-bounded organelle;intracellular organelle;intracellular part;membrane part;membrane-bounded organelle;membrane-bounded vesicle;organelle;plasm…		Acetylation;Alternativesplicing;ATP-binding;Cellmembrane;Coatedpit;Completeproteome;Endocytosis;Kinase;Membrane;Nucleotide-binding;Phosphoprotein;Referenceproteome;Serine/threonine-proteinkinase;Transferase	Calmodulin-dependent protein kinase II substrate motif;Casein kinase II substrate motif;Chk1 kinase substrate motif;G protein-coupled receptor kinase 1 substrate motif;PKA kinase substrate motif;PKC kinase substrate motif	Aak1								0.882	NaN	1	0	NaN	0.0995284	0.78549	0.258524
12.0795	13.0979	12.7427	16.1733	16.5507	12.3768	16.9978	16.9118	11.6098	12.0088	16.4046	16.4372	12.0235	12.0766	15.7346	15.9067	14.402	12.3306	15.5107	11.4576	11.6763	15.4649	11.167	14.9396	11.3754	13.2516	14.9936	12.0226	biological regulation;cellular component organization;cellular component organization or biogenesis;cellular macromolecule metabolic process;cellular membrane organization;cellular metabolic process;cellular process;cellular protein metabolic process;endocytosis;establishment of localization;macromolecule metabolic process;macromolecule modification;membrane invagination;membrane organization;met…	adenyl nucleotide binding;adenyl ribonucleotide binding;AP-2 adaptor complex binding;ATP binding;binding;catalytic activity;kinase activity;Notch binding;nucleotide binding;phosphotransferase activity, alcohol group as acceptor;protein binding;protein complex binding;protein kinase activity;protein serine/threonine kinase activity;purine nucleotide binding;purine ribonucleoside triphosphate bindi…	axon part;cell leading edge;cell part;cell projection part;clathrin-coated vesicle;coated pit;coated vesicle;cytoplasmic membrane-bounded vesicle;cytoplasmic part;cytoplasmic vesicle;extrinsic to membrane;extrinsic to plasma membrane;intracellular membrane-bounded organelle;intracellular organelle;intracellular part;membrane part;membrane-bounded organelle;membrane-bounded vesicle;organelle;plasm…		Acetylation;Alternativesplicing;ATP-binding;Cellmembrane;Coatedpit;Completeproteome;Endocytosis;Kinase;Membrane;Nucleotide-binding;Phosphoprotein;Referenceproteome;Serine/threonine-proteinkinase;Transferase	Casein kinase II substrate motif;DNA dependent Protein kinase substrate motif	Aak1								0.998	0.746384	0.228703	2.18592	1.4212	NaN	1	0
11.2517	12.4629	11.6545	9.66222	10.5573	12.9287	12.3851	12.8786	13.0476	14.4199	14.1996	14.2385	12.0055	11.733	12.3774	11.0808	13.056	13.2221	11.5353	10.8364	14.0748	14.0997	11.882	13.9332	13.3951	10.957	10.5892	12.6199	biological regulation;cellular component organization;cellular component organization or biogenesis;cellular macromolecule metabolic process;cellular membrane organization;cellular metabolic process;cellular process;cellular protein metabolic process;endocytosis;establishment of localization;macromolecule metabolic process;macromolecule modification;membrane invagination;membrane organization;met…	adenyl nucleotide binding;adenyl ribonucleotide binding;AP-2 adaptor complex binding;ATP binding;binding;catalytic activity;kinase activity;Notch binding;nucleotide binding;phosphotransferase activity, alcohol group as acceptor;protein binding;protein complex binding;protein kinase activity;protein serine/threonine kinase activity;purine nucleotide binding;purine ribonucleoside triphosphate bindi…	axon part;cell leading edge;cell part;cell projection part;clathrin-coated vesicle;coated pit;coated vesicle;cytoplasmic membrane-bounded vesicle;cytoplasmic part;cytoplasmic vesicle;extrinsic to membrane;extrinsic to plasma membrane;intracellular membrane-bounded organelle;intracellular organelle;intracellular part;membrane part;membrane-bounded organelle;membrane-bounded vesicle;organelle;plasm…		Acetylation;Alternativesplicing;ATP-binding;Cellmembrane;Coatedpit;Completeproteome;Endocytosis;Kinase;Membrane;Nucleotide-binding;Phosphoprotein;Referenceproteome;Serine/threonine-proteinkinase;Transferase	Casein kinase II substrate motif;DNA dependent Protein kinase substrate motif	Aak1		+			+		Arg_starv_3h_0h;Leu_starv_3h_0h	1	NaN	1	0	NaN	2.18587	0.00680429	2.71859
16.9692	16.5982	16.1923	15.6649	15.0242	16.5028	15.1744	15.0281	16.8636	16.4956	11.7861	13.2238	15.833	15.731	11.7087	11.3165	16.8048	16.0926	13.187	15.8019	15.9753	12.1727	15.4289	11.56	14.5356	15.3269	11.7502	15.1835	biological regulation;cellular component organization;cellular component organization or biogenesis;cellular macromolecule metabolic process;cellular membrane organization;cellular metabolic process;cellular process;cellular protein metabolic process;endocytosis;establishment of localization;macromolecule metabolic process;macromolecule modification;membrane invagination;membrane organization;met…	adenyl nucleotide binding;adenyl ribonucleotide binding;AP-2 adaptor complex binding;ATP binding;binding;catalytic activity;kinase activity;Notch binding;nucleotide binding;phosphotransferase activity, alcohol group as acceptor;protein binding;protein complex binding;protein kinase activity;protein serine/threonine kinase activity;purine nucleotide binding;purine ribonucleoside triphosphate bindi…	axon part;cell leading edge;cell part;cell projection part;clathrin-coated vesicle;coated pit;coated vesicle;cytoplasmic membrane-bounded vesicle;cytoplasmic part;cytoplasmic vesicle;extrinsic to membrane;extrinsic to plasma membrane;intracellular membrane-bounded organelle;intracellular organelle;intracellular part;membrane part;membrane-bounded organelle;membrane-bounded vesicle;organelle;plasm…		Acetylation;Alternativesplicing;ATP-binding;Cellmembrane;Coatedpit;Completeproteome;Endocytosis;Kinase;Membrane;Nucleotide-binding;Phosphoprotein;Referenceproteome;Serine/threonine-proteinkinase;Transferase	Casein kinase II substrate motif;ERK1,2 kinase substrate motif;G protein-coupled receptor kinase 1 substrate motif;Growth associated histone HI kinase substrate motif;GSK3 kinase substrate motif;GSK-3, ERK1, ERK2, CDK5 substrate motif;PKA kinase substrate motif;PKC kinase substrate motif;WW domain binding motif	Aak1			+		+	+	Arg_starv_10h_0h;Leu_starv_10h_0h;Leu_starv_3h_0h	1	1.05312	0.164404	-0.923785	-1.66524	0.666769	0.165569	-1.7639
19.9257	19.6148	19.5028	19.4977	19.4515	19.6674	19.9181	19.5259	19.4376	19.4355	19.5639	19.8647	19.7331	19.6617	19.5197	19.7407	19.4977	19.3889	18.4811	18.5862	20.6191	19.2899	18.8723	19.3317	19.6631	18.7424	17.6001	19.3878	biological regulation;cellular component organization;cellular component organization or biogenesis;cellular macromolecule metabolic process;cellular membrane organization;cellular metabolic process;cellular process;cellular protein metabolic process;endocytosis;establishment of localization;macromolecule metabolic process;macromolecule modification;membrane invagination;membrane organization;met…	adenyl nucleotide binding;adenyl ribonucleotide binding;AP-2 adaptor complex binding;ATP binding;binding;catalytic activity;kinase activity;Notch binding;nucleotide binding;phosphotransferase activity, alcohol group as acceptor;protein binding;protein complex binding;protein kinase activity;protein serine/threonine kinase activity;purine nucleotide binding;purine ribonucleoside triphosphate bindi…	axon part;cell leading edge;cell part;cell projection part;clathrin-coated vesicle;coated pit;coated vesicle;cytoplasmic membrane-bounded vesicle;cytoplasmic part;cytoplasmic vesicle;extrinsic to membrane;extrinsic to plasma membrane;intracellular membrane-bounded organelle;intracellular organelle;intracellular part;membrane part;membrane-bounded organelle;membrane-bounded vesicle;organelle;plasm…		Acetylation;Alternativesplicing;ATP-binding;Cellmembrane;Coatedpit;Completeproteome;Endocytosis;Kinase;Membrane;Nucleotide-binding;Phosphoprotein;Referenceproteome;Serine/threonine-proteinkinase;Transferase	Casein kinase II substrate motif;ERK1,2 kinase substrate motif;G protein-coupled receptor kinase 1 substrate motif;Growth associated histone HI kinase substrate motif;GSK3 kinase substrate motif;GSK-3, ERK1, ERK2, CDK5 substrate motif;PKA kinase substrate motif;PKC kinase substrate motif;WW domain binding motif	Aak1								1	0.0128407	0.987339	0.00547171	0.0224505	0.161685	0.78488	-0.0598311
18.6262	18.5399	18.5207	18.3161	18.3964	18.3265	18.1486	18.3313	18.8334	18.9545	19.0331	19.5016	18.5915	18.7235	18.7345	18.4061	18.4988	18.3951	18.4356	18.7675	19.1057	19.1586	19.1188	18.9248	17.2766	18.337	18.6618	18.3455	biological regulation;cellular component organization;cellular component organization or biogenesis;cellular macromolecule metabolic process;cellular membrane organization;cellular metabolic process;cellular process;cellular protein metabolic process;endocytosis;establishment of localization;macromolecule metabolic process;macromolecule modification;membrane invagination;membrane organization;met…	adenyl nucleotide binding;adenyl ribonucleotide binding;AP-2 adaptor complex binding;ATP binding;binding;catalytic activity;kinase activity;Notch binding;nucleotide binding;phosphotransferase activity, alcohol group as acceptor;protein binding;protein complex binding;protein kinase activity;protein serine/threonine kinase activity;purine nucleotide binding;purine ribonucleoside triphosphate bindi…	axon part;cell leading edge;cell part;cell projection part;clathrin-coated vesicle;coated pit;coated vesicle;cytoplasmic membrane-bounded vesicle;cytoplasmic part;cytoplasmic vesicle;extrinsic to membrane;extrinsic to plasma membrane;intracellular membrane-bounded organelle;intracellular organelle;intracellular part;membrane part;membrane-bounded organelle;membrane-bounded vesicle;organelle;plasm…		Acetylation;Alternativesplicing;ATP-binding;Cellmembrane;Coatedpit;Completeproteome;Endocytosis;Kinase;Membrane;Nucleotide-binding;Phosphoprotein;Referenceproteome;Serine/threonine-proteinkinase;Transferase	G protein-coupled receptor kinase 1 substrate motif;GSK-3, ERK1, ERK2, CDK5 substrate motif;PKA kinase substrate motif;WW domain binding motif	Aak1		+			+		Arg_starv_3h_0h;Leu_starv_3h_0h	1	1.25394	0.341406	-0.200008	-1.08413	1.95394	0.0358193	0.57995
22.3521	31.7034	22.2365	22.1909	22.6483	22.4043	22.6129	22.4513	21.7651	21.7125	21.5854	21.6537	21.8654	21.8911	21.8945	21.922	21.8071	21.4903	21.5248	21.6343	21.6405	21.5149	21.5076	21.6144	22.5298	21.9425	21.8795	22.2793	biological regulation;cellular component organization;cellular component organization or biogenesis;cellular macromolecule metabolic process;cellular membrane organization;cellular metabolic process;cellular process;cellular protein metabolic process;endocytosis;establishment of localization;macromolecule metabolic process;macromolecule modification;membrane invagination;membrane organization;met…	adenyl nucleotide binding;adenyl ribonucleotide binding;AP-2 adaptor complex binding;ATP binding;binding;catalytic activity;kinase activity;Notch binding;nucleotide binding;phosphotransferase activity, alcohol group as acceptor;protein binding;protein complex binding;protein kinase activity;protein serine/threonine kinase activity;purine nucleotide binding;purine ribonucleoside triphosphate bindi…	axon part;cell leading edge;cell part;cell projection part;clathrin-coated vesicle;coated pit;coated vesicle;cytoplasmic membrane-bounded vesicle;cytoplasmic part;cytoplasmic vesicle;extrinsic to membrane;extrinsic to plasma membrane;intracellular membrane-bounded organelle;intracellular organelle;intracellular part;membrane part;membrane-bounded organelle;membrane-bounded vesicle;organelle;plasm…		Acetylation;Alternativesplicing;ATP-binding;Cellmembrane;Coatedpit;Completeproteome;Endocytosis;Kinase;Membrane;Nucleotide-binding;Phosphoprotein;Referenceproteome;Serine/threonine-proteinkinase;Transferase	Casein kinase II substrate motif;G protein-coupled receptor kinase 1 substrate motif;GSK-3, ERK1, ERK2, CDK5 substrate motif;RAF1 kinase substrate motif;WW domain binding motif	Aak1								1	0.387263	0.477079	-2.09152	-0.849556	0.586146	0.192238	-2.94153
15.7592	15.4668	15.8603	15.6979	13.6265	15.1025	11.4699	11.1373	11.1097	12.0659	12.9646	11.264	11.196	10.7323	11.0382	11.8452	13.6337	12.0955	12.744	11.635	12.6824	10.9814	11.9173	13.177	11.9024	12.6649	13.3384	13.3832	biological regulation;cellular component organization;cellular component organization or biogenesis;cellular macromolecule metabolic process;cellular membrane organization;cellular metabolic process;cellular process;cellular protein metabolic process;endocytosis;establishment of localization;macromolecule metabolic process;macromolecule modification;membrane invagination;membrane organization;met…	adenyl nucleotide binding;adenyl ribonucleotide binding;AP-2 adaptor complex binding;ATP binding;binding;catalytic activity;kinase activity;Notch binding;nucleotide binding;phosphotransferase activity, alcohol group as acceptor;protein binding;protein complex binding;protein kinase activity;protein serine/threonine kinase activity;purine nucleotide binding;purine ribonucleoside triphosphate bindi…	axon part;cell leading edge;cell part;cell projection part;clathrin-coated vesicle;coated pit;coated vesicle;cytoplasmic membrane-bounded vesicle;cytoplasmic part;cytoplasmic vesicle;extrinsic to membrane;extrinsic to plasma membrane;intracellular membrane-bounded organelle;intracellular organelle;intracellular part;membrane part;membrane-bounded organelle;membrane-bounded vesicle;organelle;plasm…		Acetylation;Alternativesplicing;ATP-binding;Cellmembrane;Coatedpit;Completeproteome;Endocytosis;Kinase;Membrane;Nucleotide-binding;Phosphoprotein;Referenceproteome;Serine/threonine-proteinkinase;Transferase	Casein kinase II substrate motif;G protein-coupled receptor kinase 1 substrate motif;GSK-3, ERK1, ERK2, CDK5 substrate motif;RAF1 kinase substrate motif;WW domain binding motif	Aak1		+	+	+	+	+	Arg_starv_10h_0h;Arg_starv_3h_0h;Leu_starv_10h_0h;Leu_starv_1h_0h;Leu_starv_3h_0h	1	1.64511	0.050601	-2.862	-2.75265	3.9372	0.00152809	-3.845
19.552	19.2158	19.1291	19.124	19.0778	19.2937	19.578	19.1522	19.1786	19.0618	19.1902	19.491	19.3594	19.288	19.146	19.367	19.1316	19.0152	18.2053	18.3	18.9222	18.9162	18.5985	18.958	19.3612	17.973	16.7916	19.0141	biological regulation;cellular component organization;cellular component organization or biogenesis;cellular macromolecule metabolic process;cellular membrane organization;cellular metabolic process;cellular process;cellular protein metabolic process;endocytosis;establishment of localization;macromolecule metabolic process;macromolecule modification;membrane invagination;membrane organization;met…	adenyl nucleotide binding;adenyl ribonucleotide binding;AP-2 adaptor complex binding;ATP binding;binding;catalytic activity;kinase activity;Notch binding;nucleotide binding;phosphotransferase activity, alcohol group as acceptor;protein binding;protein complex binding;protein kinase activity;protein serine/threonine kinase activity;purine nucleotide binding;purine ribonucleoside triphosphate bindi…	axon part;cell leading edge;cell part;cell projection part;clathrin-coated vesicle;coated pit;coated vesicle;cytoplasmic membrane-bounded vesicle;cytoplasmic part;cytoplasmic vesicle;extrinsic to membrane;extrinsic to plasma membrane;intracellular membrane-bounded organelle;intracellular organelle;intracellular part;membrane part;membrane-bounded organelle;membrane-bounded vesicle;organelle;plasm…		Acetylation;Alternativesplicing;ATP-binding;Cellmembrane;Coatedpit;Completeproteome;Endocytosis;Kinase;Membrane;Nucleotide-binding;Phosphoprotein;Referenceproteome;Serine/threonine-proteinkinase;Transferase	G protein-coupled receptor kinase 1 substrate motif;GSK-3, ERK1, ERK2, CDK5 substrate motif;MAPKAPK2 kinase substrate motif;WW domain binding motif	Aak1								1	0.0471703	0.95404	0.0201979	0.0808927	0.0646672	0.906029	-0.0248156
12.0318	14.4744	12.3501	11.2908	12.9076	12.0847	13.2258	12.3302	12.837	11.7826	11.0829	13.5412	12.68	12.8171	10.9989	13.7648	14.8058	12.0364	13.6032	15.3039	13.0817	12.8863	11.3767	11.4773	12.3618	13.4191	14.604	12.7126	biological adhesion;biological regulation;cell adhesion;cell division;cellular component biogenesis;cellular component biogenesis at cellular level;cellular component organization or biogenesis;cellular component organization or biogenesis at cellular level;cellular process;cellular response to stimulus;cellular response to stress;embryonic cleavage;negative regulation of amyloid precursor protei…	binding;leucine zipper domain binding;LRR domain binding;nucleic acid binding transcription factor activity;protein binding;protein domain specific binding;sequence-specific DNA binding transcription factor activity	adherens junction;anchoring junction;cell junction;cell part;cell-substrate adherens junction;cell-substrate junction;centrosome;cytoplasm;cytoplasmic part;cytoskeletal part;cytosol;focal adhesion;Golgi apparatus;intracellular membrane-bounded organelle;intracellular non-membrane-bounded organelle;intracellular organelle;intracellular organelle part;intracellular part;membrane-bounded organelle;m…		Acetylation;Alternativesplicing;Completeproteome;Nucleus;Phosphoprotein;Referenceproteome	b-Adrenergic Receptor kinase substrate motif;Casein kinase II substrate motif;G protein-coupled receptor kinase 1 substrate motif;GSK3 kinase substrate motif	Aatf								0.806	NaN	1	0	NaN	NaN	1	0
20.3367	21.7695	20.902	20.6347	20.1267	19.9321	21.026	19.7844	20.3651	19.7642	21.1885	18.8277	20.5343	20.067	20.5676	20.5791	19.519	20.1666	20.0061	20.2438	19.9518	19.1212	19.7289	19.3637	21.7875	20.5865	20.0798	20.7299	biological adhesion;biological regulation;cell adhesion;cell division;cellular component biogenesis;cellular component biogenesis at cellular level;cellular component organization or biogenesis;cellular component organization or biogenesis at cellular level;cellular process;cellular response to stimulus;cellular response to stress;embryonic cleavage;negative regulation of amyloid precursor protei…	binding;leucine zipper domain binding;LRR domain binding;nucleic acid binding transcription factor activity;protein binding;protein domain specific binding;sequence-specific DNA binding transcription factor activity	adherens junction;anchoring junction;cell junction;cell part;cell-substrate adherens junction;cell-substrate junction;centrosome;cytoplasm;cytoplasmic part;cytoskeletal part;cytosol;focal adhesion;Golgi apparatus;intracellular membrane-bounded organelle;intracellular non-membrane-bounded organelle;intracellular organelle;intracellular organelle part;intracellular part;membrane-bounded organelle;m…		Acetylation;Alternativesplicing;Completeproteome;Nucleus;Phosphoprotein;Referenceproteome	b-Adrenergic Receptor kinase substrate motif;Casein kinase II substrate motif;G protein-coupled receptor kinase 1 substrate motif;GSK3 kinase substrate motif	Aatf					+		Leu_starv_3h_0h	1	0.834525	0.252075	-0.693433	-1.34452	0.730569	0.168143	-0.874321
17.9455	18.8642	18.7118	18.3694	18.9324	18.1939	18.434	18.3987	18.4975	18.6329	18.594	18.5502	18.7542	18.7131	19.1528	19.0247	18.1857	17.8681	18.4862	18.3663	18.4796	18.1943	18.2276	18.3109	19.4471	19.4651	18.9802	19.532	biological adhesion;biological regulation;cell adhesion;cell division;cellular component biogenesis;cellular component biogenesis at cellular level;cellular component organization or biogenesis;cellular component organization or biogenesis at cellular level;cellular process;cellular response to stimulus;cellular response to stress;embryonic cleavage;negative regulation of amyloid precursor protei…	binding;leucine zipper domain binding;LRR domain binding;nucleic acid binding transcription factor activity;protein binding;protein domain specific binding;sequence-specific DNA binding transcription factor activity	adherens junction;anchoring junction;cell junction;cell part;cell-substrate adherens junction;cell-substrate junction;centrosome;cytoplasm;cytoplasmic part;cytoskeletal part;cytosol;focal adhesion;Golgi apparatus;intracellular membrane-bounded organelle;intracellular non-membrane-bounded organelle;intracellular organelle;intracellular organelle part;intracellular part;membrane-bounded organelle;m…		Acetylation;Alternativesplicing;Completeproteome;Nucleus;Phosphoprotein;Referenceproteome	Casein kinase I substrate motif;Casein kinase II substrate motif;MAPKAPK2 kinase substrate motif;Pyruvate dehydrogenase kinase substrate motif	Aatf						+	Leu_starv_10h_0h	1	0.0225613	0.973462	0.017025	0.0476604	0.181844	0.732263	0.0959215
19.9772	20.6309	21.078	20.6871	20.1986	20.2588	21.0736	20.0868	19.722	19.7305	20.7381	18.8345	20.7222	20.1668	20.5127	20.5764	19.6299	20.1872	20.0864	20.2322	19.9748	19.2531	19.7536	19.5708	21.9165	20.4785	20.2645	20.6628	biological adhesion;biological regulation;cell adhesion;cell division;cellular component biogenesis;cellular component biogenesis at cellular level;cellular component organization or biogenesis;cellular component organization or biogenesis at cellular level;cellular process;cellular response to stimulus;cellular response to stress;embryonic cleavage;negative regulation of amyloid precursor protei…	binding;leucine zipper domain binding;LRR domain binding;nucleic acid binding transcription factor activity;protein binding;protein domain specific binding;sequence-specific DNA binding transcription factor activity	adherens junction;anchoring junction;cell junction;cell part;cell-substrate adherens junction;cell-substrate junction;centrosome;cytoplasm;cytoplasmic part;cytoskeletal part;cytosol;focal adhesion;Golgi apparatus;intracellular membrane-bounded organelle;intracellular non-membrane-bounded organelle;intracellular organelle;intracellular organelle part;intracellular part;membrane-bounded organelle;m…		Acetylation;Alternativesplicing;Completeproteome;Nucleus;Phosphoprotein;Referenceproteome	Casein kinase I substrate motif;Casein kinase II substrate motif;MAPKAPK2 kinase substrate motif;Pyruvate dehydrogenase kinase substrate motif	Aatf					+		Leu_starv_3h_0h	1	0.238167	0.727974	-0.188835	-0.448477	0.947624	0.10851	-0.837044
17.87	18.7903	18.6457	18.294	18.8616	18.1224	18.3584	18.3218	18.4373	18.5714	18.5343	18.4859	18.6872	18.649	19.1077	18.9653	18.1278	17.8076	18.4328	18.3112	18.4025	18.1302	18.1624	18.2436	19.3885	19.4028	18.9189	19.4776	biological adhesion;biological regulation;cell adhesion;cell division;cellular component biogenesis;cellular component biogenesis at cellular level;cellular component organization or biogenesis;cellular component organization or biogenesis at cellular level;cellular process;cellular response to stimulus;cellular response to stress;embryonic cleavage;negative regulation of amyloid precursor protei…	binding;leucine zipper domain binding;LRR domain binding;nucleic acid binding transcription factor activity;protein binding;protein domain specific binding;sequence-specific DNA binding transcription factor activity	adherens junction;anchoring junction;cell junction;cell part;cell-substrate adherens junction;cell-substrate junction;centrosome;cytoplasm;cytoplasmic part;cytoskeletal part;cytosol;focal adhesion;Golgi apparatus;intracellular membrane-bounded organelle;intracellular non-membrane-bounded organelle;intracellular organelle;intracellular organelle part;intracellular part;membrane-bounded organelle;m…		Acetylation;Alternativesplicing;Completeproteome;Nucleus;Phosphoprotein;Referenceproteome	Casein kinase I substrate motif;Casein kinase II substrate motif;G protein-coupled receptor kinase 1 substrate motif;MDC1 BRCT domain binding motif;Plk1 PBD domain binding motif;Pyruvate dehydrogenase kinase substrate motif	Aatf						+	Leu_starv_10h_0h	1	0.021146	0.975065	0.0160599	0.0447999	0.205342	0.70603	0.107233
19.4539	21.998	20.1158	20.3101	19.9967	19.6194	20.6499	19.9824	20.2651	19.2762	20.0458	18.274	20.4056	20.1751	20.4326	20.3742	19.7652	19.9057	20.0728	18.7033	19.8263	19.0386	19.8619	19.6231	21.6812	20.4227	20.3097	20.564	biological adhesion;biological regulation;cell adhesion;cell division;cellular component biogenesis;cellular component biogenesis at cellular level;cellular component organization or biogenesis;cellular component organization or biogenesis at cellular level;cellular process;cellular response to stimulus;cellular response to stress;embryonic cleavage;negative regulation of amyloid precursor protei…	binding;leucine zipper domain binding;LRR domain binding;nucleic acid binding transcription factor activity;protein binding;protein domain specific binding;sequence-specific DNA binding transcription factor activity	adherens junction;anchoring junction;cell junction;cell part;cell-substrate adherens junction;cell-substrate junction;centrosome;cytoplasm;cytoplasmic part;cytoskeletal part;cytosol;focal adhesion;Golgi apparatus;intracellular membrane-bounded organelle;intracellular non-membrane-bounded organelle;intracellular organelle;intracellular organelle part;intracellular part;membrane-bounded organelle;m…		Acetylation;Alternativesplicing;Completeproteome;Nucleus;Phosphoprotein;Referenceproteome	Casein kinase I substrate motif;Casein kinase II substrate motif;G protein-coupled receptor kinase 1 substrate motif;MDC1 BRCT domain binding motif;Plk1 PBD domain binding motif;Pyruvate dehydrogenase kinase substrate motif	Aatf								1	0.292011	0.634079	-0.407345	-0.596913	0.690903	0.176239	-1.00415
11.9348	12.3311	10.9537	12.1471	12.2413	14.1481	12.9314	11.8697	11.1283	11.9691	12.1699	13.5412	11.836	11.0737	12.06	13.7648	14.8058	14.1633	13.6032	15.3039	11.2244	12.8863	12.4499	11.6388	12.4122	12.8411	14.604	12.3071	biological adhesion;biological regulation;cell adhesion;cell division;cellular component biogenesis;cellular component biogenesis at cellular level;cellular component organization or biogenesis;cellular component organization or biogenesis at cellular level;cellular process;cellular response to stimulus;cellular response to stress;embryonic cleavage;negative regulation of amyloid precursor protei…	binding;leucine zipper domain binding;LRR domain binding;nucleic acid binding transcription factor activity;protein binding;protein domain specific binding;sequence-specific DNA binding transcription factor activity	adherens junction;anchoring junction;cell junction;cell part;cell-substrate adherens junction;cell-substrate junction;centrosome;cytoplasm;cytoplasmic part;cytoskeletal part;cytosol;focal adhesion;Golgi apparatus;intracellular membrane-bounded organelle;intracellular non-membrane-bounded organelle;intracellular organelle;intracellular organelle part;intracellular part;membrane-bounded organelle;m…		Acetylation;Alternativesplicing;Completeproteome;Nucleus;Phosphoprotein;Referenceproteome	Casein kinase II substrate motif;G protein-coupled receptor kinase 1 substrate motif;PKA kinase substrate motif;PKC kinase substrate motif	Aatf				+			Leu_starv_1h_0h	0.958	NaN	1	0	NaN	NaN	1	0
20.6004	20.5431	21.3737	20.2088	19.5532	18.8594	20.6336	19.863	20.0167	19.7502	21.0591	18.6483	10.8575	19.1604	20.5358	20.9475	18.7067	19.7465	19.3942	20.9846	19.464	19.3058	18.8453	17.2856	12.0861	20.5153	20.0351	20.792	biological adhesion;biological regulation;cell adhesion;cell division;cellular component biogenesis;cellular component biogenesis at cellular level;cellular component organization or biogenesis;cellular component organization or biogenesis at cellular level;cellular process;cellular response to stimulus;cellular response to stress;embryonic cleavage;negative regulation of amyloid precursor protei…	binding;leucine zipper domain binding;LRR domain binding;nucleic acid binding transcription factor activity;protein binding;protein domain specific binding;sequence-specific DNA binding transcription factor activity	adherens junction;anchoring junction;cell junction;cell part;cell-substrate adherens junction;cell-substrate junction;centrosome;cytoplasm;cytoplasmic part;cytoskeletal part;cytosol;focal adhesion;Golgi apparatus;intracellular membrane-bounded organelle;intracellular non-membrane-bounded organelle;intracellular organelle;intracellular organelle part;intracellular part;membrane-bounded organelle;m…		Acetylation;Alternativesplicing;Completeproteome;Nucleus;Phosphoprotein;Referenceproteome	Casein kinase II substrate motif;G protein-coupled receptor kinase 1 substrate motif;PKA kinase substrate motif;PKC kinase substrate motif	Aatf					+		Leu_starv_3h_0h	0.999	1.12761	0.14284	-0.954205	-1.7583	0.716678	0.17729	-0.812904
11.7526	11.8616	11.6155	11.5805	11.5114	11.1578	10.8653	11.2785	11.5169	11.7814	11.3394	11.4673	10.9847	11.1621	11.6454	12.0211	11.2503	11.7444	11.0308	11.4458	10.7094	10.4326	10.3814	10.6759	11.6215	11.4586	11.9837	10.6746	metabolic process	active transmembrane transporter activity;adenyl nucleotide binding;adenyl ribonucleotide binding;ATP binding;ATPase activity;ATPase activity, coupled;ATPase activity, coupled to movement of substances;ATPase activity, coupled to transmembrane movement of substances;binding;catalytic activity;hydrolase activity;hydrolase activity, acting on acid anhydrides;hydrolase activity, acting on acid anhyd…	basolateral plasma membrane;cell part;extracellular membrane-bounded organelle;extracellular organelle;extracellular region part;extracellular vesicular exosome;integral to membrane;integral to plasma membrane;intrinsic to membrane;intrinsic to plasma membrane;membrane;membrane part;membrane-bounded organelle;membrane-bounded vesicle;organelle;plasma membrane;plasma membrane part;vesicle	ABC transporters;Vitamin digestion and absorption	ATP-binding;Cellmembrane;Completeproteome;Glycoprotein;Hydrolase;Membrane;Nucleotide-binding;Phosphoprotein;Referenceproteome;Repeat;Transmembrane;Transmembranehelix;Transport	PKA kinase substrate motif;PKC kinase substrate motif	Abcc1					+		Leu_starv_3h_0h	1	1.80973	0.106388	-0.499318	-2.00343	0.768082	0.374227	-0.176285
13.9931	14.3005	13.7327	13.6673	13.4902	13.2014	13.361	13.0336	13.3174	13.0009	13.2174	13.5661	12.637	12.0746	13.1793	13.5968	13.0346	12.2202	12.8128	12.9382	13.2748	12.7227	12.7222	12.3902	13.3134	13.3306	13.498	13.6224	metabolic process	active transmembrane transporter activity;adenyl nucleotide binding;adenyl ribonucleotide binding;ATP binding;ATPase activity;ATPase activity, coupled;ATPase activity, coupled to movement of substances;ATPase activity, coupled to transmembrane movement of substances;binding;catalytic activity;hydrolase activity;hydrolase activity, acting on acid anhydrides;hydrolase activity, acting on acid anhyd…	basolateral plasma membrane;cell part;extracellular membrane-bounded organelle;extracellular organelle;extracellular region part;extracellular vesicular exosome;integral to membrane;integral to plasma membrane;intrinsic to membrane;intrinsic to plasma membrane;membrane;membrane part;membrane-bounded organelle;membrane-bounded vesicle;organelle;plasma membrane;plasma membrane part;vesicle	ABC transporters;Vitamin digestion and absorption	ATP-binding;Cellmembrane;Completeproteome;Glycoprotein;Hydrolase;Membrane;Nucleotide-binding;Phosphoprotein;Referenceproteome;Repeat;Transmembrane;Transmembranehelix;Transport	ATM kinase substrate motif;Casein kinase II substrate motif;DNA dependent Protein kinase substrate motif;MDC1 BRCT domain binding motif;PKA kinase substrate motif;PKC kinase substrate motif;Plk1 PBD domain binding motif;Pyruvate dehydrogenase kinase substrate motif	Abcc1		+	+	+	+		Arg_starv_10h_0h;Arg_starv_3h_0h;Leu_starv_1h_0h;Leu_starv_3h_0h	1	2.01176	0.0749435	-0.65184	-2.37256	1.88566	0.0344667	-0.647946
11.7526	11.8616	11.6155	11.5805	11.5114	11.1578	10.8653	11.2785	11.5169	11.7814	11.3394	11.4673	10.9847	11.1621	11.6454	12.0211	11.2503	11.7444	11.0308	11.4458	10.7094	10.4326	10.3814	10.6759	11.6215	11.4586	11.9837	10.6746	metabolic process	active transmembrane transporter activity;adenyl nucleotide binding;adenyl ribonucleotide binding;ATP binding;ATPase activity;ATPase activity, coupled;ATPase activity, coupled to movement of substances;ATPase activity, coupled to transmembrane movement of substances;binding;catalytic activity;hydrolase activity;hydrolase activity, acting on acid anhydrides;hydrolase activity, acting on acid anhyd…	basolateral plasma membrane;cell part;extracellular membrane-bounded organelle;extracellular organelle;extracellular region part;extracellular vesicular exosome;integral to membrane;integral to plasma membrane;intrinsic to membrane;intrinsic to plasma membrane;membrane;membrane part;membrane-bounded organelle;membrane-bounded vesicle;organelle;plasma membrane;plasma membrane part;vesicle	ABC transporters;Vitamin digestion and absorption	ATP-binding;Cellmembrane;Completeproteome;Glycoprotein;Hydrolase;Membrane;Nucleotide-binding;Phosphoprotein;Referenceproteome;Repeat;Transmembrane;Transmembranehelix;Transport	ATM kinase substrate motif;Casein kinase II substrate motif;DNA dependent Protein kinase substrate motif;MDC1 BRCT domain binding motif;PKA kinase substrate motif;PKC kinase substrate motif;Plk1 PBD domain binding motif;Pyruvate dehydrogenase kinase substrate motif	Abcc1					+		Leu_starv_3h_0h	1	1.80973	0.106345	-0.499318	-2.00343	0.768082	0.374188	-0.176285
24.6919	27.0672	26.3809	25.8599	26.6431	26.7363	26.5402	27.2512	24.9187	25.4636	25.0415	24.8548	25.2845	25.2919	25.6112	26.3616	25.7628	24.7304	25.5243	25.3476	25.8909	21.302	23.8736	24.2423	21.2721	12.9212	26.2655	12.0403	biological regulation;cellular process;drug transmembrane transport;drug transport;establishment of localization;positive regulation of biological process;positive regulation of cell proliferation;positive regulation of cellular process;positive regulation of smooth muscle cell proliferation;regulation of biological process;regulation of cell proliferation;regulation of cellular process;regulatio…	active transmembrane transporter activity;adenyl nucleotide binding;adenyl ribonucleotide binding;ATP binding;ATPase activity;ATPase activity, coupled;ATPase activity, coupled to movement of substances;ATPase activity, coupled to transmembrane movement of substances;binding;catalytic activity;drug transmembrane transporter activity;hydrolase activity;hydrolase activity, acting on acid anhydrides;…	basolateral plasma membrane;cell part;cytoplasmic part;cytoplasmic vesicle membrane;cytoplasmic vesicle part;integral to membrane;intracellular organelle part;intracellular part;intrinsic to membrane;membrane;membrane part;organelle membrane;organelle part;plasma membrane;plasma membrane part;platelet dense granule membrane;secretory granule membrane;vesicle membrane	ABC transporters;Bile secretion	ATP-binding;Completeproteome;Nucleotide-binding;Proteomicsidentification;Referenceproteome;Repeat	DNA dependent Protein kinase substrate motif	Abcc4						+	Leu_starv_10h_0h	1	0.739504	0.273241	0.79274	1.26728	0.908087	0.11177	-0.930326
28.0616	26.2593	26.6918	26.5839	27.1718	27.1787	27.1008	26.536	26.1507	25.8352	26.1301	26.117	27.1148	27.5087	27.3675	27.1772	26.3083	25.9685	26.1487	25.3221	27.0089	24.8403	24.0173	25.094	26.4816	27.3672	27.355	27.0827	biological regulation;cellular process;drug transmembrane transport;drug transport;establishment of localization;positive regulation of biological process;positive regulation of cell proliferation;positive regulation of cellular process;positive regulation of smooth muscle cell proliferation;regulation of biological process;regulation of cell proliferation;regulation of cellular process;regulatio…	active transmembrane transporter activity;adenyl nucleotide binding;adenyl ribonucleotide binding;ATP binding;ATPase activity;ATPase activity, coupled;ATPase activity, coupled to movement of substances;ATPase activity, coupled to transmembrane movement of substances;binding;catalytic activity;drug transmembrane transporter activity;hydrolase activity;hydrolase activity, acting on acid anhydrides;…	basolateral plasma membrane;cell part;cytoplasmic part;cytoplasmic vesicle membrane;cytoplasmic vesicle part;integral to membrane;intracellular organelle part;intracellular part;intrinsic to membrane;membrane;membrane part;organelle membrane;organelle part;plasma membrane;plasma membrane part;platelet dense granule membrane;secretory granule membrane;vesicle membrane	ABC transporters;Bile secretion	ATP-binding;Completeproteome;Nucleotide-binding;Proteomicsidentification;Referenceproteome;Repeat	Casein kinase I substrate motif;G protein-coupled receptor kinase 1 substrate motif;MDC1 BRCT domain binding motif;Plk1 PBD domain binding motif	Abcc4								1	0.0826636	0.892334	0.0977116	0.185341	1.0795	0.0821879	-0.840868
19.1157	19.3202	18.9895	19.3184	19.9513	19.7013	20.0066	19.9979	18.9575	19.0819	19.0321	19.2765	19.5282	19.6006	19.625	19.2935	19.056	19.206	19.073	19.1068	18.9193	19.1252	18.4757	19.201	18.4058	19.2995	19.3218	19.0465	biological regulation;cellular process;drug transmembrane transport;drug transport;establishment of localization;positive regulation of biological process;positive regulation of cell proliferation;positive regulation of cellular process;positive regulation of smooth muscle cell proliferation;regulation of biological process;regulation of cell proliferation;regulation of cellular process;regulatio…	active transmembrane transporter activity;adenyl nucleotide binding;adenyl ribonucleotide binding;ATP binding;ATPase activity;ATPase activity, coupled;ATPase activity, coupled to movement of substances;ATPase activity, coupled to transmembrane movement of substances;binding;catalytic activity;drug transmembrane transporter activity;hydrolase activity;hydrolase activity, acting on acid anhydrides;…	basolateral plasma membrane;cell part;cytoplasmic part;cytoplasmic vesicle membrane;cytoplasmic vesicle part;integral to membrane;intracellular organelle part;intracellular part;intrinsic to membrane;membrane;membrane part;organelle membrane;organelle part;plasma membrane;plasma membrane part;platelet dense granule membrane;secretory granule membrane;vesicle membrane	ABC transporters;Bile secretion	ATP-binding;Completeproteome;Nucleotide-binding;Proteomicsidentification;Referenceproteome;Repeat	ERK1,2 kinase substrate motif;GSK3, Erk1, Erk2 and CDK5 kinase motif;GSK-3, ERK1, ERK2, CDK5 substrate motif;WW domain binding motif	Abcc4	+						Arg_starv_1h_0h	1	3.27426	0.0208313	0.728289	3.49266	0.412817	0.608989	-0.0989513
31.0493	25.1645	26.5615	26.8563	27.0684	26.8594	27.1596	27.2082	26.6977	25.0641	26.9262	26.5706	27.6548	27.5609	27.8023	27.3807	25.9992	26.1481	26.4459	24.7956	27.2369	26.682	26.0485	28.845	27.941	27.9729	27.5132	27.6122	biological regulation;cellular process;drug transmembrane transport;drug transport;establishment of localization;positive regulation of biological process;positive regulation of cell proliferation;positive regulation of cellular process;positive regulation of smooth muscle cell proliferation;regulation of biological process;regulation of cell proliferation;regulation of cellular process;regulatio…	active transmembrane transporter activity;adenyl nucleotide binding;adenyl ribonucleotide binding;ATP binding;ATPase activity;ATPase activity, coupled;ATPase activity, coupled to movement of substances;ATPase activity, coupled to transmembrane movement of substances;binding;catalytic activity;drug transmembrane transporter activity;hydrolase activity;hydrolase activity, acting on acid anhydrides;…	basolateral plasma membrane;cell part;cytoplasmic part;cytoplasmic vesicle membrane;cytoplasmic vesicle part;integral to membrane;intracellular organelle part;intracellular part;intrinsic to membrane;membrane;membrane part;organelle membrane;organelle part;plasma membrane;plasma membrane part;platelet dense granule membrane;secretory granule membrane;vesicle membrane	ABC transporters;Bile secretion	ATP-binding;Completeproteome;Nucleotide-binding;Proteomicsidentification;Referenceproteome;Repeat	ERK1,2 kinase substrate motif;GSK3, Erk1, Erk2 and CDK5 kinase motif;GSK-3, ERK1, ERK2, CDK5 substrate motif;WW domain binding motif	Abcc4								1	0.0961058	0.855278	-0.334036	-0.243648	0.351731	0.416555	-1.09326
13.2783	14.3572	11.8506	13.4391	11.3777	11.2592	11.3819	11.259	11.3098	10.928	12.2289	10.9871	12.0157	10.4399	11.7801	12.0642	12.1483	11.5448	11.9461	11.44	12.5218	11.4237	11.6356	10.8904	10.363	11.1206	10.8506	10.4574	biological regulation;cellular process;positive regulation of biological process;positive regulation of biosynthetic process;positive regulation of cellular biosynthetic process;positive regulation of cellular metabolic process;positive regulation of cellular process;positive regulation of cellular protein metabolic process;positive regulation of macromolecule biosynthetic process;positive regula…	adenyl nucleotide binding;adenyl ribonucleotide binding;ATP binding;ATPase activity;binding;catalytic activity;hydrolase activity;hydrolase activity, acting on acid anhydrides;hydrolase activity, acting on acid anhydrides, in phosphorus-containing anhydrides;nucleic acid binding;nucleoside-triphosphatase activity;nucleotide binding;purine nucleotide binding;purine ribonucleoside triphosphate bind…	cell part;cytoplasm;cytoplasmic part;envelope;intracellular non-membrane-bounded organelle;intracellular organelle;intracellular organelle part;intracellular part;macromolecular complex;membrane;non-membrane-bounded organelle;nuclear envelope;nuclear part;nucleoplasm;organelle;organelle envelope;organelle part;polysomal ribosome;ribonucleoprotein complex;ribosome		Activator;ATP-binding;Completeproteome;Cytoplasm;Isopeptidebond;Nucleotide-binding;Nucleus;Phosphoprotein;Referenceproteome;Repeat;Ublconjugation	G protein-coupled receptor kinase 1 substrate motif;GSK3 kinase substrate motif;Phosphorylase kinase substrate motif;PKA kinase substrate motif;PKC kinase substrate motif	Abcf1	+	+					Arg_starv_1h_0h;Arg_starv_3h_0h	0.971	1.98728	0.0306724	-1.91185	-3.08791	1.68609	0.0210929	-1.86784
17.74	17.5991	17.431	17.1394	17.2253	16.8576	16.9492	16.7485	17.738	17.8055	17.9548	17.8862	18.4173	18.2553	18.5365	18.8606	17.3359	17.5313	17.282	17.2276	18.7031	18.0302	18.1778	18.0367	18.7692	17.5671	17.7351	17.788	biological regulation;cellular process;positive regulation of biological process;positive regulation of biosynthetic process;positive regulation of cellular biosynthetic process;positive regulation of cellular metabolic process;positive regulation of cellular process;positive regulation of cellular protein metabolic process;positive regulation of macromolecule biosynthetic process;positive regula…	adenyl nucleotide binding;adenyl ribonucleotide binding;ATP binding;ATPase activity;binding;catalytic activity;hydrolase activity;hydrolase activity, acting on acid anhydrides;hydrolase activity, acting on acid anhydrides, in phosphorus-containing anhydrides;nucleic acid binding;nucleoside-triphosphatase activity;nucleotide binding;purine nucleotide binding;purine ribonucleoside triphosphate bind…	cell part;cytoplasm;cytoplasmic part;envelope;intracellular non-membrane-bounded organelle;intracellular organelle;intracellular organelle part;intracellular part;macromolecular complex;membrane;non-membrane-bounded organelle;nuclear envelope;nuclear part;nucleoplasm;organelle;organelle envelope;organelle part;polysomal ribosome;ribonucleoprotein complex;ribosome		Activator;ATP-binding;Completeproteome;Cytoplasm;Isopeptidebond;Nucleotide-binding;Nucleus;Phosphoprotein;Referenceproteome;Repeat;Ublconjugation	G protein-coupled receptor kinase 1 substrate motif;GSK3 kinase substrate motif;Phosphorylase kinase substrate motif;PKA kinase substrate motif;PKC kinase substrate motif	Abcf1			+		+		Arg_starv_10h_0h;Leu_starv_3h_0h	1	1.74902	0.105614	-0.532247	-2.01164	1.43797	0.101792	0.368737
20.5746	20.4808	20.4681	20.6801	20.5142	20.3401	20.3674	20.4615	19.3382	19.5605	19.8206	19.7775	20.3622	20.2162	20.2522	20.4325	19.925	20.5217	19.8926	19.5338	20.4974	20.2509	20.153	20.5416	20.2586	20.3399	20.4408	20.8047	biological regulation;cellular process;positive regulation of biological process;positive regulation of biosynthetic process;positive regulation of cellular biosynthetic process;positive regulation of cellular metabolic process;positive regulation of cellular process;positive regulation of cellular protein metabolic process;positive regulation of macromolecule biosynthetic process;positive regula…	adenyl nucleotide binding;adenyl ribonucleotide binding;ATP binding;ATPase activity;binding;catalytic activity;hydrolase activity;hydrolase activity, acting on acid anhydrides;hydrolase activity, acting on acid anhydrides, in phosphorus-containing anhydrides;nucleic acid binding;nucleoside-triphosphatase activity;nucleotide binding;purine nucleotide binding;purine ribonucleoside triphosphate bind…	cell part;cytoplasm;cytoplasmic part;envelope;intracellular non-membrane-bounded organelle;intracellular organelle;intracellular organelle part;intracellular part;macromolecular complex;membrane;non-membrane-bounded organelle;nuclear envelope;nuclear part;nucleoplasm;organelle;organelle envelope;organelle part;polysomal ribosome;ribonucleoprotein complex;ribosome		Activator;ATP-binding;Completeproteome;Cytoplasm;Isopeptidebond;Nucleotide-binding;Nucleus;Phosphoprotein;Referenceproteome;Repeat;Ublconjugation	BARD1 BRCT domain binding motif;Casein kinase II substrate motif;MAPKAPK2 kinase substrate motif	Abcf1		+					Arg_starv_3h_0h	1	1.05884	0.510419	-0.130116	-0.79459	3.57828	0.0045183	-0.926707
17.74	17.5991	17.431	17.1394	17.2253	16.8576	16.9492	16.7485	17.738	17.8055	17.9548	17.8862	18.4173	18.2553	18.5365	18.8606	17.3359	17.5313	17.282	17.2276	18.7031	18.0302	18.1778	18.0367	18.7692	17.5671	17.7351	17.788	biological regulation;cellular process;positive regulation of biological process;positive regulation of biosynthetic process;positive regulation of cellular biosynthetic process;positive regulation of cellular metabolic process;positive regulation of cellular process;positive regulation of cellular protein metabolic process;positive regulation of macromolecule biosynthetic process;positive regula…	adenyl nucleotide binding;adenyl ribonucleotide binding;ATP binding;ATPase activity;binding;catalytic activity;hydrolase activity;hydrolase activity, acting on acid anhydrides;hydrolase activity, acting on acid anhydrides, in phosphorus-containing anhydrides;nucleic acid binding;nucleoside-triphosphatase activity;nucleotide binding;purine nucleotide binding;purine ribonucleoside triphosphate bind…	cell part;cytoplasm;cytoplasmic part;envelope;intracellular non-membrane-bounded organelle;intracellular organelle;intracellular organelle part;intracellular part;macromolecular complex;membrane;non-membrane-bounded organelle;nuclear envelope;nuclear part;nucleoplasm;organelle;organelle envelope;organelle part;polysomal ribosome;ribonucleoprotein complex;ribosome		Activator;ATP-binding;Completeproteome;Cytoplasm;Isopeptidebond;Nucleotide-binding;Nucleus;Phosphoprotein;Referenceproteome;Repeat;Ublconjugation	BARD1 BRCT domain binding motif;Casein kinase II substrate motif;MAPKAPK2 kinase substrate motif	Abcf1			+		+		Arg_starv_10h_0h;Leu_starv_3h_0h	1	1.74902	0.10557	-0.532247	-2.01164	1.43797	0.101775	0.368737
20.2129	20.6881	20.4268	20.384	20.0627	20.1177	20.3116	20.4316	20.1766	20.3515	20.5785	20.4145	20.6827	20.3595	20.5845	20.5471	20.3709	20.2673	20.1879	20.3485	20.4848	20.3827	20.3697	20.4282	20.1822	20.5074	20.4987	20.5636	biological regulation;cellular process;positive regulation of biological process;positive regulation of biosynthetic process;positive regulation of cellular biosynthetic process;positive regulation of cellular metabolic process;positive regulation of cellular process;positive regulation of cellular protein metabolic process;positive regulation of macromolecule biosynthetic process;positive regula…	adenyl nucleotide binding;adenyl ribonucleotide binding;ATP binding;ATPase activity;binding;catalytic activity;hydrolase activity;hydrolase activity, acting on acid anhydrides;hydrolase activity, acting on acid anhydrides, in phosphorus-containing anhydrides;nucleic acid binding;nucleoside-triphosphatase activity;nucleotide binding;purine nucleotide binding;purine ribonucleoside triphosphate bind…	cell part;cytoplasm;cytoplasmic part;envelope;intracellular non-membrane-bounded organelle;intracellular organelle;intracellular organelle part;intracellular part;macromolecular complex;membrane;non-membrane-bounded organelle;nuclear envelope;nuclear part;nucleoplasm;organelle;organelle envelope;organelle part;polysomal ribosome;ribonucleoprotein complex;ribosome		Activator;ATP-binding;Completeproteome;Cytoplasm;Isopeptidebond;Nucleotide-binding;Nucleus;Phosphoprotein;Referenceproteome;Repeat;Ublconjugation	b-Adrenergic Receptor kinase substrate motif;BARD1 BRCT domain binding motif;Casein kinase II substrate motif;G protein-coupled receptor kinase 1 substrate motif	Abcf1								1	0.741764	0.473905	-0.197044	-0.855597	0.140502	0.817119	-0.0476923
22.9632	23.292	23.3053	23.3387	22.9994	23.3541	23.251	23.1665	22.9795	23.1496	23.0574	23.3348	23.3102	22.9815	23.1781	23.4339	23.0936	23.0929	22.7891	23.0331	22.8612	23.0594	23.4389	23.1968	22.2843	23.2463	23.3368	23.074	biological regulation;cellular process;positive regulation of biological process;positive regulation of biosynthetic process;positive regulation of cellular biosynthetic process;positive regulation of cellular metabolic process;positive regulation of cellular process;positive regulation of cellular protein metabolic process;positive regulation of macromolecule biosynthetic process;positive regula…	adenyl nucleotide binding;adenyl ribonucleotide binding;ATP binding;ATPase activity;binding;catalytic activity;hydrolase activity;hydrolase activity, acting on acid anhydrides;hydrolase activity, acting on acid anhydrides, in phosphorus-containing anhydrides;nucleic acid binding;nucleoside-triphosphatase activity;nucleotide binding;purine nucleotide binding;purine ribonucleoside triphosphate bind…	cell part;cytoplasm;cytoplasmic part;envelope;intracellular non-membrane-bounded organelle;intracellular organelle;intracellular organelle part;intracellular part;macromolecular complex;membrane;non-membrane-bounded organelle;nuclear envelope;nuclear part;nucleoplasm;organelle;organelle envelope;organelle part;polysomal ribosome;ribonucleoprotein complex;ribosome		Activator;ATP-binding;Completeproteome;Cytoplasm;Isopeptidebond;Nucleotide-binding;Nucleus;Phosphoprotein;Referenceproteome;Repeat;Ublconjugation	b-Adrenergic Receptor kinase substrate motif;Casein kinase II substrate motif;G protein-coupled receptor kinase 1 substrate motif	Abcf1								1	0.102114	0.913694	-0.0320735	-0.148871	0.348596	0.641701	-0.0944715
12.7748	13.4002	12.304	12.3942	13.0913	14.2064	14.0894	9.78528	13.5381	10.6698	13.3324	11.729	12.2385	11.7747	11.5314	11.6403	14.912	14.9754	13.6522	12.9436	11.6236	10.7638	11.933	12.8734	12.5854	13.0065	15.9546	14.768	biological regulation;cellular process;positive regulation of biological process;positive regulation of biosynthetic process;positive regulation of cellular biosynthetic process;positive regulation of cellular metabolic process;positive regulation of cellular process;positive regulation of cellular protein metabolic process;positive regulation of macromolecule biosynthetic process;positive regula…	adenyl nucleotide binding;adenyl ribonucleotide binding;ATP binding;ATPase activity;binding;catalytic activity;hydrolase activity;hydrolase activity, acting on acid anhydrides;hydrolase activity, acting on acid anhydrides, in phosphorus-containing anhydrides;nucleic acid binding;nucleoside-triphosphatase activity;nucleotide binding;purine nucleotide binding;purine ribonucleoside triphosphate bind…	cell part;cytoplasm;cytoplasmic part;envelope;intracellular non-membrane-bounded organelle;intracellular organelle;intracellular organelle part;intracellular part;macromolecular complex;membrane;non-membrane-bounded organelle;nuclear envelope;nuclear part;nucleoplasm;organelle;organelle envelope;organelle part;polysomal ribosome;ribonucleoprotein complex;ribosome		Activator;ATP-binding;Completeproteome;Cytoplasm;Isopeptidebond;Nucleotide-binding;Nucleus;Phosphoprotein;Referenceproteome;Repeat;Ublconjugation	b-Adrenergic Receptor kinase substrate motif;Casein kinase I substrate motif;Casein kinase II substrate motif	Abcf1			+	+			Arg_starv_10h_0h;Leu_starv_1h_0h	1	0.0240276	0.964087	0.0748129	0.0643298	0.221324	0.60525	-0.400969
20.9965	20.9731	20.7749	20.9663	20.5658	20.8244	20.604	20.6266	20.5678	20.6379	20.7576	20.8941	20.5928	21.0902	20.8723	20.8085	20.6764	20.716	20.6711	20.8118	20.5056	20.8142	20.9742	20.8156	19.7572	20.7045	20.9569	20.5102	anatomical structure development;anatomical structure formation involved in morphogenesis;anatomical structure morphogenesis;anterior/posterior pattern specification;biological regulation;cell development;cell part morphogenesis;cell projection morphogenesis;cell projection organization;cellular component morphogenesis;cellular component organization;cellular component organization at cellular le…	binding;enzyme activator activity;enzyme regulator activity;kinase activator activity;kinase regulator activity;protein binding;protein complex binding;protein kinase activator activity;protein kinase regulator activity;protein tyrosine kinase activator activity	cell junction;cell leading edge;cell part;cell projection;cell projection part;cytoplasmic part;cytoskeletal part;cytoskeleton;extracellular membrane-bounded organelle;extracellular organelle;extracellular region part;extracellular vesicular exosome;filopodium;growth cone;intracellular;intracellular membrane-bounded organelle;intracellular non-membrane-bounded organelle;intracellular organelle;in…		Acetylation;Alternativesplicing;Celljunction;Cellmembrane;Cellprojection;Coiledcoil;Completeproteome;Cytoplasm;Cytoskeleton;Membrane;Nucleus;Phosphoprotein;Postsynapticcellmembrane;Referenceproteome;SH3domain;Synapse	DNA dependent Protein kinase substrate motif;ERK1,2 kinase substrate motif;G protein-coupled receptor kinase 1 substrate motif;GSK3 kinase substrate motif;GSK-3, ERK1, ERK2, CDK5 substrate motif;PKA kinase substrate motif;PKC kinase substrate motif;WW domain binding motif	Abi1								1	1.90536	0.198446	-0.272505	-1.53702	1.28606	0.215044	-0.213329
20.7976	21.2445	21.1665	21.3701	20.5725	21.2662	21.3389	21.2796	20.7926	20.5382	20.8415	21.4336	20.6431	21.3416	20.9947	21.3438	20.6351	19.9775	21.1144	21.3213	21.0712	21.079	21.2922	21.404	20.0371	21.2906	21.2222	21.4283	anatomical structure development;anatomical structure formation involved in morphogenesis;anatomical structure morphogenesis;anterior/posterior pattern specification;biological regulation;cell development;cell part morphogenesis;cell projection morphogenesis;cell projection organization;cellular component morphogenesis;cellular component organization;cellular component organization at cellular le…	binding;enzyme activator activity;enzyme regulator activity;kinase activator activity;kinase regulator activity;protein binding;protein complex binding;protein kinase activator activity;protein kinase regulator activity;protein tyrosine kinase activator activity	cell junction;cell leading edge;cell part;cell projection;cell projection part;cytoplasmic part;cytoskeletal part;cytoskeleton;extracellular membrane-bounded organelle;extracellular organelle;extracellular region part;extracellular vesicular exosome;filopodium;growth cone;intracellular;intracellular membrane-bounded organelle;intracellular non-membrane-bounded organelle;intracellular organelle;in…		Acetylation;Alternativesplicing;Celljunction;Cellmembrane;Cellprojection;Coiledcoil;Completeproteome;Cytoplasm;Cytoskeleton;Membrane;Nucleus;Phosphoprotein;Postsynapticcellmembrane;Referenceproteome;SH3domain;Synapse	Cdc2 kinase substrate motif;CDK kinase substrate motif;CDK1,2,4,6 kinase substrate motif;ERK1,2 kinase substrate motif;G protein-coupled receptor kinase 1 substrate motif;GSK-3, ERK1, ERK2, CDK5 substrate motif;WW domain binding motif	Abi1								1	0.0484696	0.946614	-0.0303426	-0.0950812	0.490781	0.425995	-0.243196
18.221	17.1231	17.3482	17.466	16.9864	17.0248	16.7448	17.5067	11.0822	17.3221	15.8449	14.0008	17.2309	17.1643	11.0928	12.724	15.5717	12.8271	16.4598	14.9387	16.6368	16.8242	16.6958	16.2409	14.2207	15.5684	9.82077	12.6277	actin cytoskeleton organization;actin filament organization;actin filament-based process;actin polymerization or depolymerization;anatomical structure development;behavior;biological regulation;camera-type eye development;cell migration;cell motility;cell projection organization;cellular component movement;cellular component organization;cellular component organization at cellular level;cellular …	binding;enzyme binding;proline-rich region binding;protein binding;protein complex binding;protein domain specific binding;SH3 domain binding;ubiquitin protein ligase binding	adherens junction;anchoring junction;cell junction;cell part;cell projection;cell-cell adherens junction;cell-cell junction;cytoplasmic part;cytoskeleton;cytosol;dendrite;filopodium;intracellular non-membrane-bounded organelle;intracellular organelle;intracellular part;lamellipodium;macromolecular complex;neuron projection;non-membrane-bounded organelle;organelle;protein complex;SCAR complex	Regulation of actin cytoskeleton	Cellprojection;Coiledcoil;Completeproteome;Cytoplasm;Cytoskeleton;Phosphoprotein;Referenceproteome;SH3domain	DNA dependent Protein kinase substrate motif;ERK1,2 kinase substrate motif;G protein-coupled receptor kinase 1 substrate motif;GSK3 kinase substrate motif;GSK-3, ERK1, ERK2, CDK5 substrate motif;PKA kinase substrate motif;PKC kinase substrate motif;WW domain binding motif	Abi2		+		+	+	+	Arg_starv_3h_0h;Leu_starv_10h_0h;Leu_starv_1h_0h;Leu_starv_3h_0h	1	0.826159	0.286389	-0.473901	-1.22604	1.14264	0.0449488	-2.97708
17.7129	16.7594	17.4862	17.1619	16.6346	15.8814	16.6216	17.0725	16.8166	16.1431	16.9191	16.5839	16.4747	16.1254	16.3276	16.3406	15.5608	15.7474	16.1979	16.1243	17.0854	16.0471	15.7455	16.9678	16.4921	16.6087	15.0153	16.5897	actin cytoskeleton organization;actin filament organization;actin filament-based process;actin polymerization or depolymerization;anatomical structure development;behavior;biological regulation;camera-type eye development;cell migration;cell motility;cell projection organization;cellular component movement;cellular component organization;cellular component organization at cellular level;cellular …	binding;enzyme binding;proline-rich region binding;protein binding;protein complex binding;protein domain specific binding;SH3 domain binding;ubiquitin protein ligase binding	adherens junction;anchoring junction;cell junction;cell part;cell projection;cell-cell adherens junction;cell-cell junction;cytoplasmic part;cytoskeleton;cytosol;dendrite;filopodium;intracellular non-membrane-bounded organelle;intracellular organelle;intracellular part;lamellipodium;macromolecular complex;neuron projection;non-membrane-bounded organelle;organelle;protein complex;SCAR complex	Regulation of actin cytoskeleton	Cellprojection;Coiledcoil;Completeproteome;Cytoplasm;Cytoskeleton;Phosphoprotein;Referenceproteome;SH3domain	Cdc2 kinase substrate motif;CDK kinase substrate motif;CDK1,2,4,6 kinase substrate motif;ERK1,2 kinase substrate motif;G protein-coupled receptor kinase 1 substrate motif;GSK-3, ERK1, ERK2, CDK5 substrate motif;WW domain binding motif	Abi2			+	+			Arg_starv_10h_0h;Leu_starv_1h_0h	1	1.18829	0.150328	-0.727607	-1.7226	1.31193	0.064397	-0.664454
13.0424	12.0256	17.968	17.2206	12.7676	15.7062	11.5673	11.9356	17.1621	16.4861	16.5358	16.6974	16.1418	16.7641	16.5834	15.5242	12.2828	16.6731	16.6992	17.295	17.0664	17.0469	17.2142	16.1235	10.9666	15.879	17.0842	16.8802	actin cytoskeleton organization;actin filament organization;actin filament-based process;actin polymerization or depolymerization;anatomical structure development;behavior;biological regulation;camera-type eye development;cell migration;cell motility;cell projection organization;cellular component movement;cellular component organization;cellular component organization at cellular level;cellular …	binding;enzyme binding;proline-rich region binding;protein binding;protein complex binding;protein domain specific binding;SH3 domain binding;ubiquitin protein ligase binding	adherens junction;anchoring junction;cell junction;cell part;cell projection;cell-cell adherens junction;cell-cell junction;cytoplasmic part;cytoskeleton;cytosol;dendrite;filopodium;intracellular non-membrane-bounded organelle;intracellular organelle;intracellular part;lamellipodium;macromolecular complex;neuron projection;non-membrane-bounded organelle;organelle;protein complex;SCAR complex	Regulation of actin cytoskeleton	Cellprojection;Coiledcoil;Completeproteome;Cytoplasm;Cytoskeleton;Phosphoprotein;Referenceproteome;SH3domain	DNA dependent Protein kinase substrate motif;G protein-coupled receptor kinase 1 substrate motif;PKA kinase substrate motif;PKC kinase substrate motif	Abi2								1	NaN	1	0	NaN	0.509683	0.254365	1.65621
19.028	19.5324	19.5574	19.9056	19.7252	19.608	19.8943	19.8041	20.0422	20.3555	20.2007	20.1968	19.6652	19.8723	19.8219	19.5991	19.8205	19.6245	19.7903	20.0866	19.8804	20.0465	20.2048	20.068	18.9653	20.0341	20.2144	19.755	actin cytoskeleton organization;actin filament bundle assembly;actin filament organization;actin filament-based process;alpha-beta T cell activation;alpha-beta T cell differentiation;anatomical structure morphogenesis;associative learning;astrocyte differentiation;behavior;Bergmann glial cell differentiation;biological regulation;calcium ion homeostasis;cation homeostasis;cell activation;cell com…	adenyl nucleotide binding;adenyl ribonucleotide binding;ATP binding;binding;catalytic activity;cation binding;ion binding;kinase activity;magnesium ion binding;manganese ion binding;metal ion binding;non-membrane spanning protein tyrosine kinase activity;nucleotide binding;phosphotransferase activity, alcohol group as acceptor;protein binding;protein kinase activity;protein tyrosine kinase activi…	actin cytoskeleton;cell part;cell projection;cell projection part;cytoplasmic membrane-bounded vesicle;cytoplasmic part;cytoplasmic vesicle;cytoskeleton;dendritic spine;extrinsic to internal side of plasma membrane;extrinsic to membrane;extrinsic to plasma membrane;intracellular membrane-bounded organelle;intracellular non-membrane-bounded organelle;intracellular organelle;intracellular part;lame…		Acetylation;ATP-binding;Celladhesion;Completeproteome;Cytoplasm;Cytoskeleton;Kinase;Lipoprotein;Magnesium;Manganese;Metal-binding;Myristate;Nucleotide-binding;Phosphoprotein;Referenceproteome;SH2domain;SH3domain;Transferase;Tyrosine-proteinkinase;Ublconjugation	ERK1,2 kinase substrate motif;G protein-coupled receptor kinase 1 substrate motif;GSK-3, ERK1, ERK2, CDK5 substrate motif;WW domain binding motif	Abl2		+					Arg_starv_3h_0h	1	0.63049	0.466785	0.25202	0.867372	1.95293	0.0305197	0.692945
20.1763	19.7785	19.6685	19.7935	19.5839	19.7427	19.6175	19.7324	19.6516	19.8277	21.5495	19.8771	22.0198	22.2223	22.2369	21.7209	21.1419	22.0897	21.5464	20.1016	21.2794	21.5567	22.1223	22.1941	19.8367	22.4297	22.0234	21.2993	actin cytoskeleton organization;actin filament bundle assembly;actin filament organization;actin filament-based process;alpha-beta T cell activation;alpha-beta T cell differentiation;anatomical structure morphogenesis;associative learning;astrocyte differentiation;behavior;Bergmann glial cell differentiation;biological regulation;calcium ion homeostasis;cation homeostasis;cell activation;cell com…	adenyl nucleotide binding;adenyl ribonucleotide binding;ATP binding;binding;catalytic activity;cation binding;ion binding;kinase activity;magnesium ion binding;manganese ion binding;metal ion binding;non-membrane spanning protein tyrosine kinase activity;nucleotide binding;phosphotransferase activity, alcohol group as acceptor;protein binding;protein kinase activity;protein tyrosine kinase activi…	actin cytoskeleton;cell part;cell projection;cell projection part;cytoplasmic membrane-bounded vesicle;cytoplasmic part;cytoplasmic vesicle;cytoskeleton;dendritic spine;extrinsic to internal side of plasma membrane;extrinsic to membrane;extrinsic to plasma membrane;intracellular membrane-bounded organelle;intracellular non-membrane-bounded organelle;intracellular organelle;intracellular part;lame…		Acetylation;ATP-binding;Celladhesion;Completeproteome;Cytoplasm;Cytoskeleton;Kinase;Lipoprotein;Magnesium;Manganese;Metal-binding;Myristate;Nucleotide-binding;Phosphoprotein;Referenceproteome;SH2domain;SH3domain;Transferase;Tyrosine-proteinkinase;Ublconjugation	14-3-3 domain binding motif;Calmodulin-dependent protein kinase II substrate motif;Casein kinase II substrate motif;ERK1,2 kinase substrate motif;Growth associated histone HI kinase substrate motif;GSK-3, ERK1, ERK2, CDK5 substrate motif;MAPKAPK1 kinase substrate motif;PKA kinase substrate motif;PKC kinase substrate motif;WW domain binding motif	Abl2			+	+	+	+	Arg_starv_10h_0h;Leu_starv_10h_0h;Leu_starv_1h_0h;Leu_starv_3h_0h	1	0.775556	0.477399	-0.185116	-0.849262	0.349966	0.479499	0.372275
20.0116	18.4189	17.9366	16.3123	18.3724	12.4749	11.7301	13.4334	14.1562	12.5528	12.691	11.73	12.8802	14.0219	18.1419	13.6435	11.8128	11.6557	11.7605	11.3438	12.9221	11.7213	11.1148	10.9251	18.9064	13.1191	11.6064	10.9696	actin cytoskeleton organization;actin filament bundle assembly;actin filament organization;actin filament-based process;alpha-beta T cell activation;alpha-beta T cell differentiation;anatomical structure morphogenesis;associative learning;astrocyte differentiation;behavior;Bergmann glial cell differentiation;biological regulation;calcium ion homeostasis;cation homeostasis;cell activation;cell com…	adenyl nucleotide binding;adenyl ribonucleotide binding;ATP binding;binding;catalytic activity;cation binding;ion binding;kinase activity;magnesium ion binding;manganese ion binding;metal ion binding;non-membrane spanning protein tyrosine kinase activity;nucleotide binding;phosphotransferase activity, alcohol group as acceptor;protein binding;protein kinase activity;protein tyrosine kinase activi…	actin cytoskeleton;cell part;cell projection;cell projection part;cytoplasmic membrane-bounded vesicle;cytoplasmic part;cytoplasmic vesicle;cytoskeleton;dendritic spine;extrinsic to internal side of plasma membrane;extrinsic to membrane;extrinsic to plasma membrane;intracellular membrane-bounded organelle;intracellular non-membrane-bounded organelle;intracellular organelle;intracellular part;lame…		Acetylation;ATP-binding;Celladhesion;Completeproteome;Cytoplasm;Cytoskeleton;Kinase;Lipoprotein;Magnesium;Manganese;Metal-binding;Myristate;Nucleotide-binding;Phosphoprotein;Referenceproteome;SH2domain;SH3domain;Transferase;Tyrosine-proteinkinase;Ublconjugation	Casein kinase II substrate motif;G protein-coupled receptor kinase 1 substrate motif;GSK3 kinase substrate motif	Abl2		+	+	+	+	+	Arg_starv_10h_0h;Arg_starv_3h_0h;Leu_starv_10h_0h;Leu_starv_1h_0h;Leu_starv_3h_0h	0.994	1.32061	0.0772446	-4.16714	-2.34083	2.97639	0.0028	-5.38733
11.6235	10.7603	17.7396	17.9806	9.79481	17.9367	18.3209	18.6794	18.7642	18.8032	18.7475	12.8806	10.2731	11.4435	11.8642	13.7001	17.8891	17.7664	18.116	17.906	18.2444	18.2821	18.0888	18.2968	12.146	12.9185	13.5708	11.323	actin cytoskeleton organization;actin filament bundle assembly;actin filament organization;actin filament-based process;alpha-beta T cell activation;alpha-beta T cell differentiation;anatomical structure morphogenesis;associative learning;astrocyte differentiation;behavior;Bergmann glial cell differentiation;biological regulation;calcium ion homeostasis;cation homeostasis;cell activation;cell com…	adenyl nucleotide binding;adenyl ribonucleotide binding;ATP binding;binding;catalytic activity;cation binding;ion binding;kinase activity;magnesium ion binding;manganese ion binding;metal ion binding;non-membrane spanning protein tyrosine kinase activity;nucleotide binding;phosphotransferase activity, alcohol group as acceptor;protein binding;protein kinase activity;protein tyrosine kinase activi…	actin cytoskeleton;cell part;cell projection;cell projection part;cytoplasmic membrane-bounded vesicle;cytoplasmic part;cytoplasmic vesicle;cytoskeleton;dendritic spine;extrinsic to internal side of plasma membrane;extrinsic to membrane;extrinsic to plasma membrane;intracellular membrane-bounded organelle;intracellular non-membrane-bounded organelle;intracellular organelle;intracellular part;lame…		Acetylation;ATP-binding;Celladhesion;Completeproteome;Cytoplasm;Cytoskeleton;Kinase;Lipoprotein;Magnesium;Manganese;Metal-binding;Myristate;Nucleotide-binding;Phosphoprotein;Referenceproteome;SH2domain;SH3domain;Transferase;Tyrosine-proteinkinase;Ublconjugation	14-3-3 domain binding motif;Calmodulin-dependent protein kinase I substrate motif;Calmodulin-dependent protein kinase II substrate motif;Calmodulin-dependent protein kinase IV substrate motif;Casein kinase II substrate motif;PKA kinase substrate motif;PKC kinase substrate motif	Abl2								0.935	0.232087	0.659698	1.65694	0.555964	0.526612	0.231062	2.77288
13.156	11.4091	12.4476	9.3697	10.7395	10.1939	13.5702	17.5639	12.7951	11.8026	13.1242	17.5978	13.3837	18.127	18.1083	17.6622	11.8221	11.1568	12.8023	11.1195	11.969	12.9697	11.7601	13.142	12.1274	11.3463	16.0829	11.7633	actin cytoskeleton organization;actin filament bundle assembly;actin filament organization;actin filament-based process;alpha-beta T cell activation;alpha-beta T cell differentiation;anatomical structure morphogenesis;associative learning;astrocyte differentiation;behavior;Bergmann glial cell differentiation;biological regulation;calcium ion homeostasis;cation homeostasis;cell activation;cell com…	adenyl nucleotide binding;adenyl ribonucleotide binding;ATP binding;binding;catalytic activity;cation binding;ion binding;kinase activity;magnesium ion binding;manganese ion binding;metal ion binding;non-membrane spanning protein tyrosine kinase activity;nucleotide binding;phosphotransferase activity, alcohol group as acceptor;protein binding;protein kinase activity;protein tyrosine kinase activi…	actin cytoskeleton;cell part;cell projection;cell projection part;cytoplasmic membrane-bounded vesicle;cytoplasmic part;cytoplasmic vesicle;cytoskeleton;dendritic spine;extrinsic to internal side of plasma membrane;extrinsic to membrane;extrinsic to plasma membrane;intracellular membrane-bounded organelle;intracellular non-membrane-bounded organelle;intracellular organelle;intracellular part;lame…		Acetylation;ATP-binding;Celladhesion;Completeproteome;Cytoplasm;Cytoskeleton;Kinase;Lipoprotein;Magnesium;Manganese;Metal-binding;Myristate;Nucleotide-binding;Phosphoprotein;Referenceproteome;SH2domain;SH3domain;Transferase;Tyrosine-proteinkinase;Ublconjugation	14-3-3 domain binding motif;Calmodulin-dependent protein kinase II substrate motif;Calmodulin-dependent protein kinase IV substrate motif;Casein kinase II substrate motif;Chk1 kinase substrate motif;PKA kinase substrate motif;PKC kinase substrate motif	Abl2			+				Arg_starv_10h_0h	0.957	NaN	1	0	NaN	NaN	1	0
16.3838	11.7345	12.9057	13.6129	18.0364	19.4643	18.9021	18.4172	18.4262	19.3235	24.1482	18.6823	17.678	18.2677	12.0058	22.395	20.0423	19.5523	11.6865	17.3244	20.1111	20.1852	17.9126	10.9088	19.7114	18.2704	18.7307	10.8434	actin cytoskeleton organization;actin filament bundle assembly;actin filament organization;actin filament-based process;alpha-beta T cell activation;alpha-beta T cell differentiation;anatomical structure morphogenesis;associative learning;astrocyte differentiation;behavior;Bergmann glial cell differentiation;biological regulation;calcium ion homeostasis;cation homeostasis;cell activation;cell com…	adenyl nucleotide binding;adenyl ribonucleotide binding;ATP binding;binding;catalytic activity;cation binding;ion binding;kinase activity;magnesium ion binding;manganese ion binding;metal ion binding;non-membrane spanning protein tyrosine kinase activity;nucleotide binding;phosphotransferase activity, alcohol group as acceptor;protein binding;protein kinase activity;protein tyrosine kinase activi…	actin cytoskeleton;cell part;cell projection;cell projection part;cytoplasmic membrane-bounded vesicle;cytoplasmic part;cytoplasmic vesicle;cytoskeleton;dendritic spine;extrinsic to internal side of plasma membrane;extrinsic to membrane;extrinsic to plasma membrane;intracellular membrane-bounded organelle;intracellular non-membrane-bounded organelle;intracellular organelle;intracellular part;lame…		Acetylation;ATP-binding;Celladhesion;Completeproteome;Cytoplasm;Cytoskeleton;Kinase;Lipoprotein;Magnesium;Manganese;Metal-binding;Myristate;Nucleotide-binding;Phosphoprotein;Referenceproteome;SH2domain;SH3domain;Transferase;Tyrosine-proteinkinase;Ublconjugation	14-3-3 domain binding motif;Calmodulin-dependent protein kinase II substrate motif;Calmodulin-dependent protein kinase IV substrate motif;Casein kinase II substrate motif;Chk1 kinase substrate motif;PKA kinase substrate motif;PKC kinase substrate motif	Abl2	+	+					Arg_starv_1h_0h;Arg_starv_3h_0h	0.993	2.55697	0.00797796	5.04578	4.44749	2.08887	0.00634751	6.4858
19.0654	18.6889	18.3149	18.8067	18.9401	18.4749	18.5704	15.8171	17.7743	17.3646	17.5925	17.6941	14.3304	11.0012	12.822	16.7257	18.42	18.6454	18.9547	18.6656	9.59136	19.2491	19.0233	18.561	18.3851	18.368	18.3757	18.1383	actin cytoskeleton organization;actin filament bundle assembly;actin filament organization;actin filament-based process;alpha-beta T cell activation;alpha-beta T cell differentiation;anatomical structure morphogenesis;associative learning;astrocyte differentiation;behavior;Bergmann glial cell differentiation;biological regulation;calcium ion homeostasis;cation homeostasis;cell activation;cell com…	adenyl nucleotide binding;adenyl ribonucleotide binding;ATP binding;binding;catalytic activity;cation binding;ion binding;kinase activity;magnesium ion binding;manganese ion binding;metal ion binding;non-membrane spanning protein tyrosine kinase activity;nucleotide binding;phosphotransferase activity, alcohol group as acceptor;protein binding;protein kinase activity;protein tyrosine kinase activi…	actin cytoskeleton;cell part;cell projection;cell projection part;cytoplasmic membrane-bounded vesicle;cytoplasmic part;cytoplasmic vesicle;cytoskeleton;dendritic spine;extrinsic to internal side of plasma membrane;extrinsic to membrane;extrinsic to plasma membrane;intracellular membrane-bounded organelle;intracellular non-membrane-bounded organelle;intracellular organelle;intracellular part;lame…		Acetylation;ATP-binding;Celladhesion;Completeproteome;Cytoplasm;Cytoskeleton;Kinase;Lipoprotein;Magnesium;Manganese;Metal-binding;Myristate;Nucleotide-binding;Phosphoprotein;Referenceproteome;SH2domain;SH3domain;Transferase;Tyrosine-proteinkinase;Ublconjugation	ATM kinase substrate motif;Casein kinase II substrate motif;DNA dependent Protein kinase substrate motif;MDC1 BRCT domain binding motif;Plk1 PBD domain binding motif	Abl2		+	+				Arg_starv_10h_0h;Arg_starv_3h_0h	1	0.473557	0.431597	-0.768368	-0.920264	3.09096	0.0050541	-1.11262
19.0993	20.4485	20.5392	19.4786	21.9146	19.4417	20.8757	21.1067	21.1779	10.656	17.7118	20.6775	20.4534	12.1281	18.2835	11.8414	22.0423	21.5523	22.6192	13.3257	22.1568	18.0446	20.0103	18.4413	17.9242	19.9881	20.7488	12.0696	actin cytoskeleton organization;actin filament bundle assembly;actin filament organization;actin filament-based process;alpha-beta T cell activation;alpha-beta T cell differentiation;anatomical structure morphogenesis;associative learning;astrocyte differentiation;behavior;Bergmann glial cell differentiation;biological regulation;calcium ion homeostasis;cation homeostasis;cell activation;cell com…	adenyl nucleotide binding;adenyl ribonucleotide binding;ATP binding;binding;catalytic activity;cation binding;ion binding;kinase activity;magnesium ion binding;manganese ion binding;metal ion binding;non-membrane spanning protein tyrosine kinase activity;nucleotide binding;phosphotransferase activity, alcohol group as acceptor;protein binding;protein kinase activity;protein tyrosine kinase activi…	actin cytoskeleton;cell part;cell projection;cell projection part;cytoplasmic membrane-bounded vesicle;cytoplasmic part;cytoplasmic vesicle;cytoskeleton;dendritic spine;extrinsic to internal side of plasma membrane;extrinsic to membrane;extrinsic to plasma membrane;intracellular membrane-bounded organelle;intracellular non-membrane-bounded organelle;intracellular organelle;intracellular part;lame…		Acetylation;ATP-binding;Celladhesion;Completeproteome;Cytoplasm;Cytoskeleton;Kinase;Lipoprotein;Magnesium;Manganese;Metal-binding;Myristate;Nucleotide-binding;Phosphoprotein;Referenceproteome;SH2domain;SH3domain;Transferase;Tyrosine-proteinkinase;Ublconjugation	ATM kinase substrate motif;Casein kinase II substrate motif;DNA dependent Protein kinase substrate motif;MDC1 BRCT domain binding motif;Plk1 PBD domain binding motif	Abl2								1	0.737838	0.265526	0.943278	1.29837	0.423404	0.320406	-2.33564
13.0714	11.5826	13.0686	13.1292	13.3351	13.0922	12.6094	13.2911	12.0421	12.3665	12.7221	12.5274	12.0129	11.752	11.6207	12.4425	12.8816	12.6034	12.2604	12.3142	12.5542	12.3258	12.3285	11.3758	11.6534	12.1345	11.0638	11.9861	actin cytoskeleton organization;actin filament bundle assembly;actin filament organization;actin filament-based process;alpha-beta T cell activation;alpha-beta T cell differentiation;anatomical structure morphogenesis;associative learning;astrocyte differentiation;behavior;Bergmann glial cell differentiation;biological regulation;calcium ion homeostasis;cation homeostasis;cell activation;cell com…	adenyl nucleotide binding;adenyl ribonucleotide binding;ATP binding;binding;catalytic activity;cation binding;ion binding;kinase activity;magnesium ion binding;manganese ion binding;metal ion binding;non-membrane spanning protein tyrosine kinase activity;nucleotide binding;phosphotransferase activity, alcohol group as acceptor;protein binding;protein kinase activity;protein tyrosine kinase activi…	actin cytoskeleton;cell part;cell projection;cell projection part;cytoplasmic membrane-bounded vesicle;cytoplasmic part;cytoplasmic vesicle;cytoskeleton;dendritic spine;extrinsic to internal side of plasma membrane;extrinsic to membrane;extrinsic to plasma membrane;intracellular membrane-bounded organelle;intracellular non-membrane-bounded organelle;intracellular organelle;intracellular part;lame…		Acetylation;ATP-binding;Celladhesion;Completeproteome;Cytoplasm;Cytoskeleton;Kinase;Lipoprotein;Magnesium;Manganese;Metal-binding;Myristate;Nucleotide-binding;Phosphoprotein;Referenceproteome;SH2domain;SH3domain;Transferase;Tyrosine-proteinkinase;Ublconjugation	Casein kinase II substrate motif;ERK1,2 kinase substrate motif;GSK-3, ERK1, ERK2, CDK5 substrate motif;WW domain binding motif	Abl2								1	0.392551	0.555798	0.36899	0.720636	0.312032	0.530556	-0.298454
12.5526	12.0439	13.0125	12.1594	9.91076	10.6481	12.3872	11.9209	13.2013	11.3945	12.672	18.5429	18.8533	18.7991	16.4255	18.6045	11.9218	12.6593	12.4628	12.0398	13.3778	12.2321	10.6461	12.9141	11.7732	18.5452	18.5972	12.3455	actin cytoskeleton organization;actin filament bundle assembly;actin filament organization;actin filament-based process;alpha-beta T cell activation;alpha-beta T cell differentiation;anatomical structure morphogenesis;associative learning;astrocyte differentiation;behavior;Bergmann glial cell differentiation;biological regulation;calcium ion homeostasis;cation homeostasis;cell activation;cell com…	adenyl nucleotide binding;adenyl ribonucleotide binding;ATP binding;binding;catalytic activity;cation binding;ion binding;kinase activity;magnesium ion binding;manganese ion binding;metal ion binding;non-membrane spanning protein tyrosine kinase activity;nucleotide binding;phosphotransferase activity, alcohol group as acceptor;protein binding;protein kinase activity;protein tyrosine kinase activi…	actin cytoskeleton;cell part;cell projection;cell projection part;cytoplasmic membrane-bounded vesicle;cytoplasmic part;cytoplasmic vesicle;cytoskeleton;dendritic spine;extrinsic to internal side of plasma membrane;extrinsic to membrane;extrinsic to plasma membrane;intracellular membrane-bounded organelle;intracellular non-membrane-bounded organelle;intracellular organelle;intracellular part;lame…		Acetylation;ATP-binding;Celladhesion;Completeproteome;Cytoplasm;Cytoskeleton;Kinase;Lipoprotein;Magnesium;Manganese;Metal-binding;Myristate;Nucleotide-binding;Phosphoprotein;Referenceproteome;SH2domain;SH3domain;Transferase;Tyrosine-proteinkinase;Ublconjugation	G protein-coupled receptor kinase 1 substrate motif;MDC1 BRCT domain binding motif;Plk1 PBD domain binding motif	Abl2			+				Arg_starv_10h_0h	0.993	NaN	1	0	NaN	NaN	1	0
13.6401	11.5971	16.4117	10.5557	13.3316	16.33	11.5546	11.2609	11.6013	11.3886	11.9766	11.3708	18.6767	16.6293	15.1182	12.3273	11.6728	12.2062	13.5847	12.5355	11.0898	16.6548	12.3873	16.1767	11.5025	11.3342	11.947	12.1994	actin cytoskeleton organization;actin filament bundle assembly;actin filament organization;actin filament-based process;alpha-beta T cell activation;alpha-beta T cell differentiation;anatomical structure morphogenesis;associative learning;astrocyte differentiation;behavior;Bergmann glial cell differentiation;biological regulation;calcium ion homeostasis;cation homeostasis;cell activation;cell com…	adenyl nucleotide binding;adenyl ribonucleotide binding;ATP binding;binding;catalytic activity;cation binding;ion binding;kinase activity;magnesium ion binding;manganese ion binding;metal ion binding;non-membrane spanning protein tyrosine kinase activity;nucleotide binding;phosphotransferase activity, alcohol group as acceptor;protein binding;protein kinase activity;protein tyrosine kinase activi…	actin cytoskeleton;cell part;cell projection;cell projection part;cytoplasmic membrane-bounded vesicle;cytoplasmic part;cytoplasmic vesicle;cytoskeleton;dendritic spine;extrinsic to internal side of plasma membrane;extrinsic to membrane;extrinsic to plasma membrane;intracellular membrane-bounded organelle;intracellular non-membrane-bounded organelle;intracellular organelle;intracellular part;lame…		Acetylation;ATP-binding;Celladhesion;Completeproteome;Cytoplasm;Cytoskeleton;Kinase;Lipoprotein;Magnesium;Manganese;Metal-binding;Myristate;Nucleotide-binding;Phosphoprotein;Referenceproteome;SH2domain;SH3domain;Transferase;Tyrosine-proteinkinase;Ublconjugation	G protein-coupled receptor kinase 1 substrate motif	Abl2								0.956	NaN	1	0	NaN	NaN	1	0
12.0786	11.7018	11.4042	21.949	22.759	13.5637	12.1161	21.6506	18.4978	16.6041	18.7096	11.0773	15.5722	17.6739	17.6271	21.548	14.1565	10.7206	22.6985	16.4774	19.3279	18.1238	16.9608	18.5206	18.0035	20.0673	18.0274	10.8097	actin cytoskeleton organization;actin filament bundle assembly;actin filament organization;actin filament-based process;alpha-beta T cell activation;alpha-beta T cell differentiation;anatomical structure morphogenesis;associative learning;astrocyte differentiation;behavior;Bergmann glial cell differentiation;biological regulation;calcium ion homeostasis;cation homeostasis;cell activation;cell com…	adenyl nucleotide binding;adenyl ribonucleotide binding;ATP binding;binding;catalytic activity;cation binding;ion binding;kinase activity;magnesium ion binding;manganese ion binding;metal ion binding;non-membrane spanning protein tyrosine kinase activity;nucleotide binding;phosphotransferase activity, alcohol group as acceptor;protein binding;protein kinase activity;protein tyrosine kinase activi…	actin cytoskeleton;cell part;cell projection;cell projection part;cytoplasmic membrane-bounded vesicle;cytoplasmic part;cytoplasmic vesicle;cytoskeleton;dendritic spine;extrinsic to internal side of plasma membrane;extrinsic to membrane;extrinsic to plasma membrane;intracellular membrane-bounded organelle;intracellular non-membrane-bounded organelle;intracellular organelle;intracellular part;lame…		Acetylation;ATP-binding;Celladhesion;Completeproteome;Cytoplasm;Cytoskeleton;Kinase;Lipoprotein;Magnesium;Manganese;Metal-binding;Myristate;Nucleotide-binding;Phosphoprotein;Referenceproteome;SH2domain;SH3domain;Transferase;Tyrosine-proteinkinase;Ublconjugation	G protein-coupled receptor kinase 1 substrate motif	Abl2								0.967	NaN	1	0	NaN	0.254325	0.52416	1.9388
18.8413	19.0233	19.114	18.0534	14.4754	16.7505	10.9448	10.4861	9.72318	13.3285	11.4487	13.1132	11.2112	11.246	17.3432	12.4837	11.7979	13.0317	10.3226	10.9225	11.0684	12.079	12.85	10.7069	12.0868	11.2349	11.8425	13.0306	actin cytoskeleton organization;actin filament bundle assembly;actin filament organization;actin filament-based process;alpha-beta T cell activation;alpha-beta T cell differentiation;anatomical structure morphogenesis;associative learning;astrocyte differentiation;behavior;Bergmann glial cell differentiation;biological regulation;calcium ion homeostasis;cation homeostasis;cell activation;cell com…	adenyl nucleotide binding;adenyl ribonucleotide binding;ATP binding;binding;catalytic activity;cation binding;ion binding;kinase activity;magnesium ion binding;manganese ion binding;metal ion binding;non-membrane spanning protein tyrosine kinase activity;nucleotide binding;phosphotransferase activity, alcohol group as acceptor;protein binding;protein kinase activity;protein tyrosine kinase activi…	actin cytoskeleton;cell part;cell projection;cell projection part;cytoplasmic membrane-bounded vesicle;cytoplasmic part;cytoplasmic vesicle;cytoskeleton;dendritic spine;extrinsic to internal side of plasma membrane;extrinsic to membrane;extrinsic to plasma membrane;intracellular membrane-bounded organelle;intracellular non-membrane-bounded organelle;intracellular organelle;intracellular part;lame…		Acetylation;ATP-binding;Celladhesion;Completeproteome;Cytoplasm;Cytoskeleton;Kinase;Lipoprotein;Magnesium;Manganese;Metal-binding;Myristate;Nucleotide-binding;Phosphoprotein;Referenceproteome;SH2domain;SH3domain;Transferase;Tyrosine-proteinkinase;Ublconjugation	G protein-coupled receptor kinase 1 substrate motif;MDC1 BRCT domain binding motif;Plk1 PBD domain binding motif	Abl2	+	+	+	+	+	+	Arg_starv_10h_0h;Arg_starv_1h_0h;Arg_starv_3h_0h;Leu_starv_10h_0h;Leu_starv_1h_0h;Leu_starv_3h_0h	0.935	1.99788	0.0212467	-5.59382	-3.47335	3.64523	0.00143158	-6.85461
13.2763	10.2129	17.5929	17.6611	12.3176	12.8828	16.9257	17.5963	18.0548	11.8926	18.0578	10.9777	18.5985	18.6583	18.6743	18.498	18.2782	17.7806	11.6406	16.5299	18.3342	18.3102	18.4674	18.4941	18.2008	18.573	18.7424	18.3947	actin cytoskeleton organization;actin filament-based process;anatomical structure development;anatomical structure morphogenesis;biological regulation;brain development;cellular component organization;cellular component organization at cellular level;cellular component organization or biogenesis;cellular component organization or biogenesis at cellular level;cellular process;cellular response to …	enzyme activator activity;enzyme regulator activity;GTPase activator activity;GTPase regulator activity;guanyl-nucleotide exchange factor activity;nucleoside-triphosphatase regulator activity;Ras guanyl-nucleotide exchange factor activity;Rho guanyl-nucleotide exchange factor activity;small GTPase regulator activity	cell part;cytoplasmic part;cytosol;intracellular part;membrane;plasma membrane		Alternativesplicing;Completeproteome;GTPaseactivation;Guanine-nucleotidereleasingfactor;Referenceproteome	Casein kinase I substrate motif;Casein kinase II substrate motif;ERK1,2 kinase substrate motif;G protein-coupled receptor kinase 1 substrate motif;GSK-3, ERK1, ERK2, CDK5 substrate motif;WW domain binding motif	Abr			+				Arg_starv_10h_0h	0.987	0.0374615	0.941564	0.244781	0.103629	0.0076157	0.980982	0.0599289
15.1421	15.2273	15.3229	15.1337	14.9841	14.5851	14.4299	14.6136	13.1262	11.8317	11.9517	16.0697	11.6165	14.9384	15.2158	15.7755	12.3866	12.2884	12.8417	11.3173	11.1016	15.6633	15.9021	11.5315	11.2495	14.9802	14.9783	9.05529	acetyl-CoA metabolic process;anatomical structure homeostasis;biological regulation;biosynthetic process;carboxylic acid biosynthetic process;carboxylic acid metabolic process;cellular biosynthetic process;cellular component assembly;cellular component organization;cellular component organization or biogenesis;cellular ketone metabolic process;cellular lipid metabolic process;cellular metabolic p…	acetyl-CoA carboxylase activity;adenyl nucleotide binding;adenyl ribonucleotide binding;ATP binding;binding;biotin carboxylase activity;catalytic activity;cation binding;CoA carboxylase activity;ion binding;ligase activity;ligase activity, forming carbon-carbon bonds;ligase activity, forming carbon-nitrogen bonds;metal ion binding;nucleotide binding;purine nucleotide binding;purine ribonucleoside…	actin cytoskeleton;cell part;cytoplasm;cytoplasmic part;cytoskeleton;cytosol;extracellular membrane-bounded organelle;extracellular organelle;extracellular region part;extracellular vesicular exosome;intracellular membrane-bounded organelle;intracellular non-membrane-bounded organelle;intracellular organelle;intracellular organelle part;intracellular part;membrane-bounded organelle;membrane-bound…	Fatty acid biosynthesis;Insulin signaling pathway;Propanoate metabolism;Pyruvate metabolism	Acetylation;Allostericenzyme;Alternativepromoterusage;ATP-binding;Biotin;Completeproteome;Cytoplasm;Directproteinsequencing;Fattyacidbiosynthesis;Fattyacidmetabolism;Ligase;Lipidbiosynthesis;Lipidmetabolism;Manganese;Metal-binding;Multifunctionalenzyme;Nucleotide-binding;Phosphoprotein;Referenceproteome	Casein kinase II substrate motif	Acaca				+			Leu_starv_1h_0h	1	2.34448	0.0695842	-0.553316	-2.45378	1.02687	0.0637727	-1.96167
15.1421	15.2273	15.3229	15.1337	14.9841	14.5851	14.4299	14.6136	11.2783	11.3128	11.6965	16.0697	10.5992	14.9384	15.2158	15.7755	11.6708	12.944	11.7641	11.4171	11.6914	15.6633	15.9021	11.6115	13.471	14.9802	14.9783	12.6915	acetyl-CoA metabolic process;anatomical structure homeostasis;biological regulation;biosynthetic process;carboxylic acid biosynthetic process;carboxylic acid metabolic process;cellular biosynthetic process;cellular component assembly;cellular component organization;cellular component organization or biogenesis;cellular ketone metabolic process;cellular lipid metabolic process;cellular metabolic p…	acetyl-CoA carboxylase activity;adenyl nucleotide binding;adenyl ribonucleotide binding;ATP binding;binding;biotin carboxylase activity;catalytic activity;cation binding;CoA carboxylase activity;ion binding;ligase activity;ligase activity, forming carbon-carbon bonds;ligase activity, forming carbon-nitrogen bonds;metal ion binding;nucleotide binding;purine nucleotide binding;purine ribonucleoside…	actin cytoskeleton;cell part;cytoplasm;cytoplasmic part;cytoskeleton;cytosol;extracellular membrane-bounded organelle;extracellular organelle;extracellular region part;extracellular vesicular exosome;intracellular membrane-bounded organelle;intracellular non-membrane-bounded organelle;intracellular organelle;intracellular organelle part;intracellular part;membrane-bounded organelle;membrane-bound…	Fatty acid biosynthesis;Insulin signaling pathway;Propanoate metabolism;Pyruvate metabolism	Acetylation;Allostericenzyme;Alternativepromoterusage;ATP-binding;Biotin;Completeproteome;Cytoplasm;Directproteinsequencing;Fattyacidbiosynthesis;Fattyacidmetabolism;Ligase;Lipidbiosynthesis;Lipidmetabolism;Manganese;Metal-binding;Multifunctionalenzyme;Nucleotide-binding;Phosphoprotein;Referenceproteome	G protein-coupled receptor kinase 1 substrate motif;GSK3 kinase substrate motif	Acaca		+		+			Arg_starv_3h_0h;Leu_starv_1h_0h	1	2.34448	0.0695411	-0.553316	-2.45378	1.18226	0.0430816	-2.61715
16.5391	16.4177	16.1782	15.5463	14.5854	14.6192	14.7218	14.8374	15.7545	15.8591	15.2413	16.188	15.4325	14.4968	13.9274	14.9811	16.0642	16.2825	15.6663	15.6967	15.4758	15.5478	15.6691	15.0755	13.5462	13.9578	14.336	15.1635	acetyl-CoA metabolic process;anatomical structure homeostasis;biological regulation;biosynthetic process;carboxylic acid biosynthetic process;carboxylic acid metabolic process;cellular biosynthetic process;cellular component assembly;cellular component organization;cellular component organization or biogenesis;cellular ketone metabolic process;cellular lipid metabolic process;cellular metabolic p…	acetyl-CoA carboxylase activity;adenyl nucleotide binding;adenyl ribonucleotide binding;ATP binding;binding;biotin carboxylase activity;catalytic activity;cation binding;CoA carboxylase activity;ion binding;ligase activity;ligase activity, forming carbon-carbon bonds;ligase activity, forming carbon-nitrogen bonds;metal ion binding;nucleotide binding;purine nucleotide binding;purine ribonucleoside…	actin cytoskeleton;cell part;cytoplasm;cytoplasmic part;cytoskeleton;cytosol;extracellular membrane-bounded organelle;extracellular organelle;extracellular region part;extracellular vesicular exosome;intracellular membrane-bounded organelle;intracellular non-membrane-bounded organelle;intracellular organelle;intracellular organelle part;intracellular part;membrane-bounded organelle;membrane-bound…	Fatty acid biosynthesis;Insulin signaling pathway;Propanoate metabolism;Pyruvate metabolism	Acetylation;Allostericenzyme;Alternativepromoterusage;ATP-binding;Biotin;Completeproteome;Cytoplasm;Directproteinsequencing;Fattyacidbiosynthesis;Fattyacidmetabolism;Ligase;Lipidbiosynthesis;Lipidmetabolism;Manganese;Metal-binding;Multifunctionalenzyme;Nucleotide-binding;Phosphoprotein;Referenceproteome	BARD1 BRCT domain binding motif;Casein kinase I substrate motif;Casein kinase II substrate motif;G protein-coupled receptor kinase 1 substrate motif;MAPKAPK2 kinase substrate motif	Acaca	+		+		+	+	Arg_starv_10h_0h;Arg_starv_1h_0h;Leu_starv_10h_0h;Leu_starv_3h_0h	1	3.1929	0.00795442	-1.47938	-4.50651	0.667222	0.256978	-0.409615
10.9415	11.4373	11.7291	11.3229	11.0005	11.6638	11.6561	11.9925	11.3486	16.0506	16.1284	11.6458	10.895	13.1653	10.6594	13.1015	15.8698	16.0961	12.8794	16.1439	16.4964	12.1624	12.2097	15.8159	16.7718	11.648	11.8343	14.9717	acetyl-CoA metabolic process;anatomical structure homeostasis;biological regulation;biosynthetic process;carboxylic acid biosynthetic process;carboxylic acid metabolic process;cellular biosynthetic process;cellular component assembly;cellular component organization;cellular component organization or biogenesis;cellular ketone metabolic process;cellular lipid metabolic process;cellular metabolic p…	acetyl-CoA carboxylase activity;adenyl nucleotide binding;adenyl ribonucleotide binding;ATP binding;binding;biotin carboxylase activity;catalytic activity;cation binding;CoA carboxylase activity;ion binding;ligase activity;ligase activity, forming carbon-carbon bonds;ligase activity, forming carbon-nitrogen bonds;metal ion binding;nucleotide binding;purine nucleotide binding;purine ribonucleoside…	actin cytoskeleton;cell part;cytoplasm;cytoplasmic part;cytoskeleton;cytosol;extracellular membrane-bounded organelle;extracellular organelle;extracellular region part;extracellular vesicular exosome;intracellular membrane-bounded organelle;intracellular non-membrane-bounded organelle;intracellular organelle;intracellular organelle part;intracellular part;membrane-bounded organelle;membrane-bound…	Fatty acid biosynthesis;Insulin signaling pathway;Propanoate metabolism;Pyruvate metabolism	Acetylation;Allostericenzyme;Alternativepromoterusage;ATP-binding;Biotin;Completeproteome;Cytoplasm;Directproteinsequencing;Fattyacidbiosynthesis;Fattyacidmetabolism;Ligase;Lipidbiosynthesis;Lipidmetabolism;Manganese;Metal-binding;Multifunctionalenzyme;Nucleotide-binding;Phosphoprotein;Referenceproteome	BARD1 BRCT domain binding motif;Casein kinase I substrate motif;Casein kinase II substrate motif;G protein-coupled receptor kinase 1 substrate motif;MAPKAPK2 kinase substrate motif	Acaca				+			Leu_starv_1h_0h	1	NaN	1	0	NaN	NaN	1	0
14.7175	13.2012	11.7546	12.0522	12.8298	13.2048	12.4867	11.1474	10.9067	11.3414	11.3609	12.6628	10.6767	11.5805	11.3136	11.759	13.555	13.0705	11.0591	11.7689	11.6687	11.3755	11.6139	11.3537	11.2129	11.4616	12.2546	11.757	acetyl-CoA metabolic process;anatomical structure homeostasis;biological regulation;biosynthetic process;carboxylic acid biosynthetic process;carboxylic acid metabolic process;cellular biosynthetic process;cellular component assembly;cellular component organization;cellular component organization or biogenesis;cellular ketone metabolic process;cellular lipid metabolic process;cellular metabolic p…	acetyl-CoA carboxylase activity;adenyl nucleotide binding;adenyl ribonucleotide binding;ATP binding;binding;biotin carboxylase activity;catalytic activity;cation binding;CoA carboxylase activity;ion binding;ligase activity;ligase activity, forming carbon-carbon bonds;ligase activity, forming carbon-nitrogen bonds;metal ion binding;nucleotide binding;purine nucleotide binding;purine ribonucleoside…	actin cytoskeleton;cell part;cytoplasm;cytoplasmic part;cytoskeleton;cytosol;extracellular membrane-bounded organelle;extracellular organelle;extracellular region part;extracellular vesicular exosome;intracellular membrane-bounded organelle;intracellular non-membrane-bounded organelle;intracellular organelle;intracellular organelle part;intracellular part;membrane-bounded organelle;membrane-bound…	Fatty acid biosynthesis;Insulin signaling pathway;Propanoate metabolism;Pyruvate metabolism	Acetylation;Allostericenzyme;Alternativepromoterusage;ATP-binding;Biotin;Completeproteome;Cytoplasm;Directproteinsequencing;Fattyacidbiosynthesis;Fattyacidmetabolism;Ligase;Lipidbiosynthesis;Lipidmetabolism;Manganese;Metal-binding;Multifunctionalenzyme;Nucleotide-binding;Phosphoprotein;Referenceproteome	AMP-activated protein kinase substrate motif	Acaca			+				Arg_starv_10h_0h	1	0.261295	0.653267	-0.514158	-0.566442	0.893456	0.0995208	-1.36339
11.8444	13.0521	13.9985	11.3607	11.216	15.1406	14.2441	14.673	12.9845	15.5166	12.6976	12.823	11.0254	13.1693	13.4281	15.6201	12.7903	12.8237	15.2002	15.3738	11.828	15.3062	11.5988	14.2168	11.3896	12.8148	13.1968	13.5898	actin filament-based process;biological regulation;cellular process;positive regulation of catalytic activity;positive regulation of GTPase activity;positive regulation of hydrolase activity;positive regulation of molecular function;regulation of biological process;regulation of catabolic process;regulation of catalytic activity;regulation of cellular catabolic process;regulation of cellular meta…	binding;cation binding;enzyme activator activity;enzyme binding;enzyme regulator activity;GTPase activator activity;GTPase binding;GTPase regulator activity;ion binding;metal ion binding;nucleoside-triphosphatase regulator activity;protein binding;Rab GTPase binding;Ras GTPase binding;small GTPase binding;transition metal ion binding;zinc ion binding	cell part;cell projection;cytoplasmic part;endosomal part;endosome membrane;intracellular organelle part;intracellular part;membrane;organelle membrane;organelle part;ruffle	Endocytosis	Alternativesplicing;ANKrepeat;Coiledcoil;Completeproteome;Endosome;GTPaseactivation;Membrane;Metal-binding;Phosphoprotein;Referenceproteome;Repeat;Zinc;Zinc-finger	Casein kinase I substrate motif;Casein kinase II substrate motif;G protein-coupled receptor kinase 1 substrate motif;PKA kinase substrate motif;PKC kinase substrate motif	Acap2								0.909	0.545537	0.346014	1.25451	1.07383	NaN	1	0
14.9503	15.1089	14.3598	15.629	11.1761	16.2002	15.6422	16.009	15.7057	10.914	15.6689	16.0257	15.0835	15.9178	15.828	15.6131	15.7228	15.7216	15.629	15.2245	15.3586	13.0588	15.7181	16.1082	15.5155	15.7065	15.773	15.9614	actin filament-based process;biological regulation;cellular process;positive regulation of catalytic activity;positive regulation of GTPase activity;positive regulation of hydrolase activity;positive regulation of molecular function;regulation of biological process;regulation of catabolic process;regulation of catalytic activity;regulation of cellular catabolic process;regulation of cellular meta…	binding;cation binding;enzyme activator activity;enzyme binding;enzyme regulator activity;GTPase activator activity;GTPase binding;GTPase regulator activity;ion binding;metal ion binding;nucleoside-triphosphatase regulator activity;protein binding;Rab GTPase binding;Ras GTPase binding;small GTPase binding;transition metal ion binding;zinc ion binding	cell part;cell projection;cytoplasmic part;endosomal part;endosome membrane;intracellular organelle part;intracellular part;membrane;organelle membrane;organelle part;ruffle	Endocytosis	Alternativesplicing;ANKrepeat;Coiledcoil;Completeproteome;Endosome;GTPaseactivation;Membrane;Metal-binding;Phosphoprotein;Referenceproteome;Repeat;Zinc;Zinc-finger	Calmodulin-dependent protein kinase II substrate motif;Casein kinase II substrate motif;Chk1 kinase substrate motif;ERK1,2 kinase substrate motif;GSK-3, ERK1, ERK2, CDK5 substrate motif;MDC1 BRCT domain binding motif;PKA kinase substrate motif;PKC kinase substrate motif;Plk1 PBD domain binding motif;WW domain binding motif	Acap2								0.978	0.0745845	0.887671	-0.255133	-0.192217	0.13021	0.726556	-0.433454
12.0844	11.6037	11.8013	14.1309	13.5762	13.1044	10.4796	12.7601	17.0122	15.7311	16.9612	15.4924	16.3534	16.2811	11.7318	12.1611	16.4969	16.062	16.3642	16.6344	16.8269	17.0719	15.9121	16.8098	12.6154	15.9005	14.9119	11.0508	actin filament-based process;biological regulation;cellular process;positive regulation of catalytic activity;positive regulation of GTPase activity;positive regulation of hydrolase activity;positive regulation of molecular function;regulation of biological process;regulation of catabolic process;regulation of catalytic activity;regulation of cellular catabolic process;regulation of cellular meta…	binding;cation binding;enzyme activator activity;enzyme binding;enzyme regulator activity;GTPase activator activity;GTPase binding;GTPase regulator activity;ion binding;metal ion binding;nucleoside-triphosphatase regulator activity;protein binding;Rab GTPase binding;Ras GTPase binding;small GTPase binding;transition metal ion binding;zinc ion binding	cell part;cell projection;cytoplasmic part;endosomal part;endosome membrane;intracellular organelle part;intracellular part;membrane;organelle membrane;organelle part;ruffle	Endocytosis	Alternativesplicing;ANKrepeat;Coiledcoil;Completeproteome;Endosome;GTPaseactivation;Membrane;Metal-binding;Phosphoprotein;Referenceproteome;Repeat;Zinc;Zinc-finger	MAPKAPK2 kinase substrate motif;MDC1 BRCT domain binding motif;Plk1 PBD domain binding motif	Acap2		+		+	+		Arg_starv_3h_0h;Leu_starv_1h_0h;Leu_starv_3h_0h	0.977	NaN	1	0	NaN	2.82102	0.00278889	3.89416
19.6349	18.1824	17.9097	17.2724	17.5442	17.7275	17.5611	11.9219	17.1912	13.1127	17.2174	12.1459	11.9468	12.0244	12.2154	10.5904	18.0365	12.3381	13.2113	16.0189	16.9634	12.1606	11.6619	16.7522	11.4424	16.5591	17.5287	11.5092	autophagy;catabolic process;cellular catabolic process;cellular component organization;cellular component organization at cellular level;cellular component organization or biogenesis;cellular component organization or biogenesis at cellular level;cellular metabolic process;cellular process;establishment of localization;metabolic process;organelle organization;peroxisome degradation;peroxisome org…	binding;carboxylic acid binding;coenzyme binding;cofactor binding;fatty acid binding;fatty-acyl-CoA binding;lipid binding;monocarboxylic acid binding	cell part;cytoplasmic part;integral to membrane;intracellular membrane-bounded organelle;intracellular organelle;intracellular organelle part;intracellular part;intrinsic to membrane;membrane;membrane part;membrane-bounded organelle;microbody;microbody membrane;microbody part;nuclear part;nucleoplasm;nucleus;organelle;organelle membrane;organelle part;peroxisomal membrane;peroxisomal part;peroxis…		Acetylation;Alternativesplicing;Autophagy;Coiledcoil;Completeproteome;Lipid-binding;Membrane;Peroxisome;Phosphoprotein;Referenceproteome;Transmembrane;Transmembranehelix;Transport	b-Adrenergic Receptor kinase substrate motif;Casein kinase II substrate motif;PKA kinase substrate motif;PKC kinase substrate motif	Acbd5		+	+	+	+	+	Arg_starv_10h_0h;Arg_starv_3h_0h;Leu_starv_10h_0h;Leu_starv_1h_0h;Leu_starv_3h_0h	0.948	0.656247	0.269646	-2.06118	-1.28183	1.23642	0.0374667	-3.33303
18.6347	20.2534	18.4722	17.2673	19.256	19.4485	19.1998	19.2519	17.7181	11.3204	17.8973	19.5477	18.5633	19.1972	19.7057	20.2081	19.3697	13.7109	20.3574	16.778	19.4537	16.712	18.4043	17.8001	21.7933	17.3182	11.15	10.1369	autophagy;catabolic process;cellular catabolic process;cellular component organization;cellular component organization at cellular level;cellular component organization or biogenesis;cellular component organization or biogenesis at cellular level;cellular metabolic process;cellular process;establishment of localization;metabolic process;organelle organization;peroxisome degradation;peroxisome org…	binding;carboxylic acid binding;coenzyme binding;cofactor binding;fatty acid binding;fatty-acyl-CoA binding;lipid binding;monocarboxylic acid binding	cell part;cytoplasmic part;integral to membrane;intracellular membrane-bounded organelle;intracellular organelle;intracellular organelle part;intracellular part;intrinsic to membrane;membrane;membrane part;membrane-bounded organelle;microbody;microbody membrane;microbody part;nuclear part;nucleoplasm;nucleus;organelle;organelle membrane;organelle part;peroxisomal membrane;peroxisomal part;peroxis…		Acetylation;Alternativesplicing;Autophagy;Coiledcoil;Completeproteome;Lipid-binding;Membrane;Peroxisome;Phosphoprotein;Referenceproteome;Transmembrane;Transmembranehelix;Transport	Casein kinase II substrate motif;G protein-coupled receptor kinase 1 substrate motif;MDC1 BRCT domain binding motif;PKA kinase substrate motif;Plk1 PBD domain binding motif	Acbd5								0.878	0.463213	0.456787	0.632196	0.883223	0.483311	0.268979	-2.03601
16.5264	18.8252	10.7247	13.707	17.7355	17.9308	17.6567	18.0747	16.0154	17.8167	15.9635	18.1351	17.9981	18.9709	18.0013	18.1577	12.1977	17.8466	17.9767	17.3639	17.3223	17.0944	17.8556	16.2444	19.4254	17.9055	17.401	18.8241	autophagy;catabolic process;cellular catabolic process;cellular component organization;cellular component organization at cellular level;cellular component organization or biogenesis;cellular component organization or biogenesis at cellular level;cellular metabolic process;cellular process;establishment of localization;metabolic process;organelle organization;peroxisome degradation;peroxisome org…	binding;carboxylic acid binding;coenzyme binding;cofactor binding;fatty acid binding;fatty-acyl-CoA binding;lipid binding;monocarboxylic acid binding	cell part;cytoplasmic part;integral to membrane;intracellular membrane-bounded organelle;intracellular organelle;intracellular organelle part;intracellular part;intrinsic to membrane;membrane;membrane part;membrane-bounded organelle;microbody;microbody membrane;microbody part;nuclear part;nucleoplasm;nucleus;organelle;organelle membrane;organelle part;peroxisomal membrane;peroxisomal part;peroxis…		Acetylation;Alternativesplicing;Autophagy;Coiledcoil;Completeproteome;Lipid-binding;Membrane;Peroxisome;Phosphoprotein;Referenceproteome;Transmembrane;Transmembranehelix;Transport	b-Adrenergic Receptor kinase substrate motif;Casein kinase II substrate motif;G protein-coupled receptor kinase 1 substrate motif;GSK3 kinase substrate motif	Acbd5								0.994	0.825849	0.19151	2.90361	1.56434	0.505614	0.251632	2.03685
18.347	11.7582	11.3119	11.5052	17.1441	12.6721	12.5448	18.2963	15.8997	17.9497	17.0609	18.5256	17.833	12.9328	17.1397	12.2037	17.9428	17.9344	17.4677	17.2482	16.0097	17.5368	17.6809	16.839	18.9314	17.9454	17.5725	18.7084	autophagy;catabolic process;cellular catabolic process;cellular component organization;cellular component organization at cellular level;cellular component organization or biogenesis;cellular component organization or biogenesis at cellular level;cellular metabolic process;cellular process;establishment of localization;metabolic process;organelle organization;peroxisome degradation;peroxisome org…	binding;carboxylic acid binding;coenzyme binding;cofactor binding;fatty acid binding;fatty-acyl-CoA binding;lipid binding;monocarboxylic acid binding	cell part;cytoplasmic part;integral to membrane;intracellular membrane-bounded organelle;intracellular organelle;intracellular organelle part;intracellular part;intrinsic to membrane;membrane;membrane part;membrane-bounded organelle;microbody;microbody membrane;microbody part;nuclear part;nucleoplasm;nucleus;organelle;organelle membrane;organelle part;peroxisomal membrane;peroxisomal part;peroxis…		Acetylation;Alternativesplicing;Autophagy;Coiledcoil;Completeproteome;Lipid-binding;Membrane;Peroxisome;Phosphoprotein;Referenceproteome;Transmembrane;Transmembranehelix;Transport	b-Adrenergic Receptor kinase substrate motif;BARD1 BRCT domain binding motif;Beta-TrCP1 domain binding motif;Casein kinase II substrate motif;G protein-coupled receptor kinase 1 substrate motif;MAPKAPK2 kinase substrate motif	Acbd5		+		+	+	+	Arg_starv_3h_0h;Leu_starv_10h_0h;Leu_starv_1h_0h;Leu_starv_3h_0h	1	NaN	1	0	NaN	1.20921	0.0380819	4.1284
14.2253	13.9813	13.61	13.7058	13.4786	13.0628	12.4164	13.256	13.2875	13.5351	13.5432	13.2804	13.6391	13.6868	13.7605	13.8951	13.8157	12.694	13.8645	13.7051	13.4076	13.5114	13.7322	13.7078	12.5567	14.2258	13.7622	13.9362	autophagy;catabolic process;cellular catabolic process;cellular component organization;cellular component organization at cellular level;cellular component organization or biogenesis;cellular component organization or biogenesis at cellular level;cellular metabolic process;cellular process;establishment of localization;metabolic process;organelle organization;peroxisome degradation;peroxisome org…	binding;carboxylic acid binding;coenzyme binding;cofactor binding;fatty acid binding;fatty-acyl-CoA binding;lipid binding;monocarboxylic acid binding	cell part;cytoplasmic part;integral to membrane;intracellular membrane-bounded organelle;intracellular organelle;intracellular organelle part;intracellular part;intrinsic to membrane;membrane;membrane part;membrane-bounded organelle;microbody;microbody membrane;microbody part;nuclear part;nucleoplasm;nucleus;organelle;organelle membrane;organelle part;peroxisomal membrane;peroxisomal part;peroxis…		Acetylation;Alternativesplicing;Autophagy;Coiledcoil;Completeproteome;Lipid-binding;Membrane;Peroxisome;Phosphoprotein;Referenceproteome;Transmembrane;Transmembranehelix;Transport	G protein-coupled receptor kinase 1 substrate motif	Acbd5								1	1.66927	0.0831395	-0.827175	-2.24909	1.60654	0.0620585	-0.469052
22.9739	22.8783	22.8929	22.8787	22.7898	22.8966	22.7259	22.8602	23.0776	23.1107	22.9683	23.1165	23.0257	23.1996	23.1782	23.0608	23.0698	22.8209	22.9453	23.044	22.6407	22.7736	22.9213	22.9202	21.9931	23.0301	23.3417	23.0672	apoptosis;apoptotic chromosome condensation;biological regulation;cell death;cell differentiation;cellular component organization;cellular component organization at cellular level;cellular component organization or biogenesis;cellular component organization or biogenesis at cellular level;cellular developmental process;cellular macromolecule metabolic process;cellular metabolic process;cellular n…	binding;nucleotide binding	cell part;cytoplasm;exon-exon junction complex;intracellular membrane-bounded organelle;intracellular non-membrane-bounded organelle;intracellular organelle;intracellular organelle part;intracellular part;macromolecular complex;membrane;membrane-bounded organelle;non-membrane-bounded organelle;nuclear body;nuclear part;nuclear speck;nucleolus;nucleoplasm;nucleoplasm part;nucleus;organelle;organel…	mRNA surveillance pathway;RNA transport;Spliceosome	Acetylation;Alternativesplicing;Apoptosis;Completeproteome;Isopeptidebond;Methylation;mRNAprocessing;mRNAsplicing;Nucleus;Phosphoprotein;Referenceproteome;Ublconjugation	Cdc2 kinase substrate motif;CDK kinase substrate motif;CDK1,2,4,6 kinase substrate motif;DNA dependent Protein kinase substrate motif;ERK1,2 kinase substrate motif;GSK-3, ERK1, ERK2, CDK5 substrate motif;WW domain binding motif	Acin1								1	1.02467	0.626918	-0.0878525	-0.608916	2.11108	0.209498	0.162343
24.999	24.436	24.3464	24.6669	24.968	24.7503	24.9192	24.5176	24.6792	24.9445	25.5118	24.6967	25.3483	25.1059	24.5834	24.8873	25.5617	25.6953	24.6586	25.0524	25.5926	24.7238	24.4908	25.2208	25.2339	25.2909	24.8327	25.4418	apoptosis;apoptotic chromosome condensation;biological regulation;cell death;cell differentiation;cellular component organization;cellular component organization at cellular level;cellular component organization or biogenesis;cellular component organization or biogenesis at cellular level;cellular developmental process;cellular macromolecule metabolic process;cellular metabolic process;cellular n…	binding;nucleotide binding	cell part;cytoplasm;exon-exon junction complex;intracellular membrane-bounded organelle;intracellular non-membrane-bounded organelle;intracellular organelle;intracellular organelle part;intracellular part;macromolecular complex;membrane;membrane-bounded organelle;non-membrane-bounded organelle;nuclear body;nuclear part;nuclear speck;nucleolus;nucleoplasm;nucleoplasm part;nucleus;organelle;organel…	mRNA surveillance pathway;RNA transport;Spliceosome	Acetylation;Alternativesplicing;Apoptosis;Completeproteome;Isopeptidebond;Methylation;mRNAprocessing;mRNAsplicing;Nucleus;Phosphoprotein;Referenceproteome;Ublconjugation	Casein kinase II substrate motif;G protein-coupled receptor kinase 1 substrate motif;GSK3 kinase substrate motif	Acin1								1	0.445896	0.610144	0.176681	0.636505	0.690369	0.269707	0.345965
22.6223	23.363	21.9845	22.6767	23.376	23.3024	23.3669	23.4653	23.3472	23.0639	22.4688	22.919	22.5423	22.647	23.0619	21.5285	23.2443	22.5955	23.6479	23.574	23.483	22.9796	23.4291	22.476	23.5086	21.4761	22.1447	22.5128	apoptosis;apoptotic chromosome condensation;biological regulation;cell death;cell differentiation;cellular component organization;cellular component organization at cellular level;cellular component organization or biogenesis;cellular component organization or biogenesis at cellular level;cellular developmental process;cellular macromolecule metabolic process;cellular metabolic process;cellular n…	binding;nucleotide binding	cell part;cytoplasm;exon-exon junction complex;intracellular membrane-bounded organelle;intracellular non-membrane-bounded organelle;intracellular organelle;intracellular organelle part;intracellular part;macromolecular complex;membrane;membrane-bounded organelle;non-membrane-bounded organelle;nuclear body;nuclear part;nuclear speck;nucleolus;nucleoplasm;nucleoplasm part;nucleus;organelle;organel…	mRNA surveillance pathway;RNA transport;Spliceosome	Acetylation;Alternativesplicing;Apoptosis;Completeproteome;Isopeptidebond;Methylation;mRNAprocessing;mRNAsplicing;Nucleus;Phosphoprotein;Referenceproteome;Ublconjugation	14-3-3 domain binding motif;Calmodulin-dependent protein kinase II substrate motif;Casein kinase II substrate motif;G protein-coupled receptor kinase 1 substrate motif;MAPKAPK2 kinase substrate motif;PKA kinase substrate motif;PKC kinase substrate motif	Acin1								1	1.34646	0.124739	0.716016	1.86625	0.372434	0.483861	0.288128
23.5039	23.9108	23.4971	23.7454	24.6828	24.0119	24.0061	24.2417	23.9474	24.196	25.0058	24.6173	23.813	24.3289	24.1981	24.2772	24.2736	24.4053	23.9107	24.4323	23.8528	23.6267	23.8079	24.3873	24.0335	24.3689	23.6005	25.0282	apoptosis;apoptotic chromosome condensation;biological regulation;cell death;cell differentiation;cellular component organization;cellular component organization at cellular level;cellular component organization or biogenesis;cellular component organization or biogenesis at cellular level;cellular developmental process;cellular macromolecule metabolic process;cellular metabolic process;cellular n…	binding;nucleotide binding	cell part;cytoplasm;exon-exon junction complex;intracellular membrane-bounded organelle;intracellular non-membrane-bounded organelle;intracellular organelle;intracellular organelle part;intracellular part;macromolecular complex;membrane;membrane-bounded organelle;non-membrane-bounded organelle;nuclear body;nuclear part;nuclear speck;nucleolus;nucleoplasm;nucleoplasm part;nucleus;organelle;organel…	mRNA surveillance pathway;RNA transport;Spliceosome	Acetylation;Alternativesplicing;Apoptosis;Completeproteome;Isopeptidebond;Methylation;mRNAprocessing;mRNAsplicing;Nucleus;Phosphoprotein;Referenceproteome;Ublconjugation	14-3-3 domain binding motif;Calmodulin-dependent protein kinase II substrate motif;Casein kinase II substrate motif;G protein-coupled receptor kinase 1 substrate motif;MAPKAPK2 kinase substrate motif;PKA kinase substrate motif;PKC kinase substrate motif	Acin1		+	+	+			Arg_starv_10h_0h;Arg_starv_3h_0h;Leu_starv_1h_0h	1	1.64213	0.108865	0.571353	1.98434	1.65273	0.0370186	0.77734
13.8485	22.3118	23.7328	23.205	21.0609	23.1161	27.9747	27.5458	20.2325	21.5127	20.7113	21.5153	25.3133	21.9125	11.1379	20.1352	21.4556	20.5001	27.1555	23.6407	18.48	18.8435	22.5221	11.4992	27.3864	22.0874	21.2997	21.4845	apoptosis;apoptotic chromosome condensation;biological regulation;cell death;cell differentiation;cellular component organization;cellular component organization at cellular level;cellular component organization or biogenesis;cellular component organization or biogenesis at cellular level;cellular developmental process;cellular macromolecule metabolic process;cellular metabolic process;cellular n…	binding;nucleotide binding	cell part;cytoplasm;exon-exon junction complex;intracellular membrane-bounded organelle;intracellular non-membrane-bounded organelle;intracellular organelle;intracellular organelle part;intracellular part;macromolecular complex;membrane;membrane-bounded organelle;non-membrane-bounded organelle;nuclear body;nuclear part;nuclear speck;nucleolus;nucleoplasm;nucleoplasm part;nucleus;organelle;organel…	mRNA surveillance pathway;RNA transport;Spliceosome	Acetylation;Alternativesplicing;Apoptosis;Completeproteome;Isopeptidebond;Methylation;mRNAprocessing;mRNAsplicing;Nucleus;Phosphoprotein;Referenceproteome;Ublconjugation	14-3-3 domain binding motif;Akt kinase substrate motif;AMP-activated protein kinase 2 substrate motif;Calmodulin-dependent protein kinase II substrate motif;MAPKAPK1 kinase substrate motif;MAPKAPK2 kinase substrate motif;PKA kinase substrate motif;PKC kinase substrate motif	Acin1								1	0.700374	0.237332	4.14984	1.39371	0.0320136	0.921632	0.218402
25.1912	24.6197	24.583	24.8579	25.1395	24.8118	24.9147	24.9713	24.6984	24.9866	25.512	24.4772	25.1806	25.1335	24.7048	24.9196	25.5055	25.6079	24.7432	25.041	25.5691	24.7543	24.3287	24.9806	24.8582	25.1062	24.7498	25.4923	apoptosis;apoptotic chromosome condensation;biological regulation;cell death;cell differentiation;cellular component organization;cellular component organization at cellular level;cellular component organization or biogenesis;cellular component organization or biogenesis at cellular level;cellular developmental process;cellular macromolecule metabolic process;cellular metabolic process;cellular n…	binding;nucleotide binding	cell part;cytoplasm;exon-exon junction complex;intracellular membrane-bounded organelle;intracellular non-membrane-bounded organelle;intracellular organelle;intracellular organelle part;intracellular part;macromolecular complex;membrane;membrane-bounded organelle;non-membrane-bounded organelle;nuclear body;nuclear part;nuclear speck;nucleolus;nucleoplasm;nucleoplasm part;nucleus;organelle;organel…	mRNA surveillance pathway;RNA transport;Spliceosome	Acetylation;Alternativesplicing;Apoptosis;Completeproteome;Isopeptidebond;Methylation;mRNAprocessing;mRNAsplicing;Nucleus;Phosphoprotein;Referenceproteome;Ublconjugation	14-3-3 domain binding motif;Akt kinase substrate motif;AMP-activated protein kinase 2 substrate motif;Calmodulin-dependent protein kinase II substrate motif;MAPKAPK1 kinase substrate motif;MAPKAPK2 kinase substrate motif;PKA kinase substrate motif;PKC kinase substrate motif	Acin1								1	0.415772	0.649088	0.146423	0.572163	0.153235	0.750566	0.105655
16.8328	11.7276	18.6698	17.8419	12.1551	17.1799	12.6563	13.5312	13.8385	11.4881	13.0895	13.0723	12.2082	12.1383	14.3814	15.6553	10.563	12.406	10.4794	12.6773	10.5639	10.4079	13.1805	11.854	11.3703	11.8556	12.8217	11.3238	apoptosis;apoptotic chromosome condensation;biological regulation;cell death;cell differentiation;cellular component organization;cellular component organization at cellular level;cellular component organization or biogenesis;cellular component organization or biogenesis at cellular level;cellular developmental process;cellular macromolecule metabolic process;cellular metabolic process;cellular n…	binding;nucleotide binding	cell part;cytoplasm;exon-exon junction complex;intracellular membrane-bounded organelle;intracellular non-membrane-bounded organelle;intracellular organelle;intracellular organelle part;intracellular part;macromolecular complex;membrane;membrane-bounded organelle;non-membrane-bounded organelle;nuclear body;nuclear part;nuclear speck;nucleolus;nucleoplasm;nucleoplasm part;nucleus;organelle;organel…	mRNA surveillance pathway;RNA transport;Spliceosome	Acetylation;Alternativesplicing;Apoptosis;Completeproteome;Isopeptidebond;Methylation;mRNAprocessing;mRNAsplicing;Nucleus;Phosphoprotein;Referenceproteome;Ublconjugation	b-Adrenergic Receptor kinase substrate motif;BARD1 BRCT domain binding motif;Casein kinase II substrate motif;PKA kinase substrate motif;PKC kinase substrate motif	Acin1				+	+	+	Leu_starv_10h_0h;Leu_starv_1h_0h;Leu_starv_3h_0h	1	0.581463	0.304146	-2.38737	-1.17649	1.07978	0.0504094	-3.39593
12.0089	11.7312	11.5237	12.2643	12.1814	11.2346	10.8285	12.0608	11.2769	13.1101	11.9301	12.7094	11.9982	11.801	12.5868	12.2951	12.5908	13.3895	12.4137	11.4167	12.697	12.6675	12.9616	12.9726	11.7701	12.1259	12.2438	10.1329	apoptosis;apoptotic chromosome condensation;biological regulation;cell death;cell differentiation;cellular component organization;cellular component organization at cellular level;cellular component organization or biogenesis;cellular component organization or biogenesis at cellular level;cellular developmental process;cellular macromolecule metabolic process;cellular metabolic process;cellular n…	binding;nucleotide binding	cell part;cytoplasm;exon-exon junction complex;intracellular membrane-bounded organelle;intracellular non-membrane-bounded organelle;intracellular organelle;intracellular organelle part;intracellular part;macromolecular complex;membrane;membrane-bounded organelle;non-membrane-bounded organelle;nuclear body;nuclear part;nuclear speck;nucleolus;nucleoplasm;nucleoplasm part;nucleus;organelle;organel…	mRNA surveillance pathway;RNA transport;Spliceosome	Acetylation;Alternativesplicing;Apoptosis;Completeproteome;Isopeptidebond;Methylation;mRNAprocessing;mRNAsplicing;Nucleus;Phosphoprotein;Referenceproteome;Ublconjugation	b-Adrenergic Receptor kinase substrate motif;BARD1 BRCT domain binding motif;Casein kinase II substrate motif;PKA kinase substrate motif;PKC kinase substrate motif	Acin1					+		Leu_starv_3h_0h	1	0.363299	0.594719	-0.305709	-0.658807	NaN	1	0
14.71	14.6054	14.6103	14.2403	14.8018	14.9409	14.7972	14.9212	14.9622	14.432	14.4387	14.528	12.5497	13.1082	13.3501	12.5169	15.3958	15.5768	15.7614	15.565	14.3221	14.2198	14.2308	14.3093	12.125	13.7766	13.8538	13.5606	apoptosis;apoptotic chromosome condensation;biological regulation;cell death;cell differentiation;cellular component organization;cellular component organization at cellular level;cellular component organization or biogenesis;cellular component organization or biogenesis at cellular level;cellular developmental process;cellular macromolecule metabolic process;cellular metabolic process;cellular n…	binding;nucleotide binding	cell part;cytoplasm;exon-exon junction complex;intracellular membrane-bounded organelle;intracellular non-membrane-bounded organelle;intracellular organelle;intracellular organelle part;intracellular part;macromolecular complex;membrane;membrane-bounded organelle;non-membrane-bounded organelle;nuclear body;nuclear part;nuclear speck;nucleolus;nucleoplasm;nucleoplasm part;nucleus;organelle;organel…	mRNA surveillance pathway;RNA transport;Spliceosome	Acetylation;Alternativesplicing;Apoptosis;Completeproteome;Isopeptidebond;Methylation;mRNAprocessing;mRNAsplicing;Nucleus;Phosphoprotein;Referenceproteome;Ublconjugation	Casein kinase II substrate motif	Acin1			+	+		+	Arg_starv_10h_0h;Leu_starv_10h_0h;Leu_starv_1h_0h	1	1.58677	0.197356	0.323807	1.54135	0.110819	0.835391	0.048737
15.2088	14.7324	14.3561	14.4994	15.1355	14.8452	14.1543	14.4721	15.6804	15.661	15.4604	15.593	16.2881	15.8071	16.1888	15.9904	14.8231	14.8056	14.5555	14.8751	15.6237	15.0203	14.3573	15.2632	16.9426	16.0099	15.8359	16.0557	apoptosis;apoptotic chromosome condensation;biological regulation;cell death;cell differentiation;cellular component organization;cellular component organization at cellular level;cellular component organization or biogenesis;cellular component organization or biogenesis at cellular level;cellular developmental process;cellular macromolecule metabolic process;cellular metabolic process;cellular n…	binding;nucleotide binding	cell part;cytoplasm;exon-exon junction complex;intracellular membrane-bounded organelle;intracellular non-membrane-bounded organelle;intracellular organelle;intracellular organelle part;intracellular part;macromolecular complex;membrane;membrane-bounded organelle;non-membrane-bounded organelle;nuclear body;nuclear part;nuclear speck;nucleolus;nucleoplasm;nucleoplasm part;nucleus;organelle;organel…	mRNA surveillance pathway;RNA transport;Spliceosome	Acetylation;Alternativesplicing;Apoptosis;Completeproteome;Isopeptidebond;Methylation;mRNAprocessing;mRNAsplicing;Nucleus;Phosphoprotein;Referenceproteome;Ublconjugation	ATM kinase substrate motif;Casein kinase I substrate motif;Casein kinase II substrate motif;DNA dependent Protein kinase substrate motif;G protein-coupled receptor kinase 1 substrate motif;GSK3 kinase substrate motif	Acin1		+	+			+	Arg_starv_10h_0h;Arg_starv_3h_0h;Leu_starv_10h_0h	1	0.0589574	0.928902	-0.0473938	-0.123341	2.45749	0.0114868	0.899512
20.4251	20.5507	20.3217	20.4842	19.9608	20.6613	20.5757	20.6586	20.0645	20.2021	20.1763	20.2337	20.4625	20.4116	20.2691	20.4023	20.3776	19.9524	20.1905	20.1179	20.3581	20.1255	20.2623	20.51	20.4715	20.7872	20.9964	20.9768	apoptosis;apoptotic chromosome condensation;biological regulation;cell death;cell differentiation;cellular component organization;cellular component organization at cellular level;cellular component organization or biogenesis;cellular component organization or biogenesis at cellular level;cellular developmental process;cellular macromolecule metabolic process;cellular metabolic process;cellular n…	binding;nucleotide binding	cell part;cytoplasm;exon-exon junction complex;intracellular membrane-bounded organelle;intracellular non-membrane-bounded organelle;intracellular organelle;intracellular organelle part;intracellular part;macromolecular complex;membrane;membrane-bounded organelle;non-membrane-bounded organelle;nuclear body;nuclear part;nuclear speck;nucleolus;nucleoplasm;nucleoplasm part;nucleus;organelle;organel…	mRNA surveillance pathway;RNA transport;Spliceosome	Acetylation;Alternativesplicing;Apoptosis;Completeproteome;Isopeptidebond;Methylation;mRNAprocessing;mRNAsplicing;Nucleus;Phosphoprotein;Referenceproteome;Ublconjugation	Casein kinase II substrate motif;ERK1,2 kinase substrate motif;G protein-coupled receptor kinase 1 substrate motif;GSK-3, ERK1, ERK2, CDK5 substrate motif;PKA kinase substrate motif;PKC kinase substrate motif;WW domain binding motif	Acin1								1	0.0367722	0.961917	0.018683	0.0677489	2.40205	0.0739977	-0.276277
20.3089	20.6568	20.9591	20.3949	21.1894	20.9594	20.1539	20.8897	21.3478	21.2859	21.0984	21.561	21.7573	21.573	21.444	21.3231	21.47	21.2089	20.8883	20.8128	21.5066	20.6103	21.2958	21.4363	21.9556	21.2791	20.9908	21.126	apoptosis;apoptotic chromosome condensation;biological regulation;cell death;cell differentiation;cellular component organization;cellular component organization at cellular level;cellular component organization or biogenesis;cellular component organization or biogenesis at cellular level;cellular developmental process;cellular macromolecule metabolic process;cellular metabolic process;cellular n…	binding;nucleotide binding	cell part;cytoplasm;exon-exon junction complex;intracellular membrane-bounded organelle;intracellular non-membrane-bounded organelle;intracellular organelle;intracellular organelle part;intracellular part;macromolecular complex;membrane;membrane-bounded organelle;non-membrane-bounded organelle;nuclear body;nuclear part;nuclear speck;nucleolus;nucleoplasm;nucleoplasm part;nucleus;organelle;organel…	mRNA surveillance pathway;RNA transport;Spliceosome	Acetylation;Alternativesplicing;Apoptosis;Completeproteome;Isopeptidebond;Methylation;mRNAprocessing;mRNAsplicing;Nucleus;Phosphoprotein;Referenceproteome;Ublconjugation	Casein kinase II substrate motif;ERK1,2 kinase substrate motif;G protein-coupled receptor kinase 1 substrate motif;GSK-3, ERK1, ERK2, CDK5 substrate motif;PKA kinase substrate motif;PKC kinase substrate motif;WW domain binding motif	Acin1		+	+				Arg_starv_10h_0h;Arg_starv_3h_0h	1	0.35048	0.636374	0.218166	0.593363	2.27109	0.0200746	0.74334
15.2088	14.7324	14.3561	14.4994	15.1355	14.8452	14.1543	14.4721	15.6804	15.661	15.4604	15.593	16.2881	15.8071	16.1888	15.9904	14.8231	14.8056	14.5555	14.8751	15.6237	15.0203	14.3573	15.2632	16.9426	16.0099	15.8359	16.0557	apoptosis;apoptotic chromosome condensation;biological regulation;cell death;cell differentiation;cellular component organization;cellular component organization at cellular level;cellular component organization or biogenesis;cellular component organization or biogenesis at cellular level;cellular developmental process;cellular macromolecule metabolic process;cellular metabolic process;cellular n…	binding;nucleotide binding	cell part;cytoplasm;exon-exon junction complex;intracellular membrane-bounded organelle;intracellular non-membrane-bounded organelle;intracellular organelle;intracellular organelle part;intracellular part;macromolecular complex;membrane;membrane-bounded organelle;non-membrane-bounded organelle;nuclear body;nuclear part;nuclear speck;nucleolus;nucleoplasm;nucleoplasm part;nucleus;organelle;organel…	mRNA surveillance pathway;RNA transport;Spliceosome	Acetylation;Alternativesplicing;Apoptosis;Completeproteome;Isopeptidebond;Methylation;mRNAprocessing;mRNAsplicing;Nucleus;Phosphoprotein;Referenceproteome;Ublconjugation	Casein kinase II substrate motif;ERK1,2 kinase substrate motif;G protein-coupled receptor kinase 1 substrate motif;GSK-3, ERK1, ERK2, CDK5 substrate motif;PKA kinase substrate motif;PKC kinase substrate motif;WW domain binding motif	Acin1		+	+			+	Arg_starv_10h_0h;Arg_starv_3h_0h;Leu_starv_10h_0h	1	0.0589574	0.928833	-0.0473938	-0.123341	2.45749	0.0114812	0.899512
21.3455	21.7488	21.9618	21.6378	21.874	21.6533	21.6133	21.6131	22.2407	22.3921	22.2319	22.7196	22.8655	22.7723	22.5235	22.7858	22.3172	22.6825	22.1207	21.9191	22.4906	22.0907	22.2755	22.634	23.004	21.8637	22.1453	22.2678	apoptosis;apoptotic chromosome condensation;biological regulation;cell death;cell differentiation;cellular component organization;cellular component organization at cellular level;cellular component organization or biogenesis;cellular component organization or biogenesis at cellular level;cellular developmental process;cellular macromolecule metabolic process;cellular metabolic process;cellular n…	binding;nucleotide binding	cell part;cytoplasm;exon-exon junction complex;intracellular membrane-bounded organelle;intracellular non-membrane-bounded organelle;intracellular organelle;intracellular organelle part;intracellular part;macromolecular complex;membrane;membrane-bounded organelle;non-membrane-bounded organelle;nuclear body;nuclear part;nuclear speck;nucleolus;nucleoplasm;nucleoplasm part;nucleus;organelle;organel…	mRNA surveillance pathway;RNA transport;Spliceosome	Acetylation;Alternativesplicing;Apoptosis;Completeproteome;Isopeptidebond;Methylation;mRNAprocessing;mRNAsplicing;Nucleus;Phosphoprotein;Referenceproteome;Ublconjugation	DNA dependent Protein kinase substrate motif;ERK1,2 kinase substrate motif;GSK-3, ERK1, ERK2, CDK5 substrate motif;MAPKAPK2 kinase substrate motif;WW domain binding motif	Acin1		+	+		+		Arg_starv_10h_0h;Arg_starv_3h_0h;Leu_starv_3h_0h	1	0.036201	0.965785	0.0149479	0.0615737	2.25051	0.021382	0.72264
15.2088	14.7324	14.3561	14.4994	15.1355	14.8452	14.1543	14.4721	15.6804	15.661	15.4604	15.593	16.2881	15.8071	16.1888	15.9904	14.8231	14.8056	14.5555	14.8751	15.6237	15.0203	14.3573	15.2632	16.9426	16.0099	15.8359	16.0557	apoptosis;apoptotic chromosome condensation;biological regulation;cell death;cell differentiation;cellular component organization;cellular component organization at cellular level;cellular component organization or biogenesis;cellular component organization or biogenesis at cellular level;cellular developmental process;cellular macromolecule metabolic process;cellular metabolic process;cellular n…	binding;nucleotide binding	cell part;cytoplasm;exon-exon junction complex;intracellular membrane-bounded organelle;intracellular non-membrane-bounded organelle;intracellular organelle;intracellular organelle part;intracellular part;macromolecular complex;membrane;membrane-bounded organelle;non-membrane-bounded organelle;nuclear body;nuclear part;nuclear speck;nucleolus;nucleoplasm;nucleoplasm part;nucleus;organelle;organel…	mRNA surveillance pathway;RNA transport;Spliceosome	Acetylation;Alternativesplicing;Apoptosis;Completeproteome;Isopeptidebond;Methylation;mRNAprocessing;mRNAsplicing;Nucleus;Phosphoprotein;Referenceproteome;Ublconjugation	DNA dependent Protein kinase substrate motif;ERK1,2 kinase substrate motif;GSK-3, ERK1, ERK2, CDK5 substrate motif;MAPKAPK2 kinase substrate motif;WW domain binding motif	Acin1		+	+			+	Arg_starv_10h_0h;Arg_starv_3h_0h;Leu_starv_10h_0h	1	0.0589574	0.928763	-0.0473938	-0.123341	2.45749	0.0114756	0.899512
18.5949	18.3995	18.2272	18.2954	18.3162	18.4336	18.4942	18.5278	17.9779	18.2724	18.0175	18.2136	18.792	17.5346	18.0338	17.2484	17.3241	17.3122	17.2053	17.6526	17.1583	18.1293	18.1552	17.6772	16.8044	16.9152	16.4409	17.4542	apoptosis;apoptotic chromosome condensation;biological regulation;cell death;cell differentiation;cellular component organization;cellular component organization at cellular level;cellular component organization or biogenesis;cellular component organization or biogenesis at cellular level;cellular developmental process;cellular macromolecule metabolic process;cellular metabolic process;cellular n…	binding;nucleotide binding	cell part;cytoplasm;exon-exon junction complex;intracellular membrane-bounded organelle;intracellular non-membrane-bounded organelle;intracellular organelle;intracellular organelle part;intracellular part;macromolecular complex;membrane;membrane-bounded organelle;non-membrane-bounded organelle;nuclear body;nuclear part;nuclear speck;nucleolus;nucleoplasm;nucleoplasm part;nucleus;organelle;organel…	mRNA surveillance pathway;RNA transport;Spliceosome	Acetylation;Alternativesplicing;Apoptosis;Completeproteome;Isopeptidebond;Methylation;mRNAprocessing;mRNAsplicing;Nucleus;Phosphoprotein;Referenceproteome;Ublconjugation	BARD1 BRCT domain binding motif;Casein kinase II substrate motif;G protein-coupled receptor kinase 1 substrate motif	Acin1				+		+	Leu_starv_10h_0h;Leu_starv_1h_0h	1	0.285975	0.801106	0.0636768	0.330506	1.2727	0.177185	-0.258878
18.6133	18.3195	18.4103	18.3824	18.6362	18.3696	18.3835	18.4381	18.807	18.62	18.7492	18.8836	19.1671	18.9278	19.1424	19.2014	18.7642	18.5613	18.5579	18.5025	18.8441	18.659	18.7251	18.8406	19.2638	18.6991	19.0396	18.7316	apoptosis;apoptotic chromosome condensation;biological regulation;cell death;cell differentiation;cellular component organization;cellular component organization at cellular level;cellular component organization or biogenesis;cellular component organization or biogenesis at cellular level;cellular developmental process;cellular macromolecule metabolic process;cellular metabolic process;cellular n…	binding;nucleotide binding	cell part;cytoplasm;exon-exon junction complex;intracellular membrane-bounded organelle;intracellular non-membrane-bounded organelle;intracellular organelle;intracellular organelle part;intracellular part;macromolecular complex;membrane;membrane-bounded organelle;non-membrane-bounded organelle;nuclear body;nuclear part;nuclear speck;nucleolus;nucleoplasm;nucleoplasm part;nucleus;organelle;organel…	mRNA surveillance pathway;RNA transport;Spliceosome	Acetylation;Alternativesplicing;Apoptosis;Completeproteome;Isopeptidebond;Methylation;mRNAprocessing;mRNAsplicing;Nucleus;Phosphoprotein;Referenceproteome;Ublconjugation	BARD1 BRCT domain binding motif;Casein kinase II substrate motif;G protein-coupled receptor kinase 1 substrate motif	Acin1			+				Arg_starv_10h_0h	1	0.10613	0.922304	0.0254655	0.135103	2.12312	0.0632344	0.333571
21.0643	20.0656	19.9595	19.8144	19.6613	19.1575	19.0246	19.736	20.4952	20.3831	20.4121	20.1452	20.1007	20.6661	21.1925	20.5945	20.6158	20.5328	20.3941	19.7671	20.2544	19.1871	19.1021	19.9932	20.4392	20.8409	20.98	20.2263	apoptosis;apoptotic chromosome condensation;biological regulation;cell death;cell differentiation;cellular component organization;cellular component organization at cellular level;cellular component organization or biogenesis;cellular component organization or biogenesis at cellular level;cellular developmental process;cellular macromolecule metabolic process;cellular metabolic process;cellular n…	binding;nucleotide binding	cell part;cytoplasm;exon-exon junction complex;intracellular membrane-bounded organelle;intracellular non-membrane-bounded organelle;intracellular organelle;intracellular organelle part;intracellular part;macromolecular complex;membrane;membrane-bounded organelle;non-membrane-bounded organelle;nuclear body;nuclear part;nuclear speck;nucleolus;nucleoplasm;nucleoplasm part;nucleus;organelle;organel…	mRNA surveillance pathway;RNA transport;Spliceosome	Acetylation;Alternativesplicing;Apoptosis;Completeproteome;Isopeptidebond;Methylation;mRNAprocessing;mRNAsplicing;Nucleus;Phosphoprotein;Referenceproteome;Ublconjugation	Casein kinase I substrate motif;Casein kinase II substrate motif;ERK1,2 kinase substrate motif;GSK-3, ERK1, ERK2, CDK5 substrate motif;MDC1 BRCT domain binding motif;PKA kinase substrate motif;Plk1 PBD domain binding motif;WW domain binding motif	Acin1								0.996	1.31937	0.118473	-0.8311	-1.90888	0.175944	0.713961	0.132962
20.7175	19.8143	19.5015	19.3641	11.4148	18.7461	19.213	19.9304	19.6178	20.4803	19.91	19.8558	20.1803	19.7166	19.6198	20.2077	20.3921	20.3141	18.8225	18.8542	19.5661	18.5936	18.9314	20.2684	19.6967	20.2403	20.6051	21.3606	apoptosis;apoptotic chromosome condensation;biological regulation;cell death;cell differentiation;cellular component organization;cellular component organization at cellular level;cellular component organization or biogenesis;cellular component organization or biogenesis at cellular level;cellular developmental process;cellular macromolecule metabolic process;cellular metabolic process;cellular n…	binding;nucleotide binding	cell part;cytoplasm;exon-exon junction complex;intracellular membrane-bounded organelle;intracellular non-membrane-bounded organelle;intracellular organelle;intracellular organelle part;intracellular part;macromolecular complex;membrane;membrane-bounded organelle;non-membrane-bounded organelle;nuclear body;nuclear part;nuclear speck;nucleolus;nucleoplasm;nucleoplasm part;nucleus;organelle;organel…	mRNA surveillance pathway;RNA transport;Spliceosome	Acetylation;Alternativesplicing;Apoptosis;Completeproteome;Isopeptidebond;Methylation;mRNAprocessing;mRNAsplicing;Nucleus;Phosphoprotein;Referenceproteome;Ublconjugation	ERK1,2 kinase substrate motif;G protein-coupled receptor kinase 1 substrate motif;GSK-3, ERK1, ERK2, CDK5 substrate motif;WW domain binding motif	Acin1								1	0.592209	0.29719	-2.52325	-1.19664	0.122799	0.777059	0.11662
20.1896	20.212	20.0905	20.2739	19.9249	19.7625	19.6761	19.7893	19.5447	19.5514	19.2943	19.5317	19.81	19.9014	20.0016	20.1207	19.8397	19.5352	19.4256	19.7145	19.0813	19.1202	19.3125	19.4568	18.9837	20.1653	20.5045	20.3222	apoptosis;apoptotic chromosome condensation;biological regulation;cell death;cell differentiation;cellular component organization;cellular component organization at cellular level;cellular component organization or biogenesis;cellular component organization or biogenesis at cellular level;cellular developmental process;cellular macromolecule metabolic process;cellular metabolic process;cellular n…	binding;nucleotide binding	cell part;cytoplasm;exon-exon junction complex;intracellular membrane-bounded organelle;intracellular non-membrane-bounded organelle;intracellular organelle;intracellular organelle part;intracellular part;macromolecular complex;membrane;membrane-bounded organelle;non-membrane-bounded organelle;nuclear body;nuclear part;nuclear speck;nucleolus;nucleoplasm;nucleoplasm part;nucleus;organelle;organel…	mRNA surveillance pathway;RNA transport;Spliceosome	Acetylation;Alternativesplicing;Apoptosis;Completeproteome;Isopeptidebond;Methylation;mRNAprocessing;mRNAsplicing;Nucleus;Phosphoprotein;Referenceproteome;Ublconjugation	14-3-3 domain binding motif;Calmodulin-dependent protein kinase II substrate motif;Calmodulin-dependent protein kinase IV substrate motif;Casein kinase II substrate motif;Chk1 kinase substrate motif;ERK1,2 kinase substrate motif;GSK-3, ERK1, ERK2, CDK5 substrate motif;PKA kinase substrate motif;PKC kinase substrate motif;WW domain binding motif	Acin1		+		+	+		Arg_starv_3h_0h;Leu_starv_1h_0h;Leu_starv_3h_0h	1	3.12364	0.0693689	-0.403306	-2.45732	4.17352	0.00452403	-0.710963
24.7148	24.6768	24.7802	24.6044	25.0414	24.7445	18.3437	24.8532	23.8442	23.6633	23.6328	23.6184	23.84	23.5167	24.0463	24.0761	23.9266	23.8067	23.8063	23.6744	23.1837	16.3582	17.1013	23.0692	24.88	24.326	24.379	24.4931	apoptosis;apoptotic chromosome condensation;biological regulation;cell death;cell differentiation;cellular component organization;cellular component organization at cellular level;cellular component organization or biogenesis;cellular component organization or biogenesis at cellular level;cellular developmental process;cellular macromolecule metabolic process;cellular metabolic process;cellular n…	binding;nucleotide binding	cell part;cytoplasm;exon-exon junction complex;intracellular membrane-bounded organelle;intracellular non-membrane-bounded organelle;intracellular organelle;intracellular organelle part;intracellular part;macromolecular complex;membrane;membrane-bounded organelle;non-membrane-bounded organelle;nuclear body;nuclear part;nuclear speck;nucleolus;nucleoplasm;nucleoplasm part;nucleus;organelle;organel…	mRNA surveillance pathway;RNA transport;Spliceosome	Acetylation;Alternativesplicing;Apoptosis;Completeproteome;Isopeptidebond;Methylation;mRNAprocessing;mRNAsplicing;Nucleus;Phosphoprotein;Referenceproteome;Ublconjugation	14-3-3 domain binding motif;Calmodulin-dependent protein kinase II substrate motif;Calmodulin-dependent protein kinase IV substrate motif;Casein kinase II substrate motif;Chk1 kinase substrate motif;ERK1,2 kinase substrate motif;GSK-3, ERK1, ERK2, CDK5 substrate motif;PKA kinase substrate motif;PKC kinase substrate motif;WW domain binding motif	Acin1		+	+	+	+		Arg_starv_10h_0h;Arg_starv_3h_0h;Leu_starv_1h_0h;Leu_starv_3h_0h	1	0.387263	0.485584	-1.44833	-0.834504	5.37434	0.00150376	-1.00438
18.0425	18.0044	18.0719	17.8679	18.3634	18.0721	17.2315	18.1917	17.1719	16.9891	17.0151	16.9436	17.3225	16.8355	17.3739	17.4038	17.2543	17.1335	17.134	17.0175	16.5121	8.89792	11.4708	16.5288	18.2077	17.6541	17.8246	17.8208	apoptosis;apoptotic chromosome condensation;biological regulation;cell death;cell differentiation;cellular component organization;cellular component organization at cellular level;cellular component organization or biogenesis;cellular component organization or biogenesis at cellular level;cellular developmental process;cellular macromolecule metabolic process;cellular metabolic process;cellular n…	binding;nucleotide binding	cell part;cytoplasm;exon-exon junction complex;intracellular membrane-bounded organelle;intracellular non-membrane-bounded organelle;intracellular organelle;intracellular organelle part;intracellular part;macromolecular complex;membrane;membrane-bounded organelle;non-membrane-bounded organelle;nuclear body;nuclear part;nuclear speck;nucleolus;nucleoplasm;nucleoplasm part;nucleus;organelle;organel…	mRNA surveillance pathway;RNA transport;Spliceosome	Acetylation;Alternativesplicing;Apoptosis;Completeproteome;Isopeptidebond;Methylation;mRNAprocessing;mRNAsplicing;Nucleus;Phosphoprotein;Referenceproteome;Ublconjugation	Casein kinase II substrate motif	Acin1		+	+	+	+		Arg_starv_10h_0h;Arg_starv_3h_0h;Leu_starv_1h_0h;Leu_starv_3h_0h	1	0.043576	0.949393	-0.0319753	-0.0899188	5.1584	0.00186147	-0.966758
15.3587	15.1059	15.4199	15.2567	15.5255	15.4207	11.9472	11.349	16.0943	15.7834	15.7909	15.5736	15.3779	15.3423	15.1577	15.2796	15.8269	15.5735	15.6772	15.7303	15.8868	15.7651	15.5531	15.6462	16.4272	15.8266	16.024	15.702	apoptosis;apoptotic chromosome condensation;biological regulation;cell death;cell differentiation;cellular component organization;cellular component organization at cellular level;cellular component organization or biogenesis;cellular component organization or biogenesis at cellular level;cellular developmental process;cellular macromolecule metabolic process;cellular metabolic process;cellular n…	binding;nucleotide binding	cell part;cytoplasm;exon-exon junction complex;intracellular membrane-bounded organelle;intracellular non-membrane-bounded organelle;intracellular organelle;intracellular organelle part;intracellular part;macromolecular complex;membrane;membrane-bounded organelle;non-membrane-bounded organelle;nuclear body;nuclear part;nuclear speck;nucleolus;nucleoplasm;nucleoplasm part;nucleus;organelle;organel…	mRNA surveillance pathway;RNA transport;Spliceosome	Acetylation;Alternativesplicing;Apoptosis;Completeproteome;Isopeptidebond;Methylation;mRNAprocessing;mRNAsplicing;Nucleus;Phosphoprotein;Referenceproteome;Ublconjugation	b-Adrenergic Receptor kinase substrate motif;ERK1,2 kinase substrate motif;GSK-3, ERK1, ERK2, CDK5 substrate motif;PKA kinase substrate motif;PKC kinase substrate motif;WW domain binding motif	Acin1		+		+	+	+	Arg_starv_3h_0h;Leu_starv_10h_0h;Leu_starv_1h_0h;Leu_starv_3h_0h	1	0.763743	0.228705	-1.72471	-1.42158	2.21008	0.0328433	0.525228
15.2332	14.9804	15.2944	15.1312	15.4	15.2952	13.7752	11.8344	16.0045	15.6578	15.6654	15.4481	15.2524	15.2167	15.0322	15.1541	15.7014	15.448	15.5517	15.6048	15.7613	15.6396	15.4276	15.5207	16.2668	15.7011	15.8985	15.5765	apoptosis;apoptotic chromosome condensation;biological regulation;cell death;cell differentiation;cellular component organization;cellular component organization at cellular level;cellular component organization or biogenesis;cellular component organization or biogenesis at cellular level;cellular developmental process;cellular macromolecule metabolic process;cellular metabolic process;cellular n…	binding;nucleotide binding	cell part;cytoplasm;exon-exon junction complex;intracellular membrane-bounded organelle;intracellular non-membrane-bounded organelle;intracellular organelle;intracellular organelle part;intracellular part;macromolecular complex;membrane;membrane-bounded organelle;non-membrane-bounded organelle;nuclear body;nuclear part;nuclear speck;nucleolus;nucleoplasm;nucleoplasm part;nucleus;organelle;organel…	mRNA surveillance pathway;RNA transport;Spliceosome	Acetylation;Alternativesplicing;Apoptosis;Completeproteome;Isopeptidebond;Methylation;mRNAprocessing;mRNAsplicing;Nucleus;Phosphoprotein;Referenceproteome;Ublconjugation	Casein kinase II substrate motif;PKA kinase substrate motif;PKC kinase substrate motif	Acin1		+		+	+	+	Arg_starv_3h_0h;Leu_starv_10h_0h;Leu_starv_1h_0h;Leu_starv_3h_0h	1	0.614143	0.312648	-1.08361	-1.1562	2.14046	0.0339533	0.534152
11.4634	15.662	12.6182	15.0219	10.1264	11.4921	12.1608	12.0877	11.4374	12.1226	11.9032	11.787	13.3238	11.3666	13.2039	11.2357	11.1611	12.7281	11.6901	11.5976	10.368	15.5699	15.6021	14.7401	13.4587	10.7935	10.8567	11.1828	apoptosis;apoptotic chromosome condensation;biological regulation;cell death;cell differentiation;cellular component organization;cellular component organization at cellular level;cellular component organization or biogenesis;cellular component organization or biogenesis at cellular level;cellular developmental process;cellular macromolecule metabolic process;cellular metabolic process;cellular n…	binding;nucleotide binding	cell part;cytoplasm;exon-exon junction complex;intracellular membrane-bounded organelle;intracellular non-membrane-bounded organelle;intracellular organelle;intracellular organelle part;intracellular part;macromolecular complex;membrane;membrane-bounded organelle;non-membrane-bounded organelle;nuclear body;nuclear part;nuclear speck;nucleolus;nucleoplasm;nucleoplasm part;nucleus;organelle;organel…	mRNA surveillance pathway;RNA transport;Spliceosome	Acetylation;Alternativesplicing;Apoptosis;Completeproteome;Isopeptidebond;Methylation;mRNAprocessing;mRNAsplicing;Nucleus;Phosphoprotein;Referenceproteome;Ublconjugation	Casein kinase II substrate motif;G protein-coupled receptor kinase 1 substrate motif;MAPKAPK2 kinase substrate motif;MDC1 BRCT domain binding motif;Plk1 PBD domain binding motif	Acin1								0.895	NaN	1	0	NaN	NaN	1	0
15.0354	14.7732	14.7993	11.3119	15.0055	14.8997	14.7532	14.9706	14.4529	14.4899	14.5487	14.3605	12.6036	11.2545	9.89466	14.1266	11.6966	14.258	14.5107	14.5133	14.4068	14.1962	14.2491	11.6411	9.66742	14.4986	14.5703	14.387	apoptosis;apoptotic chromosome condensation;biological regulation;cell death;cell differentiation;cellular component organization;cellular component organization at cellular level;cellular component organization or biogenesis;cellular component organization or biogenesis at cellular level;cellular developmental process;cellular macromolecule metabolic process;cellular metabolic process;cellular n…	binding;nucleotide binding	cell part;cytoplasm;exon-exon junction complex;intracellular membrane-bounded organelle;intracellular non-membrane-bounded organelle;intracellular organelle;intracellular organelle part;intracellular part;macromolecular complex;membrane;membrane-bounded organelle;non-membrane-bounded organelle;nuclear body;nuclear part;nuclear speck;nucleolus;nucleoplasm;nucleoplasm part;nucleus;organelle;organel…	mRNA surveillance pathway;RNA transport;Spliceosome	Acetylation;Alternativesplicing;Apoptosis;Completeproteome;Isopeptidebond;Methylation;mRNAprocessing;mRNAsplicing;Nucleus;Phosphoprotein;Referenceproteome;Ublconjugation	Casein kinase II substrate motif;MAPKAPK2 kinase substrate motif;PKA kinase substrate motif;PKC kinase substrate motif	Acin1								1	0.469634	0.422938	0.927301	0.933788	0.2163	0.604157	0.483047
21.9427	22.381	22.5824	22.604	22.6997	22.5001	22.6882	22.6535	22.9311	22.7888	22.7742	22.8477	22.7995	22.6313	22.5653	22.2762	23.0282	22.7064	22.7113	22.8355	22.73	22.4713	22.3753	22.5768	22.9596	22.8126	22.514	22.1674	apoptosis;apoptotic chromosome condensation;biological regulation;cell death;cell differentiation;cellular component organization;cellular component organization at cellular level;cellular component organization or biogenesis;cellular component organization or biogenesis at cellular level;cellular developmental process;cellular macromolecule metabolic process;cellular metabolic process;cellular n…	binding;nucleotide binding	cell part;cytoplasm;exon-exon junction complex;intracellular membrane-bounded organelle;intracellular non-membrane-bounded organelle;intracellular organelle;intracellular organelle part;intracellular part;macromolecular complex;membrane;membrane-bounded organelle;non-membrane-bounded organelle;nuclear body;nuclear part;nuclear speck;nucleolus;nucleoplasm;nucleoplasm part;nucleus;organelle;organel…	mRNA surveillance pathway;RNA transport;Spliceosome	Acetylation;Alternativesplicing;Apoptosis;Completeproteome;Isopeptidebond;Methylation;mRNAprocessing;mRNAsplicing;Nucleus;Phosphoprotein;Referenceproteome;Ublconjugation	Casein kinase II substrate motif;MAPKAPK2 kinase substrate motif;PKA kinase substrate motif;PKC kinase substrate motif	Acin1								1	0.799795	0.389619	0.257863	0.991088	1.56783	0.0663635	0.457946
16.6939	16.4137	16.5156	17.7389	16.2905	16.3607	16.0661	16.4026	15.8991	15.6542	15.6332	15.9544	17.8107	17.7329	17.7121	16.2136	17.4339	15.8849	15.8913	15.9633	15.648	15.9141	16.1315	17.3902	17.1274	16.4589	16.6378	16.3254	apoptosis;apoptotic chromosome condensation;biological regulation;cell death;cell differentiation;cellular component organization;cellular component organization at cellular level;cellular component organization or biogenesis;cellular component organization or biogenesis at cellular level;cellular developmental process;cellular macromolecule metabolic process;cellular metabolic process;cellular n…	binding;nucleotide binding	cell part;cytoplasm;exon-exon junction complex;intracellular membrane-bounded organelle;intracellular non-membrane-bounded organelle;intracellular organelle;intracellular organelle part;intracellular part;macromolecular complex;membrane;membrane-bounded organelle;non-membrane-bounded organelle;nuclear body;nuclear part;nuclear speck;nucleolus;nucleoplasm;nucleoplasm part;nucleus;organelle;organel…	mRNA surveillance pathway;RNA transport;Spliceosome	Acetylation;Alternativesplicing;Apoptosis;Completeproteome;Isopeptidebond;Methylation;mRNAprocessing;mRNAsplicing;Nucleus;Phosphoprotein;Referenceproteome;Ublconjugation	ERK1,2 kinase substrate motif;G protein-coupled receptor kinase 1 substrate motif;GSK3 kinase substrate motif;GSK-3, ERK1, ERK2, CDK5 substrate motif;PKA kinase substrate motif;PKC kinase substrate motif;WW domain binding motif	Acin1		+					Arg_starv_3h_0h	1	0.90468	0.248932	-0.56056	-1.35378	1.8064	0.0253505	-1.05529
21.9427	22.381	22.5824	22.604	22.6997	22.5001	22.6882	22.6535	22.9311	22.7888	22.7742	22.8477	22.7995	22.6313	22.5653	22.2762	23.0282	22.7064	22.7113	22.8355	22.73	22.4713	22.3753	22.5768	22.9596	22.8126	22.514	22.1674	apoptosis;apoptotic chromosome condensation;biological regulation;cell death;cell differentiation;cellular component organization;cellular component organization at cellular level;cellular component organization or biogenesis;cellular component organization or biogenesis at cellular level;cellular developmental process;cellular macromolecule metabolic process;cellular metabolic process;cellular n…	binding;nucleotide binding	cell part;cytoplasm;exon-exon junction complex;intracellular membrane-bounded organelle;intracellular non-membrane-bounded organelle;intracellular organelle;intracellular organelle part;intracellular part;macromolecular complex;membrane;membrane-bounded organelle;non-membrane-bounded organelle;nuclear body;nuclear part;nuclear speck;nucleolus;nucleoplasm;nucleoplasm part;nucleus;organelle;organel…	mRNA surveillance pathway;RNA transport;Spliceosome	Acetylation;Alternativesplicing;Apoptosis;Completeproteome;Isopeptidebond;Methylation;mRNAprocessing;mRNAsplicing;Nucleus;Phosphoprotein;Referenceproteome;Ublconjugation	ERK1,2 kinase substrate motif;G protein-coupled receptor kinase 1 substrate motif;GSK3 kinase substrate motif;GSK-3, ERK1, ERK2, CDK5 substrate motif;PKA kinase substrate motif;PKC kinase substrate motif;WW domain binding motif	Acin1								1	0.799795	0.389563	0.257863	0.991088	1.56783	0.0663504	0.457946
19.9068	19.2569	19.4769	19.689	18.9246	18.8503	18.4901	18.9582	18.8505	18.9458	19.0535	18.5299	18.7568	19.3733	19.0315	18.729	19.3021	19.5073	19.6495	19.6288	18.7993	18.961	18.8786	18.7648	17.9756	19.0548	19.3868	19.2399	apoptosis;apoptotic chromosome condensation;biological regulation;cell death;cell differentiation;cellular component organization;cellular component organization at cellular level;cellular component organization or biogenesis;cellular component organization or biogenesis at cellular level;cellular developmental process;cellular macromolecule metabolic process;cellular metabolic process;cellular n…	binding;nucleotide binding	cell part;cytoplasm;exon-exon junction complex;intracellular membrane-bounded organelle;intracellular non-membrane-bounded organelle;intracellular organelle;intracellular organelle part;intracellular part;macromolecular complex;membrane;membrane-bounded organelle;non-membrane-bounded organelle;nuclear body;nuclear part;nuclear speck;nucleolus;nucleoplasm;nucleoplasm part;nucleus;organelle;organel…	mRNA surveillance pathway;RNA transport;Spliceosome	Acetylation;Alternativesplicing;Apoptosis;Completeproteome;Isopeptidebond;Methylation;mRNAprocessing;mRNAsplicing;Nucleus;Phosphoprotein;Referenceproteome;Ublconjugation	14-3-3 domain binding motif;Akt kinase substrate motif;Calmodulin-dependent protein kinase II substrate motif;Casein kinase II substrate motif;G protein-coupled receptor kinase 1 substrate motif;MAPKAPK1 kinase substrate motif;PKA kinase substrate motif;PKC kinase substrate motif	Acin1	+	+	+		+		Arg_starv_10h_0h;Arg_starv_1h_0h;Arg_starv_3h_0h;Leu_starv_3h_0h	1	2.34335	0.0465826	-0.776614	-2.8114	2.20072	0.0221342	-0.737484
22.7047	22.4077	22.2744	22.2027	22.1942	21.98	22.0587	21.9805	22.2012	22.1236	22.1597	22.216	22.1087	22.0981	21.9563	22.0833	22.2581	22.3316	22.3267	22.1167	22.1872	22.0107	22.361	22.1966	21.2174	22.0405	22.2422	22.2552	apoptosis;apoptotic chromosome condensation;biological regulation;cell death;cell differentiation;cellular component organization;cellular component organization at cellular level;cellular component organization or biogenesis;cellular component organization or biogenesis at cellular level;cellular developmental process;cellular macromolecule metabolic process;cellular metabolic process;cellular n…	binding;nucleotide binding	cell part;cytoplasm;exon-exon junction complex;intracellular membrane-bounded organelle;intracellular non-membrane-bounded organelle;intracellular organelle;intracellular organelle part;intracellular part;macromolecular complex;membrane;membrane-bounded organelle;non-membrane-bounded organelle;nuclear body;nuclear part;nuclear speck;nucleolus;nucleoplasm;nucleoplasm part;nucleus;organelle;organel…	mRNA surveillance pathway;RNA transport;Spliceosome	Acetylation;Alternativesplicing;Apoptosis;Completeproteome;Isopeptidebond;Methylation;mRNAprocessing;mRNAsplicing;Nucleus;Phosphoprotein;Referenceproteome;Ublconjugation	Casein kinase I substrate motif;Cdc2 kinase substrate motif;CDK kinase substrate motif;CDK1,2,4,6 kinase substrate motif;ERK1,2 kinase substrate motif;Growth associated histone HI kinase substrate motif;GSK-3, ERK1, ERK2, CDK5 substrate motif;PKA kinase substrate motif;PKC kinase substrate motif;WW domain binding motif	Acin1								1	1.51996	0.194833	-0.344019	-1.55084	1.01584	0.252785	-0.222242
22.3729	22.6529	22.0922	22.9285	23.1596	23.2013	23.0284	23.1452	22.281	22.5219	22.4506	22.1772	22.1653	22.0932	22.3248	22.3261	22.5691	22.7877	22.5888	22.5081	22.1917	22.0783	22.3439	22.2276	22.13	22.3976	22.6697	22.8213	apoptosis;apoptotic chromosome condensation;biological regulation;cell death;cell differentiation;cellular component organization;cellular component organization at cellular level;cellular component organization or biogenesis;cellular component organization or biogenesis at cellular level;cellular developmental process;cellular macromolecule metabolic process;cellular metabolic process;cellular n…	binding;nucleotide binding	cell part;cytoplasm;exon-exon junction complex;intracellular membrane-bounded organelle;intracellular non-membrane-bounded organelle;intracellular organelle;intracellular organelle part;intracellular part;macromolecular complex;membrane;membrane-bounded organelle;non-membrane-bounded organelle;nuclear body;nuclear part;nuclear speck;nucleolus;nucleoplasm;nucleoplasm part;nucleus;organelle;organel…	mRNA surveillance pathway;RNA transport;Spliceosome	Acetylation;Alternativesplicing;Apoptosis;Completeproteome;Isopeptidebond;Methylation;mRNAprocessing;mRNAsplicing;Nucleus;Phosphoprotein;Referenceproteome;Ublconjugation	Casein kinase II substrate motif	Acin1								1	1.83029	0.0879651	0.622009	2.19173	0.334362	0.580362	-0.153921
20.9649	12.6971	21.5707	21.3185	19.4934	20.6869	12.0847	19.9384	20.8421	10.6003	21.051	13.0828	11.1777	19.5929	11.4211	21.1187	20.7238	20.6738	22.0803	21.0104	10.4796	11.8171	21.3911	19.7346	20.0447	21.668	22.6369	21.3075	apoptosis;apoptotic chromosome condensation;biological regulation;cell death;cell differentiation;cellular component organization;cellular component organization at cellular level;cellular component organization or biogenesis;cellular component organization or biogenesis at cellular level;cellular developmental process;cellular macromolecule metabolic process;cellular metabolic process;cellular n…	binding;nucleotide binding	cell part;cytoplasm;exon-exon junction complex;intracellular membrane-bounded organelle;intracellular non-membrane-bounded organelle;intracellular organelle;intracellular organelle part;intracellular part;macromolecular complex;membrane;membrane-bounded organelle;non-membrane-bounded organelle;nuclear body;nuclear part;nuclear speck;nucleolus;nucleoplasm;nucleoplasm part;nucleus;organelle;organel…	mRNA surveillance pathway;RNA transport;Spliceosome	Acetylation;Alternativesplicing;Apoptosis;Completeproteome;Isopeptidebond;Methylation;mRNAprocessing;mRNAsplicing;Nucleus;Phosphoprotein;Referenceproteome;Ublconjugation	b-Adrenergic Receptor kinase substrate motif;Casein kinase II substrate motif	Acin1								1	0.140117	0.782902	-1.08697	-0.357624	0.342241	0.406697	-2.74377
16.7471	16.282	16.6193	16.5862	16.9094	16.7804	17.2501	17.1835	16.7536	16.7645	16.7275	16.5377	16.2463	16.4289	16.3851	16.419	17.5056	17.7071	17.5488	17.4089	17.0973	17.2207	16.9267	17.1457	16.6663	16.8045	17.1021	16.8122	apoptosis;apoptotic chromosome condensation;biological regulation;cell death;cell differentiation;cellular component organization;cellular component organization at cellular level;cellular component organization or biogenesis;cellular component organization or biogenesis at cellular level;cellular developmental process;cellular macromolecule metabolic process;cellular metabolic process;cellular n…	binding;nucleotide binding	cell part;cytoplasm;exon-exon junction complex;intracellular membrane-bounded organelle;intracellular non-membrane-bounded organelle;intracellular organelle;intracellular organelle part;intracellular part;macromolecular complex;membrane;membrane-bounded organelle;non-membrane-bounded organelle;nuclear body;nuclear part;nuclear speck;nucleolus;nucleoplasm;nucleoplasm part;nucleus;organelle;organel…	mRNA surveillance pathway;RNA transport;Spliceosome	Acetylation;Alternativesplicing;Apoptosis;Completeproteome;Isopeptidebond;Methylation;mRNAprocessing;mRNAsplicing;Nucleus;Phosphoprotein;Referenceproteome;Ublconjugation	b-Adrenergic Receptor kinase substrate motif;Casein kinase II substrate motif	Acin1				+	+		Leu_starv_1h_0h;Leu_starv_3h_0h	1	1.71714	0.119896	0.472229	1.89878	0.574242	0.493441	0.137188
21.3384	21.062	20.9822	20.9398	20.729	21.0032	21.0609	21.2706	21.5489	21.6045	21.6935	21.7478	21.8379	21.2311	21.7881	21.2901	21.7513	21.5519	21.7675	21.5286	21.4439	21.5254	21.3351	21.5585	19.7232	21.3302	21.4196	21.4246	apoptosis;apoptotic chromosome condensation;biological regulation;cell death;cell differentiation;cellular component organization;cellular component organization at cellular level;cellular component organization or biogenesis;cellular component organization or biogenesis at cellular level;cellular developmental process;cellular macromolecule metabolic process;cellular metabolic process;cellular n…	binding;nucleotide binding	cell part;cytoplasm;exon-exon junction complex;intracellular membrane-bounded organelle;intracellular non-membrane-bounded organelle;intracellular organelle;intracellular organelle part;intracellular part;macromolecular complex;membrane;membrane-bounded organelle;non-membrane-bounded organelle;nuclear body;nuclear part;nuclear speck;nucleolus;nucleoplasm;nucleoplasm part;nucleus;organelle;organel…	mRNA surveillance pathway;RNA transport;Spliceosome	Acetylation;Alternativesplicing;Apoptosis;Completeproteome;Isopeptidebond;Methylation;mRNAprocessing;mRNAsplicing;Nucleus;Phosphoprotein;Referenceproteome;Ublconjugation	BARD1 BRCT domain binding motif;Casein kinase II substrate motif;G protein-coupled receptor kinase 1 substrate motif;PKA kinase substrate motif;PKC kinase substrate motif	Acin1		+		+			Arg_starv_3h_0h;Leu_starv_1h_0h	1	0.175697	0.841972	-0.0646501	-0.265953	2.89143	0.0157438	0.568077
16.7471	16.282	16.6193	16.5862	16.9094	16.7804	17.2501	17.1835	16.7536	16.7645	16.7275	16.5377	16.2463	16.4289	16.3851	16.419	17.5056	17.7071	17.5488	17.4089	17.0973	17.2207	16.9267	17.1457	16.6663	16.8045	17.1021	16.8122	apoptosis;apoptotic chromosome condensation;biological regulation;cell death;cell differentiation;cellular component organization;cellular component organization at cellular level;cellular component organization or biogenesis;cellular component organization or biogenesis at cellular level;cellular developmental process;cellular macromolecule metabolic process;cellular metabolic process;cellular n…	binding;nucleotide binding	cell part;cytoplasm;exon-exon junction complex;intracellular membrane-bounded organelle;intracellular non-membrane-bounded organelle;intracellular organelle;intracellular organelle part;intracellular part;macromolecular complex;membrane;membrane-bounded organelle;non-membrane-bounded organelle;nuclear body;nuclear part;nuclear speck;nucleolus;nucleoplasm;nucleoplasm part;nucleus;organelle;organel…	mRNA surveillance pathway;RNA transport;Spliceosome	Acetylation;Alternativesplicing;Apoptosis;Completeproteome;Isopeptidebond;Methylation;mRNAprocessing;mRNAsplicing;Nucleus;Phosphoprotein;Referenceproteome;Ublconjugation	BARD1 BRCT domain binding motif;Casein kinase II substrate motif;G protein-coupled receptor kinase 1 substrate motif;PKA kinase substrate motif;PKC kinase substrate motif	Acin1				+	+		Leu_starv_1h_0h;Leu_starv_3h_0h	1	1.71714	0.119851	0.472229	1.89878	0.574242	0.493395	0.137188
22.5345	22.9979	21.8207	22.518	23.2725	23.1851	23.2737	23.0089	23.284	22.9461	22.6756	22.8148	22.1661	22.5459	22.9511	21.4151	23.4856	22.4507	23.508	23.5699	23.3952	23.0168	23.3388	22.2324	23.4549	21.2436	21.881	22.9493	apoptosis;apoptotic chromosome condensation;biological regulation;cell death;cell differentiation;cellular component organization;cellular component organization at cellular level;cellular component organization or biogenesis;cellular component organization or biogenesis at cellular level;cellular developmental process;cellular macromolecule metabolic process;cellular metabolic process;cellular n…	binding;nucleotide binding	cell part;cytoplasm;exon-exon junction complex;intracellular membrane-bounded organelle;intracellular non-membrane-bounded organelle;intracellular organelle;intracellular organelle part;intracellular part;macromolecular complex;membrane;membrane-bounded organelle;non-membrane-bounded organelle;nuclear body;nuclear part;nuclear speck;nucleolus;nucleoplasm;nucleoplasm part;nucleus;organelle;organel…	mRNA surveillance pathway;RNA transport;Spliceosome	Acetylation;Alternativesplicing;Apoptosis;Completeproteome;Isopeptidebond;Methylation;mRNAprocessing;mRNAsplicing;Nucleus;Phosphoprotein;Referenceproteome;Ublconjugation	Cdc2 kinase substrate motif;CDK1,2,4,6 kinase substrate motif;Growth associated histone HI kinase substrate motif;GSK-3, ERK1, ERK2, CDK5 substrate motif;MDC1 BRCT domain binding motif;PKA kinase substrate motif;PKC kinase substrate motif;Plk1 PBD domain binding motif;WW domain binding motif	Acin1								1	1.54218	0.102	0.717268	2.04614	0.840935	0.181597	0.462343
24.6803	23.4644	23.7824	24.1232	23.1181	23.6665	24.1645	23.4886	23.5812	23.9218	23.9504	21.1193	24.6324	23.8467	23.5135	23.608	24.8051	24.9656	23.5802	23.7688	25.04	24.0503	23.5008	23.6228	24.1279	23.9543	24.0888	24.0585	apoptosis;apoptotic chromosome condensation;biological regulation;cell death;cell differentiation;cellular component organization;cellular component organization at cellular level;cellular component organization or biogenesis;cellular component organization or biogenesis at cellular level;cellular developmental process;cellular macromolecule metabolic process;cellular metabolic process;cellular n…	binding;nucleotide binding	cell part;cytoplasm;exon-exon junction complex;intracellular membrane-bounded organelle;intracellular non-membrane-bounded organelle;intracellular organelle;intracellular organelle part;intracellular part;macromolecular complex;membrane;membrane-bounded organelle;non-membrane-bounded organelle;nuclear body;nuclear part;nuclear speck;nucleolus;nucleoplasm;nucleoplasm part;nucleus;organelle;organel…	mRNA surveillance pathway;RNA transport;Spliceosome	Acetylation;Alternativesplicing;Apoptosis;Completeproteome;Isopeptidebond;Methylation;mRNAprocessing;mRNAsplicing;Nucleus;Phosphoprotein;Referenceproteome;Ublconjugation	Cdc2 kinase substrate motif;CDK1,2,4,6 kinase substrate motif;Growth associated histone HI kinase substrate motif;GSK-3, ERK1, ERK2, CDK5 substrate motif;MDC1 BRCT domain binding motif;PKA kinase substrate motif;PKC kinase substrate motif;Plk1 PBD domain binding motif;WW domain binding motif	Acin1								1	0.554008	0.432671	-0.403158	-0.918379	0.556944	0.24982	-0.869401
18.6133	18.3195	18.4103	18.3824	18.6362	18.3696	18.3835	18.4381	18.807	18.62	18.7492	18.8836	19.1671	18.9278	19.1424	19.2014	18.7642	18.5613	18.5579	18.5025	18.8441	18.659	18.7251	18.8406	19.2638	18.6991	19.0396	18.7316	apoptosis;apoptotic chromosome condensation;biological regulation;cell death;cell differentiation;cellular component organization;cellular component organization at cellular level;cellular component organization or biogenesis;cellular component organization or biogenesis at cellular level;cellular developmental process;cellular macromolecule metabolic process;cellular metabolic process;cellular n…	binding;nucleotide binding	cell part;cytoplasm;exon-exon junction complex;intracellular membrane-bounded organelle;intracellular non-membrane-bounded organelle;intracellular organelle;intracellular organelle part;intracellular part;macromolecular complex;membrane;membrane-bounded organelle;non-membrane-bounded organelle;nuclear body;nuclear part;nuclear speck;nucleolus;nucleoplasm;nucleoplasm part;nucleus;organelle;organel…	mRNA surveillance pathway;RNA transport;Spliceosome	Acetylation;Alternativesplicing;Apoptosis;Completeproteome;Isopeptidebond;Methylation;mRNAprocessing;mRNAsplicing;Nucleus;Phosphoprotein;Referenceproteome;Ublconjugation	b-Adrenergic Receptor kinase substrate motif;Casein kinase I substrate motif;GSK-3, ERK1, ERK2, CDK5 substrate motif;MAPKAPK2 kinase substrate motif;WW domain binding motif	Acin1			+				Arg_starv_10h_0h	1	0.10613	0.922235	0.0254655	0.135103	2.12312	0.0632216	0.333571
21.312	20.0482	19.7952	19.6164	19.6045	19.7964	19.0991	19.8471	20.414	20.3263	20.1362	19.7425	20.3826	20.4933	20.9244	20.3229	19.3877	19.4198	20.1318	20.0961	20.14	19.3237	19.2033	20.3308	20.6739	20.7358	20.5953	20.8412	apoptosis;apoptotic chromosome condensation;biological regulation;cell death;cell differentiation;cellular component organization;cellular component organization at cellular level;cellular component organization or biogenesis;cellular component organization or biogenesis at cellular level;cellular developmental process;cellular macromolecule metabolic process;cellular metabolic process;cellular n…	binding;nucleotide binding	cell part;cytoplasm;exon-exon junction complex;intracellular membrane-bounded organelle;intracellular non-membrane-bounded organelle;intracellular organelle;intracellular organelle part;intracellular part;macromolecular complex;membrane;membrane-bounded organelle;non-membrane-bounded organelle;nuclear body;nuclear part;nuclear speck;nucleolus;nucleoplasm;nucleoplasm part;nucleus;organelle;organel…	mRNA surveillance pathway;RNA transport;Spliceosome	Acetylation;Alternativesplicing;Apoptosis;Completeproteome;Isopeptidebond;Methylation;mRNAprocessing;mRNAsplicing;Nucleus;Phosphoprotein;Referenceproteome;Ublconjugation	DNA dependent Protein kinase substrate motif;MAPKAPK2 kinase substrate motif	Acin1								1	0.701621	0.308191	-0.606143	-1.16635	0.0319613	0.934941	-0.0381942
13.0942	11.8575	11.36	11.7481	23.2253	12.4185	17.3885	11.4251	12.6029	12.2147	23.2169	10.1732	21.8537	13.2491	12.2667	11.4095	16.1204	12.2507	15.7314	22.5061	10.3496	16.5517	16.6735	11.2071	11.1411	14.9662	14.9222	13.3038	apoptosis;apoptotic chromosome condensation;biological regulation;cell death;cell differentiation;cellular component organization;cellular component organization at cellular level;cellular component organization or biogenesis;cellular component organization or biogenesis at cellular level;cellular developmental process;cellular macromolecule metabolic process;cellular metabolic process;cellular n…	binding;nucleotide binding	cell part;cytoplasm;exon-exon junction complex;intracellular membrane-bounded organelle;intracellular non-membrane-bounded organelle;intracellular organelle;intracellular organelle part;intracellular part;macromolecular complex;membrane;membrane-bounded organelle;non-membrane-bounded organelle;nuclear body;nuclear part;nuclear speck;nucleolus;nucleoplasm;nucleoplasm part;nucleus;organelle;organel…	mRNA surveillance pathway;RNA transport;Spliceosome	Acetylation;Alternativesplicing;Apoptosis;Completeproteome;Isopeptidebond;Methylation;mRNAprocessing;mRNAsplicing;Nucleus;Phosphoprotein;Referenceproteome;Ublconjugation		Acin1								0.953	NaN	1	0	NaN	NaN	1	0
14.2351	10.4781	11.665	12.9829	12.9968	16.6428	16.2757	12.9084	11.7275	13.178	11.0324	11.736	13.5958	12.4323	10.6697	12.4955	15.0077	13.2553	14.6187	12.9744	12.007	8.32965	10.4491	11.1743	12.8268	13.8534	13.8094	14.3535	apoptosis;apoptotic chromosome condensation;biological regulation;cell death;cell differentiation;cellular component organization;cellular component organization at cellular level;cellular component organization or biogenesis;cellular component organization or biogenesis at cellular level;cellular developmental process;cellular macromolecule metabolic process;cellular metabolic process;cellular n…	binding;nucleotide binding	cell part;cytoplasm;exon-exon junction complex;intracellular membrane-bounded organelle;intracellular non-membrane-bounded organelle;intracellular organelle;intracellular organelle part;intracellular part;macromolecular complex;membrane;membrane-bounded organelle;non-membrane-bounded organelle;nuclear body;nuclear part;nuclear speck;nucleolus;nucleoplasm;nucleoplasm part;nucleus;organelle;organel…	mRNA surveillance pathway;RNA transport;Spliceosome	Acetylation;Alternativesplicing;Apoptosis;Completeproteome;Isopeptidebond;Methylation;mRNAprocessing;mRNAsplicing;Nucleus;Phosphoprotein;Referenceproteome;Ublconjugation	G protein-coupled receptor kinase 1 substrate motif	Acin1								0.887	0.925261	0.157417	2.36561	1.68915	NaN	1	0
17.1497	17.0329	17.1342	17.6211	17.599	17.3148	17.1844	17.6728	17.842	16.297	17.0307	17.912	16.9292	17.4608	17.294	17.0464	18.1669	17.7339	17.877	17.9903	16.5481	16.8548	15.9281	17.2133	17.2282	17.0416	16.1172	10.1235	apoptosis;apoptotic chromosome condensation;biological regulation;cell death;cell differentiation;cellular component organization;cellular component organization at cellular level;cellular component organization or biogenesis;cellular component organization or biogenesis at cellular level;cellular developmental process;cellular macromolecule metabolic process;cellular metabolic process;cellular n…	binding;nucleotide binding	cell part;cytoplasm;exon-exon junction complex;intracellular membrane-bounded organelle;intracellular non-membrane-bounded organelle;intracellular organelle;intracellular organelle part;intracellular part;macromolecular complex;membrane;membrane-bounded organelle;non-membrane-bounded organelle;nuclear body;nuclear part;nuclear speck;nucleolus;nucleoplasm;nucleoplasm part;nucleus;organelle;organel…	mRNA surveillance pathway;RNA transport;Spliceosome	Acetylation;Alternativesplicing;Apoptosis;Completeproteome;Isopeptidebond;Methylation;mRNAprocessing;mRNAsplicing;Nucleus;Phosphoprotein;Referenceproteome;Ublconjugation	b-Adrenergic Receptor kinase substrate motif;G protein-coupled receptor kinase 1 substrate motif	Acin1				+			Leu_starv_1h_0h	1	0.554113	0.534167	0.208276	0.757098	0.0306456	0.937476	0.0359426
19.3981	19.7108	19.8919	20.013	19.8623	20.1681	20.0119	19.6261	19.7039	19.8588	19.6645	20.0975	19.9214	19.9872	20.0891	19.9491	19.7609	19.7107	20.0165	19.9208	19.1333	19.4466	19.4866	19.7596	18.2912	19.5199	19.3332	19.066	acetyl-CoA biosynthetic process;acetyl-CoA metabolic process;biosynthetic process;carbohydrate metabolic process;cellular biosynthetic process;cellular carbohydrate metabolic process;cellular metabolic process;cellular process;coenzyme biosynthetic process;coenzyme metabolic process;cofactor biosynthetic process;cofactor metabolic process;lipid biosynthetic process;lipid metabolic process;metabol…	acid-thiol ligase activity;adenyl nucleotide binding;adenyl ribonucleotide binding;ATP binding;ATP citrate synthase activity;binding;catalytic activity;cation binding;CoA-ligase activity;cofactor binding;ion binding;ligase activity;ligase activity, forming carbon-sulfur bonds;metal ion binding;nucleotide binding;purine nucleotide binding;purine ribonucleoside triphosphate binding;purine ribonucle…	cell part;cytoplasm;cytoplasmic part;extracellular membrane-bounded organelle;extracellular organelle;extracellular region part;extracellular vesicular exosome;intracellular;intracellular membrane-bounded organelle;intracellular organelle;intracellular organelle part;intracellular part;membrane;membrane-bounded organelle;membrane-bounded vesicle;mitochondrion;nuclear part;nucleoplasm;organelle;or…	Carbon fixation pathways in prokaryotes;Citrate cycle (TCA cycle)	Acetylation;ATP-binding;Completeproteome;Cytoplasm;Isopeptidebond;Lipidbiosynthesis;Lipidmetabolism;Magnesium;Metal-binding;Nucleotide-binding;Phosphoprotein;Referenceproteome;Transferase;Ublconjugation	14-3-3 domain binding motif;Calmodulin-dependent protein kinase II substrate motif;Casein kinase II substrate motif;G protein-coupled receptor kinase 1 substrate motif;GSK3 kinase substrate motif;MAPKAPK2 kinase substrate motif;PKA kinase substrate motif;PKC kinase substrate motif	Acly								1	0.409013	0.6377	0.163628	0.591552	0.183098	0.748996	0.0777192
14.1986	13.8699	13.6012	13.5955	14.0069	13.011	13.947	13.9571	13.8776	14.1256	14.2011	14.28	14.2257	13.6376	14.1767	14.1916	14.1348	13.8623	14.1161	13.7029	13.877	13.5512	9.61898	13.9528	12.248	13.685	12.9658	12.2896	actin cytoskeleton organization;actin filament bundle assembly;actin filament organization;actin filament-based process;biological regulation;cell junction assembly;cell junction organization;cell-cell junction assembly;cell-cell junction organization;cellular component assembly;cellular component assembly at cellular level;cellular component organization;cellular component organization at cellul…	actin binding;actin filament binding;binding;calcium ion binding;cation binding;cytoskeletal protein binding;hormone receptor binding;identical protein binding;ion binding;ligand-dependent nuclear receptor transcription coactivator activity;metal ion binding;nuclear hormone receptor binding;nucleoside binding;protein binding;protein binding transcription factor activity;protein dimerization activ…	actin filament bundle;actomyosin;adherens junction;anchoring junction;cell cortex part;cell junction;cell part;cell projection;cell-cell junction;cell-substrate adherens junction;cell-substrate junction;contractile fiber part;cortical cytoskeleton;cytoplasm;cytoplasmic part;cytoskeletal part;cytoskeleton;extracellular membrane-bounded organelle;extracellular organelle;extracellular region part;ex…	Adherens junction;Amoebiasis;Arrhythmogenic right ventricular cardiomyopathy (ARVC);Focal adhesion;Leukocyte transendothelial migration;Regulation of actin cytoskeleton;Systemic lupus erythematosus;Tight junction	Acetylation;Actin-binding;Calcium;Celljunction;Completeproteome;Cytoplasm;Directproteinsequencing;Metal-binding;Nucleus;Phosphoprotein;Proteintransport;Referenceproteome;Repeat;Transport	Casein kinase II substrate motif;G protein-coupled receptor kinase 1 substrate motif;Plk1 kinase substrate motif	Actn4						+	Leu_starv_10h_0h	1	0.114072	0.866171	-0.0858402	-0.226289	0.928314	0.212308	0.30477
17.2018	17.3329	17.2766	17.3771	17.0027	17.1792	17.4824	17.5161	17.3935	17.4687	17.614	17.6274	17.1922	17.4096	17.3185	17.4969	17.3626	17.1438	17.3501	17.4108	17.2271	17.2187	17.2598	17.2603	15.9284	17.3121	17.3899	17.0502	biological regulation;biosynthetic process;cell cycle phase;cell cycle process;cell division;cellular biosynthetic process;cellular component organization;cellular component organization at cellular level;cellular component organization or biogenesis;cellular component organization or biogenesis at cellular level;cellular macromolecule biosynthetic process;cellular macromolecule metabolic process…	adenyl nucleotide binding;adenyl ribonucleotide binding;ATP binding;binding;nucleotide binding;purine nucleotide binding;purine ribonucleoside triphosphate binding;purine ribonucleotide binding;ribonucleotide binding	cell part;chromatin remodeling complex;chromosomal part;DNA helicase complex;Ino80 complex;intracellular membrane-bounded organelle;intracellular organelle;intracellular organelle part;intracellular part;macromolecular complex;membrane-bounded organelle;nuclear chromosome part;nuclear part;nucleus;organelle;organelle part;protein complex		Acetylation;ATP-binding;Cellcycle;Celldivision;Chromosome;Completeproteome;DNAdamage;DNArecombination;DNArepair;Mitosis;Nucleotide-binding;Nucleus;Phosphoprotein;Referenceproteome;Transcription;Transcriptionregulation	Casein kinase II substrate motif;ERK1,2 kinase substrate motif;G protein-coupled receptor kinase 1 substrate motif;GSK-3, ERK1, ERK2, CDK5 substrate motif;WW domain binding motif	Actr8								1	0.00515677	0.995696	-0.00199127	-0.00869067	1.81089	0.145175	0.228808
19.2256	19.0819	18.9331	18.9617	18.1646	18.2845	18.7005	18.5967	19.1239	19.1725	19.3415	19.0432	19.5485	19.451	19.5063	19.6197	18.3261	18.1924	18.2599	18.458	18.6123	18.6819	18.7737	18.8737	18.6182	19.0748	19.4865	19.1847	adaptive immune response;adaptive immune response based on somatic recombination of immune receptors built from immunoglobulin superfamily domains;anatomical structure development;B cell activation;B cell differentiation;biological adhesion;biological regulation;cell activation;cell adhesion;cell adhesion mediated by integrin;cell differentiation;cell motility;cell surface receptor linked signali…	binding;catalytic activity;cation binding;cytokine receptor binding;endopeptidase activity;growth factor receptor binding;hydrolase activity;integrin binding;interleukin-6 receptor binding;ion binding;metal ion binding;metalloendopeptidase activity;metallopeptidase activity;Notch binding;PDZ domain binding;peptidase activity;peptidase activity, acting on L-amino acid peptides;protein binding;prot…	actin cytoskeleton;apical plasma membrane;cell part;cell surface;cytoplasm;cytoskeleton;extracellular region;integral to membrane;integral to plasma membrane;intracellular non-membrane-bounded organelle;intracellular organelle;intracellular part;intrinsic to membrane;intrinsic to plasma membrane;membrane;membrane part;membrane raft;non-membrane-bounded organelle;organelle;plasma membrane;plasma m…	Alzheimer's disease;Epithelial cell signaling in Helicobacter pylori infection;Notch signaling pathway	Alternativesplicing;Cellmembrane;Cleavageonpairofbasicresidues;Completeproteome;Disulfidebond;Glycoprotein;Hydrolase;Membrane;Metal-binding;Metalloprotease;Notchsignalingpathway;Phosphoprotein;Protease;Referenceproteome;Secreted;SH3-binding;Signal;Transmembrane;Transmembranehelix;Zinc;Zymogen	Casein kinase II substrate motif;Pyruvate dehydrogenase kinase substrate motif	Adam17			+	+			Arg_starv_10h_0h;Leu_starv_1h_0h	1	2.28887	0.0642053	-0.61403	-2.52594	0.620297	0.508898	0.119684
15.861	15.6704	15.5675	15.6143	16.0783	15.6862	15.9475	16.0944	15.4383	15.5632	15.5215	15.6839	15.1722	15.5331	15.4076	15.532	15.9368	15.7032	16.4183	16.1162	15.6029	16.1564	15.9739	15.7962	15.3657	16.1975	16.1941	16.0147	adaptive immune response;adaptive immune response based on somatic recombination of immune receptors built from immunoglobulin superfamily domains;anatomical structure development;B cell activation;B cell differentiation;biological adhesion;biological regulation;cell activation;cell adhesion;cell adhesion mediated by integrin;cell differentiation;cell motility;cell surface receptor linked signali…	binding;catalytic activity;cation binding;cytokine receptor binding;endopeptidase activity;growth factor receptor binding;hydrolase activity;integrin binding;interleukin-6 receptor binding;ion binding;metal ion binding;metalloendopeptidase activity;metallopeptidase activity;Notch binding;PDZ domain binding;peptidase activity;peptidase activity, acting on L-amino acid peptides;protein binding;prot…	actin cytoskeleton;apical plasma membrane;cell part;cell surface;cytoplasm;cytoskeleton;extracellular region;integral to membrane;integral to plasma membrane;intracellular non-membrane-bounded organelle;intracellular organelle;intracellular part;intrinsic to membrane;intrinsic to plasma membrane;membrane;membrane part;membrane raft;non-membrane-bounded organelle;organelle;plasma membrane;plasma m…	Alzheimer's disease;Epithelial cell signaling in Helicobacter pylori infection;Notch signaling pathway	Alternativesplicing;Cellmembrane;Cleavageonpairofbasicresidues;Completeproteome;Disulfidebond;Glycoprotein;Hydrolase;Membrane;Metal-binding;Metalloprotease;Notchsignalingpathway;Phosphoprotein;Protease;Referenceproteome;Secreted;SH3-binding;Signal;Transmembrane;Transmembranehelix;Zinc;Zymogen	Cdc2 kinase substrate motif;CDK1,2,4,6 kinase substrate motif;ERK1,2 kinase substrate motif;GSK3, Erk1, Erk2 and CDK5 kinase motif;GSK-3, ERK1, ERK2, CDK5 substrate motif;WW domain binding motif	Adam17								1	1.26832	0.271138	0.273313	1.27548	0.757492	0.461157	-0.126603
14.3586	14.0597	14.1691	14.2718	14.5441	14.9537	14.7229	14.8897	14.8519	15.0972	15.1793	15.2816	14.7433	14.8991	14.7909	14.7285	15.5303	15.6528	15.4924	15.4463	15.0063	15.0902	15.2143	15.4201	13.7228	15.6083	15.5501	15.3606	anatomical structure development;developmental process;heart development;macromolecule metabolic process;membrane protein ectodomain proteolysis;membrane protein proteolysis;metabolic process;organ development;primary metabolic process;protein metabolic process;proteolysis	binding;catalytic activity;cation binding;endopeptidase activity;hydrolase activity;ion binding;metal ion binding;metalloendopeptidase activity;metallopeptidase activity;peptidase activity;peptidase activity, acting on L-amino acid peptides;transition metal ion binding;zinc ion binding	cell part;integral to membrane;intrinsic to membrane;membrane part		Cleavageonpairofbasicresidues;Completeproteome;Disulfidebond;EGF-likedomain;Glycoprotein;Hydrolase;Membrane;Metal-binding;Metalloprotease;Protease;Referenceproteome;SH3-binding;Signal;Transmembrane;Transmembranehelix;Zinc;Zymogen	14-3-3 domain binding motif;b-Adrenergic Receptor kinase substrate motif;Calmodulin-dependent protein kinase II substrate motif;Calmodulin-dependent protein kinase IV substrate motif;ERK1,2 kinase substrate motif;G protein-coupled receptor kinase 1 substrate motif;GSK-3, ERK1, ERK2, CDK5 substrate motif;PKA kinase substrate motif;PKC kinase substrate motif;WW domain binding motif	Adam19		+	+	+	+		Arg_starv_10h_0h;Arg_starv_3h_0h;Leu_starv_1h_0h;Leu_starv_3h_0h	1	2.61687	0.0554909	0.562832	2.65198	3.6664	0.00451383	0.887717
11.8806	13.2769	12.8202	13.7391	13.1158	11.868	12.5175	11.6992	14.3584	14.7435	14.3546	14.5003	12.8414	9.6359	13.9468	12.0681	14.1574	14.0196	14.2088	14.5819	14.167	14.1764	14.1436	13.6056	11.7814	13.5623	11.6991	13.2378	anatomical structure development;developmental process;heart development;macromolecule metabolic process;membrane protein ectodomain proteolysis;membrane protein proteolysis;metabolic process;organ development;primary metabolic process;protein metabolic process;proteolysis	binding;catalytic activity;cation binding;endopeptidase activity;hydrolase activity;ion binding;metal ion binding;metalloendopeptidase activity;metallopeptidase activity;peptidase activity;peptidase activity, acting on L-amino acid peptides;transition metal ion binding;zinc ion binding	cell part;integral to membrane;intrinsic to membrane;membrane part		Cleavageonpairofbasicresidues;Completeproteome;Disulfidebond;EGF-likedomain;Glycoprotein;Hydrolase;Membrane;Metal-binding;Metalloprotease;Protease;Referenceproteome;SH3-binding;Signal;Transmembrane;Transmembranehelix;Zinc;Zymogen	Casein kinase II substrate motif;ERK1,2 kinase substrate motif;GSK-3, ERK1, ERK2, CDK5 substrate motif;MDC1 BRCT domain binding motif;Plk1 PBD domain binding motif;WW domain binding motif	Adam19		+		+	+		Arg_starv_3h_0h;Leu_starv_1h_0h;Leu_starv_3h_0h	1	NaN	1	0	NaN	2.06377	0.0113677	1.55998
17.8391	11.9762	18.466	18.4374	18.6335	18.5221	18.5325	18.4752	18.5489	18.5679	18.4337	18.4854	18.497	18.5549	12.2781	18.5573	18.3067	18.2826	18.3237	18.4776	17.3241	18.4785	18.4351	17.4905	17.7292	12.4334	17.7778	13.1582	actin cytoskeleton organization;actin filament bundle assembly;actin filament capping;actin filament organization;actin filament-based process;anatomical structure homeostasis;anatomical structure morphogenesis;barbed-end actin filament capping;biological regulation;cell communication;cell differentiation;cell morphogenesis;cell volume homeostasis;cellular component assembly;cellular component as…	actin binding;actin filament binding;binding;cytoskeletal protein binding;identical protein binding;protein binding;protein dimerization activity;protein heterodimerization activity;protein homodimerization activity;spectrin binding;structural molecule activity;transcription factor binding	adherens junction;anchoring junction;cell junction;cell part;cell projection;cell projection part;cell-substrate adherens junction;cell-substrate junction;cytoplasmic part;cytoskeletal part;cytoskeleton;dendritic spine;F-actin capping protein complex;focal adhesion;intermediate filament cytoskeleton;intracellular membrane-bounded organelle;intracellular non-membrane-bounded organelle;intracellula…		Acetylation;Actin-binding;Alternativesplicing;Calmodulin-binding;Cellmembrane;Completeproteome;Cytoplasm;Cytoskeleton;Membrane;Phosphoprotein;Referenceproteome	Cdc2 kinase substrate motif;CDK kinase substrate motif;CDK1,2,4,6 kinase substrate motif;ERK1,2 kinase substrate motif;GSK-3, ERK1, ERK2, CDK5 substrate motif;WW domain binding motif	Add1								1	0.549757	0.32906	1.86113	1.11124	0.538344	0.232279	1.8293
14.3879	15.1825	15.0383	15.2282	14.0439	14.2682	13.9272	17.4795	15.5554	15.3521	15.2211	15.7615	14.6367	14.8858	14.0552	14.4753	15.5123	15.071	15.1352	15.2185	15.0784	15.1412	14.8844	14.9723	12.7503	17.1119	11.6649	14.8242	actin cytoskeleton organization;actin filament bundle assembly;actin filament capping;actin filament organization;actin filament-based process;anatomical structure homeostasis;anatomical structure morphogenesis;barbed-end actin filament capping;biological regulation;cell communication;cell differentiation;cell morphogenesis;cell volume homeostasis;cellular component assembly;cellular component as…	actin binding;actin filament binding;binding;cytoskeletal protein binding;identical protein binding;protein binding;protein dimerization activity;protein heterodimerization activity;protein homodimerization activity;spectrin binding;structural molecule activity;transcription factor binding	adherens junction;anchoring junction;cell junction;cell part;cell projection;cell projection part;cell-substrate adherens junction;cell-substrate junction;cytoplasmic part;cytoskeletal part;cytoskeleton;dendritic spine;F-actin capping protein complex;focal adhesion;intermediate filament cytoskeleton;intracellular membrane-bounded organelle;intracellular non-membrane-bounded organelle;intracellula…		Acetylation;Actin-binding;Alternativesplicing;Calmodulin-binding;Cellmembrane;Completeproteome;Cytoplasm;Cytoskeleton;Membrane;Phosphoprotein;Referenceproteome	Casein kinase II substrate motif;ERK1,2 kinase substrate motif;Growth associated histone HI kinase substrate motif;GSK-3, ERK1, ERK2, CDK5 substrate motif;MDC1 BRCT domain binding motif;PKA kinase substrate motif;PKC kinase substrate motif;Plk1 PBD domain binding motif;WW domain binding motif	Add1								1	0.0113583	0.983299	-0.0295084	-0.030271	1.18597	0.0991738	0.513311
16.1683	15.6802	15.523	15.6258	15.2381	15.4781	15.2306	15.1619	15.9603	16.2775	15.4314	15.813	16.2876	16.4026	16.385	16.3942	15.493	15.724	14.923	15.1771	15.9229	15.6791	15.2565	15.3326	15.3939	15.6868	15.6769	16.2345	actin cytoskeleton organization;actin filament bundle assembly;actin filament capping;actin filament organization;actin filament-based process;anatomical structure homeostasis;anatomical structure morphogenesis;barbed-end actin filament capping;biological regulation;cell communication;cell differentiation;cell morphogenesis;cell volume homeostasis;cellular component assembly;cellular component as…	actin binding;actin filament binding;binding;cytoskeletal protein binding;identical protein binding;protein binding;protein dimerization activity;protein heterodimerization activity;protein homodimerization activity;spectrin binding;structural molecule activity;transcription factor binding	adherens junction;anchoring junction;cell junction;cell part;cell projection;cell projection part;cell-substrate adherens junction;cell-substrate junction;cytoplasmic part;cytoskeletal part;cytoskeleton;dendritic spine;F-actin capping protein complex;focal adhesion;intermediate filament cytoskeleton;intracellular membrane-bounded organelle;intracellular non-membrane-bounded organelle;intracellula…		Acetylation;Actin-binding;Alternativesplicing;Calmodulin-binding;Cellmembrane;Completeproteome;Cytoplasm;Cytoskeleton;Membrane;Phosphoprotein;Referenceproteome	Casein kinase II substrate motif;G protein-coupled receptor kinase 1 substrate motif;PKA kinase substrate motif;PKC kinase substrate motif	Add1			+				Arg_starv_10h_0h	1	1.60054	0.130916	-0.472162	-1.82166	0.213289	0.689241	0.121252
12.4254	12.3643	10.8174	10.7476	11.9348	16.2818	13.4718	16.3342	11.1212	18.7071	12.3456	18.223	10.7484	13.9956	11.0056	11.9447	11.4729	19.064	10.3751	18.2422	16.5208	18.0557	12.0022	14.6195	12.5751	13.1086	11.9128	12.1096	actin cytoskeleton organization;actin filament bundle assembly;actin filament capping;actin filament organization;actin filament-based process;anatomical structure homeostasis;anatomical structure morphogenesis;barbed-end actin filament capping;biological regulation;cell communication;cell differentiation;cell morphogenesis;cell volume homeostasis;cellular component assembly;cellular component as…	actin binding;actin filament binding;binding;cytoskeletal protein binding;identical protein binding;protein binding;protein dimerization activity;protein heterodimerization activity;protein homodimerization activity;spectrin binding;structural molecule activity;transcription factor binding	adherens junction;anchoring junction;cell junction;cell part;cell projection;cell projection part;cell-substrate adherens junction;cell-substrate junction;cytoplasmic part;cytoskeletal part;cytoskeleton;dendritic spine;F-actin capping protein complex;focal adhesion;intermediate filament cytoskeleton;intracellular membrane-bounded organelle;intracellular non-membrane-bounded organelle;intracellula…		Acetylation;Actin-binding;Alternativesplicing;Calmodulin-binding;Cellmembrane;Completeproteome;Cytoplasm;Cytoskeleton;Membrane;Phosphoprotein;Referenceproteome	DNA dependent Protein kinase substrate motif	Add1					+		Leu_starv_3h_0h	0.96	NaN	1	0	NaN	NaN	1	0
12.8597	18.7756	16.205	20.8311	20.0488	20.2139	11.5297	19.533	19.7739	21.196	19.6655	21.1387	20.8118	18.6854	20.9534	17.8603	20.8457	22.146	18.7143	21.9111	20.4326	20.5462	20.3329	20.1041	18.6244	19.8508	20.7936	13.1727	actin cytoskeleton organization;actin filament bundle assembly;actin filament capping;actin filament organization;actin filament-based process;anatomical structure homeostasis;anatomical structure morphogenesis;barbed-end actin filament capping;biological regulation;cell communication;cell differentiation;cell morphogenesis;cell volume homeostasis;cellular component assembly;cellular component as…	actin binding;actin filament binding;binding;cytoskeletal protein binding;identical protein binding;protein binding;protein dimerization activity;protein heterodimerization activity;protein homodimerization activity;spectrin binding;structural molecule activity;transcription factor binding	adherens junction;anchoring junction;cell junction;cell part;cell projection;cell projection part;cell-substrate adherens junction;cell-substrate junction;cytoplasmic part;cytoskeletal part;cytoskeleton;dendritic spine;F-actin capping protein complex;focal adhesion;intermediate filament cytoskeleton;intracellular membrane-bounded organelle;intracellular non-membrane-bounded organelle;intracellula…		Acetylation;Actin-binding;Alternativesplicing;Calmodulin-binding;Cellmembrane;Completeproteome;Cytoplasm;Cytoskeleton;Membrane;Phosphoprotein;Referenceproteome	DNA dependent Protein kinase substrate motif	Add1								1	0.0886699	0.860595	0.66348	0.235391	0.944298	0.0696408	3.27566
17.7381	18.4069	18.226	18.3441	16.6976	17.8396	17.6498	17.7593	18.4209	18.4744	18.3817	18.2645	17.9181	17.5163	17.9467	17.6417	18.2755	18.1603	17.948	18.4769	18.0158	17.9607	18.0619	18.1773	9.99402	18.5035	18.1652	18.1579	actin cytoskeleton organization;actin filament bundle assembly;actin filament capping;actin filament organization;actin filament-based process;anatomical structure homeostasis;anatomical structure morphogenesis;barbed-end actin filament capping;biological regulation;cell communication;cell differentiation;cell morphogenesis;cell volume homeostasis;cellular component assembly;cellular component as…	actin binding;actin filament binding;binding;cytoskeletal protein binding;identical protein binding;protein binding;protein dimerization activity;protein heterodimerization activity;protein homodimerization activity;spectrin binding;structural molecule activity;transcription factor binding	adherens junction;anchoring junction;cell junction;cell part;cell projection;cell projection part;cell-substrate adherens junction;cell-substrate junction;cytoplasmic part;cytoskeletal part;cytoskeleton;dendritic spine;F-actin capping protein complex;focal adhesion;intermediate filament cytoskeleton;intracellular membrane-bounded organelle;intracellular non-membrane-bounded organelle;intracellula…		Acetylation;Actin-binding;Alternativesplicing;Calmodulin-binding;Cellmembrane;Completeproteome;Cytoplasm;Cytoskeleton;Membrane;Phosphoprotein;Referenceproteome	Casein kinase II substrate motif;ERK1,2 kinase substrate motif;G protein-coupled receptor kinase 1 substrate motif;GSK3, Erk1, Erk2 and CDK5 kinase motif;GSK-3, ERK1, ERK2, CDK5 substrate motif;WW domain binding motif	Add1								1	1.19128	0.154683	-0.692206	-1.70485	0.621818	0.390236	0.206604
21.6162	21.152	20.8391	20.1665	20.8455	20.1453	20.955	20.817	20.8126	19.7751	20.9629	19.2819	19.448	20.2976	19.4331	20.0958	19.396	20.7161	20.9068	21.2466	20.1822	19.8363	20.0733	19.9813	19.6933	20.0871	20.478	20.5045	actin cytoskeleton organization;actin filament bundle assembly;actin filament capping;actin filament organization;actin filament-based process;anatomical structure homeostasis;anatomical structure morphogenesis;barbed-end actin filament capping;biological regulation;cell communication;cell differentiation;cell morphogenesis;cell volume homeostasis;cellular component assembly;cellular component as…	actin binding;actin filament binding;binding;cytoskeletal protein binding;identical protein binding;protein binding;protein dimerization activity;protein heterodimerization activity;protein homodimerization activity;spectrin binding;structural molecule activity;transcription factor binding	adherens junction;anchoring junction;cell junction;cell part;cell projection;cell projection part;cell-substrate adherens junction;cell-substrate junction;cytoplasmic part;cytoskeletal part;cytoskeleton;dendritic spine;F-actin capping protein complex;focal adhesion;intermediate filament cytoskeleton;intracellular membrane-bounded organelle;intracellular non-membrane-bounded organelle;intracellula…		Acetylation;Actin-binding;Alternativesplicing;Calmodulin-binding;Cellmembrane;Completeproteome;Cytoplasm;Cytoskeleton;Membrane;Phosphoprotein;Referenceproteome	Casein kinase II substrate motif;ERK1,2 kinase substrate motif;G protein-coupled receptor kinase 1 substrate motif;GSK3, Erk1, Erk2 and CDK5 kinase motif;GSK-3, ERK1, ERK2, CDK5 substrate motif;WW domain binding motif	Add1			+		+		Arg_starv_10h_0h;Leu_starv_3h_0h	1	0.297609	0.6601	-0.252756	-0.554714	0.704304	0.187813	-0.735324
18.297	11.8886	11.8026	10.3415	15.746	17.2205	18.5722	17.6198	18.4983	11.2184	19.0199	17.6258	10.9672	16.6405	17.7344	16.1601	18.6174	12.8178	19.0676	18.5257	16.5265	17.1945	18.3005	11.3842	17.3009	18.2696	16.7822	17.8008	actin cytoskeleton organization;actin filament bundle assembly;actin filament capping;actin filament organization;actin filament-based process;anatomical structure homeostasis;anatomical structure morphogenesis;barbed-end actin filament capping;biological regulation;cell communication;cell differentiation;cell morphogenesis;cell volume homeostasis;cellular component assembly;cellular component as…	actin binding;actin filament binding;binding;cytoskeletal protein binding;identical protein binding;protein binding;protein dimerization activity;protein heterodimerization activity;protein homodimerization activity;spectrin binding;structural molecule activity;transcription factor binding	adherens junction;anchoring junction;cell junction;cell part;cell projection;cell projection part;cell-substrate adherens junction;cell-substrate junction;cytoplasmic part;cytoskeletal part;cytoskeleton;dendritic spine;F-actin capping protein complex;focal adhesion;intermediate filament cytoskeleton;intracellular membrane-bounded organelle;intracellular non-membrane-bounded organelle;intracellula…		Acetylation;Actin-binding;Alternativesplicing;Calmodulin-binding;Cellmembrane;Completeproteome;Cytoplasm;Cytoskeleton;Membrane;Phosphoprotein;Referenceproteome	Cdc2 kinase substrate motif;CDK1,2,4,6 kinase substrate motif;CDK5 kinase substrate motif;ERK1,2 kinase substrate motif;Growth associated histone HI kinase substrate motif;GSK3, Erk1, Erk2 and CDK5 kinase motif;GSK-3, ERK1, ERK2, CDK5 substrate motif;MDC1 BRCT domain binding motif;Plk1 PBD domain binding motif;WW domain binding motif	Add1						+	Leu_starv_10h_0h	0.998	1.1849	0.0927934	4.20718	2.13691	0.665554	0.152466	3.5082
21.9997	21.0213	21.4239	20.9082	21.0118	20.7473	21.365	21.2364	20.9523	20.9433	20.9854	20.7456	20.9016	19.9086	21.0202	19.9453	20.6067	20.0128	20.7529	22.1798	20.4027	20.6775	20.3384	20.5276	19.7177	20.4146	21.1575	20.9905	actin cytoskeleton organization;actin filament bundle assembly;actin filament capping;actin filament organization;actin filament-based process;anatomical structure homeostasis;anatomical structure morphogenesis;barbed-end actin filament capping;biological regulation;cell communication;cell differentiation;cell morphogenesis;cell volume homeostasis;cellular component assembly;cellular component as…	actin binding;actin filament binding;binding;cytoskeletal protein binding;identical protein binding;protein binding;protein dimerization activity;protein heterodimerization activity;protein homodimerization activity;spectrin binding;structural molecule activity;transcription factor binding	adherens junction;anchoring junction;cell junction;cell part;cell projection;cell projection part;cell-substrate adherens junction;cell-substrate junction;cytoplasmic part;cytoskeletal part;cytoskeleton;dendritic spine;F-actin capping protein complex;focal adhesion;intermediate filament cytoskeleton;intracellular membrane-bounded organelle;intracellular non-membrane-bounded organelle;intracellula…		Acetylation;Actin-binding;Alternativesplicing;Calmodulin-binding;Cellmembrane;Completeproteome;Cytoplasm;Cytoskeleton;Membrane;Phosphoprotein;Referenceproteome	Cdc2 kinase substrate motif;CDK1,2,4,6 kinase substrate motif;CDK5 kinase substrate motif;ERK1,2 kinase substrate motif;Growth associated histone HI kinase substrate motif;GSK3, Erk1, Erk2 and CDK5 kinase motif;GSK-3, ERK1, ERK2, CDK5 substrate motif;MDC1 BRCT domain binding motif;Plk1 PBD domain binding motif;WW domain binding motif	Add1					+		Leu_starv_3h_0h	1	0.385193	0.600593	-0.248167	-0.650509	0.858929	0.183705	-0.431642
19.0305	19.4275	19.2705	19.0558	18.7522	18.8204	19.4899	18.8506	19.5552	19.3273	19.639	19.361	18.8769	18.6671	18.9372	19.3677	19.341	19.7331	19.4886	19.8928	19.3633	19.1362	19.0612	19.3806	19.1546	18.4973	18.2656	18.688		structural molecule activity	brush border;cell cortex;cell junction;cell part;cell projection;cell-cell junction;chromosome;condensed chromosome;condensed nuclear chromosome;cytoplasm;cytoplasmic part;cytoskeleton;intracellular non-membrane-bounded organelle;intracellular organelle;intracellular organelle part;intracellular part;membrane;non-membrane-bounded organelle;nuclear chromosome;nuclear part;nucleoplasm;organelle;org…		Acetylation;Actin-binding;Alternativesplicing;Calmodulin-binding;Cellmembrane;Completeproteome;Cytoplasm;Cytoskeleton;Membrane;Phosphoprotein;Referenceproteome;Ublconjugation	Casein kinase I substrate motif;ERK1,2 kinase substrate motif;G protein-coupled receptor kinase 1 substrate motif;GSK3 kinase substrate motif;GSK-3, ERK1, ERK2, CDK5 substrate motif;WW domain binding motif	Add3								1	0.510431	0.545585	-0.217773	-0.736093	1.20098	0.177171	0.274559
19.9338	19.6244	19.5845	19.8312	19.6777	19.4901	19.4841	19.5263	19.5952	19.7328	19.8058	19.8185	19.5827	19.3923	19.4338	19.7327	19.5739	19.136	19.2893	19.5839	19.5065	19.4254	19.2781	19.5165	18.8706	19.6392	20.0521	19.1758		structural molecule activity	brush border;cell cortex;cell junction;cell part;cell projection;cell-cell junction;chromosome;condensed chromosome;condensed nuclear chromosome;cytoplasm;cytoplasmic part;cytoskeleton;intracellular non-membrane-bounded organelle;intracellular organelle;intracellular organelle part;intracellular part;membrane;non-membrane-bounded organelle;nuclear chromosome;nuclear part;nucleoplasm;organelle;org…		Acetylation;Actin-binding;Alternativesplicing;Calmodulin-binding;Cellmembrane;Completeproteome;Cytoplasm;Cytoskeleton;Membrane;Phosphoprotein;Referenceproteome;Ublconjugation	Casein kinase II substrate motif;Cdc2 kinase substrate motif;CDK kinase substrate motif;CDK1,2,4,6 kinase substrate motif;ERK1,2 kinase substrate motif;G protein-coupled receptor kinase 1 substrate motif;GSK3 kinase substrate motif;GSK-3, ERK1, ERK2, CDK5 substrate motif;MAPKAPK2 kinase substrate motif;WW domain binding motif	Add3								0.999	1.09232	0.372619	-0.198925	-1.02077	0.0186931	0.976095	-0.00538778
20.7852	20.4258	20.25	20.8639	19.7253	20.1266	19.9522	19.5761	20.4086	20.7026	20.4608	20.1324	20.563	20.1875	20.5423	20.0676	20.2155	20.6646	20.435	20.4395	20.4486	20.7333	20.6928	20.7362	20.9285	20.4911	19.9402	20.3806		structural molecule activity	brush border;cell cortex;cell junction;cell part;cell projection;cell-cell junction;chromosome;condensed chromosome;condensed nuclear chromosome;cytoplasm;cytoplasmic part;cytoskeleton;intracellular non-membrane-bounded organelle;intracellular organelle;intracellular organelle part;intracellular part;membrane;non-membrane-bounded organelle;nuclear chromosome;nuclear part;nucleoplasm;organelle;org…		Acetylation;Actin-binding;Alternativesplicing;Calmodulin-binding;Cellmembrane;Completeproteome;Cytoplasm;Cytoskeleton;Membrane;Phosphoprotein;Referenceproteome;Ublconjugation	Casein kinase II substrate motif;Cdc2 kinase substrate motif;CDK kinase substrate motif;CDK1,2,4,6 kinase substrate motif;ERK1,2 kinase substrate motif;G protein-coupled receptor kinase 1 substrate motif;GSK3 kinase substrate motif;GSK-3, ERK1, ERK2, CDK5 substrate motif;MAPKAPK2 kinase substrate motif;WW domain binding motif	Add3								1	2.08567	0.063356	-0.736163	-2.53907	0.35797	0.564743	-0.155129
20.4305	19.028	19.2132	20.4052	18.7893	19.0634	17.986	18.1006	11.2809	19.1308	19.2801	18.8157	19.748	18.1783	20.1321	19.4342	18.7934	18.8356	19.012	19.0745	19.5728	20.4248	20.1653	20.3504	20.4732	20.0041	19.0063	19.9609		structural molecule activity	brush border;cell cortex;cell junction;cell part;cell projection;cell-cell junction;chromosome;condensed chromosome;condensed nuclear chromosome;cytoplasm;cytoplasmic part;cytoskeleton;intracellular non-membrane-bounded organelle;intracellular organelle;intracellular organelle part;intracellular part;membrane;non-membrane-bounded organelle;nuclear chromosome;nuclear part;nucleoplasm;organelle;org…		Acetylation;Actin-binding;Alternativesplicing;Calmodulin-binding;Cellmembrane;Completeproteome;Cytoplasm;Cytoskeleton;Membrane;Phosphoprotein;Referenceproteome;Ublconjugation	Casein kinase II substrate motif;DNA dependent Protein kinase substrate motif;G protein-coupled receptor kinase 1 substrate motif;GSK3 kinase substrate motif	Add3								1	1.50662	0.0797235	-1.28439	-2.29917	0.634685	0.171082	-2.64234
20.0621	18.9729	19.6394	21.4833	18.987	12.2351	11.8581	18.5086	18.275	18.5756	18.6446	19.462	19.8716	20.2754	21.3517	20.7955	20.4688	18.1419	21.1146	21.1963	14.0917	19.7887	10.9282	19.6554	22.2825	12.6839	18.5699	20.6181		structural molecule activity	brush border;cell cortex;cell junction;cell part;cell projection;cell-cell junction;chromosome;condensed chromosome;condensed nuclear chromosome;cytoplasm;cytoplasmic part;cytoskeleton;intracellular non-membrane-bounded organelle;intracellular organelle;intracellular organelle part;intracellular part;membrane;non-membrane-bounded organelle;nuclear chromosome;nuclear part;nucleoplasm;organelle;org…		Acetylation;Actin-binding;Alternativesplicing;Calmodulin-binding;Cellmembrane;Completeproteome;Cytoplasm;Cytoskeleton;Membrane;Phosphoprotein;Referenceproteome;Ublconjugation	Casein kinase II substrate motif;Cdc2 kinase substrate motif;CDK kinase substrate motif;CDK1,2,4,6 kinase substrate motif;ERK1,2 kinase substrate motif;Growth associated histone HI kinase substrate motif;GSK-3, ERK1, ERK2, CDK5 substrate motif;MAPKAPK2 kinase substrate motif;WW domain binding motif	Add3								1	1.21974	0.0874841	-4.64221	-2.20024	1.1597	0.0564478	-1.30011
12.7322	12.5217	12.6197	12.4328	12.441	12.6526	11.1673	11.7635	12.9071	12.4846	12.6061	12.6389	12.4597	12.3497	12.5667	12.299	12.8966	12.5879	13.0854	12.9958	12.4984	12.5438	12.5008	12.4761	12.4583	12.3275	12.2892	11.8837		structural molecule activity	brush border;cell cortex;cell junction;cell part;cell projection;cell-cell junction;chromosome;condensed chromosome;condensed nuclear chromosome;cytoplasm;cytoplasmic part;cytoskeleton;intracellular non-membrane-bounded organelle;intracellular organelle;intracellular organelle part;intracellular part;membrane;non-membrane-bounded organelle;nuclear chromosome;nuclear part;nucleoplasm;organelle;org…		Acetylation;Actin-binding;Alternativesplicing;Calmodulin-binding;Cellmembrane;Completeproteome;Cytoplasm;Cytoskeleton;Membrane;Phosphoprotein;Referenceproteome;Ublconjugation	14-3-3 domain binding motif;Akt kinase substrate motif;AMP-activated protein kinase 2 substrate motif;Calmodulin-dependent protein kinase II substrate motif;DNA dependent Protein kinase substrate motif;MAPKAPK1 kinase substrate motif;PKA kinase substrate motif;PKC kinase substrate motif	Add3								1	0.829081	0.2689	-0.570488	-1.28514	0.318084	0.671275	0.0825791
12.7322	12.5217	12.6197	12.4328	12.441	11.8673	11.1673	11.7635	12.9071	12.4846	12.6061	12.6389	12.4597	12.3497	12.5667	12.299	12.8966	12.5879	13.0854	12.9958	12.4984	12.5438	12.5008	12.4761	12.4583	12.3275	12.2892	11.8837		structural molecule activity	brush border;cell cortex;cell junction;cell part;cell projection;cell-cell junction;chromosome;condensed chromosome;condensed nuclear chromosome;cytoplasm;cytoplasmic part;cytoskeleton;intracellular non-membrane-bounded organelle;intracellular organelle;intracellular organelle part;intracellular part;membrane;non-membrane-bounded organelle;nuclear chromosome;nuclear part;nucleoplasm;organelle;org…		Acetylation;Actin-binding;Alternativesplicing;Calmodulin-binding;Cellmembrane;Completeproteome;Cytoplasm;Cytoskeleton;Membrane;Phosphoprotein;Referenceproteome;Ublconjugation	Growth associated histone HI kinase substrate motif;GSK-3, ERK1, ERK2, CDK5 substrate motif;PKA kinase substrate motif;PKC kinase substrate motif;WW domain binding motif	Add3								1	1.53706	0.0987686	-0.766812	-2.07979	0.318084	0.671221	0.0825791
15.503	13.6923	13.806	13.3853	14.2161	13.0738	13.5432	14.3746	13.5673	13.939	13.4849	13.7427	13.2372	13.9288	13.8149	13.836	13.4761	13.6428	14.2203	13.751	13.5198	13.5354	13.5929	13.4556	14.257	13.7231	13.3657	13.8077	biological regulation;positive regulation of biological process;positive regulation of cellular component biogenesis;positive regulation of cellular component organization;positive regulation of cellular process;positive regulation of developmental process;positive regulation of nervous system development;positive regulation of synapse assembly;regulation of biological process;regulation of cellu…	G-protein coupled receptor activity;molecular transducer activity;receptor activity;signal transducer activity;signaling receptor activity;transmembrane signaling receptor activity	cell part;integral to membrane;intrinsic to membrane;membrane;membrane part;plasma membrane		Alternativesplicing;Cellmembrane;Completeproteome;Directproteinsequencing;Glycoprotein;G-proteincoupledreceptor;Membrane;Phosphoprotein;Receptor;Referenceproteome;Transducer;Transmembrane;Transmembranehelix		Adgrl2								1	0.207233	0.731438	-0.294706	-0.443274	0.367196	0.456006	-0.413172
15.1196	15.0545	15.3749	15.5212	15.3802	15.1116	15.2472	15.109	15.2691	15.3544	15.159	15.2789	15.1888	15.0179	15.1631	15.2176	15.1361	14.8887	15.0447	15.0345	15.4002	15.1538	14.9932	15.0051	14.9813	15.1262	15.0664	15.0338	biological regulation;positive regulation of biological process;positive regulation of cellular component biogenesis;positive regulation of cellular component organization;positive regulation of cellular process;positive regulation of developmental process;positive regulation of nervous system development;positive regulation of synapse assembly;regulation of biological process;regulation of cellu…	G-protein coupled receptor activity;molecular transducer activity;receptor activity;signal transducer activity;signaling receptor activity;transmembrane signaling receptor activity	cell part;integral to membrane;intrinsic to membrane;membrane;membrane part;plasma membrane		Alternativesplicing;Cellmembrane;Completeproteome;Directproteinsequencing;Glycoprotein;G-proteincoupledreceptor;Membrane;Phosphoprotein;Receptor;Referenceproteome;Transducer;Transmembrane;Transmembranehelix	14-3-3 domain binding motif;Calmodulin-dependent protein kinase I substrate motif;Calmodulin-dependent protein kinase II substrate motif;Calmodulin-dependent protein kinase IV substrate motif;Casein kinase II substrate motif;Chk1 kinase substrate motif;MAPKAPK2 kinase substrate motif;PKA kinase substrate motif;PKC kinase substrate motif	Adgrl2								1	0.169427	0.854307	-0.0555584	-0.244798	0.00627499	0.990927	-0.00218177
18.5341	18.7718	18.6575	13.1971	18.7852	18.6816	18.8383	18.4758	17.633	17.6914	17.7773	17.9892	17.8791	17.6388	17.7424	17.458	18.8852	18.7086	18.4838	18.1771	18.0264	18.2227	18.0568	18.3042	17.4812	17.6436	17.6444	17.9981	biological regulation;biosynthetic process;cellular biosynthetic process;cellular macromolecule biosynthetic process;cellular macromolecule metabolic process;cellular metabolic process;cellular nitrogen compound metabolic process;cellular process;macromolecule biosynthetic process;macromolecule metabolic process;metabolic process;negative regulation of apoptosis;negative regulation of biological …	binding;cation binding;chromatin binding;DNA binding;ion binding;metal ion binding;nucleic acid binding	cell part;extracellular region part;extracellular space;intracellular membrane-bounded organelle;intracellular organelle;intracellular part;membrane-bounded organelle;nucleus;organelle		Acetylation;Completeproteome;DNA-binding;Homeobox;Metal-binding;Nucleus;Phosphoprotein;Referenceproteome;Repeat;Transcription;Transcriptionregulation;Zinc;Zinc-finger	Casein kinase II substrate motif;ERK1,2 kinase substrate motif;G protein-coupled receptor kinase 1 substrate motif;Growth associated histone HI kinase substrate motif;GSK3 kinase substrate motif;GSK-3, ERK1, ERK2, CDK5 substrate motif;WW domain binding motif	Adnp								1	0.46364	0.408251	1.40507	0.957422	0.132989	0.720776	0.482577
15.9481	11.3737	15.8134	12.126	16.5255	13.6007	11.8994	16.32	14.2645	15.646	11.1306	15.8059	15.6362	12.9403	15.6481	13.0413	15.5067	10.866	13.8425	14.2536	15.4381	15.9032	10.9714	16.0135	15.1821	15.6808	15.7075	10.6226	biological regulation;biosynthetic process;cellular biosynthetic process;cellular macromolecule biosynthetic process;cellular macromolecule metabolic process;cellular metabolic process;cellular nitrogen compound metabolic process;cellular process;macromolecule biosynthetic process;macromolecule metabolic process;metabolic process;negative regulation of apoptosis;negative regulation of biological …	binding;cation binding;chromatin binding;DNA binding;ion binding;metal ion binding;nucleic acid binding	cell part;extracellular region part;extracellular space;intracellular membrane-bounded organelle;intracellular organelle;intracellular part;membrane-bounded organelle;nucleus;organelle		Acetylation;Completeproteome;DNA-binding;Homeobox;Metal-binding;Nucleus;Phosphoprotein;Referenceproteome;Repeat;Transcription;Transcriptionregulation;Zinc;Zinc-finger	G protein-coupled receptor kinase 1 substrate motif	Adnp								0.884	NaN	1	0	NaN	0.0889983	0.797657	0.396446
17.5196	17.3848	17.1707	17.2582	17.6621	17.6212	17.5123	17.6405	17.1455	16.9482	17.1973	17.094	17.2181	17.4406	17.3174	17.2134	17.5893	17.3667	17.5181	17.4907	17.0821	17.104	17.1891	17.1563	16.1704	17.3875	17.4529	17.3708	biological regulation;biosynthetic process;cellular biosynthetic process;cellular macromolecule biosynthetic process;cellular macromolecule metabolic process;cellular metabolic process;cellular nitrogen compound metabolic process;cellular process;macromolecule biosynthetic process;macromolecule metabolic process;metabolic process;negative regulation of apoptosis;negative regulation of biological …	binding;cation binding;chromatin binding;DNA binding;ion binding;metal ion binding;nucleic acid binding	cell part;extracellular region part;extracellular space;intracellular membrane-bounded organelle;intracellular organelle;intracellular part;membrane-bounded organelle;nucleus;organelle		Acetylation;Completeproteome;DNA-binding;Homeobox;Metal-binding;Nucleus;Phosphoprotein;Referenceproteome;Repeat;Transcription;Transcriptionregulation;Zinc;Zinc-finger	ERK1,2 kinase substrate motif;G protein-coupled receptor kinase 1 substrate motif;GSK-3, ERK1, ERK2, CDK5 substrate motif;WW domain binding motif	Adnp								1	1.79582	0.206842	0.275705	1.50625	1.35954	0.182457	-0.237059
14.5023	13.9652	13.7364	14.1712	14.5104	14.5331	14.4542	14.4281	13.508	13.7265	13.9314	14.3702	14.1146	14.1981	14.2656	14.0339	14.5284	14.1661	13.9532	14.1349	14.3103	14.4416	14.0948	14.2814	13.8169	14.3612	14.1059	14.1174	adaptation of signaling pathway;anatomical structure development;biological regulation;cardiac muscle contraction;cell surface receptor linked signaling pathway;cellular component organization;cellular component organization or biogenesis;cellular macromolecule metabolic process;cellular membrane organization;cellular metabolic process;cellular process;cellular protein metabolic process;cellular …	adenyl nucleotide binding;adenyl ribonucleotide binding;ATP binding;beta-adrenergic receptor kinase activity;binding;catalytic activity;Edg-2 lysophosphatidic acid receptor binding;endothelial differentiation G-protein coupled receptor binding;G-protein coupled receptor kinase activity;G-protein-coupled receptor binding;kinase activity;nucleotide binding;phosphotransferase activity, alcohol group…	cell part;cell projection;cilium;cytoplasm;intracellular part;membrane;plasma membrane;primary cilium	Chemokine signaling pathway;Endocytosis;Phototransduction - fly	ATP-binding;Cellmembrane;Completeproteome;Cytoplasm;Kinase;Membrane;Nucleotide-binding;Phosphoprotein;Referenceproteome;Serine/threonine-proteinkinase;Transferase	ERK1,2 kinase substrate motif;Growth associated histone HI kinase substrate motif;GSK-3, ERK1, ERK2, CDK5 substrate motif;PKA kinase substrate motif;PKC kinase substrate motif;WW domain binding motif	Adrbk1								1	1.24861	0.21845	0.387643	1.46627	0.371346	0.520462	-0.209766
12.2287	11.1005	14.1504	12.9818	11.7471	13.4827	13.263	12.1931	16.7023	16.6824	12.8635	12.5957	10.6859	12.9596	12.7467	12.7953	10.9827	16.9059	17.23	17.0823	13.8161	12.5847	16.6748	12.3438	11.7131	13.4418	11.9392	11.3358	biological regulation;cellular component organization;cellular component organization at cellular level;cellular component organization or biogenesis;cellular component organization or biogenesis at cellular level;cellular process;chromatin modification;chromatin organization;chromosome organization;negative regulation of biological process;negative regulation of biosynthetic process;negative reg…	binding;cation binding;core promoter proximal region DNA binding;core promoter proximal region sequence-specific DNA binding;DNA binding;ion binding;metal ion binding;nucleic acid binding;nucleic acid binding transcription factor activity;protein binding transcription factor activity;regulatory region DNA binding;regulatory region nucleic acid binding;RNA polymerase II core promoter proximal regi…	cell part;ESC/E(Z) complex;histone methyltransferase complex;intracellular membrane-bounded organelle;intracellular organelle;intracellular organelle part;intracellular part;macromolecular complex;membrane-bounded organelle;methyltransferase complex;nuclear part;nucleoplasm part;nucleus;organelle;organelle part;PcG protein complex;protein complex		Acetylation;Alternativesplicing;Chromatinregulator;Completeproteome;DNA-binding;Metal-binding;Nucleus;Phosphoprotein;Referenceproteome;Repeat;Repressor;Transcription;Transcriptionregulation;Zinc;Zinc-finger	Casein kinase I substrate motif;Casein kinase II substrate motif	Aebp2								0.874	NaN	1	0	NaN	NaN	1	0
12.5783	17.0774	15.7034	12.0373	16.8113	16.9148	16.4451	16.1999	10.13	12.9585	16.8565	16.3681	16.8509	16.6137	16.4585	16.7829	17.1284	11.5389	12.688	11.7638	16.249	16.3061	11.6129	16.6295	14.037	16.394	16.0111	15.5854	biological regulation;cellular component organization;cellular component organization at cellular level;cellular component organization or biogenesis;cellular component organization or biogenesis at cellular level;cellular process;chromatin modification;chromatin organization;chromosome organization;negative regulation of biological process;negative regulation of biosynthetic process;negative reg…	binding;cation binding;core promoter proximal region DNA binding;core promoter proximal region sequence-specific DNA binding;DNA binding;ion binding;metal ion binding;nucleic acid binding;nucleic acid binding transcription factor activity;protein binding transcription factor activity;regulatory region DNA binding;regulatory region nucleic acid binding;RNA polymerase II core promoter proximal regi…	cell part;ESC/E(Z) complex;histone methyltransferase complex;intracellular membrane-bounded organelle;intracellular organelle;intracellular organelle part;intracellular part;macromolecular complex;membrane-bounded organelle;methyltransferase complex;nuclear part;nucleoplasm part;nucleus;organelle;organelle part;PcG protein complex;protein complex		Acetylation;Alternativesplicing;Chromatinregulator;Completeproteome;DNA-binding;Metal-binding;Nucleus;Phosphoprotein;Referenceproteome;Repeat;Repressor;Transcription;Transcriptionregulation;Zinc;Zinc-finger	14-3-3 domain binding motif;Calmodulin-dependent protein kinase II substrate motif;ERK1,2 kinase substrate motif;G protein-coupled receptor kinase 1 substrate motif;GSK-3, ERK1, ERK2, CDK5 substrate motif;PKA kinase substrate motif;PKC kinase substrate motif;WW domain binding motif	Aebp2								1	0.930433	0.157413	2.24368	1.68997	0.0475772	0.884032	-0.270843
15.047	12.9687	15.1534	11.6281	15.4679	16.5175	14.8805	14.9214	16.6708	16.7294	16.6318	16.8846	16.3241	16.3296	16.3847	16.3274	16.7832	16.5695	16.5106	16.6003	16.7376	16.6492	16.5976	16.7252	17.1138	16.5381	16.2706	16.2841	biological regulation;cellular component organization;cellular component organization at cellular level;cellular component organization or biogenesis;cellular component organization or biogenesis at cellular level;cellular process;chromatin modification;chromatin organization;chromosome organization;negative regulation of biological process;negative regulation of biosynthetic process;negative reg…	binding;cation binding;core promoter proximal region DNA binding;core promoter proximal region sequence-specific DNA binding;DNA binding;ion binding;metal ion binding;nucleic acid binding;nucleic acid binding transcription factor activity;protein binding transcription factor activity;regulatory region DNA binding;regulatory region nucleic acid binding;RNA polymerase II core promoter proximal regi…	cell part;ESC/E(Z) complex;histone methyltransferase complex;intracellular membrane-bounded organelle;intracellular organelle;intracellular organelle part;intracellular part;macromolecular complex;membrane-bounded organelle;methyltransferase complex;nuclear part;nucleoplasm part;nucleus;organelle;organelle part;PcG protein complex;protein complex		Acetylation;Alternativesplicing;Chromatinregulator;Completeproteome;DNA-binding;Metal-binding;Nucleus;Phosphoprotein;Referenceproteome;Repeat;Repressor;Transcription;Transcriptionregulation;Zinc;Zinc-finger	Casein kinase II substrate motif;ERK1,2 kinase substrate motif;G protein-coupled receptor kinase 1 substrate motif;GSK-3, ERK1, ERK2, CDK5 substrate motif;PKA kinase substrate motif;PKC kinase substrate motif;WW domain binding motif	Aebp2		+	+	+	+	+	Arg_starv_10h_0h;Arg_starv_3h_0h;Leu_starv_10h_0h;Leu_starv_1h_0h;Leu_starv_3h_0h	1	0.954965	0.157539	1.74755	1.68792	1.91286	0.00989792	3.02986
18.7593	18.3173	17.7701	18.1158	17.7445	18.2332	18.1877	17.5785	18.2119	18.3021	18.3133	18.5364	17.7302	17.4641	17.6746	17.6498	18.9767	18.7526	18.1046	18.2628	18.4357	18.2276	18.428	18.0654	18.2469	17.5209	17.3688	17.5625	biological regulation;cellular component organization;cellular component organization at cellular level;cellular component organization or biogenesis;cellular component organization or biogenesis at cellular level;cellular process;chromatin modification;chromatin organization;chromosome organization;negative regulation of biological process;negative regulation of biosynthetic process;negative reg…	binding;cation binding;core promoter proximal region DNA binding;core promoter proximal region sequence-specific DNA binding;DNA binding;ion binding;metal ion binding;nucleic acid binding;nucleic acid binding transcription factor activity;protein binding transcription factor activity;regulatory region DNA binding;regulatory region nucleic acid binding;RNA polymerase II core promoter proximal regi…	cell part;ESC/E(Z) complex;histone methyltransferase complex;intracellular membrane-bounded organelle;intracellular organelle;intracellular organelle part;intracellular part;macromolecular complex;membrane-bounded organelle;methyltransferase complex;nuclear part;nucleoplasm part;nucleus;organelle;organelle part;PcG protein complex;protein complex		Acetylation;Alternativesplicing;Chromatinregulator;Completeproteome;DNA-binding;Metal-binding;Nucleus;Phosphoprotein;Referenceproteome;Repeat;Repressor;Transcription;Transcriptionregulation;Zinc;Zinc-finger	Casein kinase II substrate motif;ERK1,2 kinase substrate motif;G protein-coupled receptor kinase 1 substrate motif;GSK-3, ERK1, ERK2, CDK5 substrate motif;PKA kinase substrate motif;PKC kinase substrate motif;WW domain binding motif	Aebp2			+				Arg_starv_10h_0h	1	0.537322	0.483788	-0.304665	-0.840028	0.179565	0.730634	0.100282
15.9795	15.1802	15.3693	15.3501	15.4008	15.2105	14.8831	15.5296	15.0741	14.5297	15.2017	14.8938	14.5663	14.4949	14.0776	14.9039	15.7745	15.6908	16.1166	15.8823	14.5944	14.3296	14.6596	14.7842	13.1355	13.5447	13.7438	13.3279	biological regulation;cellular component organization;cellular component organization at cellular level;cellular component organization or biogenesis;cellular component organization or biogenesis at cellular level;cellular process;chromatin modification;chromatin organization;chromosome organization;negative regulation of biological process;negative regulation of biosynthetic process;negative reg…	binding;cation binding;core promoter proximal region DNA binding;core promoter proximal region sequence-specific DNA binding;DNA binding;ion binding;metal ion binding;nucleic acid binding;nucleic acid binding transcription factor activity;protein binding transcription factor activity;regulatory region DNA binding;regulatory region nucleic acid binding;RNA polymerase II core promoter proximal regi…	cell part;ESC/E(Z) complex;histone methyltransferase complex;intracellular membrane-bounded organelle;intracellular organelle;intracellular organelle part;intracellular part;macromolecular complex;membrane-bounded organelle;methyltransferase complex;nuclear part;nucleoplasm part;nucleus;organelle;organelle part;PcG protein complex;protein complex		Acetylation;Alternativesplicing;Chromatinregulator;Completeproteome;DNA-binding;Metal-binding;Nucleus;Phosphoprotein;Referenceproteome;Repeat;Repressor;Transcription;Transcriptionregulation;Zinc;Zinc-finger	14-3-3 domain binding motif;Aurora-A kinase substrate motif;Calmodulin-dependent protein kinase II substrate motif;Casein kinase II substrate motif;G protein-coupled receptor kinase 1 substrate motif;GSK3 kinase substrate motif;PAK2 kinase substrate motif;Phosphorylase kinase substrate motif;PKA kinase substrate motif;PKC epsilon kinase substrate motif;PKC kinase substrate motif	Aebp2			+		+	+	Arg_starv_10h_0h;Leu_starv_10h_0h;Leu_starv_3h_0h	1	0.422569	0.594762	-0.213719	-0.658528	1.26703	0.0826927	-0.544927
16.7316	15.4905	14.9231	13.2768	15.2096	15.0705	14.7384	14.8499	14.192	12.7897	11.4728	13.4847	12.5841	14.8913	14.3189	11.6758	14.8542	15.1543	11.8167	12.9174	14.1579	13.5895	12.974	13.601	14.8285	13.7003	13.9695	12.6388	biological regulation;cellular component organization;cellular component organization at cellular level;cellular component organization or biogenesis;cellular component organization or biogenesis at cellular level;cellular process;chromatin modification;chromatin organization;chromosome organization;negative regulation of biological process;negative regulation of biosynthetic process;negative reg…	binding;cation binding;core promoter proximal region DNA binding;core promoter proximal region sequence-specific DNA binding;DNA binding;ion binding;metal ion binding;nucleic acid binding;nucleic acid binding transcription factor activity;protein binding transcription factor activity;regulatory region DNA binding;regulatory region nucleic acid binding;RNA polymerase II core promoter proximal regi…	cell part;ESC/E(Z) complex;histone methyltransferase complex;intracellular membrane-bounded organelle;intracellular organelle;intracellular organelle part;intracellular part;macromolecular complex;membrane-bounded organelle;methyltransferase complex;nuclear part;nucleoplasm part;nucleus;organelle;organelle part;PcG protein complex;protein complex		Acetylation;Alternativesplicing;Chromatinregulator;Completeproteome;DNA-binding;Metal-binding;Nucleus;Phosphoprotein;Referenceproteome;Repeat;Repressor;Transcription;Transcriptionregulation;Zinc;Zinc-finger	14-3-3 domain binding motif;Aurora-A kinase substrate motif;Calmodulin-dependent protein kinase II substrate motif;Casein kinase II substrate motif;G protein-coupled receptor kinase 1 substrate motif;GSK3 kinase substrate motif;PAK2 kinase substrate motif;Phosphorylase kinase substrate motif;PKA kinase substrate motif;PKC epsilon kinase substrate motif;PKC kinase substrate motif	Aebp2		+					Arg_starv_3h_0h	1	0.0681169	0.902182	-0.13844	-0.167831	1.21402	0.0427485	-2.12071
16.7316	15.4905	14.9231	11.9365	15.2096	15.0705	14.7384	14.8499	14.082	12.7897	9.79119	13.4847	11.6469	14.8913	14.3189	11.2826	14.8542	15.1543	11.9136	12.9174	14.1579	13.5895	12.974	13.601	14.8285	13.7003	13.9695	12.6388	biological regulation;cellular component organization;cellular component organization at cellular level;cellular component organization or biogenesis;cellular component organization or biogenesis at cellular level;cellular process;chromatin modification;chromatin organization;chromosome organization;negative regulation of biological process;negative regulation of biosynthetic process;negative reg…	binding;cation binding;core promoter proximal region DNA binding;core promoter proximal region sequence-specific DNA binding;DNA binding;ion binding;metal ion binding;nucleic acid binding;nucleic acid binding transcription factor activity;protein binding transcription factor activity;regulatory region DNA binding;regulatory region nucleic acid binding;RNA polymerase II core promoter proximal regi…	cell part;ESC/E(Z) complex;histone methyltransferase complex;intracellular membrane-bounded organelle;intracellular organelle;intracellular organelle part;intracellular part;macromolecular complex;membrane-bounded organelle;methyltransferase complex;nuclear part;nucleoplasm part;nucleus;organelle;organelle part;PcG protein complex;protein complex		Acetylation;Alternativesplicing;Chromatinregulator;Completeproteome;DNA-binding;Metal-binding;Nucleus;Phosphoprotein;Referenceproteome;Repeat;Repressor;Transcription;Transcriptionregulation;Zinc;Zinc-finger	MAPKAPK2 kinase substrate motif	Aebp2								0.978	0.068598	0.898089	0.196641	0.175126	0.795505	0.11295	-2.23353
20.4139	19.5614	19.6773	20.0646	19.6256	18.9983	19.4495	19.4274	18.8449	18.8145	18.6311	19.1046	18.2661	18.046	18.2266	18.4231	19.5288	19.4211	19.3363	19.2389	19.4678	19.0284	19.0202	19.0089	18.8891	18.14	18.3608	18.3118	biological regulation;cellular component organization;cellular component organization at cellular level;cellular component organization or biogenesis;cellular component organization or biogenesis at cellular level;cellular process;chromatin modification;chromatin organization;chromosome organization;negative regulation of biological process;negative regulation of biosynthetic process;negative reg…	binding;cation binding;core promoter proximal region DNA binding;core promoter proximal region sequence-specific DNA binding;DNA binding;ion binding;metal ion binding;nucleic acid binding;nucleic acid binding transcription factor activity;protein binding transcription factor activity;regulatory region DNA binding;regulatory region nucleic acid binding;RNA polymerase II core promoter proximal regi…	cell part;ESC/E(Z) complex;histone methyltransferase complex;intracellular membrane-bounded organelle;intracellular organelle;intracellular organelle part;intracellular part;macromolecular complex;membrane-bounded organelle;methyltransferase complex;nuclear part;nucleoplasm part;nucleus;organelle;organelle part;PcG protein complex;protein complex		Acetylation;Alternativesplicing;Chromatinregulator;Completeproteome;DNA-binding;Metal-binding;Nucleus;Phosphoprotein;Referenceproteome;Repeat;Repressor;Transcription;Transcriptionregulation;Zinc;Zinc-finger	Casein kinase II substrate motif;ERK1,2 kinase substrate motif;G protein-coupled receptor kinase 1 substrate motif;GSK-3, ERK1, ERK2, CDK5 substrate motif;WW domain binding motif	Aebp2		+	+		+	+	Arg_starv_10h_0h;Arg_starv_3h_0h;Leu_starv_10h_0h;Leu_starv_3h_0h	1	1.24596	0.168184	-0.554107	-1.65205	2.59967	0.00769533	-1.08053
18.7593	18.3173	17.7701	18.1158	17.7445	18.2332	18.1877	17.5785	18.2119	18.3021	18.3133	18.5364	17.7302	17.4641	17.6746	17.6498	18.9767	18.7526	18.1046	18.2628	18.4357	18.2276	18.428	18.0654	18.2469	17.5209	17.3688	17.5625	biological regulation;cellular component organization;cellular component organization at cellular level;cellular component organization or biogenesis;cellular component organization or biogenesis at cellular level;cellular process;chromatin modification;chromatin organization;chromosome organization;negative regulation of biological process;negative regulation of biosynthetic process;negative reg…	binding;cation binding;core promoter proximal region DNA binding;core promoter proximal region sequence-specific DNA binding;DNA binding;ion binding;metal ion binding;nucleic acid binding;nucleic acid binding transcription factor activity;protein binding transcription factor activity;regulatory region DNA binding;regulatory region nucleic acid binding;RNA polymerase II core promoter proximal regi…	cell part;ESC/E(Z) complex;histone methyltransferase complex;intracellular membrane-bounded organelle;intracellular organelle;intracellular organelle part;intracellular part;macromolecular complex;membrane-bounded organelle;methyltransferase complex;nuclear part;nucleoplasm part;nucleus;organelle;organelle part;PcG protein complex;protein complex		Acetylation;Alternativesplicing;Chromatinregulator;Completeproteome;DNA-binding;Metal-binding;Nucleus;Phosphoprotein;Referenceproteome;Repeat;Repressor;Transcription;Transcriptionregulation;Zinc;Zinc-finger	Casein kinase II substrate motif;ERK1,2 kinase substrate motif;G protein-coupled receptor kinase 1 substrate motif;GSK-3, ERK1, ERK2, CDK5 substrate motif;WW domain binding motif	Aebp2			+				Arg_starv_10h_0h	1	0.537322	0.483727	-0.304665	-0.840028	0.179565	0.730578	0.100282
16.1476	16.4742	16.4596	16.4695	16.241	16.344	16.1675	16.3176	16.1471	16.2361	16.1524	16.3061	15.8353	15.7768	15.8083	15.7854	16.3836	16.4126	16.2034	16.3502	16.049	15.9795	16.1079	16.0375	14.5578	15.3229	15.4539	15.7361	biological regulation;cellular component organization;cellular component organization at cellular level;cellular component organization or biogenesis;cellular component organization or biogenesis at cellular level;cellular process;chromatin modification;chromatin organization;chromosome organization;negative regulation of biological process;negative regulation of biosynthetic process;negative reg…	binding;cation binding;core promoter proximal region DNA binding;core promoter proximal region sequence-specific DNA binding;DNA binding;ion binding;metal ion binding;nucleic acid binding;nucleic acid binding transcription factor activity;protein binding transcription factor activity;regulatory region DNA binding;regulatory region nucleic acid binding;RNA polymerase II core promoter proximal regi…	cell part;ESC/E(Z) complex;histone methyltransferase complex;intracellular membrane-bounded organelle;intracellular organelle;intracellular organelle part;intracellular part;macromolecular complex;membrane-bounded organelle;methyltransferase complex;nuclear part;nucleoplasm part;nucleus;organelle;organelle part;PcG protein complex;protein complex		Acetylation;Alternativesplicing;Chromatinregulator;Completeproteome;DNA-binding;Metal-binding;Nucleus;Phosphoprotein;Referenceproteome;Repeat;Repressor;Transcription;Transcriptionregulation;Zinc;Zinc-finger	ERK1,2 kinase substrate motif;G protein-coupled receptor kinase 1 substrate motif;GSK-3, ERK1, ERK2, CDK5 substrate motif;WW domain binding motif	Aebp2			+			+	Arg_starv_10h_0h;Leu_starv_10h_0h	1	0.642791	0.611286	-0.120197	-0.634452	1.03514	0.306594	-0.177297
20.4484	19.823	19.7387	20.3261	19.7043	19.236	19.509	19.4895	19.1336	19.1198	18.9531	19.3852	18.5998	18.4293	18.5816	18.7264	19.7293	19.6083	19.5267	19.4537	19.6703	19.2821	19.2669	19.2784	19.2589	18.5508	18.6651	18.6283	biological regulation;cellular component organization;cellular component organization at cellular level;cellular component organization or biogenesis;cellular component organization or biogenesis at cellular level;cellular process;chromatin modification;chromatin organization;chromosome organization;negative regulation of biological process;negative regulation of biosynthetic process;negative reg…	binding;cation binding;core promoter proximal region DNA binding;core promoter proximal region sequence-specific DNA binding;DNA binding;ion binding;metal ion binding;nucleic acid binding;nucleic acid binding transcription factor activity;protein binding transcription factor activity;regulatory region DNA binding;regulatory region nucleic acid binding;RNA polymerase II core promoter proximal regi…	cell part;ESC/E(Z) complex;histone methyltransferase complex;intracellular membrane-bounded organelle;intracellular organelle;intracellular organelle part;intracellular part;macromolecular complex;membrane-bounded organelle;methyltransferase complex;nuclear part;nucleoplasm part;nucleus;organelle;organelle part;PcG protein complex;protein complex		Acetylation;Alternativesplicing;Chromatinregulator;Completeproteome;DNA-binding;Metal-binding;Nucleus;Phosphoprotein;Referenceproteome;Repeat;Repressor;Transcription;Transcriptionregulation;Zinc;Zinc-finger	ERK1,2 kinase substrate motif;G protein-coupled receptor kinase 1 substrate motif;GSK-3, ERK1, ERK2, CDK5 substrate motif;WW domain binding motif	Aebp2		+	+		+	+	Arg_starv_10h_0h;Arg_starv_3h_0h;Leu_starv_10h_0h;Leu_starv_3h_0h	1	1.60149	0.108887	-0.599363	-1.98488	2.48258	0.0101445	-0.936136
18.7593	18.3173	17.7701	18.1158	17.7445	18.2332	18.1877	17.5785	18.2119	18.3021	18.3133	18.5364	17.7302	17.4641	17.6746	17.6498	18.9767	18.7526	18.1046	18.2628	18.4357	18.2276	18.428	18.0654	18.2469	17.5209	17.3688	17.5625	biological regulation;cellular component organization;cellular component organization at cellular level;cellular component organization or biogenesis;cellular component organization or biogenesis at cellular level;cellular process;chromatin modification;chromatin organization;chromosome organization;negative regulation of biological process;negative regulation of biosynthetic process;negative reg…	binding;cation binding;core promoter proximal region DNA binding;core promoter proximal region sequence-specific DNA binding;DNA binding;ion binding;metal ion binding;nucleic acid binding;nucleic acid binding transcription factor activity;protein binding transcription factor activity;regulatory region DNA binding;regulatory region nucleic acid binding;RNA polymerase II core promoter proximal regi…	cell part;ESC/E(Z) complex;histone methyltransferase complex;intracellular membrane-bounded organelle;intracellular organelle;intracellular organelle part;intracellular part;macromolecular complex;membrane-bounded organelle;methyltransferase complex;nuclear part;nucleoplasm part;nucleus;organelle;organelle part;PcG protein complex;protein complex		Acetylation;Alternativesplicing;Chromatinregulator;Completeproteome;DNA-binding;Metal-binding;Nucleus;Phosphoprotein;Referenceproteome;Repeat;Repressor;Transcription;Transcriptionregulation;Zinc;Zinc-finger	ERK1,2 kinase substrate motif;G protein-coupled receptor kinase 1 substrate motif;GSK-3, ERK1, ERK2, CDK5 substrate motif;WW domain binding motif	Aebp2			+				Arg_starv_10h_0h	1	0.537322	0.483667	-0.304665	-0.840028	0.179565	0.730521	0.100282
17.4337	16.7457	16.8426	16.9785	16.8944	16.8121	16.8211	16.8105	16.2323	16.341	16.2577	16.3789	15.756	15.9452	15.7167	15.8746	16.2172	15.6977	16.5897	16.392	16.404	16.545	16.3339	16.5481	15.5357	16.0278	16.0581	15.995	biological regulation;cellular component organization;cellular component organization at cellular level;cellular component organization or biogenesis;cellular component organization or biogenesis at cellular level;cellular process;chromatin modification;chromatin organization;chromosome organization;negative regulation of biological process;negative regulation of biosynthetic process;negative reg…	binding;cation binding;core promoter proximal region DNA binding;core promoter proximal region sequence-specific DNA binding;DNA binding;ion binding;metal ion binding;nucleic acid binding;nucleic acid binding transcription factor activity;protein binding transcription factor activity;regulatory region DNA binding;regulatory region nucleic acid binding;RNA polymerase II core promoter proximal regi…	cell part;ESC/E(Z) complex;histone methyltransferase complex;intracellular membrane-bounded organelle;intracellular organelle;intracellular organelle part;intracellular part;macromolecular complex;membrane-bounded organelle;methyltransferase complex;nuclear part;nucleoplasm part;nucleus;organelle;organelle part;PcG protein complex;protein complex		Acetylation;Alternativesplicing;Chromatinregulator;Completeproteome;DNA-binding;Metal-binding;Nucleus;Phosphoprotein;Referenceproteome;Repeat;Repressor;Transcription;Transcriptionregulation;Zinc;Zinc-finger	14-3-3 domain binding motif;Aurora-A kinase substrate motif;Calmodulin-dependent protein kinase II substrate motif;CLK1 kinase substrate motif;CLK1,2 kinase substrate motif;G protein-coupled receptor kinase 1 substrate motif;MAPKAPK2 kinase substrate motif;PAK2 kinase substrate motif;Phosphorylase kinase substrate motif;Pim1 kinase substrate sequence;PKA kinase substrate motif;PKC epsilon kinase …	Aebp2		+	+	+	+	+	Arg_starv_10h_0h;Arg_starv_3h_0h;Leu_starv_10h_0h;Leu_starv_1h_0h;Leu_starv_3h_0h	1	0.491994	0.59853	-0.165628	-0.6533	2.37316	0.0195985	-0.697668
16.6103	17.0321	14.3245	15.7542	16.4322	16.5624	16.4572	16.7944	17.2559	16.6239	14.0557	13.2053	14.0621	16.8258	16.4526	12.1331	17.1076	16.2751	17.1746	14.3913	15.9117	17.4007	17.1242	11.7597	11.2261	13.8209	15.3306	14.8888	anatomical structure development;biological regulation;biosynthetic process;cell communication;cell surface receptor linked signaling pathway;cellular biosynthetic process;cellular macromolecule biosynthetic process;cellular macromolecule metabolic process;cellular metabolic process;cellular nitrogen compound metabolic process;cellular process;cellular response to external stimulus;cellular respo…	protein binding transcription factor activity;transcription cofactor activity;transcription corepressor activity;transcription factor binding transcription factor activity	cell part;intracellular membrane-bounded organelle;intracellular organelle;intracellular organelle part;intracellular part;membrane-bounded organelle;nuclear part;nucleoplasm;nucleus;organelle;organelle part		Alternativesplicing;Completeproteome;Nucleus;Phosphoprotein;Referenceproteome;Repressor;Transcription;Transcriptionregulation;Ublconjugation;Wntsignalingpathway		Aes								1	0.474007	0.446493	0.63124	0.897529	0.225969	0.581618	-0.64511
12.4824	11.0562	13.0785	15.0948	15.6019	10.3861	16.3502	11.7468	15.8929	11.8461	13.5236	14.1446	15.1822	12.6103	13.9678	11.4582	13.3694	12.7269	12.5869	10.3597	16.0075	15.5954	13.7113	14.6579	15.8165	12.6557	14.8468	11.4545	biological regulation;regulation of biological process;regulation of cellular component organization;regulation of cellular process;regulation of cytoskeleton organization;regulation of organelle organization;regulation of response to stimulus;regulation of signal transduction;regulation of signaling		actin cytoskeleton;adherens junction;anchoring junction;cell junction;cell part;cell-substrate adherens junction;cell-substrate junction;cytoplasm;cytoskeleton;focal adhesion;intracellular non-membrane-bounded organelle;intracellular organelle;intracellular part;non-membrane-bounded organelle;organelle		Acetylation;Actin-binding;Coiledcoil;Completeproteome;Cytoplasm;Cytoskeleton;Phosphoprotein;Referenceproteome;Repeat;SH3-binding	G protein-coupled receptor kinase 1 substrate motif;GSK3 kinase substrate motif	Afap1								0.921	NaN	1	0	NaN	0.332869	0.443835	0.923807
16.2513	15.3825	14.9154	14.1516	14.5349	16.0368	13.3908	16.1556	11.3104	15.8615	15.2623	15.2832	13.3808	13.1036	14.3578	14.9511	16.0138	16.2139	16.3785	15.8464	11.3686	11.7696	13.6211	12.6836	14.7952	14.0058	13.9259	15.537	biological regulation;regulation of biological process;regulation of cellular component organization;regulation of cellular process;regulation of cytoskeleton organization;regulation of organelle organization;regulation of response to stimulus;regulation of signal transduction;regulation of signaling		actin cytoskeleton;adherens junction;anchoring junction;cell junction;cell part;cell-substrate adherens junction;cell-substrate junction;cytoplasm;cytoskeleton;focal adhesion;intracellular non-membrane-bounded organelle;intracellular organelle;intracellular part;non-membrane-bounded organelle;organelle		Acetylation;Actin-binding;Coiledcoil;Completeproteome;Cytoplasm;Cytoskeleton;Phosphoprotein;Referenceproteome;Repeat;SH3-binding	Casein kinase II substrate motif;ERK1,2 kinase substrate motif;G protein-coupled receptor kinase 1 substrate motif;GSK-3, ERK1, ERK2, CDK5 substrate motif;MAPKAPK2 kinase substrate motif;MDC1 BRCT domain binding motif;Plk1 PBD domain binding motif;WW domain binding motif	Afap1					+		Leu_starv_3h_0h	0.997	0.0654473	0.904802	-0.145711	-0.163335	0.270637	0.524178	-0.745816
16.4866	16.401	16.1626	16.3196	16.4128	16.0348	16.6708	16.5855	15.6815	15.9515	16.0681	16.1739	16.7324	17.0409	17.0333	16.9895	15.4745	15.8425	16.1835	15.7511	15.807	16.0489	16.139	16.2702	16.0751	16.7269	16.8994	16.7776	biological regulation;regulation of biological process;regulation of cellular component organization;regulation of cellular process;regulation of cytoskeleton organization;regulation of organelle organization;regulation of response to stimulus;regulation of signal transduction;regulation of signaling		actin cytoskeleton;adherens junction;anchoring junction;cell junction;cell part;cell-substrate adherens junction;cell-substrate junction;cytoplasm;cytoskeleton;focal adhesion;intracellular non-membrane-bounded organelle;intracellular organelle;intracellular part;non-membrane-bounded organelle;organelle		Acetylation;Actin-binding;Coiledcoil;Completeproteome;Cytoplasm;Cytoskeleton;Phosphoprotein;Referenceproteome;Repeat;SH3-binding	ERK1,2 kinase substrate motif;GSK-3, ERK1, ERK2, CDK5 substrate motif;MAPKAPK2 kinase substrate motif;WW domain binding motif	Afap1			+				Arg_starv_10h_0h	1	0.211909	0.803932	0.0834999	0.32493	1.59494	0.084385	-0.373726
18.4637	17.5948	17.1278	16.3639	16.7999	18.2491	17.6193	18.3679	17.162	18.0739	16.8526	16.9457	16.0124	16.0209	16.4053	17.1634	18.2261	18.4263	18.5909	18.0587	17.2766	16.8645	14.9804	15.927	17.0405	16.3661	16.129	17.7494	biological regulation;regulation of biological process;regulation of cellular component organization;regulation of cellular process;regulation of cytoskeleton organization;regulation of organelle organization;regulation of response to stimulus;regulation of signal transduction;regulation of signaling		actin cytoskeleton;adherens junction;anchoring junction;cell junction;cell part;cell-substrate adherens junction;cell-substrate junction;cytoplasm;cytoskeleton;focal adhesion;intracellular non-membrane-bounded organelle;intracellular organelle;intracellular part;non-membrane-bounded organelle;organelle		Acetylation;Actin-binding;Coiledcoil;Completeproteome;Cytoplasm;Cytoskeleton;Phosphoprotein;Referenceproteome;Repeat;SH3-binding	ERK1,2 kinase substrate motif;GSK-3, ERK1, ERK2, CDK5 substrate motif;MAPKAPK2 kinase substrate motif;WW domain binding motif	Afap1								1	0.269942	0.659297	0.371483	0.556403	0.0901292	0.81785	-0.128994
12.9189	10.5122	13.664	13.0065	12.8927	13.7144	12.7072	12.6754	11.8081	12.5523	11.67	13.1026	14.2607	14.6013	14.4593	13.9245	13.0771	13.5458	13.1223	12.7927	11.1458	13.2385	13.2454	13.3288	12.8702	12.1763	13.3213	13.5606	biological regulation;biosynthetic process;cellular biosynthetic process;cellular macromolecule biosynthetic process;cellular macromolecule metabolic process;cellular metabolic process;cellular nitrogen compound metabolic process;cellular process;macromolecule biosynthetic process;macromolecule metabolic process;metabolic process;nitrogen compound metabolic process;nucleic acid metabolic process;…	nucleic acid binding transcription factor activity;sequence-specific DNA binding transcription factor activity	cell part;intracellular membrane-bounded organelle;intracellular organelle;intracellular organelle part;intracellular part;macromolecular complex;membrane-bounded organelle;nuclear part;nucleoplasm part;nucleus;organelle;organelle part;protein complex;transcription elongation factor complex		Acetylation;Completeproteome;Nucleus;Phosphoprotein;Proto-oncogene;Referenceproteome	ERK1,2 kinase substrate motif;G protein-coupled receptor kinase 1 substrate motif;Growth associated histone HI kinase substrate motif;GSK-3, ERK1, ERK2, CDK5 substrate motif;PKA kinase substrate motif;PKC kinase substrate motif;WW domain binding motif	Aff1			+				Arg_starv_10h_0h	1	0.26485	0.653137	0.472035	0.566629	NaN	1	0
16.9555	17.2708	17.4805	17.3244	17.2649	17.4916	17.3433	17.6613	17.7369	17.5176	17.7769	17.3204	18.5174	18.378	17.1968	18.2994	17.5898	17.3386	17.5656	17.2783	17.245	17.5744	17.7021	17.0282	16.2613	17.3391	17.7727	17.008	biological regulation;biosynthetic process;cellular biosynthetic process;cellular macromolecule biosynthetic process;cellular macromolecule metabolic process;cellular metabolic process;cellular nitrogen compound metabolic process;cellular process;macromolecule biosynthetic process;macromolecule metabolic process;metabolic process;nitrogen compound metabolic process;nucleic acid metabolic process;…	nucleic acid binding transcription factor activity;sequence-specific DNA binding transcription factor activity	cell part;intracellular membrane-bounded organelle;intracellular organelle;intracellular organelle part;intracellular part;macromolecular complex;membrane-bounded organelle;nuclear part;nucleoplasm part;nucleus;organelle;organelle part;protein complex;transcription elongation factor complex		Acetylation;Completeproteome;Nucleus;Phosphoprotein;Proto-oncogene;Referenceproteome	14-3-3 domain binding motif;Calmodulin-dependent protein kinase II substrate motif;ERK1,2 kinase substrate motif;G protein-coupled receptor kinase 1 substrate motif;GSK3 kinase substrate motif;GSK-3, ERK1, ERK2, CDK5 substrate motif;PKA kinase substrate motif;PKC epsilon kinase substrate motif;PKC kinase substrate motif;WW domain binding motif	Aff1			+				Arg_starv_10h_0h	1	0.616271	0.533652	0.182495	0.758505	1.13121	0.159192	0.330173
22.0534	21.7809	21.6582	21.6217	21.6994	21.6124	21.3497	21.1561	20.66	20.4255	20.7888	21.5592	22.5644	22.5694	22.3002	21.9637	21.8013	21.972	21.3198	20.6697	22.0056	21.4045	21.3692	21.8205	22.1388	20.5161	21.1104	21.5042	biological regulation;biosynthetic process;cellular biosynthetic process;cellular macromolecule biosynthetic process;cellular macromolecule metabolic process;cellular metabolic process;cellular nitrogen compound metabolic process;cellular process;macromolecule biosynthetic process;macromolecule metabolic process;metabolic process;nitrogen compound metabolic process;nucleic acid metabolic process;…	nucleic acid binding transcription factor activity;sequence-specific DNA binding transcription factor activity	cell part;intracellular membrane-bounded organelle;intracellular organelle;intracellular organelle part;intracellular part;macromolecular complex;membrane-bounded organelle;nuclear part;nucleoplasm part;nucleus;organelle;organelle part;protein complex;transcription elongation factor complex		Acetylation;Completeproteome;Nucleus;Phosphoprotein;Proto-oncogene;Referenceproteome	14-3-3 domain binding motif;Calmodulin-dependent protein kinase II substrate motif;ERK1,2 kinase substrate motif;G protein-coupled receptor kinase 1 substrate motif;GSK3 kinase substrate motif;GSK-3, ERK1, ERK2, CDK5 substrate motif;PKA kinase substrate motif;PKC epsilon kinase substrate motif;PKC kinase substrate motif;WW domain binding motif	Aff1		+	+				Arg_starv_10h_0h;Arg_starv_3h_0h	1	1.06529	0.277482	-0.324137	-1.25641	1.88307	0.0257231	-0.920163
15.8118	16.4327	16.5494	16.4863	16.4269	16.3942	16.5052	12.4244	11.6321	14.0751	16.9389	10.4967	17.6517	17.3711	16.6964	17.4614	10.8619	16.5005	16.6797	11.3506	16.4341	12.716	16.7134	16.3887	12.3517	16.501	16.9833	16.2056	biological regulation;biosynthetic process;cellular biosynthetic process;cellular macromolecule biosynthetic process;cellular macromolecule metabolic process;cellular metabolic process;cellular nitrogen compound metabolic process;cellular process;macromolecule biosynthetic process;macromolecule metabolic process;metabolic process;nitrogen compound metabolic process;nucleic acid metabolic process;…	nucleic acid binding transcription factor activity;sequence-specific DNA binding transcription factor activity	cell part;intracellular membrane-bounded organelle;intracellular organelle;intracellular organelle part;intracellular part;macromolecular complex;membrane-bounded organelle;nuclear part;nucleoplasm part;nucleus;organelle;organelle part;protein complex;transcription elongation factor complex		Acetylation;Completeproteome;Nucleus;Phosphoprotein;Proto-oncogene;Referenceproteome	G protein-coupled receptor kinase 1 substrate motif;GSK3 kinase substrate motif;MAPKAPK2 kinase substrate motif	Aff1		+	+				Arg_starv_10h_0h;Arg_starv_3h_0h	0.998	0.376904	0.514366	-0.882421	-0.788467	1.09993	0.049287	-3.03437
12.6189	20.2626	20.2669	20.2797	19.7089	12.8815	18.4226	13.5008	10.9557	19.3659	18.7986	11.7111	20.2232	12.2484	12.0577	11.1166	20.2548	20.5949	13.2372	18.3305	20.3668	19.964	12.4449	20.366	11.4713	19.4658	19.9715	19.8784	biological regulation;biosynthetic process;cellular biosynthetic process;cellular macromolecule biosynthetic process;cellular macromolecule metabolic process;cellular metabolic process;cellular nitrogen compound metabolic process;cellular process;macromolecule biosynthetic process;macromolecule metabolic process;metabolic process;nitrogen compound metabolic process;nucleic acid metabolic process;…	nucleic acid binding transcription factor activity;sequence-specific DNA binding transcription factor activity	cell part;intracellular membrane-bounded organelle;intracellular organelle;intracellular organelle part;intracellular part;macromolecular complex;membrane-bounded organelle;nuclear part;nucleoplasm part;nucleus;organelle;organelle part;protein complex;transcription elongation factor complex		Acetylation;Completeproteome;Nucleus;Phosphoprotein;Proto-oncogene;Referenceproteome	G protein-coupled receptor kinase 1 substrate motif;GSK3 kinase substrate motif;MAPKAPK2 kinase substrate motif	Aff1								0.999	0.377101	0.485953	-2.22857	-0.833798	0.485838	0.258107	-3.14921
19.9184	10.3305	19.7265	19.5101	11.9861	11.4336	19.3957	12.9697	19.4325	11.9479	11.8316	19.9084	11.8185	20.7036	20.8692	20.365	20.1347	20.3051	19.5709	19.4966	10.2248	13.2388	19.5084	12.3149	20.2295	18.4951	13.175	12.0154	biological regulation;biosynthetic process;cellular biosynthetic process;cellular macromolecule biosynthetic process;cellular macromolecule metabolic process;cellular metabolic process;cellular nitrogen compound metabolic process;cellular process;macromolecule biosynthetic process;macromolecule metabolic process;metabolic process;nitrogen compound metabolic process;nucleic acid metabolic process;…	nucleic acid binding transcription factor activity;sequence-specific DNA binding transcription factor activity	cell part;intracellular membrane-bounded organelle;intracellular organelle;intracellular organelle part;intracellular part;macromolecular complex;membrane-bounded organelle;nuclear part;nucleoplasm part;nucleus;organelle;organelle part;protein complex;transcription elongation factor complex		Acetylation;Completeproteome;Nucleus;Phosphoprotein;Proto-oncogene;Referenceproteome	Casein kinase II substrate motif;G protein-coupled receptor kinase 1 substrate motif;MDC1 BRCT domain binding motif;Plk1 PBD domain binding motif	Aff1								0.805	0.530148	0.329588	-3.4251	-1.10991	0.19253	0.612901	-1.59128
16.7522	16.1761	16.1777	16.183	16.1498	16.1404	16.1234	16.1128	15.851	14.5635	15.4332	15.1083	17.0178	17.1426	17.2297	17.2572	15.8319	15.9541	16.3434	16.1169	15.6387	15.8214	15.7507	16.3719	17.1125	17.1662	17.1616	16.873	biological regulation;biosynthetic process;cellular biosynthetic process;cellular macromolecule biosynthetic process;cellular macromolecule metabolic process;cellular metabolic process;cellular nitrogen compound metabolic process;cellular process;macromolecule biosynthetic process;macromolecule metabolic process;metabolic process;nitrogen compound metabolic process;nucleic acid metabolic process;…	nucleic acid binding transcription factor activity;sequence-specific DNA binding transcription factor activity	cell part;intracellular membrane-bounded organelle;intracellular organelle;intracellular organelle part;intracellular part;macromolecular complex;membrane-bounded organelle;nuclear part;nucleoplasm part;nucleus;organelle;organelle part;protein complex;transcription elongation factor complex		Acetylation;Completeproteome;Nucleus;Phosphoprotein;Proto-oncogene;Referenceproteome	DNA dependent Protein kinase substrate motif;ERK1,2 kinase substrate motif;G protein-coupled receptor kinase 1 substrate motif;GSK-3, ERK1, ERK2, CDK5 substrate motif;MAPKAPK2 kinase substrate motif;WW domain binding motif	Aff1		+	+			+	Arg_starv_10h_0h;Arg_starv_3h_0h;Leu_starv_10h_0h	1	0.633443	0.518165	-0.190611	-0.782569	1.90591	0.0213932	-1.08323
20.7319	20.2898	11.0125	19.9049	20.351	20.2155	20.1786	19.4076	18.5851	18.6536	19.1545	19.9006	21.0402	21.2533	20.2292	19.9957	12.5198	20.2475	19.613	18.8736	20.3067	19.8559	19.7714	20.2803	20.7302	12.7103	19.411	19.5553	biological regulation;biosynthetic process;cellular biosynthetic process;cellular macromolecule biosynthetic process;cellular macromolecule metabolic process;cellular metabolic process;cellular nitrogen compound metabolic process;cellular process;macromolecule biosynthetic process;macromolecule metabolic process;metabolic process;nitrogen compound metabolic process;nucleic acid metabolic process;…	nucleic acid binding transcription factor activity;sequence-specific DNA binding transcription factor activity	cell part;intracellular membrane-bounded organelle;intracellular organelle;intracellular organelle part;intracellular part;macromolecular complex;membrane-bounded organelle;nuclear part;nucleoplasm part;nucleus;organelle;organelle part;protein complex;transcription elongation factor complex		Acetylation;Completeproteome;Nucleus;Phosphoprotein;Proto-oncogene;Referenceproteome	DNA dependent Protein kinase substrate motif;ERK1,2 kinase substrate motif;G protein-coupled receptor kinase 1 substrate motif;GSK-3, ERK1, ERK2, CDK5 substrate motif;MAPKAPK2 kinase substrate motif;WW domain binding motif	Aff1								1	0.383052	0.482894	2.0534	0.841568	0.180791	0.635694	1.08867
18.6308	18.4879	18.4315	18.4788	18.4366	18.4649	18.435	18.4906	18.3763	17.7242	18.0596	17.6654	19.3463	19.4354	19.284	19.4563	18.2976	18.2508	18.6315	18.3592	18.0187	18.2064	18.2802	18.5331	19.3222	19.4629	19.3159	18.9217	biological regulation;biosynthetic process;cellular biosynthetic process;cellular macromolecule biosynthetic process;cellular macromolecule metabolic process;cellular metabolic process;cellular nitrogen compound metabolic process;cellular process;macromolecule biosynthetic process;macromolecule metabolic process;metabolic process;nitrogen compound metabolic process;nucleic acid metabolic process;…	nucleic acid binding transcription factor activity;sequence-specific DNA binding transcription factor activity	cell part;intracellular membrane-bounded organelle;intracellular organelle;intracellular organelle part;intracellular part;macromolecular complex;membrane-bounded organelle;nuclear part;nucleoplasm part;nucleus;organelle;organelle part;protein complex;transcription elongation factor complex		Acetylation;Completeproteome;Nucleus;Phosphoprotein;Proto-oncogene;Referenceproteome	CDK4 kinase substrate motif;ERK1,2 kinase substrate motif;G protein-coupled receptor kinase 1 substrate motif;GSK3 kinase substrate motif;GSK-3, ERK1, ERK2, CDK5 substrate motif;WW domain binding motif	Aff1		+	+			+	Arg_starv_10h_0h;Arg_starv_3h_0h;Leu_starv_10h_0h	1	0.516218	0.789914	-0.050488	-0.348224	1.75003	0.0446771	-0.550857
22.0559	21.8881	21.6598	21.6227	21.7848	21.6034	21.3519	21.2441	20.6619	20.6685	20.7679	21.5614	22.6149	22.5717	22.3015	21.9656	21.8027	21.9745	21.3214	20.6719	22.0074	21.43	21.3715	21.9371	22.1412	20.5192	21.3546	21.3667	biological regulation;biosynthetic process;cellular biosynthetic process;cellular macromolecule biosynthetic process;cellular macromolecule metabolic process;cellular metabolic process;cellular nitrogen compound metabolic process;cellular process;macromolecule biosynthetic process;macromolecule metabolic process;metabolic process;nitrogen compound metabolic process;nucleic acid metabolic process;…	nucleic acid binding transcription factor activity;sequence-specific DNA binding transcription factor activity	cell part;intracellular membrane-bounded organelle;intracellular organelle;intracellular organelle part;intracellular part;macromolecular complex;membrane-bounded organelle;nuclear part;nucleoplasm part;nucleus;organelle;organelle part;protein complex;transcription elongation factor complex		Acetylation;Completeproteome;Nucleus;Phosphoprotein;Proto-oncogene;Referenceproteome	CDK4 kinase substrate motif;ERK1,2 kinase substrate motif;G protein-coupled receptor kinase 1 substrate motif;GSK3 kinase substrate motif;GSK-3, ERK1, ERK2, CDK5 substrate motif;WW domain binding motif	Aff1		+	+				Arg_starv_10h_0h;Arg_starv_3h_0h	1	1.00623	0.296068	-0.310573	-1.19922	2.00792	0.0224089	-0.891718
17.142	17.0166	16.8898	16.7573	16.9745	17.2532	16.8875	17.2555	16.7371	16.7765	16.8735	17.4025	17.756	17.8666	18.0368	17.7723	16.6052	16.2319	15.4699	16.7551	17.0066	16.9076	17.0095	16.893	15.5071	17.464	17.6063	17.4391	biological regulation;biosynthetic process;cellular biosynthetic process;cellular macromolecule biosynthetic process;cellular macromolecule metabolic process;cellular metabolic process;cellular nitrogen compound metabolic process;cellular process;macromolecule biosynthetic process;macromolecule metabolic process;metabolic process;nitrogen compound metabolic process;nucleic acid metabolic process;…	nucleic acid binding transcription factor activity;sequence-specific DNA binding transcription factor activity	cell part;intracellular membrane-bounded organelle;intracellular organelle;intracellular organelle part;intracellular part;macromolecular complex;membrane-bounded organelle;nuclear part;nucleoplasm part;nucleus;organelle;organelle part;protein complex;transcription elongation factor complex		Acetylation;Completeproteome;Nucleus;Phosphoprotein;Proto-oncogene;Referenceproteome	Casein kinase II substrate motif;ERK1,2 kinase substrate motif;GSK-3, ERK1, ERK2, CDK5 substrate motif;WW domain binding motif	Aff1			+				Arg_starv_10h_0h	1	0.515744	0.61629	0.14125	0.625124	0.00772255	0.987293	-0.00403261
13.4582	13.3243	13.7437	13.634	13.7715	13.3365	12.9411	12.6752	13.9982	13.6492	13.8952	13.6726	14.9623	14.6982	14.8153	15.1122	13.1059	14.0236	14.0136	13.9176	13.9582	13.8629	13.9436	13.9528	14.7117	14.757	14.7925	14.5399	biological regulation;biosynthetic process;cellular biosynthetic process;cellular macromolecule biosynthetic process;cellular macromolecule metabolic process;cellular metabolic process;cellular nitrogen compound metabolic process;cellular process;macromolecule biosynthetic process;macromolecule metabolic process;metabolic process;nitrogen compound metabolic process;nucleic acid metabolic process;…	nucleic acid binding transcription factor activity;sequence-specific DNA binding transcription factor activity	cell part;intracellular membrane-bounded organelle;intracellular organelle;intracellular organelle part;intracellular part;macromolecular complex;membrane-bounded organelle;nuclear part;nucleoplasm part;nucleus;organelle;organelle part;protein complex;transcription elongation factor complex		Acetylation;Completeproteome;Nucleus;Phosphoprotein;Proto-oncogene;Referenceproteome	Cdc2 kinase substrate motif;CDK kinase substrate motif;CDK1,2,4,6 kinase substrate motif;ERK1,2 kinase substrate motif;GSK-3, ERK1, ERK2, CDK5 substrate motif;PKA kinase substrate motif;PKC kinase substrate motif;WW domain binding motif	Aff1			+		+	+	Arg_starv_10h_0h;Leu_starv_10h_0h;Leu_starv_3h_0h	1	0.67519	0.380853	-0.358966	-1.0068	1.08929	0.202638	0.263734
13.4582	13.3243	13.7437	13.634	13.7715	13.3365	12.9411	12.6752	13.9982	13.6492	13.8952	13.6726	14.9623	14.6982	14.8153	15.1122	13.1059	14.0236	14.0136	13.9176	13.9582	13.8629	13.9436	13.9528	14.7117	14.757	14.7925	14.5399	biological regulation;biosynthetic process;cellular biosynthetic process;cellular macromolecule biosynthetic process;cellular macromolecule metabolic process;cellular metabolic process;cellular nitrogen compound metabolic process;cellular process;macromolecule biosynthetic process;macromolecule metabolic process;metabolic process;nitrogen compound metabolic process;nucleic acid metabolic process;…	nucleic acid binding transcription factor activity;sequence-specific DNA binding transcription factor activity	cell part;intracellular membrane-bounded organelle;intracellular organelle;intracellular organelle part;intracellular part;macromolecular complex;membrane-bounded organelle;nuclear part;nucleoplasm part;nucleus;organelle;organelle part;protein complex;transcription elongation factor complex		Acetylation;Completeproteome;Nucleus;Phosphoprotein;Proto-oncogene;Referenceproteome	b-Adrenergic Receptor kinase substrate motif;ERK1,2 kinase substrate motif;G protein-coupled receptor kinase 1 substrate motif;GSK-3, ERK1, ERK2, CDK5 substrate motif;PKA kinase substrate motif;PKC kinase substrate motif;WW domain binding motif	Aff1			+		+	+	Arg_starv_10h_0h;Leu_starv_10h_0h;Leu_starv_3h_0h	1	0.67519	0.380798	-0.358966	-1.0068	1.08929	0.202612	0.263734
15.4235	12.9816	12.5807	15.7314	12.1674	11.9019	16.035	16.314	16.014	15.9274	15.6807	15.8302	13.0868	12.934	15.3712	12.7336	15.6732	15.9591	15.7817	15.8931	15.8118	11.6502	15.9546	15.9362	14.6525	15.7992	15.5288	13.1507	anatomical structure development;biological regulation;biosynthetic process;cell development;cellular biosynthetic process;cellular developmental process;cellular macromolecule biosynthetic process;cellular macromolecule metabolic process;cellular metabolic process;cellular nitrogen compound metabolic process;cellular process;cellular process involved in reproduction;developmental process;develop…		cell part;chromatin;chromosomal part;cytoplasmic part;intracellular membrane-bounded organelle;intracellular non-membrane-bounded organelle;intracellular organelle;intracellular organelle part;intracellular part;macromolecular complex;membrane-bounded organelle;mitochondrion;non-membrane-bounded organelle;nuclear part;nucleolus;nucleoplasm;nucleoplasm part;nucleus;organelle;organelle part;protein…		Acetylation;Completeproteome;Nucleus;Phosphoprotein;Proto-oncogene;Referenceproteome;Transcription;Transcriptionregulation	DNA dependent Protein kinase substrate motif;ERK1,2 kinase substrate motif;GSK-3, ERK1, ERK2, CDK5 substrate motif;MAPKAPK2 kinase substrate motif;WW domain binding motif	Aff4								1	NaN	1	0	NaN	1.07096	0.0604744	1.68379
12.2584	15.1161	15.6445	12.7349	16.0667	16.0137	13.0594	11.0661	12.0321	10.7806	13.2698	10.8464	15.5574	15.396	12.2399	15.3912	11.9035	12.913	13.0329	11.8741	11.7895	15.8891	12.6919	11.4615	10.7719	12.4391	10.3855	13.9284	anatomical structure development;biological regulation;biosynthetic process;cell development;cellular biosynthetic process;cellular developmental process;cellular macromolecule biosynthetic process;cellular macromolecule metabolic process;cellular metabolic process;cellular nitrogen compound metabolic process;cellular process;cellular process involved in reproduction;developmental process;develop…		cell part;chromatin;chromosomal part;cytoplasmic part;intracellular membrane-bounded organelle;intracellular non-membrane-bounded organelle;intracellular organelle;intracellular organelle part;intracellular part;macromolecular complex;membrane-bounded organelle;mitochondrion;non-membrane-bounded organelle;nuclear part;nucleolus;nucleoplasm;nucleoplasm part;nucleus;organelle;organelle part;protein…		Acetylation;Completeproteome;Nucleus;Phosphoprotein;Proto-oncogene;Referenceproteome;Transcription;Transcriptionregulation		Aff4								0.996	NaN	1	0	NaN	NaN	1	0
14.9951	14.4662	14.7607	14.3869	14.1716	13.7183	13.9211	14.1759	14.384	13.8197	13.6642	13.8629	14.1939	13.889	13.9668	14.0904	13.8462	13.6231	14.1925	14.1772	13.9216	13.8586	13.9537	13.7933	14.5133	14.3569	14.1516	13.534	anatomical structure development;biological regulation;biosynthetic process;cell development;cellular biosynthetic process;cellular developmental process;cellular macromolecule biosynthetic process;cellular macromolecule metabolic process;cellular metabolic process;cellular nitrogen compound metabolic process;cellular process;cellular process involved in reproduction;developmental process;develop…		cell part;chromatin;chromosomal part;cytoplasmic part;intracellular membrane-bounded organelle;intracellular non-membrane-bounded organelle;intracellular organelle;intracellular organelle part;intracellular part;macromolecular complex;membrane-bounded organelle;mitochondrion;non-membrane-bounded organelle;nuclear part;nucleolus;nucleoplasm;nucleoplasm part;nucleus;organelle;organelle part;protein…		Acetylation;Completeproteome;Nucleus;Phosphoprotein;Proto-oncogene;Referenceproteome;Transcription;Transcriptionregulation	Casein kinase II substrate motif;DNA dependent Protein kinase substrate motif;ERK1,2 kinase substrate motif;G protein-coupled receptor kinase 1 substrate motif;GSK-3, ERK1, ERK2, CDK5 substrate motif;WW domain binding motif	Aff4		+	+	+	+		Arg_starv_10h_0h;Arg_starv_3h_0h;Leu_starv_1h_0h;Leu_starv_3h_0h	1	1.98712	0.075791	-0.655471	-2.3578	1.85526	0.0324727	-0.719525
14.9951	14.4662	14.7607	14.3869	14.1716	13.7183	13.9211	14.1759	14.384	13.8197	13.6642	13.8629	14.1939	13.889	13.9668	14.0904	13.8462	13.6231	14.1925	14.1772	13.9216	13.8586	13.9537	13.7933	14.5133	14.3569	14.1516	13.534	anatomical structure development;biological regulation;biosynthetic process;cell development;cellular biosynthetic process;cellular developmental process;cellular macromolecule biosynthetic process;cellular macromolecule metabolic process;cellular metabolic process;cellular nitrogen compound metabolic process;cellular process;cellular process involved in reproduction;developmental process;develop…		cell part;chromatin;chromosomal part;cytoplasmic part;intracellular membrane-bounded organelle;intracellular non-membrane-bounded organelle;intracellular organelle;intracellular organelle part;intracellular part;macromolecular complex;membrane-bounded organelle;mitochondrion;non-membrane-bounded organelle;nuclear part;nucleolus;nucleoplasm;nucleoplasm part;nucleus;organelle;organelle part;protein…		Acetylation;Completeproteome;Nucleus;Phosphoprotein;Proto-oncogene;Referenceproteome;Transcription;Transcriptionregulation	ERK1,2 kinase substrate motif;G protein-coupled receptor kinase 1 substrate motif;Growth associated histone HI kinase substrate motif;GSK3 kinase substrate motif;GSK-3, ERK1, ERK2, CDK5 substrate motif;PKA kinase substrate motif;PKC kinase substrate motif;WW domain binding motif	Aff4		+	+	+	+		Arg_starv_10h_0h;Arg_starv_3h_0h;Leu_starv_1h_0h;Leu_starv_3h_0h	1	1.98712	0.0757485	-0.655471	-2.3578	1.85526	0.0324633	-0.719525
16.9351	17.3375	17.2333	17.0784	11.0721	16.7348	16.9333	11.1469	12.9089	17.276	14.1653	12.3133	16.2426	10.0334	16.7444	17.3189	11.4881	17.4522	11.068	16.6227	13.1083	16.391	16.2942	11.7901	16.439	16.8432	16.1329	15.3604	anatomical structure development;biological regulation;biosynthetic process;cell development;cellular biosynthetic process;cellular developmental process;cellular macromolecule biosynthetic process;cellular macromolecule metabolic process;cellular metabolic process;cellular nitrogen compound metabolic process;cellular process;cellular process involved in reproduction;developmental process;develop…		cell part;chromatin;chromosomal part;cytoplasmic part;intracellular membrane-bounded organelle;intracellular non-membrane-bounded organelle;intracellular organelle;intracellular organelle part;intracellular part;macromolecular complex;membrane-bounded organelle;mitochondrion;non-membrane-bounded organelle;nuclear part;nucleolus;nucleoplasm;nucleoplasm part;nucleus;organelle;organelle part;protein…		Acetylation;Completeproteome;Nucleus;Phosphoprotein;Proto-oncogene;Referenceproteome;Transcription;Transcriptionregulation	14-3-3 domain binding motif;Akt kinase substrate motif;Calmodulin-dependent protein kinase II substrate motif;Cdc2 kinase substrate motif;CDK kinase substrate motif;CDK1,2,4,6 kinase substrate motif;ERK1,2 kinase substrate motif;G protein-coupled receptor kinase 1 substrate motif;Growth associated histone HI kinase substrate motif;GSK-3, ERK1, ERK2, CDK5 substrate motif;MAPKAPK1 kinase substrate …	Aff4		+			+	+	Arg_starv_3h_0h;Leu_starv_10h_0h;Leu_starv_3h_0h	0.983	0.984526	0.133173	-3.17432	-1.80825	1.44048	0.0277457	-2.98019
17.2093	18.0409	17.9297	17.9675	17.1248	17.7695	18.4591	18.5802	16.8066	17.8123	16.0636	17.6876	17.312	18.2457	17.3818	19.2208	16.7208	16.1313	16.8487	17.5703	16.7661	17.5958	17.5937	18.9496	17.5024	18.8859	18.6151	19.2362	anatomical structure development;biological regulation;biosynthetic process;cell development;cellular biosynthetic process;cellular developmental process;cellular macromolecule biosynthetic process;cellular macromolecule metabolic process;cellular metabolic process;cellular nitrogen compound metabolic process;cellular process;cellular process involved in reproduction;developmental process;develop…		cell part;chromatin;chromosomal part;cytoplasmic part;intracellular membrane-bounded organelle;intracellular non-membrane-bounded organelle;intracellular organelle;intracellular organelle part;intracellular part;macromolecular complex;membrane-bounded organelle;mitochondrion;non-membrane-bounded organelle;nuclear part;nucleolus;nucleoplasm;nucleoplasm part;nucleus;organelle;organelle part;protein…		Acetylation;Completeproteome;Nucleus;Phosphoprotein;Proto-oncogene;Referenceproteome;Transcription;Transcriptionregulation	14-3-3 domain binding motif;Akt kinase substrate motif;Calmodulin-dependent protein kinase II substrate motif;ERK1,2 kinase substrate motif;G protein-coupled receptor kinase 1 substrate motif;Growth associated histone HI kinase substrate motif;GSK3 kinase substrate motif;GSK-3, ERK1, ERK2, CDK5 substrate motif;MAPKAPK1 kinase substrate motif;PKA kinase substrate motif;PKC kinase substrate motif;W…	Aff4				+			Leu_starv_1h_0h	1	0.199635	0.758988	0.196536	0.401841	0.753709	0.174141	-0.694332
16.9006	17.6167	17.132	17.4386	16.3804	17.4812	17.6482	11.3987	17.6119	17.9148	17.4169	18.1783	17.1997	18.0773	17.3841	17.9293	16.7004	17.1509	13.7525	17.7432	17.0102	17.6184	18.1914	18.0492	10.6469	13.16	17.9963	9.87403	anatomical structure development;biological regulation;biosynthetic process;cell development;cellular biosynthetic process;cellular developmental process;cellular macromolecule biosynthetic process;cellular macromolecule metabolic process;cellular metabolic process;cellular nitrogen compound metabolic process;cellular process;cellular process involved in reproduction;developmental process;develop…		cell part;chromatin;chromosomal part;cytoplasmic part;intracellular membrane-bounded organelle;intracellular non-membrane-bounded organelle;intracellular organelle;intracellular organelle part;intracellular part;macromolecular complex;membrane-bounded organelle;mitochondrion;non-membrane-bounded organelle;nuclear part;nucleolus;nucleoplasm;nucleoplasm part;nucleus;organelle;organelle part;protein…		Acetylation;Completeproteome;Nucleus;Phosphoprotein;Proto-oncogene;Referenceproteome;Transcription;Transcriptionregulation	ERK1,2 kinase substrate motif;G protein-coupled receptor kinase 1 substrate motif;Growth associated histone HI kinase substrate motif;GSK-3, ERK1, ERK2, CDK5 substrate motif;MDC1 BRCT domain binding motif;PKA kinase substrate motif;PKC kinase substrate motif;Plk1 PBD domain binding motif;WW domain binding motif	Aff4						+	Leu_starv_10h_0h	0.994	0.473213	0.396239	-1.54487	-0.978663	1.15435	0.104872	0.508507
14.0375	10.2256	10.8328	9.21355	9.37027	9.60535	10.7014	10.9968	9.73645	10.4158	10.5682	9.70827	11.0354	11.0252	12.5679	12.1355	9.67233	9.74069	10.2898	10.3606	10.5524	11.4147	12.2948	10.2111	9.93946	9.85468	10.5791	10.6316	anatomical structure development;biological regulation;biosynthetic process;cell development;cellular biosynthetic process;cellular developmental process;cellular macromolecule biosynthetic process;cellular macromolecule metabolic process;cellular metabolic process;cellular nitrogen compound metabolic process;cellular process;cellular process involved in reproduction;developmental process;develop…		cell part;chromatin;chromosomal part;cytoplasmic part;intracellular membrane-bounded organelle;intracellular non-membrane-bounded organelle;intracellular organelle;intracellular organelle part;intracellular part;macromolecular complex;membrane-bounded organelle;mitochondrion;non-membrane-bounded organelle;nuclear part;nucleolus;nucleoplasm;nucleoplasm part;nucleus;organelle;organelle part;protein…		Acetylation;Completeproteome;Nucleus;Phosphoprotein;Proto-oncogene;Referenceproteome;Transcription;Transcriptionregulation	14-3-3 domain binding motif;Akt kinase substrate motif;Calmodulin-dependent protein kinase II substrate motif;Casein kinase II substrate motif;ERK1,2 kinase substrate motif;GSK-3, ERK1, ERK2, CDK5 substrate motif;MAPKAPK1 kinase substrate motif;PKA kinase substrate motif;PKC kinase substrate motif;WW domain binding motif	Aff4								1	0.350171	0.539671	-0.908929	-0.74746	0.400474	0.370446	-0.970204
17.2152	17.24	17.0896	17.0824	17.2869	17.2203	17.1576	17.2178	17.0832	17.1028	17.1093	17.1353	16.2031	15.3347	15.9621	16.6673	16.7549	16.9627	16.683	16.9192	16.6657	16.0895	16.1354	15.6645	15.8352	15.9568	16.4965	16.9554	anatomical structure development;biological regulation;biosynthetic process;cell development;cellular biosynthetic process;cellular developmental process;cellular macromolecule biosynthetic process;cellular macromolecule metabolic process;cellular metabolic process;cellular nitrogen compound metabolic process;cellular process;cellular process involved in reproduction;developmental process;develop…		cell part;chromatin;chromosomal part;cytoplasmic part;intracellular membrane-bounded organelle;intracellular non-membrane-bounded organelle;intracellular organelle;intracellular organelle part;intracellular part;macromolecular complex;membrane-bounded organelle;mitochondrion;non-membrane-bounded organelle;nuclear part;nucleolus;nucleoplasm;nucleoplasm part;nucleus;organelle;organelle part;protein…		Acetylation;Completeproteome;Nucleus;Phosphoprotein;Proto-oncogene;Referenceproteome;Transcription;Transcriptionregulation	Casein kinase I substrate motif;Casein kinase II substrate motif;ERK1,2 kinase substrate motif;GSK-3, ERK1, ERK2, CDK5 substrate motif;PKA kinase substrate motif;WW domain binding motif	Aff4			+		+	+	Arg_starv_10h_0h;Leu_starv_10h_0h;Leu_starv_3h_0h	1	0.620013	0.741688	0.0638471	0.428662	0.53405	0.708632	-0.0491428
17.2152	17.24	17.0896	17.0824	17.2869	17.2203	17.1576	17.2178	17.0832	17.1028	17.1093	17.1353	16.2031	15.3347	15.9621	16.6673	16.7549	16.9627	16.683	16.9192	16.6657	16.0895	16.1354	15.6645	15.8352	15.9568	16.4965	16.9554	anatomical structure development;biological regulation;biosynthetic process;cell development;cellular biosynthetic process;cellular developmental process;cellular macromolecule biosynthetic process;cellular macromolecule metabolic process;cellular metabolic process;cellular nitrogen compound metabolic process;cellular process;cellular process involved in reproduction;developmental process;develop…		cell part;chromatin;chromosomal part;cytoplasmic part;intracellular membrane-bounded organelle;intracellular non-membrane-bounded organelle;intracellular organelle;intracellular organelle part;intracellular part;macromolecular complex;membrane-bounded organelle;mitochondrion;non-membrane-bounded organelle;nuclear part;nucleolus;nucleoplasm;nucleoplasm part;nucleus;organelle;organelle part;protein…		Acetylation;Completeproteome;Nucleus;Phosphoprotein;Proto-oncogene;Referenceproteome;Transcription;Transcriptionregulation	Casein kinase II substrate motif;G protein-coupled receptor kinase 1 substrate motif;Pyruvate dehydrogenase kinase substrate motif	Aff4			+		+	+	Arg_starv_10h_0h;Leu_starv_10h_0h;Leu_starv_3h_0h	1	0.620013	0.74162	0.0638471	0.428662	0.53405	0.708576	-0.0491428
15.1215	14.4011	14.6101	15.1112	15.7172	15.7702	15.3555	14.5451	15.8052	15.8247	15.8675	16.0163	16.0488	15.8242	15.9854	15.9521	15.9024	15.9614	15.869	16.0082	15.9584	15.869	16.0583	16.0636	15.1886	15.733	15.8339	15.4892	anatomical structure development;biological regulation;biosynthetic process;cell development;cellular biosynthetic process;cellular developmental process;cellular macromolecule biosynthetic process;cellular macromolecule metabolic process;cellular metabolic process;cellular nitrogen compound metabolic process;cellular process;cellular process involved in reproduction;developmental process;develop…		cell part;chromatin;chromosomal part;cytoplasmic part;intracellular membrane-bounded organelle;intracellular non-membrane-bounded organelle;intracellular organelle;intracellular organelle part;intracellular part;macromolecular complex;membrane-bounded organelle;mitochondrion;non-membrane-bounded organelle;nuclear part;nucleolus;nucleoplasm;nucleoplasm part;nucleus;organelle;organelle part;protein…		Acetylation;Completeproteome;Nucleus;Phosphoprotein;Proto-oncogene;Referenceproteome;Transcription;Transcriptionregulation	DNA dependent Protein kinase substrate motif;ERK1,2 kinase substrate motif;G protein-coupled receptor kinase 1 substrate motif;GSK-3, ERK1, ERK2, CDK5 substrate motif;WW domain binding motif	Aff4		+	+	+	+	+	Arg_starv_10h_0h;Arg_starv_3h_0h;Leu_starv_10h_0h;Leu_starv_1h_0h;Leu_starv_3h_0h	1	0.791288	0.285818	0.536009	1.22955	2.8957	0.0058637	1.06746
17.2208	17.4725	17.4844	17.4932	17.0657	17.3398	17.3204	17.2986	18.1357	18.1514	18.0645	18.0983	17.9644	18.0182	18.0117	18.0336	17.8254	17.9805	17.9508	18.1297	17.8425	17.9106	18.0042	18.146	17.6682	18.2197	18.3456	18.1739	establishment of localization;establishment of protein localization;protein transport;transport	binding;clathrin binding;protein binding	AP-1 adaptor complex;AP-type membrane coat adaptor complex;cell part;clathrin adaptor complex;cytoplasm;cytoplasmic part;cytoplasmic vesicle part;cytosol;Golgi apparatus;Golgi apparatus part;intracellular membrane-bounded organelle;intracellular organelle;intracellular organelle part;intracellular part;macromolecular complex;membrane part;membrane-bounded organelle;nuclear part;nucleoplasm;nucleu…		Alternativesplicing;Completeproteome;Cytoplasm;Phosphoprotein;Proteintransport;Referenceproteome;Repeat;Transport	14-3-3 domain binding motif;AMP-activated protein kinase substrate motif;Calmodulin-dependent protein kinase II substrate motif;Casein kinase II substrate motif;ERK1,2 kinase substrate motif;GSK-3, ERK1, ERK2, CDK5 substrate motif;HMGCoA Reductase kinase substrate motif;PKA kinase substrate motif;PKC kinase substrate motif;Pyruvate dehydrogenase kinase substrate motif;WW domain binding motif	Aftph		+	+	+	+	+	Arg_starv_10h_0h;Arg_starv_3h_0h;Leu_starv_10h_0h;Leu_starv_1h_0h;Leu_starv_3h_0h	1	0.889971	0.482323	-0.16158	-0.84249	4.2688	0.00451478	0.69476
19.1922	18.7365	18.6521	19.0696	18.7934	18.8886	18.4971	18.7595	19.3307	19.3692	19.0593	19.1545	18.2642	18.6082	18.443	18.3921	19.0526	19.3086	19.2775	19.5136	18.9007	18.9012	18.9429	19.0307	17.232	18.3379	18.4499	18.6001	biological regulation;cellular process;cellular response to stimulus;establishment of localization;establishment of protein localization;intracellular signal transduction;metabolic process;protein transport;regulation of biological process;regulation of cellular process;response to stimulus;signal transduction;small GTPase mediated signal transduction;transport	binding;catalytic activity;cation binding;enzyme activator activity;enzyme regulator activity;GTP binding;GTPase activator activity;GTPase activity;GTPase regulator activity;guanyl nucleotide binding;guanyl ribonucleotide binding;hydrolase activity;hydrolase activity, acting on acid anhydrides;hydrolase activity, acting on acid anhydrides, in phosphorus-containing anhydrides;ion binding;lipid bin…	cell part;cytoplasmic part;cytosol;intracellular part	Endocytosis	Acetylation;ANKrepeat;Completeproteome;Cytoplasm;GTPaseactivation;GTP-binding;Metal-binding;Nucleotide-binding;Phosphoprotein;Proteintransport;Referenceproteome;Repeat;Transport;Zinc;Zinc-finger	DNA dependent Protein kinase substrate motif;ERK1,2 kinase substrate motif;GSK-3, ERK1, ERK2, CDK5 substrate motif;WW domain binding motif	Agap1			+				Arg_starv_10h_0h	1	0.533478	0.567674	-0.177966	-0.699688	1.10704	0.170088	0.315828
13.8501	12.4833	12.3834	12.6638	12.255	12.0594	12.1644	12.8201	12.6036	12.5408	12.8693	12.4832	12.6657	12.4909	12.6018	12.5233	12.3804	12.173	12.6997	12.799	12.2783	12.3856	12.3565	13.9313	12.1727	12.6047	12.8994	12.3297	biological regulation;cellular process;cellular response to stimulus;establishment of localization;establishment of protein localization;intracellular signal transduction;metabolic process;protein transport;regulation of biological process;regulation of cellular process;response to stimulus;signal transduction;small GTPase mediated signal transduction;transport	binding;catalytic activity;cation binding;enzyme activator activity;enzyme regulator activity;GTP binding;GTPase activator activity;GTPase activity;GTPase regulator activity;guanyl nucleotide binding;guanyl ribonucleotide binding;hydrolase activity;hydrolase activity, acting on acid anhydrides;hydrolase activity, acting on acid anhydrides, in phosphorus-containing anhydrides;ion binding;lipid bin…	cell part;cytoplasmic part;cytosol;intracellular part	Endocytosis	Acetylation;ANKrepeat;Completeproteome;Cytoplasm;GTPaseactivation;GTP-binding;Metal-binding;Nucleotide-binding;Phosphoprotein;Proteintransport;Referenceproteome;Repeat;Transport;Zinc;Zinc-finger	G protein-coupled receptor kinase 1 substrate motif;GSK-3, ERK1, ERK2, CDK5 substrate motif;WW domain binding motif	Agap1								1	0.657637	0.341385	-0.520386	-1.084	0.258243	0.60173	-0.220905
19.041	18.8029	18.6647	18.8881	18.6684	18.8785	18.694	18.7899	18.3435	18.4285	18.3111	18.6668	18.0313	18.4107	18.4764	18.3144	18.0128	17.4609	18.5195	18.4625	16.8346	18.3511	18.6351	13.6926	16.4549	18.1824	18.1785	17.9254	biological regulation;catabolic process;cellular catabolic process;cellular component organization;cellular component organization at cellular level;cellular component organization or biogenesis;cellular component organization or biogenesis at cellular level;cellular macromolecule catabolic process;cellular macromolecule metabolic process;cellular metabolic process;cellular process;cellular respo…	binding;catalytic activity;cation binding;enzyme activator activity;enzyme regulator activity;GTP binding;GTPase activator activity;GTPase activity;GTPase regulator activity;guanyl nucleotide binding;guanyl ribonucleotide binding;hydrolase activity;hydrolase activity, acting on acid anhydrides;hydrolase activity, acting on acid anhydrides, in phosphorus-containing anhydrides;ion binding;metal ion…	cell part;cell periphery;cytoplasm;intracellular membrane-bounded organelle;intracellular organelle;intracellular organelle part;intracellular part;membrane;membrane-bounded organelle;nuclear body;nuclear part;nucleoplasm part;nucleus;organelle;organelle part;PML body		Alternativesplicing;ANKrepeat;Completeproteome;Cytoplasm;GTPaseactivation;GTP-binding;Metal-binding;Nucleotide-binding;Phosphoprotein;Referenceproteome;Repeat;Zinc;Zinc-finger	Casein kinase II substrate motif;DNA dependent Protein kinase substrate motif;ERK1,2 kinase substrate motif;GSK-3, ERK1, ERK2, CDK5 substrate motif;WW domain binding motif	Agap3			+			+	Arg_starv_10h_0h;Leu_starv_10h_0h	1	0.444008	0.709098	-0.0914674	-0.475761	1.97496	0.0519484	-0.411695
12.6439	11.4755	17.7216	13.6086	11.1021	10.9281	11.0552	12.7485	10.7784	12.7077	18.3894	18.6911	12.4553	11.8128	12.4131	13.4684	18.6002	17.5962	12.0332	12.1195	17.0779	18.3084	18.6091	18.0924	11.4177	17.8621	12.3489	12.4216	biological regulation;catabolic process;cellular catabolic process;cellular component organization;cellular component organization at cellular level;cellular component organization or biogenesis;cellular component organization or biogenesis at cellular level;cellular macromolecule catabolic process;cellular macromolecule metabolic process;cellular metabolic process;cellular process;cellular respo…	binding;catalytic activity;cation binding;enzyme activator activity;enzyme regulator activity;GTP binding;GTPase activator activity;GTPase activity;GTPase regulator activity;guanyl nucleotide binding;guanyl ribonucleotide binding;hydrolase activity;hydrolase activity, acting on acid anhydrides;hydrolase activity, acting on acid anhydrides, in phosphorus-containing anhydrides;ion binding;metal ion…	cell part;cell periphery;cytoplasm;intracellular membrane-bounded organelle;intracellular organelle;intracellular organelle part;intracellular part;membrane;membrane-bounded organelle;nuclear body;nuclear part;nucleoplasm part;nucleus;organelle;organelle part;PML body		Alternativesplicing;ANKrepeat;Completeproteome;Cytoplasm;GTPaseactivation;GTP-binding;Metal-binding;Nucleotide-binding;Phosphoprotein;Referenceproteome;Repeat;Zinc;Zinc-finger	PKA kinase substrate motif;PKC kinase substrate motif	Agap3					+		Leu_starv_3h_0h	1	NaN	1	0	NaN	NaN	1	0
22.7057	22.578	22.5617	22.7262	22.1507	22.2591	22.1761	22.4008	22.4939	22.391	22.2528	22.1754	22.421	22.3854	22.4743	22.1341	22.284	21.5042	22.2974	22.519	22.0122	22.0019	22.227	22.2397	20.9657	22.0854	21.6779	22.0348	acrosome assembly;anatomical structure formation involved in morphogenesis;cellular component assembly;cellular component assembly at cellular level;cellular component assembly involved in morphogenesis;cellular component organization;cellular component organization at cellular level;cellular component organization or biogenesis;cellular component organization or biogenesis at cellular level;cell…	binding;cation binding;DNA binding;ion binding;metal ion binding;nucleic acid binding;transition metal ion binding;zinc ion binding	cell body;cell part;cell projection;cytoplasmic membrane-bounded vesicle;cytoplasmic part;cytoplasmic vesicle;intracellular membrane-bounded organelle;intracellular organelle;intracellular part;membrane-bounded organelle;membrane-bounded vesicle;neuronal cell body;nucleus;organelle;vesicle		Alternativesplicing;Completeproteome;Cytoplasmicvesicle;Developmentalprotein;Differentiation;DNA-binding;Glycoprotein;Metal-binding;Nucleus;Phosphoprotein;Referenceproteome;Repeat;Spermatogenesis;Transport;Zinc;Zinc-finger	ERK1,2 kinase substrate motif;GSK-3, ERK1, ERK2, CDK5 substrate motif;WW domain binding motif	Agfg1					+	+	Leu_starv_10h_0h;Leu_starv_3h_0h	1	2.86558	0.0788804	-0.396234	-2.32293	2.04936	0.0733359	-0.314618
21.6724	21.5189	21.4172	21.4703	22.0068	21.9223	21.8599	21.4859	21.1069	21.1319	21.1015	21.0625	20.9522	21.0695	20.9312	21.0256	20.7447	21.3752	21.0355	21.154	21.7938	20.9795	21.1437	21.4648	22.1318	21.2586	20.6237	22.3858	acrosome assembly;anatomical structure formation involved in morphogenesis;cellular component assembly;cellular component assembly at cellular level;cellular component assembly involved in morphogenesis;cellular component organization;cellular component organization at cellular level;cellular component organization or biogenesis;cellular component organization or biogenesis at cellular level;cell…	binding;cation binding;DNA binding;ion binding;metal ion binding;nucleic acid binding;transition metal ion binding;zinc ion binding	cell body;cell part;cell projection;cytoplasmic membrane-bounded vesicle;cytoplasmic part;cytoplasmic vesicle;intracellular membrane-bounded organelle;intracellular organelle;intracellular part;membrane-bounded organelle;membrane-bounded vesicle;neuronal cell body;nucleus;organelle;vesicle		Alternativesplicing;Completeproteome;Cytoplasmicvesicle;Developmentalprotein;Differentiation;DNA-binding;Glycoprotein;Metal-binding;Nucleus;Phosphoprotein;Referenceproteome;Repeat;Spermatogenesis;Transport;Zinc;Zinc-finger	ERK1,2 kinase substrate motif;GSK-3, ERK1, ERK2, CDK5 substrate motif;WW domain binding motif	Agfg1		+	+				Arg_starv_10h_0h;Arg_starv_3h_0h	1	1.2418	0.260036	0.299012	1.31485	3.49682	0.0210776	-0.419003
13.7404	11.4377	11.7267	13.1358	15.3494	15.0645	15.5874	12.1148	13.0766	14.4533	11.8642	14.8214	14.8506	14.6415	14.7856	14.8135	13.2994	11.7277	11.879	10.6754	14.7369	14.4205	14.5636	14.8737	13.7781	15.0314	14.7825	14.7506	acrosome assembly;anatomical structure formation involved in morphogenesis;cellular component assembly;cellular component assembly at cellular level;cellular component assembly involved in morphogenesis;cellular component organization;cellular component organization at cellular level;cellular component organization or biogenesis;cellular component organization or biogenesis at cellular level;cell…	binding;cation binding;DNA binding;ion binding;metal ion binding;nucleic acid binding;transition metal ion binding;zinc ion binding	cell body;cell part;cell projection;cytoplasmic membrane-bounded vesicle;cytoplasmic part;cytoplasmic vesicle;intracellular membrane-bounded organelle;intracellular organelle;intracellular part;membrane-bounded organelle;membrane-bounded vesicle;neuronal cell body;nucleus;organelle;vesicle		Alternativesplicing;Completeproteome;Cytoplasmicvesicle;Developmentalprotein;Differentiation;DNA-binding;Glycoprotein;Metal-binding;Nucleus;Phosphoprotein;Referenceproteome;Repeat;Spermatogenesis;Transport;Zinc;Zinc-finger	G protein-coupled receptor kinase 1 substrate motif;GSK-3, ERK1, ERK2, CDK5 substrate motif;PKA kinase substrate motif;PKC kinase substrate motif;WW domain binding motif	Agfg1			+		+	+	Arg_starv_10h_0h;Leu_starv_10h_0h;Leu_starv_3h_0h	1	1.06751	0.12462	2.01886	1.86545	NaN	1	0
21.6724	21.5189	21.4172	21.4703	22.0068	21.9223	21.8599	21.4859	21.1069	21.1319	21.1015	21.0625	20.9522	21.0695	20.9312	21.0256	20.7447	21.3752	21.0355	21.154	21.7938	20.9795	21.1437	21.4648	22.1318	21.2586	20.6237	22.3858	acrosome assembly;anatomical structure formation involved in morphogenesis;cellular component assembly;cellular component assembly at cellular level;cellular component assembly involved in morphogenesis;cellular component organization;cellular component organization at cellular level;cellular component organization or biogenesis;cellular component organization or biogenesis at cellular level;cell…	binding;cation binding;DNA binding;ion binding;metal ion binding;nucleic acid binding;transition metal ion binding;zinc ion binding	cell body;cell part;cell projection;cytoplasmic membrane-bounded vesicle;cytoplasmic part;cytoplasmic vesicle;intracellular membrane-bounded organelle;intracellular organelle;intracellular part;membrane-bounded organelle;membrane-bounded vesicle;neuronal cell body;nucleus;organelle;vesicle		Alternativesplicing;Completeproteome;Cytoplasmicvesicle;Developmentalprotein;Differentiation;DNA-binding;Glycoprotein;Metal-binding;Nucleus;Phosphoprotein;Referenceproteome;Repeat;Spermatogenesis;Transport;Zinc;Zinc-finger	G protein-coupled receptor kinase 1 substrate motif;GSK-3, ERK1, ERK2, CDK5 substrate motif;PKA kinase substrate motif;PKC kinase substrate motif;WW domain binding motif	Agfg1		+	+				Arg_starv_10h_0h;Arg_starv_3h_0h	1	1.2418	0.259984	0.299012	1.31485	3.49682	0.0210697	-0.419003
16.2532	16.3078	16.2591	16.252	16.2696	16.459	16.4964	16.5428	17.2009	17.0541	17.1687	16.9099	17.2044	17.0526	17.1748	16.8433	16.8359	16.9292	16.8732	17.1291	16.9104	16.7515	17.0278	17.0963	16.7057	17.219	17.1582	17.0406	anatomical structure development;biological regulation;biosynthetic process;cell cycle phase;cell cycle process;cellular biosynthetic process;cellular component assembly;cellular component assembly at cellular level;cellular component organization;cellular component organization at cellular level;cellular component organization or biogenesis;cellular component organization or biogenesis at cellul…	binding;DNA binding;nucleic acid binding;nucleic acid binding transcription factor activity;sequence-specific DNA binding transcription factor activity	cell part;chromatin;chromosomal part;condensed chromosome kinetochore;cytoplasm;extracellular membrane-bounded organelle;extracellular organelle;extracellular region part;extracellular vesicular exosome;intracellular membrane-bounded organelle;intracellular non-membrane-bounded organelle;intracellular organelle;intracellular organelle part;intracellular part;kinetochore;macromolecular complex;mem…		3D-structure;Acetylation;Cellcycle;Celldivision;Centromere;Chromosome;Completeproteome;Cytoplasm;Developmentalprotein;DNA-binding;Kinetochore;Mitosis;mRNAtransport;Nuclearporecomplex;Nucleus;Phosphoprotein;Proteintransport;Referenceproteome;Transcription;Translocation;Transport	Casein kinase II substrate motif;ERK1,2 kinase substrate motif;Growth associated histone HI kinase substrate motif;GSK-3, ERK1, ERK2, CDK5 substrate motif;MAPKAPK2 kinase substrate motif;PKA kinase substrate motif;PKC kinase substrate motif;WW domain binding motif	Ahctf1		+	+	+	+	+	Arg_starv_10h_0h;Arg_starv_3h_0h;Leu_starv_10h_0h;Leu_starv_1h_0h;Leu_starv_3h_0h	1	1.52472	0.343791	0.173924	1.07753	4.72033	0.0028538	0.815363
18.2714	11.009	17.6368	17.4249	12.5287	12.0149	17.8604	12.426	11.8579	17.8233	17.755	11.2482	13.2541	12.5146	11.2124	12.8032	11.9935	17.2966	12.3222	17.599	9.89709	18.0756	18.2602	11.5422	11.9174	12.5343	11.6998	11.333	anatomical structure development;biological regulation;biosynthetic process;cell cycle phase;cell cycle process;cellular biosynthetic process;cellular component assembly;cellular component assembly at cellular level;cellular component organization;cellular component organization at cellular level;cellular component organization or biogenesis;cellular component organization or biogenesis at cellul…	binding;DNA binding;nucleic acid binding;nucleic acid binding transcription factor activity;sequence-specific DNA binding transcription factor activity	cell part;chromatin;chromosomal part;condensed chromosome kinetochore;cytoplasm;extracellular membrane-bounded organelle;extracellular organelle;extracellular region part;extracellular vesicular exosome;intracellular membrane-bounded organelle;intracellular non-membrane-bounded organelle;intracellular organelle;intracellular organelle part;intracellular part;kinetochore;macromolecular complex;mem…		3D-structure;Acetylation;Cellcycle;Celldivision;Centromere;Chromosome;Completeproteome;Cytoplasm;Developmentalprotein;DNA-binding;Kinetochore;Mitosis;mRNAtransport;Nuclearporecomplex;Nucleus;Phosphoprotein;Proteintransport;Referenceproteome;Transcription;Translocation;Transport	Casein kinase I substrate motif;DNA dependent Protein kinase substrate motif;ERK1,2 kinase substrate motif;GSK-3, ERK1, ERK2, CDK5 substrate motif;WW domain binding motif	Ahctf1			+			+	Arg_starv_10h_0h;Leu_starv_10h_0h	0.978	0.494129	0.364502	-2.37804	-1.03553	0.229727	0.559465	-1.41441
11.9154	17.8906	10.7706	16.0126	17.7266	17.2857	11.9374	17.9453	17.8348	12.7906	12.0625	17.9703	18.3318	18.1536	18.2008	18.0482	17.4729	15.0251	17.6084	10.2322	17.8754	11.2641	13.1666	18.0824	17.8193	18.4106	18.2695	17.8624	anatomical structure development;biological regulation;biosynthetic process;cell cycle phase;cell cycle process;cellular biosynthetic process;cellular component assembly;cellular component assembly at cellular level;cellular component organization;cellular component organization at cellular level;cellular component organization or biogenesis;cellular component organization or biogenesis at cellul…	binding;DNA binding;nucleic acid binding;nucleic acid binding transcription factor activity;sequence-specific DNA binding transcription factor activity	cell part;chromatin;chromosomal part;condensed chromosome kinetochore;cytoplasm;extracellular membrane-bounded organelle;extracellular organelle;extracellular region part;extracellular vesicular exosome;intracellular membrane-bounded organelle;intracellular non-membrane-bounded organelle;intracellular organelle;intracellular organelle part;intracellular part;kinetochore;macromolecular complex;mem…		3D-structure;Acetylation;Cellcycle;Celldivision;Centromere;Chromosome;Completeproteome;Cytoplasm;Developmentalprotein;DNA-binding;Kinetochore;Mitosis;mRNAtransport;Nuclearporecomplex;Nucleus;Phosphoprotein;Proteintransport;Referenceproteome;Transcription;Translocation;Transport	G protein-coupled receptor kinase 1 substrate motif	Ahctf1			+			+	Arg_starv_10h_0h;Leu_starv_10h_0h	0.999	0.416051	0.44586	2.07645	0.898979	NaN	1	0
18.311	18.6204	18.6859	19.6125	18.0721	18.1387	17.8484	17.8728	18.4213	11.6208	18.2484	18.8162	19.0101	18.9691	19.2013	18.8269	18.8178	19.1526	19.3645	18.5003	19.2507	19.949	19.8154	18.8151	20.56	19.143	19.493	19.282	anatomical structure development;biological regulation;biosynthetic process;cell cycle phase;cell cycle process;cellular biosynthetic process;cellular component assembly;cellular component assembly at cellular level;cellular component organization;cellular component organization at cellular level;cellular component organization or biogenesis;cellular component organization or biogenesis at cellul…	binding;DNA binding;nucleic acid binding;nucleic acid binding transcription factor activity;sequence-specific DNA binding transcription factor activity	cell part;chromatin;chromosomal part;condensed chromosome kinetochore;cytoplasm;extracellular membrane-bounded organelle;extracellular organelle;extracellular region part;extracellular vesicular exosome;intracellular membrane-bounded organelle;intracellular non-membrane-bounded organelle;intracellular organelle;intracellular organelle part;intracellular part;kinetochore;macromolecular complex;mem…		3D-structure;Acetylation;Cellcycle;Celldivision;Centromere;Chromosome;Completeproteome;Cytoplasm;Developmentalprotein;DNA-binding;Kinetochore;Mitosis;mRNAtransport;Nuclearporecomplex;Nucleus;Phosphoprotein;Proteintransport;Referenceproteome;Transcription;Translocation;Transport	Casein kinase II substrate motif;ERK1,2 kinase substrate motif;G protein-coupled receptor kinase 1 substrate motif;GSK3 kinase substrate motif;GSK-3, ERK1, ERK2, CDK5 substrate motif;WW domain binding motif	Ahctf1								1	1.53274	0.0946171	-0.82441	-2.11577	0.539389	0.229084	-2.03075
12.0153	18.3092	18.4968	17.7618	19.5827	21.0402	15.9081	15.8554	20.784	19.7378	20.2045	20.4165	20.1573	20.4586	19.5896	23.5852	20.6597	20.4464	21.9301	21	20.3304	21.7495	19.3992	20.641	20.2959	19.8948	18.9718	20.8361	anatomical structure development;biological regulation;biosynthetic process;cell cycle phase;cell cycle process;cellular biosynthetic process;cellular component assembly;cellular component assembly at cellular level;cellular component organization;cellular component organization at cellular level;cellular component organization or biogenesis;cellular component organization or biogenesis at cellul…	binding;DNA binding;nucleic acid binding;nucleic acid binding transcription factor activity;sequence-specific DNA binding transcription factor activity	cell part;chromatin;chromosomal part;condensed chromosome kinetochore;cytoplasm;extracellular membrane-bounded organelle;extracellular organelle;extracellular region part;extracellular vesicular exosome;intracellular membrane-bounded organelle;intracellular non-membrane-bounded organelle;intracellular organelle;intracellular organelle part;intracellular part;kinetochore;macromolecular complex;mem…		3D-structure;Acetylation;Cellcycle;Celldivision;Centromere;Chromosome;Completeproteome;Cytoplasm;Developmentalprotein;DNA-binding;Kinetochore;Mitosis;mRNAtransport;Nuclearporecomplex;Nucleus;Phosphoprotein;Proteintransport;Referenceproteome;Transcription;Translocation;Transport	Casein kinase II substrate motif;ERK1,2 kinase substrate motif;G protein-coupled receptor kinase 1 substrate motif;GSK3 kinase substrate motif;GSK-3, ERK1, ERK2, CDK5 substrate motif;WW domain binding motif	Ahctf1		+	+	+	+		Arg_starv_10h_0h;Arg_starv_3h_0h;Leu_starv_1h_0h;Leu_starv_3h_0h	1	0.299188	0.579539	1.45081	0.680382	1.22787	0.037488	3.63989
16.9635	10.7003	15.1791	13.4966	10.5013	18.1108	12.3729	10.6788	16.2142	18.3981	18.3868	18.1867	11.8197	12.1574	12.6381	16.1029	10.7286	11.3867	16.1295	18.0345	17.8657	12.8358	13.7447	17.6917	12.4618	10.875	11.1406	13.0997	anatomical structure development;biological regulation;biosynthetic process;cell cycle phase;cell cycle process;cellular biosynthetic process;cellular component assembly;cellular component assembly at cellular level;cellular component organization;cellular component organization at cellular level;cellular component organization or biogenesis;cellular component organization or biogenesis at cellul…	binding;DNA binding;nucleic acid binding;nucleic acid binding transcription factor activity;sequence-specific DNA binding transcription factor activity	cell part;chromatin;chromosomal part;condensed chromosome kinetochore;cytoplasm;extracellular membrane-bounded organelle;extracellular organelle;extracellular region part;extracellular vesicular exosome;intracellular membrane-bounded organelle;intracellular non-membrane-bounded organelle;intracellular organelle;intracellular organelle part;intracellular part;kinetochore;macromolecular complex;mem…		3D-structure;Acetylation;Cellcycle;Celldivision;Centromere;Chromosome;Completeproteome;Cytoplasm;Developmentalprotein;DNA-binding;Kinetochore;Mitosis;mRNAtransport;Nuclearporecomplex;Nucleus;Phosphoprotein;Proteintransport;Referenceproteome;Transcription;Translocation;Transport	Casein kinase II substrate motif;DNA dependent Protein kinase substrate motif	Ahctf1		+					Arg_starv_3h_0h	0.993	NaN	1	0	NaN	1.38472	0.0291047	3.71154
19.2796	19.4737	19.5396	19.815	18.9795	19.2034	19.2142	19.2241	19.2648	19.5819	19.42	19.4571	19.4021	19.4813	19.4658	19.3536	19.2411	19.3384	19.3238	19.5058	19.1892	19.1806	19.3819	19.24	18.3086	19.1909	19.3111	19.042	anatomical structure development;biological regulation;biosynthetic process;cell cycle phase;cell cycle process;cellular biosynthetic process;cellular component assembly;cellular component assembly at cellular level;cellular component organization;cellular component organization at cellular level;cellular component organization or biogenesis;cellular component organization or biogenesis at cellul…	binding;DNA binding;nucleic acid binding;nucleic acid binding transcription factor activity;sequence-specific DNA binding transcription factor activity	cell part;chromatin;chromosomal part;condensed chromosome kinetochore;cytoplasm;extracellular membrane-bounded organelle;extracellular organelle;extracellular region part;extracellular vesicular exosome;intracellular membrane-bounded organelle;intracellular non-membrane-bounded organelle;intracellular organelle;intracellular organelle part;intracellular part;kinetochore;macromolecular complex;mem…		3D-structure;Acetylation;Cellcycle;Celldivision;Centromere;Chromosome;Completeproteome;Cytoplasm;Developmentalprotein;DNA-binding;Kinetochore;Mitosis;mRNAtransport;Nuclearporecomplex;Nucleus;Phosphoprotein;Proteintransport;Referenceproteome;Transcription;Translocation;Transport	Cdc2 kinase substrate motif;CDK kinase substrate motif;CDK1,2,4,6 kinase substrate motif;ERK1,2 kinase substrate motif;G protein-coupled receptor kinase 1 substrate motif;GSK3 kinase substrate motif;GSK-3, ERK1, ERK2, CDK5 substrate motif;MAPKAPK2 kinase substrate motif;WW domain binding motif	Ahctf1								1	1.59991	0.168944	-0.371649	-1.6492	0.315623	0.652479	-0.0959921
19.1307	19.3051	19.277	20.4322	19.0281	18.9585	19.2529	19.2343	19.3817	13.7527	19.0682	19.6359	19.799	19.6941	19.9471	20.1841	19.4148	19.507	20.1842	19.32	20.0704	20.7687	20.6351	19.517	21.3797	19.9628	20.5372	20.4699	anatomical structure development;biological regulation;biosynthetic process;cell cycle phase;cell cycle process;cellular biosynthetic process;cellular component assembly;cellular component assembly at cellular level;cellular component organization;cellular component organization at cellular level;cellular component organization or biogenesis;cellular component organization or biogenesis at cellul…	binding;DNA binding;nucleic acid binding;nucleic acid binding transcription factor activity;sequence-specific DNA binding transcription factor activity	cell part;chromatin;chromosomal part;condensed chromosome kinetochore;cytoplasm;extracellular membrane-bounded organelle;extracellular organelle;extracellular region part;extracellular vesicular exosome;intracellular membrane-bounded organelle;intracellular non-membrane-bounded organelle;intracellular organelle;intracellular organelle part;intracellular part;kinetochore;macromolecular complex;mem…		3D-structure;Acetylation;Cellcycle;Celldivision;Centromere;Chromosome;Completeproteome;Cytoplasm;Developmentalprotein;DNA-binding;Kinetochore;Mitosis;mRNAtransport;Nuclearporecomplex;Nucleus;Phosphoprotein;Proteintransport;Referenceproteome;Transcription;Translocation;Transport	Cdc2 kinase substrate motif;CDK kinase substrate motif;CDK1,2,4,6 kinase substrate motif;ERK1,2 kinase substrate motif;G protein-coupled receptor kinase 1 substrate motif;GSK3 kinase substrate motif;GSK-3, ERK1, ERK2, CDK5 substrate motif;MAPKAPK2 kinase substrate motif;WW domain binding motif	Ahctf1								1	0.64519	0.373355	-0.417811	-1.0191	0.501359	0.262451	-1.57663
14.2016	14.1422	14.364	14.1098	14.9695	14.5451	14.5814	14.494	14.4818	14.5295	14.4995	14.621	14.2918	14.3112	14.4609	14.7556	14.7812	14.6753	14.3085	14.3978	14.6438	14.3241	14.0843	14.4452	15.373	14.4584	14.517	14.7303	anatomical structure development;biological regulation;biosynthetic process;cell cycle phase;cell cycle process;cellular biosynthetic process;cellular component assembly;cellular component assembly at cellular level;cellular component organization;cellular component organization at cellular level;cellular component organization or biogenesis;cellular component organization or biogenesis at cellul…	binding;DNA binding;nucleic acid binding;nucleic acid binding transcription factor activity;sequence-specific DNA binding transcription factor activity	cell part;chromatin;chromosomal part;condensed chromosome kinetochore;cytoplasm;extracellular membrane-bounded organelle;extracellular organelle;extracellular region part;extracellular vesicular exosome;intracellular membrane-bounded organelle;intracellular non-membrane-bounded organelle;intracellular organelle;intracellular organelle part;intracellular part;kinetochore;macromolecular complex;mem…		3D-structure;Acetylation;Cellcycle;Celldivision;Centromere;Chromosome;Completeproteome;Cytoplasm;Developmentalprotein;DNA-binding;Kinetochore;Mitosis;mRNAtransport;Nuclearporecomplex;Nucleus;Phosphoprotein;Proteintransport;Referenceproteome;Transcription;Translocation;Transport	Casein kinase II substrate motif;G protein-coupled receptor kinase 1 substrate motif;MAPKAPK2 kinase substrate motif	Ahctf1		+					Arg_starv_3h_0h	1	1.95149	0.10818	0.443086	1.99038	2.65295	0.047344	0.32854
17.963	17.8281	17.6665	17.7853	17.4786	17.6236	18.1041	18.2033	17.6578	17.6692	17.3194	17.7828	17.5237	17.4953	17.3734	17.3318	18.0929	17.9111	17.6528	17.9235	17.7897	17.6821	17.6071	17.6821	16.4836	17.3462	17.459	16.8525	anatomical structure development;biological regulation;biosynthetic process;cell cycle phase;cell cycle process;cellular biosynthetic process;cellular component assembly;cellular component assembly at cellular level;cellular component organization;cellular component organization at cellular level;cellular component organization or biogenesis;cellular component organization or biogenesis at cellul…	binding;DNA binding;nucleic acid binding;nucleic acid binding transcription factor activity;sequence-specific DNA binding transcription factor activity	cell part;chromatin;chromosomal part;condensed chromosome kinetochore;cytoplasm;extracellular membrane-bounded organelle;extracellular organelle;extracellular region part;extracellular vesicular exosome;intracellular membrane-bounded organelle;intracellular non-membrane-bounded organelle;intracellular organelle;intracellular organelle part;intracellular part;kinetochore;macromolecular complex;mem…		3D-structure;Acetylation;Cellcycle;Celldivision;Centromere;Chromosome;Completeproteome;Cytoplasm;Developmentalprotein;DNA-binding;Kinetochore;Mitosis;mRNAtransport;Nuclearporecomplex;Nucleus;Phosphoprotein;Proteintransport;Referenceproteome;Transcription;Translocation;Transport	b-Adrenergic Receptor kinase substrate motif;ERK1,2 kinase substrate motif;G protein-coupled receptor kinase 1 substrate motif;Growth associated histone HI kinase substrate motif;GSK3 kinase substrate motif;GSK-3, ERK1, ERK2, CDK5 substrate motif;PKA kinase substrate motif;PKC kinase substrate motif;WW domain binding motif	Ahctf1			+			+	Arg_starv_10h_0h;Leu_starv_10h_0h	1	0.0799677	0.915708	0.0416684	0.14475	0.874565	0.308993	-0.203412
17.9011	17.7651	17.8116	18.008	18.1033	18.0015	18.128	18.0241	16.3809	16.7318	16.1906	17.7228	16.6423	16.9053	17.4302	17.4176	16.0423	16.8809	16.0517	16.3477	17.3371	16.5919	16.7276	17.0715	17.2777	17.7236	17.6126	15.7955	anatomical structure development;biological regulation;biosynthetic process;cell cycle phase;cell cycle process;cellular biosynthetic process;cellular component assembly;cellular component assembly at cellular level;cellular component organization;cellular component organization at cellular level;cellular component organization or biogenesis;cellular component organization or biogenesis at cellul…	binding;DNA binding;nucleic acid binding;nucleic acid binding transcription factor activity;sequence-specific DNA binding transcription factor activity	cell part;chromatin;chromosomal part;condensed chromosome kinetochore;cytoplasm;extracellular membrane-bounded organelle;extracellular organelle;extracellular region part;extracellular vesicular exosome;intracellular membrane-bounded organelle;intracellular non-membrane-bounded organelle;intracellular organelle;intracellular organelle part;intracellular part;kinetochore;macromolecular complex;mem…		3D-structure;Acetylation;Cellcycle;Celldivision;Centromere;Chromosome;Completeproteome;Cytoplasm;Developmentalprotein;DNA-binding;Kinetochore;Mitosis;mRNAtransport;Nuclearporecomplex;Nucleus;Phosphoprotein;Proteintransport;Referenceproteome;Transcription;Translocation;Transport	Casein kinase II substrate motif;PKA kinase substrate motif;PKC kinase substrate motif	Ahctf1		+	+	+	+		Arg_starv_10h_0h;Arg_starv_3h_0h;Leu_starv_1h_0h;Leu_starv_3h_0h	1	1.69101	0.2986	0.192786	1.19278	1.74667	0.0264179	-1.11491
16.6365	16.2442	15.9553	15.3978	16.3979	16.3386	16.6045	16.5446	16.0444	16.203	16.0582	16.2675	12.4604	15.3393	14.2116	15.1687	16.1734	16.637	16.3246	16.2762	16.576	16.1019	16.0093	16.5067	15.4275	15.6737	15.5389	15.9403	anatomical structure development;biological regulation;biosynthetic process;cell cycle phase;cell cycle process;cellular biosynthetic process;cellular component assembly;cellular component assembly at cellular level;cellular component organization;cellular component organization at cellular level;cellular component organization or biogenesis;cellular component organization or biogenesis at cellul…	binding;DNA binding;nucleic acid binding;nucleic acid binding transcription factor activity;sequence-specific DNA binding transcription factor activity	cell part;chromatin;chromosomal part;condensed chromosome kinetochore;cytoplasm;extracellular membrane-bounded organelle;extracellular organelle;extracellular region part;extracellular vesicular exosome;intracellular membrane-bounded organelle;intracellular non-membrane-bounded organelle;intracellular organelle;intracellular organelle part;intracellular part;kinetochore;macromolecular complex;mem…		3D-structure;Acetylation;Cellcycle;Celldivision;Centromere;Chromosome;Completeproteome;Cytoplasm;Developmentalprotein;DNA-binding;Kinetochore;Mitosis;mRNAtransport;Nuclearporecomplex;Nucleus;Phosphoprotein;Proteintransport;Referenceproteome;Transcription;Translocation;Transport	b-Adrenergic Receptor kinase substrate motif;Casein kinase II substrate motif;G protein-coupled receptor kinase 1 substrate motif	Ahctf1			+				Arg_starv_10h_0h	1	0.758754	0.325573	0.412944	1.12215	0.118634	0.797114	0.0848298
19.1819	18.9652	18.9662	18.9516	18.9592	19.1644	19.0362	19.1582	18.69	18.6947	18.5923	18.7349	18.3686	18.443	18.3573	18.3681	19.1993	19.3364	19.2614	19.2443	18.7349	18.6454	18.8454	18.6973	17.5282	18.2564	18.4349	18.3368	anatomical structure development;biological regulation;biosynthetic process;cell cycle phase;cell cycle process;cellular biosynthetic process;cellular component assembly;cellular component assembly at cellular level;cellular component organization;cellular component organization at cellular level;cellular component organization or biogenesis;cellular component organization or biogenesis at cellul…	binding;DNA binding;nucleic acid binding;nucleic acid binding transcription factor activity;sequence-specific DNA binding transcription factor activity	cell part;chromatin;chromosomal part;condensed chromosome kinetochore;cytoplasm;extracellular membrane-bounded organelle;extracellular organelle;extracellular region part;extracellular vesicular exosome;intracellular membrane-bounded organelle;intracellular non-membrane-bounded organelle;intracellular organelle;intracellular organelle part;intracellular part;kinetochore;macromolecular complex;mem…		3D-structure;Acetylation;Cellcycle;Celldivision;Centromere;Chromosome;Completeproteome;Cytoplasm;Developmentalprotein;DNA-binding;Kinetochore;Mitosis;mRNAtransport;Nuclearporecomplex;Nucleus;Phosphoprotein;Proteintransport;Referenceproteome;Transcription;Translocation;Transport	ERK1,2 kinase substrate motif;G protein-coupled receptor kinase 1 substrate motif;GSK-3, ERK1, ERK2, CDK5 substrate motif;WW domain binding motif	Ahctf1		+	+			+	Arg_starv_10h_0h;Arg_starv_3h_0h;Leu_starv_10h_0h	1	0.368572	0.780628	0.0632691	0.362693	2.76328	0.0428267	-0.338235
20.6555	21.35	21.0667	21.1216	20.2894	19.702	19.8553	19.8453	20.0423	18.793	19.5096	19.6011	19.1359	19.9818	19.7367	19.3546	20.1933	20.1511	20.4627	20.1343	19.5871	19.9551	19.6326	19.61	21.5108	19.5532	20.0637	20.7728	anatomical structure development;biological regulation;biosynthetic process;cell cycle phase;cell cycle process;cellular biosynthetic process;cellular component assembly;cellular component assembly at cellular level;cellular component organization;cellular component organization at cellular level;cellular component organization or biogenesis;cellular component organization or biogenesis at cellul…	binding;DNA binding;nucleic acid binding;nucleic acid binding transcription factor activity;sequence-specific DNA binding transcription factor activity	cell part;chromatin;chromosomal part;condensed chromosome kinetochore;cytoplasm;extracellular membrane-bounded organelle;extracellular organelle;extracellular region part;extracellular vesicular exosome;intracellular membrane-bounded organelle;intracellular non-membrane-bounded organelle;intracellular organelle;intracellular organelle part;intracellular part;kinetochore;macromolecular complex;mem…		3D-structure;Acetylation;Cellcycle;Celldivision;Centromere;Chromosome;Completeproteome;Cytoplasm;Developmentalprotein;DNA-binding;Kinetochore;Mitosis;mRNAtransport;Nuclearporecomplex;Nucleus;Phosphoprotein;Proteintransport;Referenceproteome;Transcription;Translocation;Transport	14-3-3 domain binding motif;Akt kinase substrate motif;Calmodulin-dependent protein kinase II substrate motif;Casein kinase II substrate motif;MAPKAPK1 kinase substrate motif;p70 Ribosomal S6 kinase substrate motif;Phosphorylase kinase substrate motif;PKA kinase substrate motif;PKC epsilon kinase substrate motif;PKC kinase substrate motif	Ahctf1	+	+	+	+	+		Arg_starv_10h_0h;Arg_starv_1h_0h;Arg_starv_3h_0h;Leu_starv_1h_0h;Leu_starv_3h_0h	1	2.95651	0.013656	-1.12543	-3.84733	2.72467	0.00524702	-1.56196
12.3906	12.9283	10.3197	11.415	12.8129	11.5059	12.4152	12.3499	18.4897	15.9384	18.2634	11.5368	19.6689	12.6349	16.7718	12.1136	12.1642	13.0731	12.0706	11.9051	12.5645	10.8848	11.9198	18.2013	13.1376	15.8448	11.8799	14.0704	anatomical structure development;biological regulation;biosynthetic process;cell cycle phase;cell cycle process;cellular biosynthetic process;cellular component assembly;cellular component assembly at cellular level;cellular component organization;cellular component organization at cellular level;cellular component organization or biogenesis;cellular component organization or biogenesis at cellul…	binding;DNA binding;nucleic acid binding;nucleic acid binding transcription factor activity;sequence-specific DNA binding transcription factor activity	cell part;chromatin;chromosomal part;condensed chromosome kinetochore;cytoplasm;extracellular membrane-bounded organelle;extracellular organelle;extracellular region part;extracellular vesicular exosome;intracellular membrane-bounded organelle;intracellular non-membrane-bounded organelle;intracellular organelle;intracellular organelle part;intracellular part;kinetochore;macromolecular complex;mem…		3D-structure;Acetylation;Cellcycle;Celldivision;Centromere;Chromosome;Completeproteome;Cytoplasm;Developmentalprotein;DNA-binding;Kinetochore;Mitosis;mRNAtransport;Nuclearporecomplex;Nucleus;Phosphoprotein;Proteintransport;Referenceproteome;Transcription;Translocation;Transport	Casein kinase II substrate motif	Ahctf1		+					Arg_starv_3h_0h	0.997	NaN	1	0	NaN	1.33662	0.0306555	4.29368
19.0908	11.0569	12.7627	11.7179	19.0448	20.353	19.2273	19.5158	13.446	18.9716	17.8968	18.3657	18.9399	19.7923	20.1314	19.6338	18.6942	12.1466	11.5436	10.1375	18.1122	12.9787	18.4509	19.8109	21.1247	24.7158	19.2091	20.3798	anatomical structure development;biological regulation;biosynthetic process;cell cycle phase;cell cycle process;cellular biosynthetic process;cellular component assembly;cellular component assembly at cellular level;cellular component organization;cellular component organization at cellular level;cellular component organization or biogenesis;cellular component organization or biogenesis at cellul…	binding;DNA binding;nucleic acid binding;nucleic acid binding transcription factor activity;sequence-specific DNA binding transcription factor activity	cell part;chromatin;chromosomal part;condensed chromosome kinetochore;cytoplasm;extracellular membrane-bounded organelle;extracellular organelle;extracellular region part;extracellular vesicular exosome;intracellular membrane-bounded organelle;intracellular non-membrane-bounded organelle;intracellular organelle;intracellular organelle part;intracellular part;kinetochore;macromolecular complex;mem…		3D-structure;Acetylation;Cellcycle;Celldivision;Centromere;Chromosome;Completeproteome;Cytoplasm;Developmentalprotein;DNA-binding;Kinetochore;Mitosis;mRNAtransport;Nuclearporecomplex;Nucleus;Phosphoprotein;Proteintransport;Referenceproteome;Transcription;Translocation;Transport	Casein kinase II substrate motif	Ahctf1	+		+			+	Arg_starv_10h_0h;Arg_starv_1h_0h;Leu_starv_10h_0h	0.979	1.70168	0.0347952	5.87815	2.9876	0.777316	0.111023	3.51294
16.6192	17.2589	16.5767	16.8228	16.2104	17.0128	18.3867	12.3766	12.0003	12.8595	13.2774	9.39246	11.8383	16.3847	17.775	18.2368	12.2302	11.5105	18.64	10.5113	12.7047	18.3387	14.6587	18.2013	15.5814	18.2478	17.2465	13.5802	anatomical structure development;biological regulation;biosynthetic process;cell cycle phase;cell cycle process;cellular biosynthetic process;cellular component assembly;cellular component assembly at cellular level;cellular component organization;cellular component organization at cellular level;cellular component organization or biogenesis;cellular component organization or biogenesis at cellul…	binding;DNA binding;nucleic acid binding;nucleic acid binding transcription factor activity;sequence-specific DNA binding transcription factor activity	cell part;chromatin;chromosomal part;condensed chromosome kinetochore;cytoplasm;extracellular membrane-bounded organelle;extracellular organelle;extracellular region part;extracellular vesicular exosome;intracellular membrane-bounded organelle;intracellular non-membrane-bounded organelle;intracellular organelle;intracellular organelle part;intracellular part;kinetochore;macromolecular complex;mem…		3D-structure;Acetylation;Cellcycle;Celldivision;Centromere;Chromosome;Completeproteome;Cytoplasm;Developmentalprotein;DNA-binding;Kinetochore;Mitosis;mRNAtransport;Nuclearporecomplex;Nucleus;Phosphoprotein;Proteintransport;Referenceproteome;Transcription;Translocation;Transport	Casein kinase II substrate motif;MDC1 BRCT domain binding motif;Plk1 PBD domain binding motif	Ahctf1		+					Arg_starv_3h_0h	0.999	0.260215	0.639996	-0.822749	-0.588927	2.85028	0.0029582	-4.93695
20.0603	20.5583	20.3746	20.368	19.6736	19.0152	18.6812	18.8523	19.0179	18.1068	18.67	18.8706	18.463	18.6692	18.8334	18.8719	19.4892	19.158	19.2901	19.0151	18.9721	18.9531	18.9331	18.6746	19.7314	23.8578	19.3502	19.252	anatomical structure development;biological regulation;biosynthetic process;cell cycle phase;cell cycle process;cellular biosynthetic process;cellular component assembly;cellular component assembly at cellular level;cellular component organization;cellular component organization at cellular level;cellular component organization or biogenesis;cellular component organization or biogenesis at cellul…	binding;DNA binding;nucleic acid binding;nucleic acid binding transcription factor activity;sequence-specific DNA binding transcription factor activity	cell part;chromatin;chromosomal part;condensed chromosome kinetochore;cytoplasm;extracellular membrane-bounded organelle;extracellular organelle;extracellular region part;extracellular vesicular exosome;intracellular membrane-bounded organelle;intracellular non-membrane-bounded organelle;intracellular organelle;intracellular organelle part;intracellular part;kinetochore;macromolecular complex;mem…		3D-structure;Acetylation;Cellcycle;Celldivision;Centromere;Chromosome;Completeproteome;Cytoplasm;Developmentalprotein;DNA-binding;Kinetochore;Mitosis;mRNAtransport;Nuclearporecomplex;Nucleus;Phosphoprotein;Proteintransport;Referenceproteome;Transcription;Translocation;Transport	Casein kinase II substrate motif;MDC1 BRCT domain binding motif;Plk1 PBD domain binding motif	Ahctf1	+	+	+	+	+		Arg_starv_10h_0h;Arg_starv_1h_0h;Arg_starv_3h_0h;Leu_starv_1h_0h;Leu_starv_3h_0h	1	2.7568	0.0148436	-1.28472	-3.77528	3.52016	0.00268687	-1.67398
15.9873	16.2315	16.2095	16.1224	17.4205	16.9274	17.0555	16.8139	15.8458	15.9057	16.0901	16.0688	15.6297	15.5178	15.9564	15.7465	17.0837	16.8439	16.4462	16.5008	16.2675	15.8816	15.7697	16.2473	16.7288	16.0947	15.9544	15.9172	anatomical structure development;biological regulation;biosynthetic process;cell cycle phase;cell cycle process;cellular biosynthetic process;cellular component assembly;cellular component assembly at cellular level;cellular component organization;cellular component organization at cellular level;cellular component organization or biogenesis;cellular component organization or biogenesis at cellul…	binding;DNA binding;nucleic acid binding;nucleic acid binding transcription factor activity;sequence-specific DNA binding transcription factor activity	cell part;chromatin;chromosomal part;condensed chromosome kinetochore;cytoplasm;extracellular membrane-bounded organelle;extracellular organelle;extracellular region part;extracellular vesicular exosome;intracellular membrane-bounded organelle;intracellular non-membrane-bounded organelle;intracellular organelle;intracellular organelle part;intracellular part;kinetochore;macromolecular complex;mem…		3D-structure;Acetylation;Cellcycle;Celldivision;Centromere;Chromosome;Completeproteome;Cytoplasm;Developmentalprotein;DNA-binding;Kinetochore;Mitosis;mRNAtransport;Nuclearporecomplex;Nucleus;Phosphoprotein;Proteintransport;Referenceproteome;Transcription;Translocation;Transport	ERK1,2 kinase substrate motif;G protein-coupled receptor kinase 1 substrate motif;GSK3 kinase substrate motif;GSK-3, ERK1, ERK2, CDK5 substrate motif;PKA kinase substrate motif;PKC kinase substrate motif;WW domain binding motif	Ahctf1	+		+	+			Arg_starv_10h_0h;Arg_starv_1h_0h;Leu_starv_1h_0h	1	3.17025	0.0148167	0.916661	3.77483	1.00803	0.341209	-0.160072
15.9873	16.2315	16.2095	16.1224	17.4205	16.9274	17.0555	16.8139	15.8458	15.9057	16.0901	16.0688	15.6297	15.5178	15.9564	15.7465	17.0837	16.8439	16.4462	16.5008	16.2675	15.8816	15.7697	16.2473	16.7288	16.0947	15.9544	15.9172	anatomical structure development;biological regulation;biosynthetic process;cell cycle phase;cell cycle process;cellular biosynthetic process;cellular component assembly;cellular component assembly at cellular level;cellular component organization;cellular component organization at cellular level;cellular component organization or biogenesis;cellular component organization or biogenesis at cellul…	binding;DNA binding;nucleic acid binding;nucleic acid binding transcription factor activity;sequence-specific DNA binding transcription factor activity	cell part;chromatin;chromosomal part;condensed chromosome kinetochore;cytoplasm;extracellular membrane-bounded organelle;extracellular organelle;extracellular region part;extracellular vesicular exosome;intracellular membrane-bounded organelle;intracellular non-membrane-bounded organelle;intracellular organelle;intracellular organelle part;intracellular part;kinetochore;macromolecular complex;mem…		3D-structure;Acetylation;Cellcycle;Celldivision;Centromere;Chromosome;Completeproteome;Cytoplasm;Developmentalprotein;DNA-binding;Kinetochore;Mitosis;mRNAtransport;Nuclearporecomplex;Nucleus;Phosphoprotein;Proteintransport;Referenceproteome;Transcription;Translocation;Transport	Casein kinase II substrate motif;ERK1,2 kinase substrate motif;GSK-3, ERK1, ERK2, CDK5 substrate motif;MAPKAPK2 kinase substrate motif;Pyruvate dehydrogenase kinase substrate motif;WW domain binding motif	Ahctf1	+		+	+			Arg_starv_10h_0h;Arg_starv_1h_0h;Leu_starv_1h_0h	1	3.17025	0.0147899	0.916661	3.77483	1.00803	0.341173	-0.160072
12.5658	14.7564	17.3332	13.2982	17.8715	17.4156	17.3219	15.4234	11.2157	12.9614	11.7741	12.6826	11.4535	19.6949	15.5044	15.7404	11.3018	12.0178	10.8288	20.0746	12.3779	11.3242	17.8987	13.1115	18.7539	17.0123	16.8429	15.7752	anatomical structure development;biological regulation;biosynthetic process;cell cycle phase;cell cycle process;cellular biosynthetic process;cellular component assembly;cellular component assembly at cellular level;cellular component organization;cellular component organization at cellular level;cellular component organization or biogenesis;cellular component organization or biogenesis at cellul…	binding;DNA binding;nucleic acid binding;nucleic acid binding transcription factor activity;sequence-specific DNA binding transcription factor activity	cell part;chromatin;chromosomal part;condensed chromosome kinetochore;cytoplasm;extracellular membrane-bounded organelle;extracellular organelle;extracellular region part;extracellular vesicular exosome;intracellular membrane-bounded organelle;intracellular non-membrane-bounded organelle;intracellular organelle;intracellular organelle part;intracellular part;kinetochore;macromolecular complex;mem…		3D-structure;Acetylation;Cellcycle;Celldivision;Centromere;Chromosome;Completeproteome;Cytoplasm;Developmentalprotein;DNA-binding;Kinetochore;Mitosis;mRNAtransport;Nuclearporecomplex;Nucleus;Phosphoprotein;Proteintransport;Referenceproteome;Transcription;Translocation;Transport	G protein-coupled receptor kinase 1 substrate motif;MAPKAPK2 kinase substrate motif	Ahctf1								1	1.1121	0.111418	2.51973	1.96365	NaN	1	0
19.0761	17.6546	17.3401	11.1719	17.9877	20.2234	18.6057	18.5529	18.2768	20.5107	20.4994	20.2993	18.385	18.1418	18.4417	18.2156	17.5121	16.3082	18.2421	20.1471	19.9784	12.8204	13.5262	19.8044	11.2296	13.5528	12.3575	11.3244	anatomical structure development;biological regulation;biosynthetic process;cell cycle phase;cell cycle process;cellular biosynthetic process;cellular component assembly;cellular component assembly at cellular level;cellular component organization;cellular component organization at cellular level;cellular component organization or biogenesis;cellular component organization or biogenesis at cellul…	binding;DNA binding;nucleic acid binding;nucleic acid binding transcription factor activity;sequence-specific DNA binding transcription factor activity	cell part;chromatin;chromosomal part;condensed chromosome kinetochore;cytoplasm;extracellular membrane-bounded organelle;extracellular organelle;extracellular region part;extracellular vesicular exosome;intracellular membrane-bounded organelle;intracellular non-membrane-bounded organelle;intracellular organelle;intracellular organelle part;intracellular part;kinetochore;macromolecular complex;mem…		3D-structure;Acetylation;Cellcycle;Celldivision;Centromere;Chromosome;Completeproteome;Cytoplasm;Developmentalprotein;DNA-binding;Kinetochore;Mitosis;mRNAtransport;Nuclearporecomplex;Nucleus;Phosphoprotein;Proteintransport;Referenceproteome;Transcription;Translocation;Transport	G protein-coupled receptor kinase 1 substrate motif;GSK-3, ERK1, ERK2, CDK5 substrate motif;NIMA kinase substrate motif;PKA kinase substrate motif;PKC kinase substrate motif;WW domain binding motif	Ahctf1								0.996	0.670923	0.259124	2.53173	1.31941	1.00603	0.059298	3.58588
18.299	22.2125	18.9538	20.6854	22.4275	20.3766	20.0083	20.186	23.0192	21.4363	22.5874	21.5858	20.9976	20.8111	21.1953	25.5768	23.2723	23.1493	22.7219	23.4572	23.6227	20.9656	20.5978	22.7036	22.1751	21.0789	19.2179	24.8027	anatomical structure development;biological regulation;biosynthetic process;cell cycle phase;cell cycle process;cellular biosynthetic process;cellular component assembly;cellular component assembly at cellular level;cellular component organization;cellular component organization at cellular level;cellular component organization or biogenesis;cellular component organization or biogenesis at cellul…	binding;DNA binding;nucleic acid binding;nucleic acid binding transcription factor activity;sequence-specific DNA binding transcription factor activity	cell part;chromatin;chromosomal part;condensed chromosome kinetochore;cytoplasm;extracellular membrane-bounded organelle;extracellular organelle;extracellular region part;extracellular vesicular exosome;intracellular membrane-bounded organelle;intracellular non-membrane-bounded organelle;intracellular organelle;intracellular organelle part;intracellular part;kinetochore;macromolecular complex;mem…		3D-structure;Acetylation;Cellcycle;Celldivision;Centromere;Chromosome;Completeproteome;Cytoplasm;Developmentalprotein;DNA-binding;Kinetochore;Mitosis;mRNAtransport;Nuclearporecomplex;Nucleus;Phosphoprotein;Proteintransport;Referenceproteome;Transcription;Translocation;Transport	G protein-coupled receptor kinase 1 substrate motif;GSK-3, ERK1, ERK2, CDK5 substrate motif;NIMA kinase substrate motif;PKA kinase substrate motif;PKC kinase substrate motif;WW domain binding motif	Ahctf1		+		+			Arg_starv_3h_0h;Leu_starv_1h_0h	1	0.282252	0.619349	0.711942	0.620388	1.15525	0.0475993	2.11952
16.6106	16.2239	16.221	16.2782	15.7405	15.7658	15.785	15.8416	16.6275	16.8058	16.7153	16.9276	16.9453	17.0494	17.1653	16.903	16.5266	16.5374	16.7764	16.8308	16.5771	16.6718	16.7287	16.8018	15.8924	17.0073	16.9372	16.933	anatomical structure development;biological regulation;biosynthetic process;cell cycle phase;cell cycle process;cellular biosynthetic process;cellular component assembly;cellular component assembly at cellular level;cellular component organization;cellular component organization at cellular level;cellular component organization or biogenesis;cellular component organization or biogenesis at cellul…	binding;DNA binding;nucleic acid binding;nucleic acid binding transcription factor activity;sequence-specific DNA binding transcription factor activity	cell part;chromatin;chromosomal part;condensed chromosome kinetochore;cytoplasm;extracellular membrane-bounded organelle;extracellular organelle;extracellular region part;extracellular vesicular exosome;intracellular membrane-bounded organelle;intracellular non-membrane-bounded organelle;intracellular organelle;intracellular organelle part;intracellular part;kinetochore;macromolecular complex;mem…		3D-structure;Acetylation;Cellcycle;Celldivision;Centromere;Chromosome;Completeproteome;Cytoplasm;Developmentalprotein;DNA-binding;Kinetochore;Mitosis;mRNAtransport;Nuclearporecomplex;Nucleus;Phosphoprotein;Proteintransport;Referenceproteome;Transcription;Translocation;Transport	14-3-3 domain binding motif;Calmodulin-dependent protein kinase II substrate motif;GSK-3, ERK1, ERK2, CDK5 substrate motif;PKC kinase substrate motif;RAF1 kinase substrate motif;WW domain binding motif	Ahctf1	+	+	+				Arg_starv_10h_0h;Arg_starv_1h_0h;Arg_starv_3h_0h	1	2.91748	0.046543	-0.550219	-2.81062	2.07078	0.0444741	0.435604
14.2016	14.1422	14.364	14.1098	14.9695	14.5451	14.5814	14.494	14.4818	14.5295	14.4995	14.621	14.2918	14.3112	14.4609	14.7556	14.7812	14.6753	14.3085	14.3978	14.6438	14.3241	14.0843	14.4452	15.373	14.4584	14.517	14.7303	anatomical structure development;biological regulation;biosynthetic process;cell cycle phase;cell cycle process;cellular biosynthetic process;cellular component assembly;cellular component assembly at cellular level;cellular component organization;cellular component organization at cellular level;cellular component organization or biogenesis;cellular component organization or biogenesis at cellul…	binding;DNA binding;nucleic acid binding;nucleic acid binding transcription factor activity;sequence-specific DNA binding transcription factor activity	cell part;chromatin;chromosomal part;condensed chromosome kinetochore;cytoplasm;extracellular membrane-bounded organelle;extracellular organelle;extracellular region part;extracellular vesicular exosome;intracellular membrane-bounded organelle;intracellular non-membrane-bounded organelle;intracellular organelle;intracellular organelle part;intracellular part;kinetochore;macromolecular complex;mem…		3D-structure;Acetylation;Cellcycle;Celldivision;Centromere;Chromosome;Completeproteome;Cytoplasm;Developmentalprotein;DNA-binding;Kinetochore;Mitosis;mRNAtransport;Nuclearporecomplex;Nucleus;Phosphoprotein;Proteintransport;Referenceproteome;Transcription;Translocation;Transport	14-3-3 domain binding motif;Calmodulin-dependent protein kinase II substrate motif;GSK-3, ERK1, ERK2, CDK5 substrate motif;PKC kinase substrate motif;RAF1 kinase substrate motif;WW domain binding motif	Ahctf1		+					Arg_starv_3h_0h	1	1.95149	0.108136	0.443086	1.99038	2.65295	0.047333	0.32854
16.6365	16.2442	15.9553	15.3978	16.3979	16.3386	16.6045	16.5446	16.0444	16.203	16.0582	16.2675	12.4604	15.3393	14.2116	15.1687	16.1734	16.637	16.3246	16.2762	16.576	16.1019	16.0093	16.5067	15.4275	15.6737	15.5389	15.9403	anatomical structure development;biological regulation;biosynthetic process;cell cycle phase;cell cycle process;cellular biosynthetic process;cellular component assembly;cellular component assembly at cellular level;cellular component organization;cellular component organization at cellular level;cellular component organization or biogenesis;cellular component organization or biogenesis at cellul…	binding;DNA binding;nucleic acid binding;nucleic acid binding transcription factor activity;sequence-specific DNA binding transcription factor activity	cell part;chromatin;chromosomal part;condensed chromosome kinetochore;cytoplasm;extracellular membrane-bounded organelle;extracellular organelle;extracellular region part;extracellular vesicular exosome;intracellular membrane-bounded organelle;intracellular non-membrane-bounded organelle;intracellular organelle;intracellular organelle part;intracellular part;kinetochore;macromolecular complex;mem…		3D-structure;Acetylation;Cellcycle;Celldivision;Centromere;Chromosome;Completeproteome;Cytoplasm;Developmentalprotein;DNA-binding;Kinetochore;Mitosis;mRNAtransport;Nuclearporecomplex;Nucleus;Phosphoprotein;Proteintransport;Referenceproteome;Transcription;Translocation;Transport	b-Adrenergic Receptor kinase substrate motif;Casein kinase II substrate motif;G protein-coupled receptor kinase 1 substrate motif;GSK-3, ERK1, ERK2, CDK5 substrate motif;PKA kinase substrate motif;PKC kinase substrate motif;WW domain binding motif	Ahctf1			+				Arg_starv_10h_0h	1	0.758754	0.32552	0.412944	1.12215	0.118634	0.797054	0.0848298
17.8637	18.2026	18.1023	18.2921	18.7776	18.6435	18.7536	18.9292	17.5197	17.6584	17.5875	17.6867	17.7058	17.7234	17.6852	17.6565	18.0664	18.3039	18.3484	18.1603	17.4653	17.873	17.955	17.8003	15.6937	17.5398	17.8699	17.3474	anatomical structure development;biological regulation;biosynthetic process;cell cycle phase;cell cycle process;cellular biosynthetic process;cellular component assembly;cellular component assembly at cellular level;cellular component organization;cellular component organization at cellular level;cellular component organization or biogenesis;cellular component organization or biogenesis at cellul…	binding;DNA binding;nucleic acid binding;nucleic acid binding transcription factor activity;sequence-specific DNA binding transcription factor activity	cell part;chromatin;chromosomal part;condensed chromosome kinetochore;cytoplasm;extracellular membrane-bounded organelle;extracellular organelle;extracellular region part;extracellular vesicular exosome;intracellular membrane-bounded organelle;intracellular non-membrane-bounded organelle;intracellular organelle;intracellular organelle part;intracellular part;kinetochore;macromolecular complex;mem…		3D-structure;Acetylation;Cellcycle;Celldivision;Centromere;Chromosome;Completeproteome;Cytoplasm;Developmentalprotein;DNA-binding;Kinetochore;Mitosis;mRNAtransport;Nuclearporecomplex;Nucleus;Phosphoprotein;Proteintransport;Referenceproteome;Transcription;Translocation;Transport	b-Adrenergic Receptor kinase substrate motif;Cdc2 kinase substrate motif;CDK1,2,4,6 kinase substrate motif;G protein-coupled receptor kinase 1 substrate motif;GSK-3, ERK1, ERK2, CDK5 substrate motif;WW domain binding motif	Ahctf1	+	+	+				Arg_starv_10h_0h;Arg_starv_1h_0h;Arg_starv_3h_0h	1	3.02908	0.0293458	0.660798	3.15435	2.62686	0.0261504	-0.502072
12.4244	12.9414	12.5599	11.8615	13.3046	11.0109	10.0941	10.8108	12.1093	10.5631	10.6631	11.2175	11.8109	11.2175	11.4438	11.8559	13.7181	13.9031	11.9857	13.1152	11.9688	12.0787	11.802	12.5984	13.0998	12.2834	12.5607	12.301	anatomical structure development;biological regulation;biosynthetic process;cell cycle phase;cell cycle process;cellular biosynthetic process;cellular component assembly;cellular component assembly at cellular level;cellular component organization;cellular component organization at cellular level;cellular component organization or biogenesis;cellular component organization or biogenesis at cellul…	binding;DNA binding;nucleic acid binding;nucleic acid binding transcription factor activity;sequence-specific DNA binding transcription factor activity	cell part;chromatin;chromosomal part;condensed chromosome kinetochore;cytoplasm;extracellular membrane-bounded organelle;extracellular organelle;extracellular region part;extracellular vesicular exosome;intracellular membrane-bounded organelle;intracellular non-membrane-bounded organelle;intracellular organelle;intracellular organelle part;intracellular part;kinetochore;macromolecular complex;mem…		3D-structure;Acetylation;Cellcycle;Celldivision;Centromere;Chromosome;Completeproteome;Cytoplasm;Developmentalprotein;DNA-binding;Kinetochore;Mitosis;mRNAtransport;Nuclearporecomplex;Nucleus;Phosphoprotein;Proteintransport;Referenceproteome;Transcription;Translocation;Transport	Casein kinase II substrate motif	Ahctf1		+	+				Arg_starv_10h_0h;Arg_starv_3h_0h	1	0.772429	0.241587	-1.14173	-1.37548	1.6883	0.0258789	-1.30857
15.7671	15.5092	15.2416	15.5702	15.2177	15.1666	15.3823	15.3282	15.0714	15.0548	15.222	15.4146	15.494	15.4972	15.4339	15.5919	15.0056	15.067	15.2134	15.0237	15.0261	15.2544	15.2816	15.2791	14.468	14.4435	15.0207	14.3941	anatomical structure development;biological regulation;biosynthetic process;cell cycle phase;cell cycle process;cellular biosynthetic process;cellular component assembly;cellular component assembly at cellular level;cellular component organization;cellular component organization at cellular level;cellular component organization or biogenesis;cellular component organization or biogenesis at cellul…	binding;DNA binding;nucleic acid binding;nucleic acid binding transcription factor activity;sequence-specific DNA binding transcription factor activity	cell part;chromatin;chromosomal part;condensed chromosome kinetochore;cytoplasm;extracellular membrane-bounded organelle;extracellular organelle;extracellular region part;extracellular vesicular exosome;intracellular membrane-bounded organelle;intracellular non-membrane-bounded organelle;intracellular organelle;intracellular organelle part;intracellular part;kinetochore;macromolecular complex;mem…		3D-structure;Acetylation;Cellcycle;Celldivision;Centromere;Chromosome;Completeproteome;Cytoplasm;Developmentalprotein;DNA-binding;Kinetochore;Mitosis;mRNAtransport;Nuclearporecomplex;Nucleus;Phosphoprotein;Proteintransport;Referenceproteome;Transcription;Translocation;Transport	Cdc2 kinase substrate motif;CDK1,2,4,6 kinase substrate motif;CDK5 kinase substrate motif;ERK1,2 kinase substrate motif;Growth associated histone HI kinase substrate motif;GSK3, Erk1, Erk2 and CDK5 kinase motif;GSK-3, ERK1, ERK2, CDK5 substrate motif;PKA kinase substrate motif;PKC kinase substrate motif;WW domain binding motif	Ahctf1						+	Leu_starv_10h_0h	1	1.08415	0.321584	-0.248312	-1.13278	1.28515	0.134419	-0.331341
12.4244	12.9414	12.5599	11.8615	13.3046	11.0109	10.0941	10.8108	12.1093	10.5631	10.7938	11.2175	11.8109	11.2175	11.4438	11.8559	13.7181	13.9031	14.0751	13.1152	11.9688	12.0787	11.802	12.5984	13.0998	12.2834	12.5607	12.301	anatomical structure development;biological regulation;biosynthetic process;cell cycle phase;cell cycle process;cellular biosynthetic process;cellular component assembly;cellular component assembly at cellular level;cellular component organization;cellular component organization at cellular level;cellular component organization or biogenesis;cellular component organization or biogenesis at cellul…	binding;DNA binding;nucleic acid binding;nucleic acid binding transcription factor activity;sequence-specific DNA binding transcription factor activity	cell part;chromatin;chromosomal part;condensed chromosome kinetochore;cytoplasm;extracellular membrane-bounded organelle;extracellular organelle;extracellular region part;extracellular vesicular exosome;intracellular membrane-bounded organelle;intracellular non-membrane-bounded organelle;intracellular organelle;intracellular organelle part;intracellular part;kinetochore;macromolecular complex;mem…		3D-structure;Acetylation;Cellcycle;Celldivision;Centromere;Chromosome;Completeproteome;Cytoplasm;Developmentalprotein;DNA-binding;Kinetochore;Mitosis;mRNAtransport;Nuclearporecomplex;Nucleus;Phosphoprotein;Proteintransport;Referenceproteome;Transcription;Translocation;Transport	Cdc2 kinase substrate motif;CDK1,2,4,6 kinase substrate motif;CDK5 kinase substrate motif;ERK1,2 kinase substrate motif;Growth associated histone HI kinase substrate motif;GSK3, Erk1, Erk2 and CDK5 kinase motif;GSK-3, ERK1, ERK2, CDK5 substrate motif;PKA kinase substrate motif;PKC kinase substrate motif;WW domain binding motif	Ahctf1		+	+	+			Arg_starv_10h_0h;Arg_starv_3h_0h;Leu_starv_1h_0h	1	0.772429	0.241535	-1.14173	-1.37548	1.69154	0.0262003	-1.27589
14.4635	14.4485	14.3792	14.6366	14.3568	14.1943	14.4923	14.9149	12.8243	11.6932	13.3136	12.629	13.1306	13.0045	13.2534	11.8735	13.7908	13.3575	13.737	11.4966	12.611	12.3541	13.483	11.2226	10.013	13.4964	13.5589	12.7263	anatomical structure development;biological regulation;biosynthetic process;cell cycle phase;cell cycle process;cellular biosynthetic process;cellular component assembly;cellular component assembly at cellular level;cellular component organization;cellular component organization at cellular level;cellular component organization or biogenesis;cellular component organization or biogenesis at cellul…	binding;DNA binding;nucleic acid binding;nucleic acid binding transcription factor activity;sequence-specific DNA binding transcription factor activity	cell part;chromatin;chromosomal part;condensed chromosome kinetochore;cytoplasm;extracellular membrane-bounded organelle;extracellular organelle;extracellular region part;extracellular vesicular exosome;intracellular membrane-bounded organelle;intracellular non-membrane-bounded organelle;intracellular organelle;intracellular organelle part;intracellular part;kinetochore;macromolecular complex;mem…		3D-structure;Acetylation;Cellcycle;Celldivision;Centromere;Chromosome;Completeproteome;Cytoplasm;Developmentalprotein;DNA-binding;Kinetochore;Mitosis;mRNAtransport;Nuclearporecomplex;Nucleus;Phosphoprotein;Proteintransport;Referenceproteome;Transcription;Translocation;Transport	GSK-3, ERK1, ERK2, CDK5 substrate motif;RAF1 kinase substrate motif;WW domain binding motif	Ahctf1		+	+	+	+		Arg_starv_10h_0h;Arg_starv_3h_0h;Leu_starv_1h_0h;Leu_starv_3h_0h	1	0.0157466	0.983784	0.00761914	0.0288913	2.79183	0.00451047	-1.86691
18.4899	18.7345	18.4802	18.3597	18.3243	18.2549	18.3813	17.9278	17.7168	17.865	17.6102	17.6233	17.1926	17.1676	17.0226	17.2529	17.6455	17.8159	17.7403	17.9711	17.563	17.4912	17.4842	17.3603	16.7627	17.6154	17.6652	17.7803		binding;DNA binding;nucleic acid binding			Acetylation;Completeproteome;DNA-binding;Phosphoprotein;Referenceproteome;Repeat	Casein kinase II substrate motif;ERK1,2 kinase substrate motif;Growth associated histone HI kinase substrate motif;GSK-3, ERK1, ERK2, CDK5 substrate motif;MAPKAPK2 kinase substrate motif;WW domain binding motif	Ahdc1		+	+	+	+	+	Arg_starv_10h_0h;Arg_starv_3h_0h;Leu_starv_10h_0h;Leu_starv_1h_0h;Leu_starv_3h_0h	1	1.20869	0.268363	-0.294015	-1.2877	3.77401	0.00454579	-0.812234
18.5667	18.5049	18.639	18.7849	18.3563	18.4357	18.3949	18.5628	18.604	18.8091	18.6965	18.8504	18.4161	18.4438	18.4331	18.5122	19.1002	19.0162	19.0203	19.0801	18.8339	18.8723	18.9105	18.8656	18.0041	18.7465	18.8857	18.5856		binding;DNA binding;nucleic acid binding			Acetylation;Completeproteome;DNA-binding;Phosphoprotein;Referenceproteome;Repeat	Casein kinase II substrate motif;ERK1,2 kinase substrate motif;GSK-3, ERK1, ERK2, CDK5 substrate motif;Pyruvate dehydrogenase kinase substrate motif;WW domain binding motif	Ahdc1				+			Leu_starv_1h_0h	1	1.32227	0.349599	-0.186462	-1.06491	0.68389	0.499834	0.116121
17.1849	16.9827	17.0061	16.9176	16.8938	16.9172	17.1062	17.0258	16.3625	16.4235	16.3038	16.4369	16.1719	16.0425	16.0249	16.0295	16.1303	16.3621	16.4065	16.5398	16.1085	16.2463	16.1691	16.1994	15.7204	16.4181	16.4812	16.3669		binding;DNA binding;nucleic acid binding			Acetylation;Completeproteome;DNA-binding;Phosphoprotein;Referenceproteome;Repeat	ERK1,2 kinase substrate motif;G protein-coupled receptor kinase 1 substrate motif;GSK3 kinase substrate motif;GSK-3, ERK1, ERK2, CDK5 substrate motif;PKA kinase substrate motif;PKC kinase substrate motif;WW domain binding motif	Ahdc1		+	+	+	+	+	Arg_starv_10h_0h;Arg_starv_3h_0h;Leu_starv_10h_0h;Leu_starv_1h_0h;Leu_starv_3h_0h	1	0.193222	0.875477	-0.0370889	-0.211283	4.20955	0.0054449	-0.641156
11.8612	11.6522	12.382	16.0902	11.8453	11.6347	12.2569	11.9151	15.9492	16.1826	12.0365	14.1093	11.3728	14.0255	16.1127	11.5095	11.2436	10.5035	15.9164	13.7352	14.6944	11.3637	11.1958	12.69	14.9089	12.0673	13.432	11.6025		binding;DNA binding;nucleic acid binding			Acetylation;Completeproteome;DNA-binding;Phosphoprotein;Referenceproteome;Repeat	Casein kinase II substrate motif;G protein-coupled receptor kinase 1 substrate motif;GSK3 kinase substrate motif;Pyruvate dehydrogenase kinase substrate motif	Ahdc1								0.987	NaN	1	0	NaN	0.508341	0.25702	1.57303
15.9325	15.7403	15.8627	13.3143	15.5676	15.5478	16.4787	16.107	11.1459	12.5114	16.1546	16.0363	15.7696	15.8387	11.4085	16.0038	16.1118	16.1005	12.5701	15.4086	12.0063	15.4314	14.8451	14.7435	11.6983	15.4696	16.139	14.632		binding;DNA binding;nucleic acid binding			Acetylation;Completeproteome;DNA-binding;Phosphoprotein;Referenceproteome;Repeat	b-Adrenergic Receptor kinase substrate motif;Casein kinase II substrate motif;G protein-coupled receptor kinase 1 substrate motif;GSK3 kinase substrate motif;MAPKAPK2 kinase substrate motif	Ahdc1								1	0.481278	0.430133	0.712846	0.922386	0.386865	0.374242	-1.2504
15.1346	15.3879	15.793	15.6002	16.3518	16.5848	16.015	16.2614	17.6424	17.3728	17.5487	17.5544	17.5025	17.4495	17.2377	17.2091	17.2638	17.1727	17.0547	17.3046	17.8741	17.5319	17.6528	17.7605	17.3725	17.3141	17.1372	17.5812		binding;DNA binding;nucleic acid binding			Acetylation;Completeproteome;DNA-binding;Phosphoprotein;Referenceproteome;Repeat	b-Adrenergic Receptor kinase substrate motif;Casein kinase II substrate motif;G protein-coupled receptor kinase 1 substrate motif;GSK3 kinase substrate motif;MAPKAPK2 kinase substrate motif	Ahdc1	+	+	+	+	+	+	Arg_starv_10h_0h;Arg_starv_1h_0h;Arg_starv_3h_0h;Leu_starv_10h_0h;Leu_starv_1h_0h;Leu_starv_3h_0h	1	2.37669	0.0403896	0.824332	2.90178	4.98259	0.00133333	2.05065
12.0457	12.3909	11.6664	12.4052	13.535	13.4557	13.1564	12.5152	11.1177	12.3862	12.8124	12.0991	12.0949	13.2108	13.8702	11.3342	10.8086	12.4072	12.1514	12.2479	14.0865	12.1793	13.7488	14.3791	13.9137	12.4845	12.5662	14.5605		binding;DNA binding;nucleic acid binding			Acetylation;Completeproteome;DNA-binding;Phosphoprotein;Referenceproteome;Repeat	b-Adrenergic Receptor kinase substrate motif	Ahdc1					+		Leu_starv_3h_0h	0.982	NaN	1	0	NaN	NaN	1	0
15.1346	15.3879	15.793	15.6002	16.3518	16.5848	16.015	16.2614	17.6424	17.3728	17.5487	17.5544	17.5025	17.4495	17.2377	17.2091	17.2638	17.1727	17.0547	17.3046	17.8741	17.5319	17.6528	17.7605	17.3725	17.3141	17.1372	17.5812		binding;DNA binding;nucleic acid binding			Acetylation;Completeproteome;DNA-binding;Phosphoprotein;Referenceproteome;Repeat	b-Adrenergic Receptor kinase substrate motif	Ahdc1	+	+	+	+	+	+	Arg_starv_10h_0h;Arg_starv_1h_0h;Arg_starv_3h_0h;Leu_starv_10h_0h;Leu_starv_1h_0h;Leu_starv_3h_0h	1	2.37669	0.0403522	0.824332	2.90178	4.98259	0.00132653	2.05065
15.3952	15.4309	15.2837	15.2502	15.4306	15.4251	11.0862	15.3195	14.9866	14.9728	14.5514	15.2417	15.2919	15.0564	14.945	15.2657	15.1242	15.3659	14.2433	14.6021	15.0314	15.0966	15.0357	15.2778	15.333	15.0173	15.5942	15.1723		binding;DNA binding;nucleic acid binding			Acetylation;Completeproteome;DNA-binding;Phosphoprotein;Referenceproteome;Repeat	ERK1,2 kinase substrate motif;GSK-3, ERK1, ERK2, CDK5 substrate motif;PKA kinase substrate motif;PKC kinase substrate motif;WW domain binding motif	Ahdc1								1	0.422076	0.465318	-1.02465	-0.870138	1.44317	0.0910704	-0.401895
12.6242	14.959	14.8503	15.0543	14.3662	14.9526	12.1236	14.8196	13.9413	13.8702	14.4944	14.6331	14.103	12.3272	13.3606	13.5121	14.7454	11.4604	14.0638	11.9508	14.5093	13.7586	14.2014	14.1467	12.4536	12.8361	13.4755	12.3619	anatomical structure development;anatomical structure formation involved in morphogenesis;anatomical structure morphogenesis;axis specification;biological regulation;cell development;cell part morphogenesis;cell projection assembly;cell projection morphogenesis;cell projection organization;cell surface receptor linked signaling pathway;cellular component assembly;cellular component assembly at ce…	binding;identical protein binding;protein binding	adherens junction;anchoring junction;cell junction;cell part;cell projection;cell-cell junction;centriole;centrosome;cilium;cytoplasmic part;cytoskeletal part;intracellular non-membrane-bounded organelle;intracellular organelle;intracellular organelle part;intracellular part;microtubule organizing center;microtubule organizing center part;non-membrane-bounded organelle;nonmotile primary cilium;or…		Alternativesplicing;Celljunction;Cellprojection;Cilium;Ciliumbiogenesis/degradation;Completeproteome;Cytoplasm;Cytoskeleton;Referenceproteome;Repeat;SH3domain;WDrepeat	b-Adrenergic Receptor kinase substrate motif;Casein kinase II substrate motif	Ahi1								1	0.13089	0.811542	-0.306451	-0.312435	0.0804548	0.830991	-0.13718
14.4412	14.168	14.278	14.0084	14.0035	14.3309	13.989	14.0352	13.8717	14.0525	13.8756	14.4014	13.8209	13.5284	13.5514	13.4752	13.7562	14.2074	14.3147	14.228	14.4165	14.5813	14.8236	14.4592	13.27	13.8609	13.8847	12.1547	anatomical structure development;anatomical structure formation involved in morphogenesis;anatomical structure morphogenesis;axis specification;biological regulation;cell development;cell part morphogenesis;cell projection assembly;cell projection morphogenesis;cell projection organization;cell surface receptor linked signaling pathway;cellular component assembly;cellular component assembly at ce…	binding;identical protein binding;protein binding	adherens junction;anchoring junction;cell junction;cell part;cell projection;cell-cell junction;centriole;centrosome;cilium;cytoplasmic part;cytoskeletal part;intracellular non-membrane-bounded organelle;intracellular organelle;intracellular organelle part;intracellular part;microtubule organizing center;microtubule organizing center part;non-membrane-bounded organelle;nonmotile primary cilium;or…		Alternativesplicing;Celljunction;Cellprojection;Cilium;Ciliumbiogenesis/degradation;Completeproteome;Cytoplasm;Cytoskeleton;Referenceproteome;Repeat;SH3domain;WDrepeat	ERK1,2 kinase substrate motif;G protein-coupled receptor kinase 1 substrate motif;Growth associated histone HI kinase substrate motif;GSK-3, ERK1, ERK2, CDK5 substrate motif;PKA kinase substrate motif;PKC kinase substrate motif;WW domain binding motif	Ahi1			+				Arg_starv_10h_0h	1	0.504487	0.629362	-0.134286	-0.605069	0.518257	0.469403	-0.173631
14.4412	14.168	14.278	14.0084	14.0035	14.3309	13.989	14.0352	13.8717	14.0525	13.8756	14.4014	13.8209	13.5284	13.5514	13.4752	13.7562	14.2074	14.3147	14.228	14.4165	14.5813	14.8236	14.4592	13.27	13.8609	13.8847	12.1547	anatomical structure development;anatomical structure formation involved in morphogenesis;anatomical structure morphogenesis;axis specification;biological regulation;cell development;cell part morphogenesis;cell projection assembly;cell projection morphogenesis;cell projection organization;cell surface receptor linked signaling pathway;cellular component assembly;cellular component assembly at ce…	binding;identical protein binding;protein binding	adherens junction;anchoring junction;cell junction;cell part;cell projection;cell-cell junction;centriole;centrosome;cilium;cytoplasmic part;cytoskeletal part;intracellular non-membrane-bounded organelle;intracellular organelle;intracellular organelle part;intracellular part;microtubule organizing center;microtubule organizing center part;non-membrane-bounded organelle;nonmotile primary cilium;or…		Alternativesplicing;Celljunction;Cellprojection;Cilium;Ciliumbiogenesis/degradation;Completeproteome;Cytoplasm;Cytoskeleton;Referenceproteome;Repeat;SH3domain;WDrepeat	Casein kinase II substrate motif;ERK1,2 kinase substrate motif;Growth associated histone HI kinase substrate motif;GSK3, Erk1, Erk2 and CDK5 kinase motif;GSK-3, ERK1, ERK2, CDK5 substrate motif;MAPKAPK2 kinase substrate motif;PKA kinase substrate motif;PKC kinase substrate motif;RAF1 kinase substrate motif;WW domain binding motif	Ahi1			+				Arg_starv_10h_0h	1	0.504487	0.629297	-0.134286	-0.605069	0.518257	0.469358	-0.173631
16.8282	17.4445	17.2785	17.4491	18.055	17.8522	17.9923	17.9214	17.5245	17.6331	17.5869	18.2485	18.2639	18.3036	18.313	11.7643	17.7123	17.3048	17.9519	17.7735	17.7474	17.8981	18.2474	18.1721	16.9435	17.9586	17.9656	17.9862	biological regulation;cellular component assembly;cellular component organization;cellular component organization or biogenesis;macromolecular complex assembly;macromolecular complex subunit organization;protein complex assembly;protein complex subunit organization;protein oligomerization;regulation of biological process;regulation of cellular metabolic process;regulation of cellular process;regu…		actin cytoskeleton;adherens junction;anchoring junction;cell junction;cell part;cell-cell contact zone;cell-cell junction;cell-substrate adherens junction;cell-substrate junction;contractile fiber part;costamere;cytoplasm;cytoplasmic part;cytoskeleton;cytosol;extracellular membrane-bounded organelle;extracellular organelle;extracellular region part;extracellular vesicular exosome;focal adhesion;i…		Completeproteome;Proteomicsidentification;Referenceproteome	Casein kinase II substrate motif;Pyruvate dehydrogenase kinase substrate motif	Ahnak	+				+		Arg_starv_1h_0h;Leu_starv_3h_0h	1	2.4427	0.0474444	0.705142	2.7919	1.1756	0.10334	0.498185
18.8871	18.3885	18.3071	18.5328	18.5645	18.4844	18.5633	18.6421	18.4279	18.7011	18.6979	18.8028	18.3202	18.2003	18.2703	18.1948	18.9758	18.9156	19.4097	18.8982	18.6457	18.9662	19.1125	19.0348	17.8836	18.4911	18.6453	18.5312	biological regulation;cellular component assembly;cellular component organization;cellular component organization or biogenesis;macromolecular complex assembly;macromolecular complex subunit organization;protein complex assembly;protein complex subunit organization;protein oligomerization;regulation of biological process;regulation of cellular metabolic process;regulation of cellular process;regu…		actin cytoskeleton;adherens junction;anchoring junction;cell junction;cell part;cell-cell contact zone;cell-cell junction;cell-substrate adherens junction;cell-substrate junction;contractile fiber part;costamere;cytoplasm;cytoplasmic part;cytoskeleton;cytosol;extracellular membrane-bounded organelle;extracellular organelle;extracellular region part;extracellular vesicular exosome;focal adhesion;i…		Completeproteome;Proteomicsidentification;Referenceproteome	14-3-3 domain binding motif;Calmodulin-dependent protein kinase II substrate motif;G protein-coupled receptor kinase 1 substrate motif;MAPKAPK1 kinase substrate motif;PKA kinase substrate motif;PKC kinase substrate motif	Ahnak								1	0.0960718	0.913385	0.0347261	0.14957	0.368654	0.585861	0.128586
15.2305	14.7062	14.3363	14.5308	15.3995	14.9686	15.1609	15.42	12.1982	14.2232	14.1359	14.4066	14.438	14.1911	14.451	14.1144	15.0576	15.1145	15.4655	15.293	14.3075	11.4653	14.2564	11.6559	13.7431	14.5848	14.6801	14.6083	biological regulation;cellular component assembly;cellular component organization;cellular component organization or biogenesis;macromolecular complex assembly;macromolecular complex subunit organization;protein complex assembly;protein complex subunit organization;protein oligomerization;regulation of biological process;regulation of cellular metabolic process;regulation of cellular process;regu…		actin cytoskeleton;adherens junction;anchoring junction;cell junction;cell part;cell-cell contact zone;cell-cell junction;cell-substrate adherens junction;cell-substrate junction;contractile fiber part;costamere;cytoplasm;cytoplasmic part;cytoskeleton;cytosol;extracellular membrane-bounded organelle;extracellular organelle;extracellular region part;extracellular vesicular exosome;focal adhesion;i…		Completeproteome;Proteomicsidentification;Referenceproteome		Ahnak								1	1.29654	0.160873	0.536303	1.67668	0.877569	0.117795	-0.95998
[truncated: 16,459 more rows]
[truncated: 41 more columns]

## Sheet: Sheet1
T: PG.ProteinGroups
P70399
P30999
Q6J1H4
Q9DBF7
Q8K298
Q60520
B1AWN6
Q8BTI8
Q8K1J5
P63017
Q6PIJ4
Q60760
Q3UL36
Q925J9
Q3UVL4
P14873
Q52KI8
Q8C015
Q80VC9
Q8CGZ0
P09405
O88509
Q91VE6
Q4JIM5
Q03145
Q69ZK6
Q5SXA9
Q8C9B9
Q3UMU9
Q0VBL3
P39655
Q5SSZ5
Q6EDY6
Q9WTQ5
Q8VEJ9
P97868
Q60974
Q8R2M2
O89032
Q8K019
P58334
Q6PCN7
Q8BWW4
Q80Y56
Q99MR6
Q8BQ33
O35671
P70694
Q3U1Z5
[truncated: 2,512 more rows]
