# Supplementary material for: Differential cell survival outcomes in response to diverse amino acid stress
Source: Life Sci Alliance. 2025 Sep 5;8(11):e202503324. doi: 10.26508/lsa.202503324 (PMC12413550; doi:10.26508/lsa.202503324)
Supplement: Supplementary file 9 [file LSA-2025-03324_SdataF2.xlsx]

## Sheet: Compounds
Name	Molecular Weight	RT [min]	Norm. Area: 20200127_sample_D_sw_pHILIC_01_00h_R_T1.raw (F19)	Norm. Area: 20200127_sample_D_sw_pHILIC_02_00h_R_T1.raw (F20)	Norm. Area: 20200127_sample_D_sw_pHILIC_03_00h_R_T1.raw (F21)	Norm. Area: 20200127_sample_D_sw_pHILIC_04_00h_R_T1.raw (F22)	Norm. Area: 20200127_sample_D_sw_pHILIC_17_01h_L_T1.raw (F35)	Norm. Area: 20200127_sample_D_sw_pHILIC_18_01h_L_T1.raw (F36)	Norm. Area: 20200127_sample_D_sw_pHILIC_19_01h_L_T1.raw (F37)	Norm. Area: 20200127_sample_D_sw_pHILIC_20_01h_L_T1.raw (F38)	Norm. Area: 20200127_sample_D_sw_pHILIC_05_01h_R_T1.raw (F23)	Norm. Area: 20200127_sample_D_sw_pHILIC_07_01h_R_T1.raw (F24)	Norm. Area: 20200127_sample_D_sw_pHILIC_08_01h_R_T1.raw (F25)	Norm. Area: 20200127_sample_D_sw_pHILIC_06_01h_R_T1.raw (F26)	Norm. Area: 20200127_sample_D_sw_pHILIC_21_03h_L_T1.raw (F39)	Norm. Area: 20200127_sample_D_sw_pHILIC_22_03h_L_T1.raw (F40)	Norm. Area: 20200127_sample_D_sw_pHILIC_23_03h_L_T1.raw (F41)	Norm. Area: 20200127_sample_D_sw_pHILIC_24_03h_L_T1.raw (F42)	Norm. Area: 20200127_sample_D_sw_pHILIC_09_03h_R_T1.raw (F27)	Norm. Area: 20200127_sample_D_sw_pHILIC_10_03h_R_T1.raw (F28)	Norm. Area: 20200127_sample_D_sw_pHILIC_11_03h_R_T1.raw (F29)	Norm. Area: 20200127_sample_D_sw_pHILIC_12_03h_R_T1.raw (F30)	Norm. Area: 20200127_sample_D_sw_pHILIC_25_10h_L_T1.raw (F43)	Norm. Area: 20200127_sample_D_sw_pHILIC_26_10h_L_T1.raw (F44)	Norm. Area: 20200127_sample_D_sw_pHILIC_27_10h_L_T1.raw (F45)	Norm. Area: 20200127_sample_D_sw_pHILIC_28_10h_L_T1.raw (F46)	Norm. Area: 20200127_sample_D_sw_pHILIC_13_10h_R_T1.raw (F31)	Norm. Area: 20200127_sample_D_sw_pHILIC_14_10h_R_T1.raw (F32)	Norm. Area: 20200127_sample_D_sw_pHILIC_15_10h_R_T1.raw (F33)	Norm. Area: 20200127_sample_D_sw_pHILIC_16_10h_R_T1.raw (F34)	Norm. Area: 20200127_blank_D_sw_pHILIC_MeOHACN_T1.raw (F1)	Norm. Area: 20200127_blank_D_sw_pHILIC_MeOHACN_T2.raw (F2)	Norm. Area: 20200127_blank_D_sw_pHILIC_MeOHACN_T3.raw (F3)	Norm. Area: 20200127_blank_D_sw_pHILIC_MeOHACN_T4.raw (F4)	Norm. Area: 20200127_blank_D_sw_pHILIC_MeOHACN_T5.raw (F5)	Norm. Area: 20200127_QCMPI_D_sw_pHILIC_T1.raw (F6)	Norm. Area: 20200127_QCMPI_D_sw_pHILIC_T2.raw (F7)	Norm. Area: 20200127_QCMPI_D_sw_pHILIC_T3.raw (F8)	Norm. Area: 20200127_QCMPI_D_sw_pHILIC_T4.raw (F9)	Norm. Area: 20200127_QCMPI_D_sw_pHILIC_T5.raw (F10)	Group Area: 00h, R	Group Area: 01h, L	Group Area: 01h, R	Group Area: 03h, L	Group Area: 03h, R	Group Area: 10h, L	Group Area: 10h, R	Group CV [%]: 00h, R	Group CV [%]: 01h, L
Internal database hits
Glycine	75.032	16.736	8.70716e+07	8.87355e+07	9.67081e+07	1.1133e+08	1.20486e+08	1.36733e+08	1.19666e+08	1.35878e+08	1.34321e+08	1.43104e+08	1.55849e+08	1.35886e+08	1.39299e+08	1.35963e+08	1.29376e+08	1.34398e+08	1.37045e+08	1.5329e+08	1.30988e+08	1.37829e+08	1.09809e+08	9.52675e+07	9.75448e+07	1.18277e+08	1.07069e+08	1.13968e+08	1.01098e+08	1.12758e+08	477780	715070	799463	671996	897637	1.16649e+08	1.2341e+08	1.27883e+08	1.20865e+08	1.18048e+08	9.27218e+07	1.28182e+08	1.39495e+08	1.3518e+08	1.37437e+08	1.03677e+08	1.09913e+08	11.5415	7.31929
Name	Molecular Weight	RT [min]	KEGG	HMDB	ChemSpider ID	InChi	InChi Key	DeltaMass [Da]	DeltaMass [ppm]	Compound Match
Glycine	75.032	16.811	C00037	HMDB0000123	730	InChI=1S/C2H5NO2/c3-1-2(4)5/h1,3H2,(H,4,5)	DHMQDGOQFOQNFH-UHFFFAOYSA-N	-4.76042e-05	-0.634452	Full match
Pyruvic acid	88.016	4.379	2.7784e+07	5.8141e+07	4.83397e+07	4.77688e+07	3.81885e+07	6.53946e+07	4.29562e+07	5.63273e+07	3.30311e+07	6.50305e+07	5.27942e+07	4.67258e+07	7.27422e+07	7.37212e+07	5.3834e+07	8.06627e+07	8.38733e+07	8.38469e+07	6.07698e+07	7.30316e+07	2.0047e+08	1.2663e+08	1.37115e+08	2.07127e+08	1.27585e+08	1.24335e+08	1.71846e+08	2.21056e+08	1.6182e+06	1.20112e+06	1.49397e+06	1.77202e+06	1.72143e+06	9.36471e+07	9.65255e+07	9.30457e+07	9.80672e+07	9.29679e+07	4.80542e+07	4.96418e+07	4.976e+07	7.32317e+07	7.84392e+07	1.68792e+08	1.49716e+08	27.9931	24.5242
Name	Molecular Weight	RT [min]	KEGG	HMDB	ChemSpider ID	InChi	InChi Key	DeltaMass [Da]	DeltaMass [ppm]	Compound Match
Pyruvic acid	88.016	4.208	C00022	HMDB0000243	1031	InChI=1S/C3H4O3/c1-2(4)3(5)6/h1H3,(H,5,6)	LCTONWCANYUPML-UHFFFAOYSA-N	-2.49032e-05	-0.28294	Full match
beta.-Alanine	89.0477	16.355	2.28279e+08	2.31232e+08	2.24855e+08	2.47781e+08	1.23696e+08	1.24446e+08	1.19369e+08	1.31182e+08	1.59965e+08	1.54092e+08	1.7367e+08	1.61097e+08	8.25075e+07	1.103e+08	1.02205e+08	1.1386e+08	1.03559e+08	1.07038e+08	1.10766e+08	1.09317e+08	9.53296e+07	8.86286e+07	8.6199e+07	9.8597e+07	8.6428e+07	9.51878e+07	8.87094e+07	8.84175e+07	1.04226e+06	981107	1.35383e+06	565812	997481	1.40174e+08	1.1754e+08	1.41569e+08	1.33681e+08	1.32009e+08	2.29755e+08	1.24071e+08	1.60531e+08	1.06253e+08	1.08178e+08	9.19791e+07	8.85635e+07	4.36377	3.91595
Name	Molecular Weight	RT [min]	KEGG	HMDB	ChemSpider ID	InChi	InChi Key	DeltaMass [Da]	DeltaMass [ppm]	Compound Match
beta.-Alanine	89.0477	16.609	C00099	HMDB0000056	234	InChI=1S/C3H7NO2/c4-2-1-3(5)6/h1-2,4H2,(H,5,6)	UCMIRNVEIXFBKS-UHFFFAOYSA-N	-1.07227e-05	-0.120415	Full match
beta.-Alanine	89.0477	16.435	C00099	HMDB0000056	234	InChI=1S/C3H7NO2/c4-2-1-3(5)6/h1-2,4H2,(H,5,6)	UCMIRNVEIXFBKS-UHFFFAOYSA-N	-1.07227e-05	-0.120415	Full match
In-source L-Asparagine (Alanine)	89.0478	16.442						-0.000132313	-1.48586	No results
L-(+)-Alanine	89.0477	15.513	1.80197e+09	1.83772e+09	1.95961e+09	2.0323e+09	3.76688e+08	3.95918e+08	3.70771e+08	4.10595e+08	3.74148e+08	3.89409e+08	4.16649e+08	3.87703e+08	6.5415e+08	6.41591e+08	7.26877e+08	7.66082e+08	6.4371e+08	7.40342e+08	6.70131e+08	6.55149e+08	1.42467e+09	1.41481e+09	1.48995e+09	1.60634e+09	1.28721e+09	1.49515e+09	1.36912e+09	1.58376e+09	1.33634e+06	198889	1.03867e+06	1.3509e+06	630204	1.06626e+09	1.043e+09	1.04793e+09	1.02748e+09	1.0732e+09	1.89867e+09	3.86303e+08	3.88556e+08	6.90514e+08	6.6264e+08	1.45731e+09	1.43213e+09	5.60398	4.69266
Name	Molecular Weight	RT [min]	KEGG	HMDB	ChemSpider ID	InChi	InChi Key	DeltaMass [Da]	DeltaMass [ppm]	Compound Match
In-source L-Cysteinesulfinic acid	89.0478	15.588						-0.00012985	-1.45821	No results
L-(+)-Alanine	89.0477	15.599	C00041	HMDB0000161	5735	InChI=1S/C3H7NO2/c1-2(4)3(5)6/h2H,4H2,1H3,(H,5,6)/t2-/m0/s1	QNAYBMKLOCPYGJ-REOHCLBHSA-N	-8.2603e-06	-0.0927626	Full match
L-(+)-Alanine	89.0477	15.646	C00041	HMDB0000161	5735	InChI=1S/C3H7NO2/c1-2(4)3(5)6/h2H,4H2,1H3,(H,5,6)/t2-/m0/s1	QNAYBMKLOCPYGJ-REOHCLBHSA-N	-8.2603e-06	-0.0927626	Full match
Sarcosine	89.0477	14.426	7.54634e+06	8.33084e+06	9.31133e+06	1.10478e+07	4.15641e+06	5.58093e+06	4.75493e+06	5.88998e+06	5.98174e+06	7.22131e+06	7.28892e+06	6.04664e+06	232169	1.22964e+06	1.41828e+06	1.76559e+06	260234	1.66371e+06	267557	1.6383e+06	1.47136e+06	683194	1.03175e+06	1.04367e+06	903040	1.20451e+06	821804	1.4668e+06	455846	461812	158848	431479	144206	4.76587e+06	4.03648e+06	4.5935e+06	4.63174e+06	4.45688e+06	8.82108e+06	5.16793e+06	6.63397e+06	1.32396e+06	952929	1.03771e+06	1.05377e+06	16.6648	15.4723
Name	Molecular Weight	RT [min]	KEGG	HMDB	ChemSpider ID	InChi	InChi Key	DeltaMass [Da]	DeltaMass [ppm]	Compound Match
Sarcosine	89.0477	14.575	C00213	HMDB0000271	1057	InChI=1S/C3H7NO2/c1-4-2-3(5)6/h4H,2H2,1H3,(H,5,6)	FSYKKLYZXJSNPZ-UHFFFAOYSA-N	1.47476e-05	0.165615	Full match
Sarcosine	89.0477	14.547	C00213	HMDB0000271	1057	InChI=1S/C3H7NO2/c1-4-2-3(5)6/h4H,2H2,1H3,(H,5,6)	FSYKKLYZXJSNPZ-UHFFFAOYSA-N	1.47476e-05	0.165615	Full match
L-(+)-Lactic acid	90.0317	5.175	6.69108e+08	9.57345e+08	9.91594e+08	1.2581e+09	5.428e+08	7.62022e+08	5.23746e+08	6.13281e+08	5.3947e+08	8.2217e+08	8.13962e+08	6.68146e+08	8.67786e+08	8.65912e+08	6.61434e+08	9.35799e+08	9.13786e+08	1.06878e+09	8.66445e+08	8.40796e+08	2.17127e+09	1.3294e+09	1.40023e+09	2.21753e+09	1.24039e+09	1.51897e+09	2.03441e+09	3.14467e+09	1.34528e+07	1.45599e+07	1.26651e+07	2.10937e+07	1.2053e+07	1.25266e+09	1.31672e+09	1.28069e+09	1.28742e+09	1.26841e+09	9.7447e+08	5.7804e+08	7.41054e+08	8.66849e+08	8.90116e+08	1.78575e+09	1.77669e+09	24.864	17.7128
Name	Molecular Weight	RT [min]	KEGG	HMDB	ChemSpider ID	InChi	InChi Key	DeltaMass [Da]	DeltaMass [ppm]	Compound Match
L-(+)-Lactic acid	90.0317	5.2	C00186	HMDB0000190	96860	InChI=1S/C3H6O3/c1-2(4)3(5)6/h2,4H,1H3,(H,5,6)/t2-/m0/s1	JVTAAEKCZFNVCJ-REOHCLBHSA-N	1.35348e-05	0.150334	Full match
L-(-)-Serine	105.043	16.821	2.3711e+08	2.41541e+08	2.58708e+08	2.8666e+08	4.36312e+08	4.70517e+08	4.17327e+08	4.60815e+08	4.29816e+08	5.24233e+08	5.19702e+08	5.15275e+08	4.84957e+08	4.31407e+08	4.19709e+08	4.32542e+08	4.62958e+08	4.58662e+08	4.32749e+08	4.34587e+08	3.48449e+08	2.99891e+08	2.96884e+08	3.60972e+08	3.15003e+08	3.33928e+08	3.13704e+08	3.53081e+08	269644	173760	170071	406789	317361	3.86701e+08	3.9018e+08	3.95154e+08	3.88316e+08	3.87602e+08	2.50125e+08	4.48564e+08	5.17489e+08	4.31975e+08	4.46624e+08	3.2417e+08	3.24465e+08	8.773	5.39115
Name	Molecular Weight	RT [min]	KEGG	HMDB	ChemSpider ID	InChi	InChi Key	DeltaMass [Da]	DeltaMass [ppm]	Compound Match
L-(-)-Serine	105.043	16.96	C00065	HMDB0000187	5736	InChI=1S/C3H7NO3/c4-2(1-5)3(6)7/h2,5H,1,4H2,(H,6,7)/t2-/m0/s1	MTCFGRXMJLQNBG-REOHCLBHSA-N	-3.05152e-05	-0.290503	Full match
L-(-)-Serine	105.043	16.953	C00065	HMDB0000187	5736	InChI=1S/C3H7NO3/c4-2(1-5)3(6)7/h2,5H,1,4H2,(H,6,7)/t2-/m0/s1	MTCFGRXMJLQNBG-REOHCLBHSA-N	-3.05152e-05	-0.290503	Full match
Hypotaurine	109.02	15.802	1.65592e+08	1.6051e+08	1.87993e+08	1.87749e+08	1.13257e+08	1.17701e+08	1.04229e+08	1.24175e+08	1.47814e+08	1.52253e+08	1.64657e+08	1.45739e+08	1.1488e+08	1.13514e+08	9.26136e+07	1.10338e+08	1.06304e+08	1.22202e+08	9.65626e+07	9.92682e+07	1.35481e+08	1.09754e+08	1.20599e+08	1.41763e+08	1.65226e+08	1.60531e+08	1.29251e+08	1.34587e+08	176568	171284	158106	148197	146332	1.36189e+08	1.39438e+08	1.37776e+08	1.53014e+08	1.30166e+08	1.76671e+08	1.15479e+08	1.50033e+08	1.11926e+08	1.02786e+08	1.2804e+08	1.47559e+08	8.25218	7.29261
Name	Molecular Weight	RT [min]	KEGG	HMDB	ChemSpider ID	InChi	InChi Key	DeltaMass [Da]	DeltaMass [ppm]	Compound Match
Hypotaurine	109.02	15.841	C00519	HMDB0000965	96959	InChI=1S/C2H7NO2S/c3-1-2-6(4)5/h1-3H2,(H,4,5)	VVIUBCNYACGLLV-UHFFFAOYSA-N	-5.28817e-05	-0.485066	Full match
Hypotaurine	109.02	15.864	C00519	HMDB0000965	96959	InChI=1S/C2H7NO2S/c3-1-2-6(4)5/h1-3H2,(H,4,5)	VVIUBCNYACGLLV-UHFFFAOYSA-N	-5.28817e-05	-0.485066	Full match
L-Creatinine	113.059	8.019	2.23598e+08	2.41552e+08	2.66945e+08	2.81475e+08	8.8599e+07	1.06015e+08	7.99915e+07	1.00094e+08	1.00201e+08	1.3568e+08	1.20689e+08	1.31223e+08	2.90065e+07	2.12344e+07	2.61317e+07	2.73269e+07	3.18762e+07	3.38591e+07	2.81913e+07	6.9291e+07	2.4173e+07	1.77334e+07	1.61451e+07	2.50304e+07	1.85107e+07	2.24422e+07	2.02982e+07	3.08846e+07	757351	2.26054e+06	2.62761e+06	1.80084e+06	1.60645e+06	1.03612e+08	9.60475e+07	1.00436e+08	1.01697e+08	1.00638e+08	2.54248e+08	9.43464e+07	1.25956e+08	2.67293e+07	3.28676e+07	2.09532e+07	2.13702e+07	10.1902	12.4262
Name	Molecular Weight	RT [min]	KEGG	HMDB	ChemSpider ID	InChi	InChi Key	DeltaMass [Da]	DeltaMass [ppm]	Compound Match
L-Creatinine	113.059	8.208	C00791	HMDB0000562	568	InChI=1S/C4H7N3O/c1-7-2-3(8)6-4(7)5/h2H2,1H3,(H2,5,6,8)	DDRJAANPRJIHGJ-UHFFFAOYSA-N	-6.29686e-06	-0.0556954	Full match
L-Creatinine	113.059	8.157	C00791	HMDB0000562	568	InChI=1S/C4H7N3O/c1-7-2-3(8)6-4(7)5/h2H2,1H3,(H2,5,6,8)	DDRJAANPRJIHGJ-UHFFFAOYSA-N	-6.29686e-06	-0.0556954	Full match
L-Proline	115.063	12.447	1.62683e+08	1.76357e+08	1.97889e+08	1.94004e+08	1.17991e+09	1.21073e+09	1.08558e+09	1.25923e+09	1.52017e+09	1.73121e+09	1.82985e+09	1.54139e+09	1.46206e+09	1.35406e+09	1.26032e+09	1.36116e+09	1.58694e+09	1.67563e+09	1.47963e+09	1.57981e+09	1.33632e+09	1.11119e+09	1.08914e+09	1.26445e+09	1.38851e+09	1.58819e+09	1.30069e+09	1.53129e+09	923009	870150	2.03049e+06	1.52397e+06	461317	1.28909e+09	1.31518e+09	1.31753e+09	1.27994e+09	1.30727e+09	1.85181e+08	1.19532e+09	1.6363e+09	1.35761e+09	1.58337e+09	1.18782e+09	1.4599e+09	8.93302	6.1838
Name	Molecular Weight	RT [min]	KEGG	HMDB	ChemSpider ID	InChi	InChi Key	DeltaMass [Da]	DeltaMass [ppm]	Compound Match
L-Proline	115.063	12.494	C00148	HMDB0000162	128566	InChI=1S/C5H9NO2/c7-5(8)4-2-1-3-6-4/h4,6H,1-3H2,(H,7,8)/t4-/m0/s1	ONIBWKKTOPOVIA-BYPYZUCNSA-N	-7.33827e-05	-0.637759	Full match
L-Proline	115.063	12.464	C00148	HMDB0000162	128566	InChI=1S/C5H9NO2/c7-5(8)4-2-1-3-6-4/h4,6H,1-3H2,(H,7,8)/t4-/m0/s1	ONIBWKKTOPOVIA-BYPYZUCNSA-N	-7.33827e-05	-0.637759	Full match
Betaine	117.079	10.32	1.70471e+09	1.5044e+09	1.27595e+09	1.51293e+09	9.90611e+08	1.11448e+09	1.62066e+09	1.26843e+09	1.52072e+09	1.17908e+09	1.06891e+09	1.25992e+09	1.64287e+09	1.35976e+09	8.08405e+08	7.86363e+08	9.54411e+08	7.09274e+08	6.55901e+08	8.55803e+08	4.95306e+08	5.37382e+08	4.70014e+08	5.32982e+08	4.60344e+08	4.86875e+08	6.67368e+08	8.13677e+08	2.22773e+07	1.70446e+07	1.11868e+08	1.36162e+07	1.44049e+08	1.12248e+09	1.09581e+09	8.56781e+08	1.27257e+09	1.03971e+09	1.50867e+09	1.19145e+09	1.2195e+09	1.08408e+09	7.82539e+08	5.14144e+08	5.77121e+08	11.6967	21.8548
Name	Molecular Weight	RT [min]	KEGG	HMDB	ChemSpider ID	InChi	InChi Key	DeltaMass [Da]	DeltaMass [ppm]	Compound Match
Betaine	117.079	10.452	C00719	HMDB0000043	242	InChI=1S/C5H11NO2/c1-6(2,3)4-5(7)8/h4H2,1-3H3	KWIUHFFTVRNATP-UHFFFAOYSA-N	-9.19318e-05	-0.785212	Full match
Betaine	117.079	10.4	C00719	HMDB0000043	242	InChI=1S/C5H11NO2/c1-6(2,3)4-5(7)8/h4H2,1-3H3	KWIUHFFTVRNATP-UHFFFAOYSA-N	-9.19318e-05	-0.785212	Full match
L-(+)-Valine	117.079	12.252	7.72218e+08	7.40549e+08	5.01477e+08	4.36021e+08	1.70381e+09	1.9196e+09	1.75899e+09	1.74374e+09	1.32316e+09	1.59839e+09	1.35471e+09	1.3778e+09	1.77561e+09	1.48303e+09	1.44372e+09	1.39595e+09	1.87739e+09	1.55647e+09	1.6761e+09	1.83866e+09	1.79831e+09	1.66697e+09	1.50018e+09	1.35508e+09	1.62329e+09	1.19948e+09	1.51725e+09	1.8626e+09	1.03115e+07	3.74812e+07	8.901e+06	1.72149e+07	2.84052e+06	1.55506e+09	1.36703e+09	1.63196e+09	1.68047e+09	1.39894e+09	6.21013e+08	1.75137e+09	1.36626e+09	1.46338e+09	1.75738e+09	1.58357e+09	1.57027e+09	27.5396	5.32918
Name	Molecular Weight	RT [min]	KEGG	HMDB	ChemSpider ID	InChi	InChi Key	DeltaMass [Da]	DeltaMass [ppm]	Compound Match
L-(+)-Valine	117.079	12.208	C00183	HMDB0000883	6050	InChI=1S/C5H11NO2/c1-3(2)4(6)5(7)8/h3-4H,6H2,1-2H3,(H,7,8)/t4-/m0/s1	KZSNJWFQEVHDMF-BYPYZUCNSA-N	-8.82866e-05	-0.754077	Full match
L-(+)-Valine	117.079	12.23	C00183	HMDB0000883	6050	InChI=1S/C5H11NO2/c1-3(2)4(6)5(7)8/h3-4H,6H2,1-2H3,(H,7,8)/t4-/m0/s1	KZSNJWFQEVHDMF-BYPYZUCNSA-N	-8.82866e-05	-0.754077	Full match
L-(-)-Threonine	119.058	14.942	6.07863e+08	6.9246e+08	7.35486e+08	7.37757e+08	1.98558e+09	2.70071e+09	2.09045e+09	2.34844e+09	1.79532e+09	2.61768e+09	2.39269e+09	2.12331e+09	1.92189e+09	1.85257e+09	1.75055e+09	2.04765e+09	2.18884e+09	2.40476e+09	2.12646e+09	2.15303e+09	1.80384e+09	1.32513e+09	1.2746e+09	1.82617e+09	1.32464e+09	1.55427e+09	1.75469e+09	2.17702e+09	1.3864e+06	1.58633e+06	992321	1.66845e+06	725558	1.89738e+09	1.78242e+09	1.87938e+09	1.86137e+09	1.85683e+09	7.13973e+08	2.21944e+09	2.258e+09	1.88723e+09	2.17093e+09	1.56449e+09	1.65448e+09	8.75522	13.9605
Name	Molecular Weight	RT [min]	KEGG	HMDB	ChemSpider ID	InChi	InChi Key	DeltaMass [Da]	DeltaMass [ppm]	Compound Match
L-(-)-Threonine	119.058	15.13	C00188	HMDB0000167	6051	InChI=1S/C4H9NO3/c1-2(6)3(5)4(7)8/h2-3,6H,5H2,1H3,(H,7,8)/t2-,3+/m1/s1	AYFVYJQAPQTCCC-GBXIJSLDSA-N	-2.26457e-05	-0.190207	Full match
L-(-)-Threonine	119.058	15.103	C00188	HMDB0000167	6051	InChI=1S/C4H9NO3/c1-2(6)3(5)4(7)8/h2-3,6H,5H2,1H3,(H,7,8)/t2-,3+/m1/s1	AYFVYJQAPQTCCC-GBXIJSLDSA-N	-2.26457e-05	-0.190207	Full match
Nicotinamide	122.048	3.246	5.7831e+06	7.69812e+06	1.08669e+07	1.1085e+07	3.70534e+07	7.50056e+07	5.27357e+07	9.05782e+07	3.35195e+07	5.31415e+07	5.72936e+07	6.52712e+07	5.63256e+07	3.29037e+07	5.19274e+07	7.03481e+07	6.0312e+07	1.09123e+08	6.49044e+07	7.37162e+07	6.86316e+07	3.59988e+07	3.50387e+07	6.11616e+07	3.57956e+07	5.32342e+07	5.52076e+07	6.25497e+07	515061	342286	1.33689e+06	182294	208270	4.76315e+07	4.85226e+07	7.00157e+07	4.58133e+07	5.18549e+07	9.28251e+06	6.38707e+07	5.52176e+07	5.41265e+07	6.93103e+07	4.85802e+07	5.42209e+07	28.9984	37.071
Name	Molecular Weight	RT [min]	KEGG	HMDB	ChemSpider ID	InChi	InChi Key	DeltaMass [Da]	DeltaMass [ppm]	Compound Match
Nicotinamide	122.048	3.6	C00153	HMDB0001406	911	InChI=1S/C6H6N2O/c7-6(9)5-2-1-3-8-4-5/h1-4H,(H2,7,9)	DFPAKSUCGFBDDF-UHFFFAOYSA-N	-4.91707e-05	-0.40288	Full match
Taurine	125.015	15.188	2.63636e+09	2.73206e+09	2.99093e+09	3.05106e+09	3.68412e+09	4.20125e+09	3.64689e+09	4.10484e+09	3.68302e+09	4.89281e+09	4.59267e+09	4.00716e+09	3.42673e+09	3.32774e+09	3.094e+09	3.44414e+09	3.53595e+09	3.73396e+09	3.39324e+09	3.36522e+09	2.84413e+09	2.25253e+09	2.37298e+09	2.93152e+09	2.26707e+09	2.70684e+09	2.73665e+09	3.17226e+09	225377	222115	882215	268898	197262	3.5039e+09	3.5686e+09	3.48816e+09	3.45995e+09	3.55733e+09	2.86149e+09	3.89448e+09	4.29991e+09	3.37723e+09	3.46459e+09	2.60855e+09	2.72174e+09	7.0056	7.28077
Name	Molecular Weight	RT [min]	KEGG	HMDB	ChemSpider ID	InChi	InChi Key	DeltaMass [Da]	DeltaMass [ppm]	Compound Match
Taurine	125.015	15.354	C00245	HMDB0000251	1091	InChI=1S/C2H7NO3S/c3-1-2-7(4,5)6/h1-3H2,(H,4,5,6)	XOAAWQZATWQOTB-UHFFFAOYSA-N	-5.0907e-05	-0.407208	Full match
Taurine	125.015	15.239	C00245	HMDB0000251	1091	InChI=1S/C2H7NO3S/c3-1-2-7(4,5)6/h1-3H2,(H,4,5,6)	XOAAWQZATWQOTB-UHFFFAOYSA-N	-5.0907e-05	-0.407208	Full match
L-Pyroglutamic acid	129.043	7.664	5.46472e+07	6.69319e+07	6.18806e+07	6.92585e+07	7.20589e+09	8.02806e+09	5.74883e+09	6.76864e+09	4.64724e+09	7.73025e+09	5.45292e+09	5.51524e+09	5.89146e+09	3.95679e+09	4.79912e+09	6.03019e+09	7.28968e+09	7.81366e+09	6.28697e+09	6.36941e+09	6.2704e+09	4.27325e+09	4.17014e+09	6.08904e+09	3.67736e+09	4.56106e+09	6.09515e+09	8.22412e+09	1.81053e+06	1.98189e+06	980311	2.60868e+06	1.62919e+06	6.16392e+09	4.43148e+09	5.56819e+09	5.2347e+09	5.7514e+09	6.44063e+07	6.98727e+09	5.48408e+09	5.34529e+09	6.82954e+09	5.18114e+09	5.32811e+09	10.2382	13.6811
Name	Molecular Weight	RT [min]	KEGG	HMDB	ChemSpider ID	InChi	InChi Key	DeltaMass [Da]	DeltaMass [ppm]	Compound Match
L-Pyroglutamic acid	129.043	7.642	C01879	HMDB0000267	7127	InChI=1S/C5H7NO3/c7-4-2-1-3(6-4)5(8)9/h3H,1-2H2,(H,6,7)(H,8,9)/t3-/m0/s1	ODHCTXKNWHHXJC-VKHMYHEASA-N	-4.69739e-07	-0.00364019	Full match
L-Pyroglutamic acid	129.043	7.684	C01879	HMDB0000267	7127	InChI=1S/C5H7NO3/c7-4-2-1-3(6-4)5(8)9/h3H,1-2H2,(H,6,7)(H,8,9)/t3-/m0/s1	ODHCTXKNWHHXJC-VKHMYHEASA-N	-4.69739e-07	-0.00364019	Full match
N-Acetylputrescine	130.111	21.936	1.57633e+07	0	1.87829e+07	2.09539e+07	7.21435e+06	7.95279e+06	6.28214e+06	7.47469e+06	6.54373e+06	7.87652e+06	8.26678e+06	7.92333e+06	1.1531e+06	999116	1.30883e+06	897873	837055	811338	702296	810250	879298	1.00561e+06	998534	1.01545e+06	254845	394484	285774	452265	109081	270552	135964	103006	222670	5.30376e+06	5.49302e+06	5.17503e+06	5.26556e+06	5.41378e+06	1.81051e+07	7.34452e+06	7.89992e+06	1.07611e+06	810794	1.00207e+06	340129	12.0394	9.71663
Name	Molecular Weight	RT [min]	KEGG	HMDB	ChemSpider ID	InChi	InChi Key	DeltaMass [Da]	DeltaMass [ppm]	Compound Match
N-Acetylputrescine	130.111	21.748	C02714	HMDB0002064	109095	InChI=1S/C6H14N2O/c1-6(9)8-5-3-2-4-7/h2-5,7H2,1H3,(H,8,9)	KLZGKIDSEJWEDW-UHFFFAOYSA-N	-1.38391e-05	-0.106364	Full match
N-Acetylputrescine	130.111	21.827	C02714	HMDB0002064	109095	InChI=1S/C6H14N2O/c1-6(9)8-5-3-2-4-7/h2-5,7H2,1H3,(H,8,9)	KLZGKIDSEJWEDW-UHFFFAOYSA-N	-1.38391e-05	-0.106364	Full match
Hydroxy-L-proline	131.058	15.293	2.88411e+08	3.24064e+08	3.1482e+08	3.56437e+08	1.02866e+08	1.38637e+08	1.09047e+08	1.0838e+08	1.05873e+08	1.70011e+08	1.36781e+08	1.48794e+08	1.86899e+07	1.70742e+07	1.91961e+07	2.06498e+07	1.99242e+07	2.2571e+07	2.09379e+07	1.95803e+07	7.4276e+06	7.097e+06	7.12101e+06	9.23792e+06	6.6448e+06	4.68823e+06	7.8755e+06	9.34673e+06	338625	479290	230863	373487	390976	1.00788e+08	1.13502e+08	9.98651e+07	1.02944e+08	1.06057e+08	3.19442e+08	1.08714e+08	1.42788e+08	1.8943e+07	2.04311e+07	7.27431e+06	7.26015e+06	8.74931	14.0983
Name	Molecular Weight	RT [min]	KEGG	HMDB	ChemSpider ID	InChi	InChi Key	DeltaMass [Da]	DeltaMass [ppm]	Compound Match
L-Hydroxyproline	131.058	15.371	C01157	HMDB0000725	5605	InChI=1S/C5H9NO3/c7-3-1-4(5(8)9)6-2-3/h3-4,6-7H,1-2H2,(H,8,9)/t3-,4+/m1/s1	PMMYEEVYMWASQN-DMTCNVIQSA-N	2.59124e-05	0.197717	Full match
Hydroxy-L-proline	131.058	15.329	C01157	HMDB0000725	5605	InChI=1S/C5H9NO3/c7-3-1-4(5(8)9)6-2-3/h3-4,6-7H,1-2H2,(H,8,9)/t3-,4+/m1/s1	PMMYEEVYMWASQN-DMTCNVIQSA-N	2.59124e-05	0.197717	Full match
Isoleucine	131.095	11.073	7.4485e+08	8.28606e+08	8.60889e+08	9.2796e+08	2.58619e+09	4.0514e+09	2.90611e+09	3.31222e+09	2.36133e+09	4.00133e+09	3.39605e+09	2.85002e+09	2.64358e+09	2.44196e+09	2.29338e+09	2.74838e+09	3.17845e+09	3.29379e+09	2.99404e+09	3.21929e+09	3.02503e+09	2.0918e+09	2.0954e+09	3.15549e+09	2.15362e+09	2.72625e+09	2.84024e+09	4.0317e+09	546695	576481	436993	416179	367096	2.87617e+09	2.67267e+09	2.87487e+09	2.82946e+09	2.79736e+09	8.44747e+08	3.10916e+09	3.12303e+09	2.54277e+09	3.19887e+09	2.56022e+09	2.78325e+09	9.04855	19.6768
Name	Molecular Weight	RT [min]	KEGG	HMDB	ChemSpider ID	InChi	InChi Key	DeltaMass [Da]	DeltaMass [ppm]	Compound Match
Isoleucine	131.095	10.964	C00407	HMDB0000172	6067	InChI=1S/C6H13NO2/c1-3-4(2)5(7)6(8)9/h4-5H,3,7H2,1-2H3,(H,8,9)/t4-,5-/m0/s1	AGPKZVBTJJNPAG-WHFBIAKZSA-N	-7.74496e-05	-0.590791	Full match
L-(+)-Isoleucine	131.095	11.009	C00407	HMDB0000172	6067	InChI=1S/C6H13NO2/c1-3-4(2)5(7)6(8)9/h4-5H,3,7H2,1-2H3,(H,8,9)/t4-,5-/m0/s1	AGPKZVBTJJNPAG-WHFBIAKZSA-N	-7.74496e-05	-0.590791	Full match
L-Leucine	131.095	10.642	7.84702e+08	9.0131e+08	9.57598e+08	1.0044e+09	8.60366e+06	1.06749e+07	8.46881e+06	9.12905e+06	2.57178e+09	4.10272e+09	3.6427e+09	3.1171e+09	7.11896e+06	8.33783e+06	7.35295e+06	7.38317e+06	3.35534e+09	3.65202e+09	3.19451e+09	3.09624e+09	7.83923e+06	6.38613e+06	6.71761e+06	8.57543e+06	2.29976e+09	2.76884e+09	3.04224e+09	3.97851e+09	273881	471878	465439	535059	503211	1.61215e+09	1.63489e+09	1.61963e+09	1.61642e+09	1.6217e+09	9.29454e+08	8.86636e+06	3.3799e+09	7.36806e+06	3.27493e+09	7.27842e+06	2.90554e+09	10.3898	10.9714
Name	Molecular Weight	RT [min]	KEGG	HMDB	ChemSpider ID	InChi	InChi Key	DeltaMass [Da]	DeltaMass [ppm]	Compound Match
Isoleucine	131.095	10.964	C00407	HMDB0000172	6067	InChI=1S/C6H13NO2/c1-3-4(2)5(7)6(8)9/h4-5H,3,7H2,1-2H3,(H,8,9)/t4-,5-/m0/s1	AGPKZVBTJJNPAG-WHFBIAKZSA-N	-7.21029e-05	-0.550007	Partial match
L-(+)-Isoleucine	131.095	11.009	C00407	HMDB0000172	6067	InChI=1S/C6H13NO2/c1-3-4(2)5(7)6(8)9/h4-5H,3,7H2,1-2H3,(H,8,9)/t4-,5-/m0/s1	AGPKZVBTJJNPAG-WHFBIAKZSA-N	-7.21029e-05	-0.550007	Partial match
L-Leucine	131.095	10.609	C00123	HMDB0000687	834	InChI=1S/C6H13NO2/c1-4(2)3-5(7)6(8)9/h4-5H,3,7H2,1-2H3,(H,8,9)	ROHFNLRQFUQHCH-UHFFFAOYSA-N	-7.21029e-05	-0.550007	Full match
L-Leucine	131.095	10.585	C00123	HMDB0000687	834	InChI=1S/C6H13NO2/c1-4(2)3-5(7)6(8)9/h4-5H,3,7H2,1-2H3,(H,8,9)	ROHFNLRQFUQHCH-UHFFFAOYSA-N	-7.21029e-05	-0.550007	Full match
L-(-)-Asparagine	132.053	16.333	1.77308e+07	1.93076e+07	1.94911e+07	2.00285e+07	2.55607e+07	2.25801e+07	2.34866e+07	2.52077e+07	2.58115e+07	2.91777e+07	2.88116e+07	2.50213e+07	3.7048e+07	3.29841e+07	3.71015e+07	3.20877e+07	3.65851e+07	3.71738e+07	3.14923e+07	3.33362e+07	4.11333e+07	3.54263e+07	4.22883e+07	3.50497e+07	3.82752e+07	4.51309e+07	3.96372e+07	3.92824e+07	324675	132703	172979	470663	575006	3.31267e+07	3.43042e+07	3.33625e+07	3.51771e+07	3.27163e+07	1.93993e+07	2.43471e+07	2.73115e+07	3.5016e+07	3.49607e+07	3.82798e+07	3.94598e+07	5.16055	5.84151
Name	Molecular Weight	RT [min]	KEGG	HMDB	ChemSpider ID	InChi	InChi Key	DeltaMass [Da]	DeltaMass [ppm]	Compound Match
L-(-)-Asparagine	132.053	16.435	C00152	HMDB0000168	6031	InChI=1S/C4H8N2O3/c5-2(4(8)9)1-3(6)7/h2H,1,5H2,(H2,6,7)(H,8,9)/t2-/m0/s1	DCXYFEDJOCDNAF-REOHCLBHSA-N	-8.58504e-05	-0.650118	Full match
L-(-)-Asparagine	132.053	16.442	C00152	HMDB0000168	6031	InChI=1S/C4H8N2O3/c5-2(4(8)9)1-3(6)7/h2H,1,5H2,(H2,6,7)(H,8,9)/t2-/m0/s1	DCXYFEDJOCDNAF-REOHCLBHSA-N	-8.58504e-05	-0.650118	Full match
L-Ornithine	132.09	24.471	1.4445e+06	2.27681e+06	2.06127e+06	1.87917e+06	2.0951e+06	2.98448e+06	1.98005e+06	2.23299e+06	932004	1.2897e+06	1.61004e+06	983940	4.14843e+06	3.90715e+06	3.39195e+06	4.41063e+06	1.67974e+06	1.41045e+06	1.37909e+06	1.53823e+06	1.0196e+07	8.98758e+06	7.60354e+06	1.15606e+07	1.236e+06	1.96628e+06	1.28086e+06	2.66017e+06	183812	143870	123225	211652	99231.6	4.99256e+06	3.57825e+06	3.89909e+06	4.0386e+06	4.57893e+06	1.97022e+06	2.16405e+06	1.13682e+06	4.02779e+06	1.47434e+06	9.59177e+06	1.62357e+06	18.4572	19.4926
Name	Molecular Weight	RT [min]	KEGG	HMDB	ChemSpider ID	InChi	InChi Key	DeltaMass [Da]	DeltaMass [ppm]	Compound Match
L-Ornithine	132.09	24.39	C00077	HMDB0000214	6026	InChI=1S/C5H12N2O2/c6-3-1-2-4(7)5(8)9/h4H,1-3,6-7H2,(H,8,9)/t4-/m0/s1	AHLPHDHHMVZTML-BYPYZUCNSA-N	-6.96849e-05	-0.527557	Full match
L-Ornithine	132.09	24.402	C00077	HMDB0000214	6026	InChI=1S/C5H12N2O2/c6-3-1-2-4(7)5(8)9/h4H,1-3,6-7H2,(H,8,9)/t4-/m0/s1	AHLPHDHHMVZTML-BYPYZUCNSA-N	-6.96849e-05	-0.527557	Full match
L-(+)-Aspartic acid	133.037	16.221	1.19858e+09	1.19197e+09	1.27392e+09	1.33481e+09	1.26405e+09	1.28305e+09	1.22459e+09	1.37912e+09	1.32968e+09	1.34572e+09	1.53222e+09	1.37163e+09	1.79994e+09	1.7617e+09	1.36897e+09	1.37901e+09	1.4027e+09	1.79256e+09	1.53358e+09	1.38193e+09	1.71525e+09	1.66182e+09	1.69187e+09	1.75991e+09	1.56233e+09	1.82631e+09	1.60822e+09	1.64872e+09	634514	318920	337765	425770	474026	1.65301e+09	1.54774e+09	1.6028e+09	1.63106e+09	1.61004e+09	1.23625e+09	1.27355e+09	1.35867e+09	1.57035e+09	1.46814e+09	1.70356e+09	1.62847e+09	5.42201	5.09674
Name	Molecular Weight	RT [min]	KEGG	HMDB	ChemSpider ID	InChi	InChi Key	DeltaMass [Da]	DeltaMass [ppm]	Compound Match
L-(+)-Aspartic acid	133.038	16.418	C00049	HMDB0000191	5745	InChI=1S/C4H7NO4/c5-2(4(8)9)1-3(6)7/h2H,1,5H2,(H,6,7)(H,8,9)/t2-/m0/s1	CKLJMWTZIZZHCS-REOHCLBHSA-N	-1.64595e-05	-0.12372	Full match
L-(+)-Aspartic acid	133.038	16.483	C00049	HMDB0000191	5745	InChI=1S/C4H7NO4/c5-2(4(8)9)1-3(6)7/h2H,1,5H2,(H,6,7)(H,8,9)/t2-/m0/s1	CKLJMWTZIZZHCS-REOHCLBHSA-N	-1.64595e-05	-0.12372	Full match
Adenine	135.054	7.742	4.52818e+07	4.44688e+07	3.66953e+07	1.15724e+07	6.80931e+07	4.56576e+07	5.02934e+07	4.96075e+07	6.02344e+07	4.32879e+07	7.91916e+07	6.18553e+07	1.15946e+08	8.01492e+07	1.05719e+08	9.1964e+07	1.25288e+08	1.08278e+08	9.83931e+07	9.56374e+07	1.07156e+08	9.33411e+07	8.50068e+07	7.48281e+07	1.1391e+08	6.99087e+07	1.03092e+08	9.86693e+07	447795	543761	481407	616645	450906	9.01322e+07	8.27587e+07	8.56049e+07	8.67703e+07	8.71246e+07	4.0582e+07	4.99505e+07	6.10448e+07	9.88414e+07	1.03335e+08	8.91739e+07	1.00881e+08	45.7052	18.7179
Name	Molecular Weight	RT [min]	KEGG	HMDB	ChemSpider ID	InChi	InChi Key	DeltaMass [Da]	DeltaMass [ppm]	Compound Match
Adenine	135.054	7.75	C00147	HMDB0000034	185	InChI=1S/C5H5N5/c6-4-3-5(9-1-7-3)10-2-8-4/h1-2H,(H3,6,7,8,9,10)	GFFGJBXGBJISGV-UHFFFAOYSA-N	-1.10921e-05	-0.0821305	Full match
Adenine	135.054	7.74						5.88527e-07	0.0043577	Full match
Hypoxanthine	136.038	9.117	2.43734e+07	4.00531e+07	3.16368e+07	3.2884e+07	3.61688e+07	4.64383e+07	3.4642e+07	4.28503e+07	2.71474e+07	5.29732e+07	4.56516e+07	4.5874e+07	4.93254e+07	3.87295e+07	5.06103e+07	4.65074e+07	6.28004e+07	7.15654e+07	6.03504e+07	6.17171e+07	1.26951e+08	8.60017e+07	9.17058e+07	1.28588e+08	8.62233e+07	1.05814e+08	1.26009e+08	1.75012e+08	205398	465679	2.78345e+06	3.74953e+06	603177	8.01461e+07	6.95242e+07	7.42174e+07	7.63498e+07	7.655e+07	3.22604e+07	3.95095e+07	4.57628e+07	4.79164e+07	6.22588e+07	1.09328e+08	1.15912e+08	19.9197	13.9078
Name	Molecular Weight	RT [min]	KEGG	HMDB	ChemSpider ID	InChi	InChi Key	DeltaMass [Da]	DeltaMass [ppm]	Compound Match
Hypoxanthine	136.039	9.266	C00262	HMDB0000157	768	InChI=1S/C5H4N4O/c10-5-3-4(7-1-6-3)8-2-9-5/h1-2H,(H2,6,7,8,9,10)	FDGQSTZJBFJUBT-UHFFFAOYSA-N	-1.51114e-05	-0.111082	Full match
Hypoxanthine	136.039	9.298	C00262	HMDB0000157	768	InChI=1S/C5H4N4O/c10-5-3-4(7-1-6-3)8-2-9-5/h1-2H,(H2,6,7,8,9,10)	FDGQSTZJBFJUBT-UHFFFAOYSA-N	-1.51114e-05	-0.111082	Full match
L-(+)-Glutamine	146.069	16.176	4.96075e+09	5.18856e+09	5.36773e+09	5.91654e+09	9.04139e+09	1.01856e+10	8.46949e+09	9.34927e+09	7.39225e+09	9.23474e+09	9.4687e+09	7.73999e+09	9.84324e+09	9.6031e+09	9.45988e+09	1.01852e+10	9.98209e+09	9.69127e+09	9.53944e+09	9.04081e+09	1.12053e+10	1.00958e+10	9.62597e+09	1.08874e+10	9.73731e+09	1.06975e+10	1.03078e+10	1.21739e+10	1.9606e+06	1.75055e+06	1.59877e+06	8.77882e+06	2.24326e+06	9.57515e+09	9.90075e+09	9.57273e+09	9.78305e+09	9.63408e+09	5.27815e+09	9.19533e+09	8.48736e+09	9.72317e+09	9.61536e+09	1.04916e+10	1.05027e+10	7.60797	7.72959
Name	Molecular Weight	RT [min]	KEGG	HMDB	ChemSpider ID	InChi	InChi Key	DeltaMass [Da]	DeltaMass [ppm]	Compound Match
L-(+)-Glutamine	146.069	16.306	C00064	HMDB00641	5746	InChI=1S/C5H10N2O3/c6-3(5(9)10)1-2-4(7)8/h3H,1-2,6H2,(H2,7,8)(H,9,10)/t3-/m0/s1	ZDXPYRJPNDTMRX-VKHMYHEASA-N	-0.000159714	-1.09341	Full match
L-(+)-Glutamine	146.069	16.306	C00064	HMDB00641	5746	InChI=1S/C5H10N2O3/c6-3(5(9)10)1-2-4(7)8/h3H,1-2,6H2,(H2,7,8)(H,9,10)/t3-/m0/s1	ZDXPYRJPNDTMRX-VKHMYHEASA-N	-0.000159714	-1.09341	Full match
L-(+)-Lysine	146.105	25.512	6.4012e+07	6.82093e+07	7.19686e+07	6.76592e+07	5.8388e+08	1.05659e+09	6.22049e+08	9.16876e+08	4.58907e+08	8.5525e+08	7.03117e+08	5.45549e+08	5.71458e+08	5.04661e+08	4.452e+08	6.65082e+08	7.30422e+08	8.91421e+08	6.16707e+08	6.93096e+08	6.49473e+08	4.16039e+08	4.42845e+08	7.29071e+08	4.61874e+08	6.34201e+08	5.69984e+08	1.01414e+09	2.16385e+06	1.45726e+06	946576	1.2026e+06	2.34018e+06	6.46528e+08	6.11749e+08	5.46022e+08	6.38268e+08	6.21368e+08	6.79343e+07	7.69463e+08	6.24333e+08	5.3806e+08	7.11759e+08	5.46159e+08	6.02093e+08	4.79118	28.8511
Name	Molecular Weight	RT [min]	KEGG	HMDB	ChemSpider ID	InChi	InChi Key	DeltaMass [Da]	DeltaMass [ppm]	Compound Match
L-(+)-Lysine	146.106	25.516	C00047	HMDB0000182	5747	InChI=1S/C6H14N2O2/c7-4-2-1-3-5(8)6(9)10/h5H,1-4,7-8H2,(H,9,10)/t5-/m0/s1	KDXKERNSBIXSRK-YFKPBYRVSA-N	-0.000127117	-0.870039	Full match
L-(+)-Lysine	146.106	25.469	C00047	HMDB0000182	5747	InChI=1S/C6H14N2O2/c7-4-2-1-3-5(8)6(9)10/h5H,1-4,7-8H2,(H,9,10)/t5-/m0/s1	KDXKERNSBIXSRK-YFKPBYRVSA-N	-0.000127117	-0.870039	Full match
L-(+)-Glutamic acid	147.053	15.673	5.54477e+09	5.61658e+09	6.18355e+09	6.29943e+09	6.09027e+09	6.48433e+09	6.08851e+09	6.87591e+09	6.36108e+09	7.19362e+09	7.45979e+09	6.45621e+09	6.7015e+09	6.8355e+09	6.47308e+09	6.85661e+09	7.12286e+09	7.52828e+09	6.72286e+09	6.55883e+09	5.80488e+09	5.18751e+09	5.25828e+09	5.88821e+09	6.12565e+09	6.89965e+09	5.99173e+09	6.38519e+09	1.43321e+06	2.39044e+06	999649	1.48349e+06	987165	6.62373e+09	6.41106e+09	6.54888e+09	6.55739e+09	6.54951e+09	5.90006e+09	6.2873e+09	6.82492e+09	6.7685e+09	6.92286e+09	5.53158e+09	6.25542e+09	6.52265	5.89943
Name	Molecular Weight	RT [min]	KEGG	HMDB	ChemSpider ID	InChi	InChi Key	DeltaMass [Da]	DeltaMass [ppm]	Compound Match
L-(+)-Glutamic acid	147.053	16.07	C00025	HMDB0000148	30572	InChI=1S/C5H9NO4/c6-3(5(9)10)1-2-4(7)8/h3H,1-2,6H2,(H,7,8)(H,9,10)/t3-/m0/s1	WHUUTDBJXJRKMK-VKHMYHEASA-N	-0.000118066	-0.802877	Full match
L-(+)-Glutamic acid	147.053	15.917	C00025	HMDB0000148	30572	InChI=1S/C5H9NO4/c6-3(5(9)10)1-2-4(7)8/h3H,1-2,6H2,(H,7,8)(H,9,10)/t3-/m0/s1	WHUUTDBJXJRKMK-VKHMYHEASA-N	-0.000118066	-0.802877	Full match
(+/-)-2-Hydroxyglutaric acid	148.037	16.762	3.75902e+07	4.0057e+07	3.70838e+07	3.77572e+07	2.24592e+07	2.16319e+07	2.39187e+07	2.28924e+07	2.33713e+07	2.81283e+07	2.71998e+07	2.46718e+07	1.74505e+07	2.21642e+07	1.66155e+07	2.19185e+07	1.65142e+07	2.2944e+07	1.53751e+07	2.39561e+07	1.4363e+07	1.47031e+07	1.66157e+07	1.88596e+07	1.75495e+07	2.19575e+07	1.44058e+07	1.48244e+07	2.23422e+06	111775	2.27748e+06	2.04629e+06	2.13639e+06	2.16583e+07	2.6001e+07	2.51194e+07	2.18676e+07	2.39399e+07	3.76737e+07	2.26758e+07	2.59358e+07	1.96845e+07	1.97291e+07	1.56594e+07	1.6187e+07	3.46611	4.18877
Name	Molecular Weight	RT [min]	KEGG	HMDB	ChemSpider ID	InChi	InChi Key	DeltaMass [Da]	DeltaMass [ppm]	Compound Match
(+/-)-2-Hydroxyglutaric acid	148.037	17.098	C02630	HMDB0059655	42	InChI=1S/C5H8O5/c6-3(5(9)10)1-2-4(7)8/h3,6H,1-2H2,(H,7,8)(H,9,10)/t3-/m1/s1	HWXBTNAVRSUOJR-GSVOUGTGSA-N	3.03755e-06	0.0205188	Full match
L-Methionine	149.051	11.576	2.41812e+08	2.72777e+08	2.75218e+08	3.08633e+08	5.12319e+08	8.69726e+08	5.86756e+08	7.15129e+08	4.58904e+08	8.78389e+08	7.4282e+08	5.5429e+08	5.20212e+08	5.18759e+08	3.94912e+08	6.09874e+08	6.45735e+08	7.2056e+08	5.13496e+08	5.9905e+08	6.44366e+08	3.8554e+08	4.2503e+08	6.92132e+08	4.13204e+08	5.5227e+08	5.15972e+08	8.76657e+08	179699	255355	206443	194122	198212	6.00934e+08	5.76751e+08	5.80875e+08	5.85909e+08	5.96682e+08	2.73998e+08	6.50943e+08	6.48555e+08	5.19486e+08	6.22392e+08	5.34698e+08	5.34121e+08	9.94389	23.362
Name	Molecular Weight	RT [min]	KEGG	HMDB	ChemSpider ID	InChi	InChi Key	DeltaMass [Da]	DeltaMass [ppm]	Compound Match
L-(-)-Methionine	149.051	11.349	C00073	HMDB0000696	5907	InChI=1S/C5H11NO2S/c1-9-3-2-4(6)5(7)8/h4H,2-3,6H2,1H3,(H,7,8)/t4-/m0/s1	FFEARJCKVFRZRR-BYPYZUCNSA-N	-9.02568e-05	-0.605543	Full match
L-Methionine	149.051	11.48	C00073	HMDB0000696	5907	InChI=1S/C5H11NO2S/c1-9-3-2-4(6)5(7)8/h4H,2-3,6H2,1H3,(H,7,8)/t4-/m0/s1	FFEARJCKVFRZRR-BYPYZUCNSA-N	-9.02568e-05	-0.605543	Full match
Guanine	151.049	12.03	4.57552e+06	3.03101e+06	2.67452e+06	2.55356e+06	3.85637e+06	2.53517e+06	3.04955e+06	2.84555e+06	2.96351e+06	2.61296e+06	2.73671e+06	2.68946e+06	8.93552e+06	6.59802e+06	9.02875e+06	7.32286e+06	9.55455e+06	7.94977e+06	8.55373e+06	8.84519e+06	2.61241e+07	2.46391e+07	2.23304e+07	2.37986e+07	2.28772e+07	1.96639e+07	2.91973e+07	3.24506e+07	214690	316300	359067	431542	323485	1.00645e+07	1.09685e+07	1.0383e+07	1.12082e+07	1.00088e+07	2.85277e+06	2.94755e+06	2.71308e+06	8.12919e+06	8.69946e+06	2.42188e+07	2.60373e+07	29.0935	18.3703
Name	Molecular Weight	RT [min]	KEGG	HMDB	ChemSpider ID	InChi	InChi Key	DeltaMass [Da]	DeltaMass [ppm]	Compound Match
Guanine	151.049	12.108	C00242	HMDB0000132	744	InChI=1S/C5H5N5O/c6-5-9-3-2(4(11)10-5)7-1-8-3/h1H,(H4,6,7,8,9,10,11)	UYTPUPDQBNUYGX-UHFFFAOYSA-N	-0.000103239	-0.683479	Full match
Guanine	151.049	12.097	C00242	HMDB0000132	744	InChI=1S/C5H5N5O/c6-5-9-3-2(4(11)10-5)7-1-8-3/h1H,(H4,6,7,8,9,10,11)	UYTPUPDQBNUYGX-UHFFFAOYSA-N	-0.000103239	-0.683479	Full match
Xanthine	152.033	10.35	2.61912e+07	3.66673e+07	3.5756e+07	3.71653e+07	2.448e+06	3.84194e+06	2.58897e+06	2.37515e+06	1.77823e+06	3.79185e+06	3.0526e+06	6.12422e+06	3.23137e+06	3.20293e+06	2.89569e+06	3.58818e+06	4.43096e+06	4.70102e+06	4.22714e+06	3.78098e+06	1.42411e+07	8.52968e+06	9.22826e+06	1.49281e+07	1.04822e+07	1.26295e+07	1.63638e+07	2.06727e+07	67916.6	165041	102721	176669	96419.1	1.15901e+07	1.21109e+07	1.29886e+07	1.19491e+07	1.17707e+07	3.62116e+07	2.51848e+06	3.42222e+06	3.21715e+06	4.32905e+06	1.17347e+07	1.44967e+07	15.3248	24.5721
Name	Molecular Weight	RT [min]	KEGG	HMDB	ChemSpider ID	InChi	InChi Key	DeltaMass [Da]	DeltaMass [ppm]	Compound Match
Xanthine	152.033	10.379	C00385	HMDB0000292	1151	InChI=1S/C5H4N4O2/c10-4-2-3(7-1-6-2)8-5(11)9-4/h1H,(H3,6,7,8,9,10,11)	LRFVTYWOQMYALW-UHFFFAOYSA-N	-2.35775e-05	-0.155081	Full match
Xanthine	152.033	10.42	C00385	HMDB0000292	1151	InChI=1S/C5H4N4O2/c10-4-2-3(7-1-6-2)8-5(11)9-4/h1H,(H3,6,7,8,9,10,11)	LRFVTYWOQMYALW-UHFFFAOYSA-N	-2.35775e-05	-0.155081	Full match
L-Cysteinesulfinic acid	153.01	15.382	4.27929e+06	5.16591e+06	5.51304e+06	4.97185e+06	8.6699e+06	1.04668e+07	8.37165e+06	1.13214e+07	8.84625e+06	1.14262e+07	1.33747e+07	8.88044e+06	1.20602e+07	1.12091e+07	1.15075e+07	1.3524e+07	1.15623e+07	1.28822e+07	1.05319e+07	1.16383e+07	2.6235e+07	2.01521e+07	2.54378e+07	2.96833e+07	3.79227e+07	4.69062e+07	3.98514e+07	4.25625e+07	88021.4	42485.6	35499	31894.7	38096.7	1.71904e+07	1.82235e+07	1.75824e+07	1.80427e+07	1.73519e+07	5.06888e+06	9.56837e+06	1.01533e+07	1.17838e+07	1.16003e+07	2.58364e+07	4.1207e+07	10.4271	14.6196
Name	Molecular Weight	RT [min]	KEGG	HMDB	ChemSpider ID	InChi	InChi Key	DeltaMass [Da]	DeltaMass [ppm]	Compound Match
L-Cysteinesulfinic acid	153.01	15.588	C00606	HMDB60179	1266065	InChI=1S/C3H7NO4S/c4-2(3(5)6)1-9(7)8/h2H,1,4H2,(H,5,6)(H,7,8)/t2-/m0/s1	ADVPTQAUNPRNPO-REOHCLBHSA-N	-3.78557e-05	-0.247407	Full match
L-Cysteinesulfinic acid	153.01	15.576	C00606	HMDB60179	1266065	InChI=1S/C3H7NO4S/c4-2(3(5)6)1-9(7)8/h2H,1,4H2,(H,5,6)(H,7,8)/t2-/m0/s1	ADVPTQAUNPRNPO-REOHCLBHSA-N	-3.78557e-05	-0.247407	Full match
Allantoin	158.044	13.433	5.67914e+06	6.68902e+06	6.8234e+06	6.94414e+06	7.46255e+06	1.0819e+07	8.02155e+06	1.0008e+07	7.3656e+06	1.19031e+07	1.16036e+07	9.6744e+06	4.60797e+06	4.47089e+06	4.05256e+06	5.33924e+06	4.98913e+06	6.4071e+06	4.87339e+06	5.55765e+06	1.89723e+06	1.01309e+06	976903	2.11162e+06	993743	1.58144e+06	1.66908e+06	2.65645e+06	52479.9	44044.8	37221.4	35810.2	34313.4	6.17688e+06	6.64619e+06	6.79195e+06	6.70639e+06	6.226e+06	6.75621e+06	9.01478e+06	1.0639e+07	4.53943e+06	5.27339e+06	1.45516e+06	1.62526e+06	8.86612	17.5586
Name	Molecular Weight	RT [min]	KEGG	HMDB	ChemSpider ID	InChi	InChi Key	DeltaMass [Da]	DeltaMass [ppm]	Compound Match
Allantoin	158.044	13.499	C01551	HMDB0000462	199	InChI=1S/C4H6N4O3/c5-3(10)6-1-2(9)8-4(11)7-1/h1H,(H3,5,6,10)(H2,7,8,9,11)	POJWUDADGALRAB-UHFFFAOYSA-N	-4.67702e-05	-0.295932	Full match
Allantoin	158.044	13.439	C01551	HMDB0000462	199	InChI=1S/C4H6N4O3/c5-3(10)6-1-2(9)8-4(11)7-1/h1H,(H3,5,6,10)(H2,7,8,9,11)	POJWUDADGALRAB-UHFFFAOYSA-N	-4.67702e-05	-0.295932	Full match
L-Carnitine	161.105	13.052	3.23919e+08	3.21025e+08	3.71196e+08	4.40986e+08	3.59659e+08	3.61475e+08	3.16696e+08	3.79877e+08	3.73299e+08	4.52593e+08	4.7904e+08	4.18246e+08	3.72688e+08	3.19861e+08	3.04947e+08	3.47889e+08	3.33308e+08	3.6818e+08	2.88505e+08	3.5906e+08	2.23928e+08	1.97574e+08	1.88304e+08	2.42496e+08	2.00881e+08	2.37881e+08	1.77955e+08	2.27407e+08	186961	254828	189767	279247	195956	3.45106e+08	3.33313e+08	3.28004e+08	3.47617e+08	3.37867e+08	3.47558e+08	3.60567e+08	4.3542e+08	3.33875e+08	3.46184e+08	2.10751e+08	2.14144e+08	15.392	7.55039
Name	Molecular Weight	RT [min]	KEGG	HMDB	ChemSpider ID	InChi	InChi Key	DeltaMass [Da]	DeltaMass [ppm]	Compound Match
L-Carnitine	161.105	13.202	C00318	HMDB0000062	10455	InChI=1S/C7H15NO3/c1-8(2,3)5-6(9)4-7(10)11/h6,9H,4-5H2,1-3H3/t6-/m1/s1	PHIQHXFUZVPYII-ZCFIWIBFSA-N	-0.000104726	-0.650047	Full match
L-Carnitine	161.105	13.166	C00318	HMDB0000062	10455	InChI=1S/C7H15NO3/c1-8(2,3)5-6(9)4-7(10)11/h6,9H,4-5H2,1-3H3/t6-/m1/s1	PHIQHXFUZVPYII-ZCFIWIBFSA-N	-0.000104726	-0.650047	Full match
DL-Methionine sulfoxide	165.046	13.769	4.31609e+07	4.62821e+07	5.04591e+07	5.7506e+07	8.36384e+08	1.09571e+09	8.53972e+08	1.0162e+09	6.55933e+08	1.03142e+09	8.79529e+08	7.91196e+08	1.15054e+09	9.01397e+08	8.11134e+08	9.39675e+08	8.78393e+08	1.06318e+09	7.63988e+08	8.74815e+08	9.53984e+08	6.67555e+08	7.27624e+08	1.00954e+09	6.49721e+08	7.77392e+08	7.85584e+08	1.0205e+09	350605	712179	679208	637698	280722	8.41091e+08	8.27078e+08	8.44861e+08	8.05678e+08	8.49916e+08	4.83706e+07	9.35086e+08	8.35363e+08	9.20536e+08	8.76604e+08	8.40804e+08	7.81488e+08	12.5708	13.2713
Name	Molecular Weight	RT [min]	KEGG	HMDB	ChemSpider ID	InChi	InChi Key	DeltaMass [Da]	DeltaMass [ppm]	Compound Match
DL-Methionine sulfoxide	165.046	13.763	C02989	HMDB0002005	824	InChI=1S/C5H11NO3S/c1-10(9)3-2-4(6)5(7)8/h4H,2-3,6H2,1H3,(H,7,8)	QEFRNWWLZKMPFJ-UHFFFAOYSA-N	-4.78391e-05	-0.289853	Full match
DL-Methionine sulfoxide	165.046	13.781	C02989	HMDB0002005	824	InChI=1S/C5H11NO3S/c1-10(9)3-2-4(6)5(7)8/h4H,2-3,6H2,1H3,(H,7,8)	QEFRNWWLZKMPFJ-UHFFFAOYSA-N	-4.78391e-05	-0.289853	Full match
L-(-)-Phenylalanine	165.079	9.927	9.84105e+08	1.07314e+09	1.11864e+09	1.25361e+09	3.18871e+09	4.8147e+09	3.38352e+09	4.13497e+09	2.86891e+09	4.60758e+09	4.06545e+09	3.43168e+09	3.30941e+09	3.03587e+09	3.02465e+09	3.38544e+09	3.74967e+09	3.84491e+09	3.73867e+09	3.58486e+09	3.82498e+09	2.50246e+09	2.59726e+09	3.74023e+09	2.51619e+09	2.80729e+09	3.66594e+09	4.54087e+09	604993	521075	283654	611751	397648	3.50879e+09	3.31939e+09	3.36373e+09	3.42028e+09	3.45153e+09	1.09589e+09	3.75924e+09	3.74856e+09	3.17264e+09	3.74417e+09	3.16874e+09	3.23661e+09	10.1471	19.1871
Name	Molecular Weight	RT [min]	KEGG	HMDB	ChemSpider ID	InChi	InChi Key	DeltaMass [Da]	DeltaMass [ppm]	Compound Match
L-(-)-Phenylalanine	165.079	9.859	C00079	HMDB0000159	5910	InChI=1S/C9H11NO2/c10-8(9(11)12)6-7-4-2-1-3-5-7/h1-5,8H,6,10H2,(H,11,12)/t8-/m0/s1	COLNVLDHVKWLRT-QMMMGPOBSA-N	-8.73246e-05	-0.528987	Full match
L-(-)-Phenylalanine	165.079	10.187	C00079	HMDB0000159	5910	InChI=1S/C9H11NO2/c10-8(9(11)12)6-7-4-2-1-3-5-7/h1-5,8H,6,10H2,(H,11,12)/t8-/m0/s1	COLNVLDHVKWLRT-QMMMGPOBSA-N	-8.73246e-05	-0.528987	Full match
Uric acid	168.028	12.184	1.4901e+06	6.22253e+06	3.88575e+06	2.38762e+06	517736	1.15461e+06	711987	134749	564509	1.04905e+06	678911	562316	394514	528570	327404	614577	249489	832036	478617	1.38867e+06	820834	429047	532327	91851.9	418651	572783	553806	866334	158689	28643.8	31100.6	89382.2	28094	1.36058e+06	1.49249e+06	1.5307e+06	1.40874e+06	1.41216e+06	3.13668e+06	614862	621710	461542	655326	480687	563294	59.1635	67.3563
Name	Molecular Weight	RT [min]	KEGG	HMDB	ChemSpider ID	InChi	InChi Key	DeltaMass [Da]	DeltaMass [ppm]	Compound Match
Uric Acid	168.028	12.106	C00366	HMDB0000289	1142	InChI=1S/C5H4N4O3/c10-3-1-2(7-4(11)6-1)8-5(12)9-3/h(H4,6,7,8,9,10,11,12)	LEHOTFFKMJEONL-UHFFFAOYSA-N	-2.87008e-05	-0.170809	Full match
Uric acid	168.028	12.148	C00366	HMDB0000289	1142	InChI=1S/C5H4N4O3/c10-3-1-2(7-4(11)6-1)8-5(12)9-3/h(H4,6,7,8,9,10,11,12)	LEHOTFFKMJEONL-UHFFFAOYSA-N	-2.87008e-05	-0.170809	Full match
1-Methyl-L-histidine	169.085	13.018	1.75118e+07	1.98786e+07	2.12171e+07	2.21937e+07	418184	1.4667e+06	1.53887e+06	1.18883e+06	835450	1.31252e+06	349611	494863	1.20867e+06	1.49943e+06	909057	386211	1.18735e+06	402797	679906	474477	1.06243e+06	545148	558129	716169	781241	342609	1.00122e+06	938142	855574	697812	249614	230188	485498	2.53789e+06	2.30329e+06	2.62252e+06	2.94055e+06	2.28478e+06	2.05479e+07	1.32776e+06	665156	1.05886e+06	577191	637149	859692	10.0397	44.4597
Name	Molecular Weight	RT [min]	KEGG	HMDB	ChemSpider ID	InChi	InChi Key	DeltaMass [Da]	DeltaMass [ppm]	Compound Match
3-Methylhistidine	169.085	13.127	C01152	HMDB0000479	491986			-0.000102745	-0.607652	Partial match
1-Methyl-L-histidine	169.085	13.127	C01152	HMDB0000001	83153			-0.000102745	-0.607652	Full match
Dihydroxyacetone phosphate	169.998	16.771	4.70428e+07	5.21032e+07	5.36633e+07	5.85216e+07	3.76862e+07	3.73833e+07	3.312e+07	3.20883e+07	4.63078e+07	5.52282e+07	5.33975e+07	3.92709e+07	4.1907e+07	4.35848e+07	3.68861e+07	3.69495e+07	4.03199e+07	3.9594e+07	3.45034e+07	3.18321e+07	1.968e+07	2.57856e+07	2.22259e+07	2.50194e+07	3.04866e+07	2.98124e+07	2.00277e+07	2.5791e+07	50428.1	43911	45380.5	41905.2	43148.9	4.37291e+07	3.92603e+07	4.11753e+07	4.06373e+07	4.3489e+07	5.28832e+07	3.52517e+07	4.98526e+07	3.94283e+07	3.70487e+07	2.36226e+07	2.78017e+07	8.95213	8.21328
Name	Molecular Weight	RT [min]	KEGG	HMDB	ChemSpider ID	InChi	InChi Key	DeltaMass [Da]	DeltaMass [ppm]	Compound Match
Dihydroxyacetone phosphate	169.998	17.116	C00111	HMDB0001473	648	InChI=1S/C3H7O6P/c4-1-3(5)2-9-10(6,7)8/h4H,1-2H2,(H2,6,7,8)	GNGACRATGGDKBX-UHFFFAOYSA-N	-4.2483e-05	-0.249903	Full match
sn-Glycerol-3-phosphate	172.014	16.426	1.14973e+07	1.2429e+07	1.22148e+07	1.27951e+07	1.42178e+07	1.41591e+07	1.21653e+07	8.98385e+06	6.24442e+06	9.50602e+06	1.43814e+07	7.05856e+06	1.36299e+07	1.26621e+07	1.04754e+07	1.17193e+07	9.45134e+06	1.48953e+07	1.02864e+07	8.21029e+06	8.41297e+06	9.04641e+06	1.00055e+07	1.11082e+07	6.38725e+06	1.07489e+07	1.37798e+07	1.65013e+07	60312.5	49184.8	47809.7	47846.2	42710.7	8.58283e+06	1.12142e+07	9.92747e+06	1.00136e+07	9.10563e+06	1.23219e+07	1.31622e+07	8.28229e+06	1.21907e+07	9.86887e+06	9.52595e+06	1.22644e+07	4.46689	19.8507
Name	Molecular Weight	RT [min]	KEGG	HMDB	ChemSpider ID	InChi	InChi Key	DeltaMass [Da]	DeltaMass [ppm]	Compound Match
sn-Glycerol-3-phosphate	172.014	16.585	C00093	HMDB0000126	388308	InChI=1S/C3H9O6P/c4-1-3(5)2-9-10(6,7)8/h3-5H,1-2H2,(H2,6,7,8)/t3-/m1/s1	AWUCVROLDVIAJX-GSVOUGTGSA-N	-2.83772e-05	-0.16497	Full match
L-(+)-Arginine	174.112	26.281	1.58663e+08	1.58701e+08	1.62505e+08	1.47368e+08	9.7433e+08	1.37619e+09	8.72529e+08	1.35657e+09	3.67612e+06	2.77138e+06	3.13012e+06	4.21798e+06	8.88828e+08	8.26852e+08	6.81584e+08	1.06257e+09	5.15014e+06	3.7278e+06	2.67681e+06	4.33537e+06	9.74497e+08	6.3584e+08	7.21118e+08	1.03798e+09	4.61242e+06	7.10578e+06	4.501e+06	5.97018e+06	1.10428e+06	1.06056e+06	871920	469597	1.21827e+06	4.81633e+08	4.44473e+08	3.83849e+08	4.16779e+08	4.71199e+08	1.58682e+08	1.16545e+09	3.40312e+06	8.5784e+08	4.03158e+06	8.47808e+08	5.2913e+06	4.17509	22.641
Name	Molecular Weight	RT [min]	KEGG	HMDB	ChemSpider ID	InChi	InChi Key	DeltaMass [Da]	DeltaMass [ppm]	Compound Match
L-(+)-Arginine	174.112	26.259	C00062	HMDB0000517	6082	InChI=1S/C6H14N4O2/c7-4(5(11)12)2-1-3-10-6(8)9/h4H,1-3,7H2,(H,11,12)(H4,8,9,10)/t4-/m0/s1	ODKSFYDXXFIFQN-BYPYZUCNSA-N	-8.90614e-05	-0.511519	Full match
L-(+)-Arginine	174.112	26.207	C00062	HMDB0000517	6082	InChI=1S/C6H14N4O2/c7-4(5(11)12)2-1-3-10-6(8)9/h4H,1-3,7H2,(H,11,12)(H4,8,9,10)/t4-/m0/s1	ODKSFYDXXFIFQN-BYPYZUCNSA-N	-8.90614e-05	-0.511519	Full match
N-Formyl-L-methionine	177.046	2.984	2.60561e+06	1.19559e+06	1.62053e+06	1.99841e+06	1.90249e+07	3.09394e+07	1.90665e+07	2.56607e+07	1.40514e+07	2.69024e+07	2.36664e+07	1.94576e+07	6.69185e+06	5.01641e+06	6.47646e+06	6.32459e+06	6.93424e+06	8.11782e+06	7.99141e+06	6.24017e+06	3.81209e+06	3.24133e+06	2.04122e+06	4.17323e+06	1.83501e+06	2.94358e+06	3.31865e+06	5.49658e+06	158728	1.08914e+06	221390	333168	302132	1.0208e+07	9.65509e+06	1.00486e+07	9.59901e+06	1.02389e+07	1.80947e+06	2.23636e+07	2.1562e+07	6.40052e+06	7.46283e+06	3.52671e+06	3.13112e+06	32.2511	24.3369
Name	Molecular Weight	RT [min]	KEGG	HMDB	ChemSpider ID	InChi	InChi Key	DeltaMass [Da]	DeltaMass [ppm]	Compound Match
N-Formyl-L-methionine	177.046	3.312	C03145	HMDB0001015	388809	InChI=1S/C6H11NO3S/c1-11-3-2-5(6(9)10)7-4-8/h4-5H,2-3H2,1H3,(H,7,8)(H,9,10)/t5-/m0/s1	PYUSHNKNPOHWEZ-YFKPBYRVSA-N	-7.34063e-05	-0.414617	Full match
N-Formyl-L-methionine	177.046	3.269	C03145	HMDB0001015	388809	InChI=1S/C6H11NO3S/c1-11-3-2-5(6(9)10)7-4-8/h4-5H,2-3H2,1H3,(H,7,8)(H,9,10)/t5-/m0/s1	PYUSHNKNPOHWEZ-YFKPBYRVSA-N	-7.34063e-05	-0.414617	Full match
L-(-)-Tyrosine	181.074	13.493	5.99457e+08	8.11761e+08	6.44725e+08	7.23894e+08	1.55687e+09	2.26256e+09	1.5614e+09	1.84917e+09	1.40555e+09	2.25088e+09	2.03202e+09	1.66397e+09	1.5693e+09	1.46378e+09	1.44651e+09	1.73355e+09	1.7547e+09	1.95899e+09	1.57093e+09	1.70162e+09	1.82874e+09	1.27433e+09	1.21149e+09	1.81012e+09	1.34317e+09	1.46657e+09	1.5482e+09	2.28016e+09	263431	567671	607399	707149	618766	1.65702e+09	1.52053e+09	1.72949e+09	1.56046e+09	1.63708e+09	6.84309e+08	1.70528e+09	1.848e+09	1.51654e+09	1.72816e+09	1.54222e+09	1.50738e+09	13.4277	18.4101
Name	Molecular Weight	RT [min]	KEGG	HMDB	ChemSpider ID	InChi	InChi Key	DeltaMass [Da]	DeltaMass [ppm]	Compound Match
L-(-)-Tyrosine	181.074	13.672	C00082	HMDB0000158	5833	InChI=1S/C9H11NO3/c10-8(9(12)13)5-6-1-3-7(11)4-2-6/h1-4,8,11H,5,10H2,(H,12,13)/t8-/m0/s1	OUYCCCASQSFEME-QMMMGPOBSA-N	-3.30761e-05	-0.182666	Full match
L-(-)-Tyrosine	181.074	13.674	C00082	HMDB0000158	5833	InChI=1S/C9H11NO3/c10-8(9(12)13)5-6-1-3-7(11)4-2-6/h1-4,8,11H,5,10H2,(H,12,13)/t8-/m0/s1	OUYCCCASQSFEME-QMMMGPOBSA-N	-3.30761e-05	-0.182666	Full match
Phosphoserine	185.009	18.593	1.19948e+07	1.1963e+07	1.39521e+07	1.21391e+07	1.90331e+07	1.8791e+07	1.96815e+07	2.26357e+07	2.49501e+07	2.80481e+07	2.54302e+07	2.63308e+07	2.35197e+07	2.57199e+07	2.63604e+07	2.63949e+07	2.39116e+07	2.61439e+07	2.2401e+07	2.81856e+07	1.94553e+07	2.01462e+07	1.99529e+07	2.02095e+07	1.22341e+07	1.37895e+07	1.38198e+07	1.1734e+07	228556	280898	271894	189118	264951	2.25065e+07	2.19809e+07	2.28969e+07	2.25633e+07	2.22193e+07	1.20669e+07	1.93573e+07	2.58805e+07	2.60401e+07	2.50277e+07	2.00495e+07	1.30118e+07	7.69594	8.85373
Name	Molecular Weight	RT [min]	KEGG	HMDB	ChemSpider ID	InChi	InChi Key	DeltaMass [Da]	DeltaMass [ppm]	Compound Match
O-Phospho-DL-serine	185.009	18.851	C01005	HMDB0000272	104	InChI=1S/C3H8NO6P/c4-2(3(5)6)1-10-11(7,8)9/h2H,1,4H2,(H,5,6)(H2,7,8,9)/t2-/m0/s1	BZQFBWGGLXLEPQ-REOHCLBHSA-N	-0.000102197	-0.552389	Full match
Phosphoserine	185.009	18.868	C01005	HMDB0000272	104	InChI=1S/C3H8NO6P/c4-2(3(5)6)1-10-11(7,8)9/h2H,1,4H2,(H,5,6)(H2,7,8,9)/t2-/m0/s1	BZQFBWGGLXLEPQ-REOHCLBHSA-N	-0.000102197	-0.552389	Full match
D-(-)-3-Phosphoglyceric acid	185.993	19.317	1.09907e+07	1.36326e+07	1.26268e+07	1.76555e+07	7.74836e+06	6.84251e+06	7.55275e+06	9.42843e+06	7.21436e+06	8.70135e+06	1.03374e+07	5.80566e+06	7.05775e+06	6.66928e+06	7.49965e+06	7.67833e+06	7.33622e+06	8.15387e+06	7.20664e+06	7.73281e+06	4.31508e+06	4.469e+06	3.97583e+06	6.40564e+06	5.34744e+06	5.91893e+06	5.83054e+06	7.32043e+06	93626	53448.1	65197.2	129290	89504.6	7.00613e+06	7.33706e+06	7.01659e+06	7.3449e+06	7.03098e+06	1.31297e+07	7.65055e+06	7.95786e+06	7.2787e+06	7.53451e+06	4.39204e+06	5.87473e+06	20.6657	13.8743
Name	Molecular Weight	RT [min]	KEGG	HMDB	ChemSpider ID	InChi	InChi Key	DeltaMass [Da]	DeltaMass [ppm]	Compound Match
D-(-)-3-Phosphoglyceric acid	185.993	19.693	C00597	HMDB0000807	388326	InChI=1S/C3H7O7P/c4-2(3(5)6)1-10-11(7,8)9/h2,4H,1H2,(H,5,6)(H2,7,8,9)/t2-/m1/s1	OSJPPGNTCRNQQC-UWTATZPHSA-N	-7.34097e-05	-0.394691	Full match
D-Gluconic acid	196.058	13.849	1.97638e+06	3.32412e+06	3.07167e+06	3.94658e+06	8.7653e+06	1.90386e+07	1.00779e+07	1.14498e+07	5.85432e+06	1.90939e+07	1.29443e+07	1.00078e+07	1.10399e+07	1.05528e+07	8.78888e+06	1.46265e+07	1.44887e+07	2.00336e+07	1.09166e+07	1.03262e+07	1.22766e+07	7.79376e+06	7.16464e+06	1.42426e+07	7.00484e+06	1.21894e+07	9.91712e+06	1.83946e+07	116459	189554	70896.1	79528.5	96935.3	8.03423e+06	9.61478e+06	9.71539e+06	9.1259e+06	8.57e+06	3.19789e+06	1.07639e+07	1.14761e+07	1.07964e+07	1.27027e+07	1.00352e+07	1.10532e+07	26.7011	37.3217
Name	Molecular Weight	RT [min]	KEGG	HMDB	ChemSpider ID	InChi	InChi Key	DeltaMass [Da]	DeltaMass [ppm]	Compound Match
D-Gluconic acid	196.058	14.215	C00257	HMDB0000625	10240	InChI=1S/C6H12O7/c7-1-2(8)3(9)4(10)5(11)6(12)13/h2-5,7-11H,1H2,(H,12,13)/t2-,3-,4+,5-/m1/s1	RGHNJXZEOKUKBD-SQOUGZDYSA-N	-8.27084e-05	-0.421856	Full match
NG,NG-dimethylarginine	202.143	22.973	1.06506e+07	1.16717e+07	1.20175e+07	1.23978e+07	3.18731e+06	3.52458e+06	2.6827e+06	3.74022e+06	2.84186e+06	3.96785e+06	3.9231e+06	3.22931e+06	3.93467e+06	3.25217e+06	3.46007e+06	4.23008e+06	4.23198e+06	4.52426e+06	3.94942e+06	3.94013e+06	6.65381e+06	5.43881e+06	5.24695e+06	7.39106e+06	5.06543e+06	6.08222e+06	5.27056e+06	7.53619e+06	141911	121808	143563	111879	126992	6.01243e+06	6.06684e+06	5.92239e+06	5.43735e+06	6.27068e+06	1.18446e+07	3.35595e+06	3.57621e+06	3.69737e+06	4.0907e+06	6.04631e+06	5.67639e+06	6.42136	14.0321
Name	Molecular Weight	RT [min]	KEGG	HMDB	ChemSpider ID	InChi	InChi Key	DeltaMass [Da]	DeltaMass [ppm]	Compound Match
NG,NG-dimethylarginine	202.143	23.089	C03626	HMDB0001539	110375	InChI=1S/C8H18N4O2/c1-12(2)8(10)11-5-3-4-6(9)7(13)14/h6H,3-5,9H2,1-2H3,(H2,10,11)(H,13,14)/t6-/m0/s1	YDGMGEXADBMOMJ-LURJTMIESA-N	-1.71859e-05	-0.0850186	Full match
NG,NG-dimethylarginine	202.143	23.199	C03626	HMDB0001539	110375	InChI=1S/C8H18N4O2/c1-12(2)8(10)11-5-3-4-6(9)7(13)14/h6H,3-5,9H2,1-2H3,(H2,10,11)(H,13,14)/t6-/m0/s1	YDGMGEXADBMOMJ-LURJTMIESA-N	-1.71859e-05	-0.0850186	Full match
L-Tryptophan	204.09	11.9	1.06884e+08	1.09635e+08	1.19659e+08	1.22614e+08	1.90978e+08	2.30978e+08	1.85957e+08	2.00009e+08	1.58164e+08	2.23594e+08	2.04768e+08	1.92504e+08	1.77496e+08	1.74642e+08	1.89141e+08	1.89006e+08	2.25303e+08	2.15994e+08	2.0473e+08	2.0064e+08	2.27755e+08	1.7961e+08	1.81045e+08	2.23097e+08	1.75893e+08	1.87021e+08	2.13752e+08	2.48557e+08	208616	218619	213955	208352	213734	1.89339e+08	1.88531e+08	1.93876e+08	1.93244e+08	1.8714e+08	1.14647e+08	1.95494e+08	1.98636e+08	1.83251e+08	2.10362e+08	2.02071e+08	2.00386e+08	6.63921	9.99453
Name	Molecular Weight	RT [min]	KEGG	HMDB	ChemSpider ID	InChi	InChi Key	DeltaMass [Da]	DeltaMass [ppm]	Compound Match
L-Tryptophan	204.09	11.753	C00078	HMDB0000929	6066	InChI=1S/C11H12N2O2/c12-9(11(14)15)5-7-6-13-10-4-2-1-3-8(7)10/h1-4,6,9,13H,5,12H2,(H,14,15)/t9-/m0/s1	QIVBCDIJIAJPQS-VIFPVBQESA-N	-9.27419e-05	-0.454417	Full match
L-Tryptophan	204.09	11.728	C00078	HMDB0000929	6066	InChI=1S/C11H12N2O2/c12-9(11(14)15)5-7-6-13-10-4-2-1-3-8(7)10/h1-4,6,9,13H,5,12H2,(H,14,15)/t9-/m0/s1	QIVBCDIJIAJPQS-VIFPVBQESA-N	-9.27419e-05	-0.454417	Full match
L-Kynurenine	208.085	11.089	4.13533e+06	5.05176e+06	5.13849e+06	5.80997e+06	4.6078e+07	7.26735e+07	5.06506e+07	5.54364e+07	3.90639e+07	6.91678e+07	5.83053e+07	5.2607e+07	5.38502e+07	4.78946e+07	4.6585e+07	5.38538e+07	6.57205e+07	6.67082e+07	5.93596e+07	6.04773e+07	8.10335e+07	5.25948e+07	5.2246e+07	8.26723e+07	4.90555e+07	6.10664e+07	6.98241e+07	1.019e+08	226238	243514	210591	211416	268241	5.92739e+07	5.31969e+07	5.87994e+07	5.64308e+07	5.76254e+07	5.09513e+06	5.30435e+07	5.54561e+07	5.08724e+07	6.30989e+07	6.68142e+07	6.54453e+07	13.6718	20.6761
Name	Molecular Weight	RT [min]	KEGG	HMDB	ChemSpider ID	InChi	InChi Key	DeltaMass [Da]	DeltaMass [ppm]	Compound Match
L-Kynurenine	208.085	10.959	C00328	HMDB0000684	141580	InChI=1S/C10H12N2O3/c11-7-4-2-1-3-6(7)9(13)5-8(12)10(14)15/h1-4,8H,5,11-12H2,(H,14,15)/t8-/m0/s1	YGPSJZOEDVAXAB-QMMMGPOBSA-N	-0.000146921	-0.706063	Full match
L-Kynurenine	208.085	10.974	C00328	HMDB0000684	141580	InChI=1S/C10H12N2O3/c11-7-4-2-1-3-6(7)9(13)5-8(12)10(14)15/h1-4,8H,5,11-12H2,(H,14,15)/t8-/m0/s1	YGPSJZOEDVAXAB-QMMMGPOBSA-N	-0.000146921	-0.706063	Full match
Phosphocreatine	211.036	17.161	4.32334e+08	4.71448e+08	5.52094e+08	6.23506e+08	5.52607e+08	6.3504e+08	5.84515e+08	6.92845e+08	5.13063e+08	7.13048e+08	7.80959e+08	6.16975e+08	4.91981e+08	4.61311e+08	4.72994e+08	5.63091e+08	5.14107e+08	5.78582e+08	4.59422e+08	5.56119e+08	3.85974e+08	3.55216e+08	3.67237e+08	4.11032e+08	3.58372e+08	4.19554e+08	3.83845e+08	4.22749e+08	403034	200157	377240	356029	438682	5.34699e+08	5.19211e+08	5.27185e+08	5.35231e+08	5.26694e+08	5.11771e+08	6.09777e+08	6.65011e+08	4.82488e+08	5.35113e+08	3.76606e+08	4.01699e+08	16.3929	9.94918
Name	Molecular Weight	RT [min]	KEGG	HMDB	ChemSpider ID	InChi	InChi Key	DeltaMass [Da]	DeltaMass [ppm]	Compound Match
Phosphocreatine	211.036	17.119	C02305	HMDB0001511	567	InChI=1S/C4H10N3O5P/c1-7(2-3(8)9)4(5)6-13(10,11)12/h2H2,1H3,(H,8,9)(H4,5,6,10,11,12)	DRBBFCLWYRJSJZ-UHFFFAOYSA-N	-0.00014127	-0.669413	Full match
L-(+)-Cystathionine	222.067	18.596	2.45021e+07	2.47468e+07	2.83578e+07	2.86052e+07	1.75972e+07	2.12885e+07	2.00628e+07	2.15275e+07	2.4071e+07	2.81321e+07	2.83577e+07	2.6637e+07	1.69653e+07	1.72683e+07	1.66826e+07	1.70344e+07	1.71421e+07	1.7334e+07	1.5999e+07	1.59998e+07	1.41836e+07	1.44622e+07	1.5378e+07	1.65451e+07	1.28727e+07	1.4956e+07	1.33891e+07	1.32065e+07	182548	173794	170671	148001	153013	2.01331e+07	2.09928e+07	1.98994e+07	2.06988e+07	2.02968e+07	2.65523e+07	2.06756e+07	2.73846e+07	1.69998e+07	1.65709e+07	1.49201e+07	1.32978e+07	8.40349	8.94409
Name	Molecular Weight	RT [min]	KEGG	HMDB	ChemSpider ID	InChi	InChi Key	DeltaMass [Da]	DeltaMass [ppm]	Compound Match
L-(+)-Cystathionine	222.067	18.575	C02291	HMDB0000099	388392	InChI=1S/C7H14N2O4S/c8-4(6(10)11)1-2-14-3-5(9)7(12)13/h4-5H,1-3,8-9H2,(H,10,11)(H,12,13)/t4-,5-/m0/s1	ILRYLPWNYFXEMH-WHFBIAKZSA-N	-0.000164051	-0.738742	Full match
L-(+)-Cystathionine	222.067	18.621	C02291	HMDB0000099	388392	InChI=1S/C7H14N2O4S/c8-4(6(10)11)1-2-14-3-5(9)7(12)13/h4-5H,1-3,8-9H2,(H,10,11)(H,12,13)/t4-,5-/m0/s1	ILRYLPWNYFXEMH-WHFBIAKZSA-N	-0.000164051	-0.738742	Full match
2'-Deoxycytidine	227.09	10.043	1.89573e+06	1.9695e+06	2.72594e+06	3.16883e+06	2.17487e+06	2.00485e+06	2.34593e+06	2.26743e+06	3.05199e+06	3.62588e+06	3.15197e+06	2.65342e+06	3.35108e+06	2.26524e+06	3.20504e+06	3.04584e+06	3.78949e+06	3.62181e+06	3.46881e+06	3.3794e+06	5.59592e+06	4.30385e+06	3.7448e+06	6.3344e+06	4.31696e+06	5.78237e+06	6.80536e+06	8.40006e+06	114476	617643	127966	142362	139884	4.21996e+06	3.14781e+06	4.3668e+06	3.92549e+06	3.83459e+06	2.34772e+06	2.22115e+06	3.10198e+06	3.12544e+06	3.54531e+06	4.94988e+06	6.29387e+06	25.159	6.67261
Name	Molecular Weight	RT [min]	KEGG	HMDB	ChemSpider ID	InChi	InChi Key	DeltaMass [Da]	DeltaMass [ppm]	Compound Match
2'-Deoxycytidine	227.091	10.147	C00881	HMDB0000014	13117	InChI=1S/C9H13N3O4/c10-7-1-2-12(9(15)11-7)8-3-5(14)6(4-13)16-8/h1-2,5-6,8,13-14H,3-4H2,(H2,10,11,15)/t5-,6+,8+/m0/s1	CKTSBUTUHBMZGZ-SHYZEUOFSA-N	-0.000243736	-1.0733	Full match
2'-Deoxycytidine	227.091	10.167	C00881	HMDB0000014	13117	InChI=1S/C9H13N3O4/c10-7-1-2-12(9(15)11-7)8-3-5(14)6(4-13)16-8/h1-2,5-6,8,13-14H,3-4H2,(H2,10,11,15)/t5-,6+,8+/m0/s1	CKTSBUTUHBMZGZ-SHYZEUOFSA-N	-0.000243736	-1.0733	Full match
D-Ribose-5-phosphate	230.019	17.545	4.91646e+06	4.73054e+06	5.21909e+06	6.54901e+06	5.67115e+06	5.53159e+06	5.50844e+06	6.55655e+06	5.55413e+06	7.28444e+06	7.55191e+06	7.3017e+06	5.85334e+06	6.31664e+06	6.20427e+06	5.95768e+06	5.8058e+06	6.17214e+06	6.7326e+06	6.42329e+06	4.22913e+06	4.50214e+06	3.98151e+06	4.07733e+06	4.45993e+06	4.55651e+06	4.10051e+06	4.08973e+06	61452.9	66216.9	65420.8	56087.7	48263.5	5.9276e+06	5.72939e+06	6.20339e+06	5.43036e+06	6.07368e+06	5.06777e+06	5.60137e+06	7.29307e+06	6.08097e+06	6.29772e+06	4.15323e+06	4.28022e+06	15.3512	8.5662
Name	Molecular Weight	RT [min]	KEGG	HMDB	ChemSpider ID	InChi	InChi Key	DeltaMass [Da]	DeltaMass [ppm]	Compound Match
D-Ribulose 5-phosphate	230.019	17.413	C00199	HMDB0000618	388327	InChI=1S/C5H11O8P/c6-1-3(7)5(9)4(8)2-13-14(10,11)12/h4-6,8-9H,1-2H2,(H2,10,11,12)/t4-,5+/m1/s1	FNZLKVNUWIIPSJ-UHNVWZDZSA-N	-0.000188768	-0.82066	Partial match
D-Ribose-5-phosphate	230.019	17.842	C00117	HMDB0001548	389102	InChI=1S/C5H11O8P/c6-3-2(1-12-14(9,10)11)13-5(8)4(3)7/h2-8H,1H2,(H2,9,10,11)/t2-,3-,4-,5+/m1/s1	KTVPXOYAKDPRHY-AIHAYLRMSA-N	-0.000188768	-0.82066	Full match
D-Ribulose 5-phosphate	230.019	17.231	1.20888e+07	1.09228e+07	1.16809e+07	1.08417e+07	1.61953e+07	1.44974e+07	1.44005e+07	1.58545e+07	1.56706e+07	1.61836e+07	1.65412e+07	1.5834e+07	1.78937e+07	1.56912e+07	1.60742e+07	1.59096e+07	1.56468e+07	1.57608e+07	1.63565e+07	1.51987e+07	9.24859e+06	9.53403e+06	9.37085e+06	9.47642e+06	9.72697e+06	9.38589e+06	1.11278e+07	9.98068e+06	121382	58111.6	54941.3	54018.2	44938.8	1.42622e+07	1.33227e+07	1.27379e+07	1.38152e+07	1.40182e+07	1.13019e+07	1.51759e+07	1.60088e+07	1.59919e+07	1.57038e+07	9.42363e+06	9.85382e+06	5.29886	6.04661
Name	Molecular Weight	RT [min]	KEGG	HMDB	ChemSpider ID	InChi	InChi Key	DeltaMass [Da]	DeltaMass [ppm]	Compound Match
D-Ribulose 5-phosphate	230.019	17.413	C00199	HMDB0000618	388327	InChI=1S/C5H11O8P/c6-1-3(7)5(9)4(8)2-13-14(10,11)12/h4-6,8-9H,1-2H2,(H2,10,11,12)/t4-,5+/m1/s1	FNZLKVNUWIIPSJ-UHNVWZDZSA-N	-0.000176991	-0.769464	Full match
L-Cystine	240.024	17.337	569255	767752	896508	1.14747e+06	1.12769e+07	2.27613e+07	1.04203e+07	1.02086e+07	5.86766e+06	1.24639e+07	6.01889e+06	6.31929e+06	6.0331e+06	5.54256e+06	3.85761e+06	7.92846e+06	1.1244e+07	1.0819e+07	7.94288e+06	9.80988e+06	1.1193e+07	6.2623e+06	5.3936e+06	9.43303e+06	5.52252e+06	8.00479e+06	1.09823e+07	2.15298e+07	174497	518830	270683	837500	607632	8.0785e+06	6.98134e+06	6.22327e+06	7.94258e+06	8.17428e+06	832130	1.08486e+07	6.16909e+06	5.78783e+06	1.03144e+07	7.84767e+06	9.49352e+06	28.6675	44.4915
Name	Molecular Weight	RT [min]	KEGG	HMDB	ChemSpider ID	InChi	InChi Key	DeltaMass [Da]	DeltaMass [ppm]	Compound Match
L-Cystine	240.024	17.496	C00491	HMDB0000192	60997	InChI=1S/C6H12N2O4S2/c7-3(5(9)10)1-13-14-2-4(8)6(11)12/h3-4H,1-2,7-8H2,(H,9,10)(H,11,12)/t3-,4-/m0/s1	LEVWYRKDKASIDU-IMJSIDKUSA-N	-9.91275e-05	-0.41299	Full match
L-Cystine	240.024	17.499	C00491	HMDB0000192	60997	InChI=1S/C6H12N2O4S2/c7-3(5(9)10)1-13-14-2-4(8)6(11)12/h3-4H,1-2,7-8H2,(H,9,10)(H,11,12)/t3-,4-/m0/s1	LEVWYRKDKASIDU-IMJSIDKUSA-N	-9.91275e-05	-0.41299	Full match
Cytidine	243.085	11.627	2.39076e+06	2.44136e+06	2.7872e+06	3.24269e+06	2.89506e+06	4.53782e+06	3.02379e+06	5.29874e+06	3.46132e+06	5.11039e+06	5.14388e+06	4.50439e+06	6.41432e+06	7.09666e+06	5.83175e+06	8.39273e+06	9.05127e+06	9.09276e+06	5.47413e+06	9.95605e+06	2.14185e+07	1.77197e+07	1.69155e+07	2.7026e+07	1.7054e+07	2.33278e+07	1.67284e+07	3.09345e+07	127592	139647	149540	150848	155639	1.05753e+07	1.05335e+07	1.00645e+07	1.02107e+07	1.07488e+07	2.61428e+06	3.7808e+06	4.80739e+06	6.75549e+06	9.07202e+06	1.95691e+07	2.01909e+07	14.4775	29.8059
Name	Molecular Weight	RT [min]	KEGG	HMDB	ChemSpider ID	InChi	InChi Key	DeltaMass [Da]	DeltaMass [ppm]	Compound Match
Cytidine	243.086	11.787	C00475	HMDB0000089	5940	InChI=1S/C9H13N3O5/c10-5-1-2-12(9(16)11-5)8-7(15)6(14)4(3-13)17-8/h1-2,4,6-8,13-15H,3H2,(H2,10,11,16)/t4-,6-,7-,8-/m1/s1	UHDGCWIWMRVCDJ-XVFCMESISA-N	-0.000147999	-0.608836	Full match
Cytidine	243.086	11.735	C00475	HMDB0000089	5940	InChI=1S/C9H13N3O5/c10-5-1-2-12(9(16)11-5)8-7(15)6(14)4(3-13)17-8/h1-2,4,6-8,13-15H,3H2,(H2,10,11,16)/t4-,6-,7-,8-/m1/s1	UHDGCWIWMRVCDJ-XVFCMESISA-N	-0.000147999	-0.608836	Full match
Uridine	244.069	8.943	1.04867e+06	1.00282e+06	1.2606e+06	1.77e+06	988650	1.1572e+06	744443	1.23796e+06	1.23691e+06	1.74688e+06	1.65695e+06	1.46044e+06	1.75775e+06	1.67943e+06	1.76755e+06	1.7543e+06	2.42076e+06	1.178e+06	1.7684e+06	2.69615e+06	3.6076e+06	2.45258e+06	2.99419e+06	3.79518e+06	2.68641e+06	4.06233e+06	3.12249e+06	3.5937e+06	79382.8	136585	155430	257882	160660	2.24588e+06	2.19985e+06	2.34461e+06	2.16147e+06	2.26579e+06	1.15464e+06	1.07293e+06	1.5587e+06	1.75603e+06	2.09458e+06	3.3009e+06	3.3581e+06	27.6585	21.1294
Name	Molecular Weight	RT [min]	KEGG	HMDB	ChemSpider ID	InChi	InChi Key	DeltaMass [Da]	DeltaMass [ppm]	Compound Match
Uridine	244.07	9.125	C00299	HMBD0000296	5807	InChI=1S/C9H12N2O6/c12-3-4-6(14)7(15)8(17-4)11-2-1-5(13)10-9(11)16/h1-2,4,6-8,12,14-15H,3H2,(H,10,13,16)/t4-,6-,7-,8-/m1/s1	DRTQHJPVMGBUCF-XVFCMESISA-N	-0.000117425	-0.481113	Full match
Uridine	244.07	9.131	C00299	HMBD0000296	5807	InChI=1S/C9H12N2O6/c12-3-4-6(14)7(15)8(17-4)11-2-1-5(13)10-9(11)16/h1-2,4,6-8,12,14-15H,3H2,(H,10,13,16)/t4-,6-,7-,8-/m1/s1	DRTQHJPVMGBUCF-XVFCMESISA-N	-0.000117425	-0.481113	Full match
Choline glycerophosphate	257.103	15.217	7.36462e+09	7.64907e+09	7.72355e+09	8.44414e+09	8.86074e+09	9.58059e+09	8.87587e+09	9.9896e+09	8.36216e+09	9.90793e+09	1.07726e+10	9.44876e+09	1.08128e+10	1.08365e+10	1.03329e+10	1.16308e+10	1.15812e+10	1.16799e+10	1.0558e+10	1.15116e+10	1.77725e+10	1.5385e+10	1.48867e+10	1.73835e+10	1.63631e+10	1.76612e+10	1.68242e+10	1.79906e+10	205729	383643	283196	501736	458711	1.25637e+10	1.26669e+10	1.24601e+10	1.25882e+10	1.26025e+10	7.68631e+09	9.22823e+09	9.67834e+09	1.08246e+10	1.15464e+10	1.63843e+10	1.72427e+10	5.89266	5.95124
Name	Molecular Weight	RT [min]	KEGG	HMDB	ChemSpider ID	InChi	InChi Key	DeltaMass [Da]	DeltaMass [ppm]	Compound Match
Choline glycerophosphate	257.103	15.299	C00670	HMDB0000086	64931	InChI=1S/C8H20NO6P/c1-9(2,3)4-5-14-16(12,13)15-7-8(11)6-10/h8,10-11H,4-7H2,1-3H3/t8-/m0/s1	SUHOQUVVVLNYQR-QMMMGPOBSA-N	-0.000211496	-0.822612	No match
Choline glycerophosphate	257.103	15.215	C00670	HMDB0000086	64931	InChI=1S/C8H20NO6P/c1-9(2,3)4-5-14-16(12,13)15-7-8(11)6-10/h8,10-11H,4-7H2,1-3H3/t8-/m0/s1	SUHOQUVVVLNYQR-QMMMGPOBSA-N	-0.000211496	-0.822612	Full match
D-Fructose 6-phosphate	260.029	17.859	5.25649e+07	5.94035e+07	5.50606e+07	6.87195e+07	6.38373e+07	7.56039e+07	6.47693e+07	8.2778e+07	8.02306e+07	8.64598e+07	9.50458e+07	8.02008e+07	6.8701e+07	7.81892e+07	6.30398e+07	7.47417e+07	7.54815e+07	8.31273e+07	6.38772e+07	7.22757e+07	3.25513e+07	2.77276e+07	2.67013e+07	3.87226e+07	3.49783e+07	5.21639e+07	2.73945e+07	3.03542e+07	60889.4	103285	119370	39349.1	50146.2	6.3981e+07	6.24544e+07	6.45207e+07	6.49324e+07	6.27826e+07	5.72321e+07	7.01866e+07	8.33452e+07	7.17214e+07	7.38786e+07	3.01394e+07	3.26662e+07	12.0592	12.6676
Name	Molecular Weight	RT [min]	KEGG	HMDB	ChemSpider ID	InChi	InChi Key	DeltaMass [Da]	DeltaMass [ppm]	Compound Match
D-Glucose-1-phosphate	260.03	18.041	C00103	HMDB0001586	58977	InChI=1S/C6H13O9P/c7-1-2-3(8)4(9)5(10)6(14-2)15-16(11,12)13/h2-10H,1H2,(H2,11,12,13)/t2-,3-,4+,5-,6-/m1/s1	HXXFSFRBOHSIMQ-VFUOTHLCSA-N	-0.00023233	-0.893473	Partial match
D-Fructose 6-phosphate	260.03	18.159	C00085	HMDB0000124	389526	InChI=1S/C6H13O9P/c7-2-6(10)5(9)4(8)3(15-6)1-14-16(11,12)13/h3-5,7-10H,1-2H2,(H2,11,12,13)/t3-,4-,5+,6-/m1/s1	BGWGXPAPYGQALX-ARQDHWQXSA-N	-0.00023233	-0.893473	Full match
α-D-Glucose-1-phosphate	260.03	18.054	C00103	HMDB0001586	58977	InChI=1S/C6H13O9P/c7-1-2-3(8)4(9)5(10)6(14-2)15-16(11,12)13/h2-10H,1H2,(H2,11,12,13)/t2-,3-,4+,5-,6-/m1/s1	HXXFSFRBOHSIMQ-VFUOTHLCSA-N	-0.00023233	-0.893473	Partial match
D-Fructose 6-phosphate	260.03	18.137	C00085	HMDB0000124	389526	InChI=1S/C6H13O9P/c7-2-6(10)5(9)4(8)3(15-6)1-14-16(11,12)13/h3-5,7-10H,1-2H2,(H2,11,12,13)/t3-,4-,5+,6-/m1/s1	BGWGXPAPYGQALX-ARQDHWQXSA-N	-0.00023233	-0.893473	Full match
D-Glucose 6-phosphate	260.03	18.826	1.52339e+07	1.53025e+07	1.56115e+07	1.64552e+07	3.96024e+07	4.15833e+07	4.06403e+07	3.77356e+07	4.65911e+07	4.39248e+07	4.82508e+07	4.83243e+07	5.14813e+07	6.13446e+07	5.02062e+07	4.25577e+07	4.86586e+07	4.76712e+07	4.64493e+07	3.90937e+07	2.98413e+07	2.6452e+07	2.66388e+07	2.87918e+07	3.29803e+07	3.55697e+07	3.08195e+07	2.95798e+07	174276	188007	143903	185253	139460	3.82287e+07	3.48656e+07	3.75023e+07	3.71206e+07	3.70527e+07	1.5457e+07	4.01213e+07	4.74209e+07	5.08438e+07	4.70603e+07	2.77153e+07	3.18999e+07	3.58376	4.13298
Name	Molecular Weight	RT [min]	KEGG	HMDB	ChemSpider ID	InChi	InChi Key	DeltaMass [Da]	DeltaMass [ppm]	Compound Match
D-Glucose 6-phosphate	260.03	19.115	C00092	HMDB0001401	17216117	InChI=1S/C6H13O9P/c7-3-2(1-14-16(11,12)13)15-6(10)5(9)4(3)8/h2-10H,1H2,(H2,11,12,13)/t2-,3-,4+,5-,6?/m1/s1	NBSCHQHZLSJFNQ-GASJEMHNSA-N	-0.000208737	-0.802745	Full match
D-Glucose 6-phosphate	260.03	18.917	C00092	HMDB0001401	17216117	InChI=1S/C6H13O9P/c7-3-2(1-14-16(11,12)13)15-6(10)5(9)4(3)8/h2-10H,1H2,(H2,11,12,13)/t2-,3-,4+,5-,6?/m1/s1	NBSCHQHZLSJFNQ-GASJEMHNSA-N	-0.000208737	-0.802745	Full match
Inosine	268.081	10.78	1.30981e+07	1.40611e+07	1.24179e+07	1.28257e+07	8.20427e+06	1.01959e+07	8.43182e+06	9.5602e+06	2.15373e+07	2.88882e+07	2.2953e+07	2.40299e+07	1.25163e+07	1.29505e+07	1.14041e+07	1.25414e+07	2.30866e+07	2.22911e+07	1.91596e+07	1.8522e+07	2.33071e+07	1.92551e+07	2.1838e+07	2.83373e+07	2.76698e+07	3.52726e+07	2.88076e+07	3.58619e+07	201628	244914	221506	229653	202257	2.26929e+07	2.05472e+07	2.20627e+07	2.26109e+07	2.16396e+07	1.29619e+07	8.99601e+06	2.34914e+07	1.25289e+07	2.07254e+07	2.25725e+07	3.20401e+07	5.33263	10.3527
Name	Molecular Weight	RT [min]	KEGG	HMDB	ChemSpider ID	InChi	InChi Key	DeltaMass [Da]	DeltaMass [ppm]	Compound Match
Inosine	268.081	10.885	C00294	HMDB0000195	21258279	InChI=1S/C10H12N4O5/c15-1-4-6(16)7(17)10(19-4)14-3-13-5-8(14)11-2-12-9(5)18/h2-4,6-7,10,15-17H,1H2,(H,11,12,18)/t4-,6-,7-,10-/m1/s1	UGQMRVRMYYASKQ-KQYNXXCUSA-N	-0.000165928	-0.618949	Full match
Inosine	268.081	10.897	C00294	HMDB0000195	21258279	InChI=1S/C10H12N4O5/c15-1-4-6(16)7(17)10(19-4)14-3-13-5-8(14)11-2-12-9(5)18/h2-4,6-7,10,15-17H,1H2,(H,11,12,18)/t4-,6-,7-,10-/m1/s1	UGQMRVRMYYASKQ-KQYNXXCUSA-N	-0.000165928	-0.618949	Full match
6-Phosphogluconic acid	276.025	20.009	2.27589e+06	1.67851e+06	1.63807e+06	2.25675e+06	5.17144e+06	5.8789e+06	4.4869e+06	6.58811e+06	4.82952e+06	5.28089e+06	6.44483e+06	4.78363e+06	5.12629e+06	5.11636e+06	4.48324e+06	6.37059e+06	3.86362e+06	6.432e+06	3.43234e+06	5.75947e+06	2.95706e+06	2.55791e+06	2.1174e+06	3.35107e+06	2.91359e+06	4.06424e+06	3.41408e+06	4.84183e+06	104769	99805.4	123162	51382.6	146640	4.85913e+06	3.08328e+06	3.40555e+06	4.28403e+06	3.98856e+06	1.96763e+06	5.52517e+06	5.0552e+06	5.12132e+06	4.81154e+06	2.75748e+06	3.73916e+06	17.9136	16.3642
Name	Molecular Weight	RT [min]	KEGG	HMDB	ChemSpider ID	InChi	InChi Key	DeltaMass [Da]	DeltaMass [ppm]	Compound Match
6-Phosphogluconic acid	276.025	20.187	C00345	HMDB0001316	82615	InChI=1S/C6H13O10P/c7-2(1-16-17(13,14)15)3(8)4(9)5(10)6(11)12/h2-5,7-10H,1H2,(H,11,12)(H2,13,14,15)/t2-,3-,4+,5-/m1/s1	BIRSGZKFKXLSJQ-SQOUGZDYSA-N	-3.89305e-05	-0.14104	Full match
6-Phosphogluconic acid	276.025	20.203	C00345	HMDB0001316	82615	InChI=1S/C6H13O10P/c7-2(1-16-17(13,14)15)3(8)4(9)5(10)6(11)12/h2-5,7-10H,1H2,(H,11,12)(H2,13,14,15)/t2-,3-,4+,5-/m1/s1	BIRSGZKFKXLSJQ-SQOUGZDYSA-N	-3.89305e-05	-0.14104	Full match
Guanosine	283.092	12.951	4.99805e+06	5.41343e+06	5.12136e+06	6.00623e+06	3.55193e+06	3.64336e+06	2.8006e+06	3.52319e+06	4.45536e+06	4.98958e+06	5.1501e+06	4.61693e+06	8.42238e+06	7.56657e+06	6.48702e+06	6.90399e+06	8.92827e+06	8.9206e+06	6.68199e+06	6.86853e+06	1.84495e+07	1.59044e+07	1.60042e+07	1.85049e+07	1.6652e+07	1.85073e+07	1.37131e+07	1.80463e+07	250951	290914	278363	275744	293085	1.03102e+07	9.65418e+06	8.99007e+06	1.0632e+07	9.83659e+06	5.2674e+06	3.53756e+06	4.80326e+06	7.23528e+06	7.89457e+06	1.72268e+07	1.73491e+07	8.34636	11.5244
Name	Molecular Weight	RT [min]	KEGG	HMDB	ChemSpider ID	InChi	InChi Key	DeltaMass [Da]	DeltaMass [ppm]	Compound Match
Guanosine	283.092	13.115	C00387	HMDB0000133	6544	InChI=1S/C10H13N5O5/c11-10-13-7-4(8(19)14-10)12-2-15(7)9-6(18)5(17)3(1-16)20-9/h2-3,5-6,9,16-18H,1H2,(H3,11,13,14,19)/t3-,5-,6-,9-/m1/s1	NYHBQMYGNKIUIF-UUOKFMHZSA-N	-0.000162077	-0.572523	Full match
Guanosine	283.092	13.106	C00387	HMDB0000133	6544	InChI=1S/C10H13N5O5/c11-10-13-7-4(8(19)14-10)12-2-15(7)9-6(18)5(17)3(1-16)20-9/h2-3,5-6,9,16-18H,1H2,(H3,11,13,14,19)/t3-,5-,6-,9-/m1/s1	NYHBQMYGNKIUIF-UUOKFMHZSA-N	-0.000162077	-0.572523	Full match
D-Sedoheptulose 7-phosphate	290.04	18.163	3.2486e+07	2.33241e+07	2.45896e+07	2.32696e+07	2.30096e+07	2.48103e+07	2.33441e+07	2.75632e+07	2.62704e+07	3.00327e+07	4.1877e+07	2.83174e+07	4.21199e+07	3.27691e+07	3.27875e+07	3.3938e+07	4.11665e+07	3.71432e+07	3.15334e+07	4.20097e+07	2.50368e+07	2.21133e+07	2.39881e+07	2.56666e+07	2.64786e+07	3.45506e+07	2.7932e+07	2.84464e+07	161545	167671	149647	147648	169821	4.22581e+07	2.92568e+07	2.88163e+07	3.85875e+07	3.69368e+07	2.39569e+07	2.40772e+07	2.91751e+07	3.33627e+07	3.91549e+07	2.45124e+07	2.81892e+07	17.0596	8.40295
Name	Molecular Weight	RT [min]	KEGG	HMDB	ChemSpider ID	InChi	InChi Key	DeltaMass [Da]	DeltaMass [ppm]	Compound Match
D-Sedoheptulose 7-phosphate	290.04	18.402	C05382	HMDB0001068	144663	InChI=1S/C7H15O10P/c8-1-3(9)5(11)7(13)6(12)4(10)2-17-18(14,15)16/h4-8,10-13H,1-2H2,(H2,14,15,16)/t4-,5-,6-,7+/m1/s1	JDTUMPKOJBQPKX-GBNDHIKLSA-N	-9.19612e-05	-0.317064	Full match
D-Sedoheptulose 7-phosphate	290.04	18.309	C05382	HMDB0001068	144663	InChI=1S/C7H15O10P/c8-1-3(9)5(11)7(13)6(12)4(10)2-17-18(14,15)16/h4-8,10-13H,1-2H2,(H2,14,15,16)/t4-,5-,6-,7+/m1/s1	JDTUMPKOJBQPKX-GBNDHIKLSA-N	-9.19612e-05	-0.317064	Full match
Argininosuccinic acid	290.122	18.522	4.27667e+06	4.30639e+06	4.6597e+06	5.30909e+06	1.7169e+06	1.60254e+06	1.45229e+06	1.54831e+06	128293	278701	137702	191507	3.08137e+06	2.71704e+06	2.61993e+06	2.49577e+06	183728	125350	129131	120586	3.28497e+06	3.13672e+06	2.96288e+06	3.44197e+06	132621	126321	128773	131671	75601.2	81359.4	81607.2	78730.2	88731.3	1.85803e+06	1.67758e+06	1.69914e+06	1.72076e+06	1.83617e+06	4.48305e+06	1.57542e+06	164604	2.66849e+06	127240	3.21085e+06	130222	10.3506	6.98712
Name	Molecular Weight	RT [min]	KEGG	HMDB	ChemSpider ID	InChi	InChi Key	DeltaMass [Da]	DeltaMass [ppm]	Compound Match
Argininosuccinic acid	290.123	18.457	C03406	HMDB0000052	389016	InChI=1S/C10H18N4O6/c11-5(8(17)18)2-1-3-13-10(12)14-6(9(19)20)4-7(15)16/h5-6H,1-4,11H2,(H,15,16)(H,17,18)(H,19,20)(H3,12,13,14)/t5-,6-/m0/s1	KDZOASGQNOPSCU-WDSKDSINSA-N	-0.000217308	-0.74902	Full match
Argininosuccinic acid	290.123	18.51	C03406	HMDB0000052	389016	InChI=1S/C10H18N4O6/c11-5(8(17)18)2-1-3-13-10(12)14-6(9(19)20)4-7(15)16/h5-6H,1-4,11H2,(H,15,16)(H,17,18)(H,19,20)(H3,12,13,14)/t5-,6-/m0/s1	KDZOASGQNOPSCU-WDSKDSINSA-N	-0.000217308	-0.74902	Full match
5'-S-Methyl-5'-thioadenosine (MTA)	297.089	4.471	9.86729e+07	9.69492e+07	9.16112e+07	8.58746e+07	1.01969e+08	8.62726e+07	8.11591e+07	8.29322e+07	1.02418e+08	9.90563e+07	1.29906e+08	1.02001e+08	1.95009e+08	1.4857e+08	1.93683e+08	1.33051e+08	1.8384e+08	1.58157e+08	1.71113e+08	1.45304e+08	1.62043e+08	1.73551e+08	1.50354e+08	1.46486e+08	1.8112e+08	1.43165e+08	1.8905e+08	1.6175e+08	271657	609212	587507	489122	465346	1.42652e+08	1.36354e+08	1.40949e+08	1.43155e+08	1.39132e+08	9.42802e+07	8.46024e+07	1.02209e+08	1.71127e+08	1.64635e+08	1.56198e+08	1.71435e+08	6.19494	10.7818
Name	Molecular Weight	RT [min]	KEGG	HMDB	ChemSpider ID	InChi	InChi Key	DeltaMass [Da]	DeltaMass [ppm]	Compound Match
5'-S-Methyl-5'-thioadenosine (MTA)	297.09	4.345	C00170	HMDB0001173	388321	InChI=1S/C11H15N5O3S/c1-20-2-5-7(17)8(18)11(19-5)16-4-15-6-9(12)13-3-14-10(6)16/h3-5,7-8,11,17-18H,2H2,1H3,(H2,12,13,14)/t5-,7-,8-,11-/m1/s1	WUUGFSXJNOTRMR-IOSLPCCCSA-N	-0.000162185	-0.545914	Full match
5'-S-Methyl-5'-thioadenosine (MTA)	297.09	4.314	C00170	HMDB0001173	388321	InChI=1S/C11H15N5O3S/c1-20-2-5-7(17)8(18)11(19-5)16-4-15-6-9(12)13-3-14-10(6)16/h3-5,7-8,11,17-18H,2H2,1H3,(H2,12,13,14)/t5-,7-,8-,11-/m1/s1	WUUGFSXJNOTRMR-IOSLPCCCSA-N	-0.000162185	-0.545914	Full match
D-Sphingosine	299.282	3.027	7.71713e+06	7.04967e+06	6.80841e+06	5.85126e+06	2.38492e+06	2.11339e+06	1.82535e+06	2.33918e+06	3.18221e+06	1.95459e+06	2.57694e+06	2.71882e+06	3.63478e+06	3.22464e+06	2.67923e+06	2.56876e+06	2.95597e+06	2.78476e+06	2.87335e+06	4.14202e+06	3.25727e+06	3.44111e+06	3.90429e+06	2.15386e+06	4.6456e+06	3.17134e+06	4.6504e+06	3.1437e+06	273227	126487	119314	181879	130224	3.5083e+06	3.81376e+06	3.53677e+06	3.40383e+06	3.71259e+06	6.92904e+06	2.22628e+06	2.64788e+06	2.95193e+06	2.91466e+06	3.34919e+06	3.90847e+06	11.2682	11.8242
Name	Molecular Weight	RT [min]	KEGG	HMDB	ChemSpider ID	InChi	InChi Key	DeltaMass [Da]	DeltaMass [ppm]	Compound Match
D-Sphingosine	299.282	3.08	C00319	HMDB0000252	4444047	InChI=1S/C18H37NO2/c1-2-3-4-5-6-7-8-9-10-11-12-13-14-15-18(21)17(19)16-20/h14-15,17-18,20-21H,2-13,16,19H2,1H3/b15-14+/t17-,18+/m0/s1	WWUZIQQURGPMPG-KRWOKUGFSA-N	-0.000220854	-0.737946	Partial match
D-Sphingosine	299.282	3.106	C00319	HMDB0000252	4444047	InChI=1S/C18H37NO2/c1-2-3-4-5-6-7-8-9-10-11-12-13-14-15-18(21)17(19)16-20/h14-15,17-18,20-21H,2-13,16,19H2,1H3/b15-14+/t17-,18+/m0/s1	WWUZIQQURGPMPG-KRWOKUGFSA-N	-0.000220854	-0.737946	Full match
N-Acetylglucosamine 1-phosphate	301.056	16.399	5.77767e+06	6.51176e+06	7.31635e+06	8.736e+06	6.78165e+06	8.36295e+06	6.73772e+06	8.36462e+06	8.05735e+06	9.76348e+06	1.02334e+07	8.67122e+06	8.81299e+06	1.07123e+07	9.16254e+06	1.24803e+07	1.10562e+07	1.29819e+07	1.01006e+07	1.52316e+07	1.16188e+07	9.4551e+06	8.85793e+06	1.60675e+07	1.09061e+07	1.5567e+07	1.07711e+07	1.37248e+07	69637.2	53545	49762.8	42671.3	40211.3	1.05269e+07	1.13867e+07	1.00339e+07	9.95853e+06	1.12187e+07	6.91405e+06	7.5723e+06	9.21735e+06	9.93741e+06	1.20191e+07	1.0537e+07	1.23155e+07	17.8839	12.2499
Name	Molecular Weight	RT [min]	KEGG	HMDB	ChemSpider ID	InChi	InChi Key	DeltaMass [Da]	DeltaMass [ppm]	Compound Match
N-Acetylglucosamine 1-phosphate	301.056	16.724	C04256	HMDB0001367	389323	InChI=1S/C8H16NO9P/c1-3(11)9-5-7(13)6(12)4(2-10)17-8(5)18-19(14,15)16/h4-8,10,12-13H,2H2,1H3,(H,9,11)(H2,14,15,16)/t4-,5-,6-,7-,8-/m1/s1	FZLJPEPAYPUMMR-FMDGEEDCSA-N	-0.000176139	-0.58507	Full match
N-Acetylglucosamine 1-phosphate	301.056	16.989	2.53085e+06	2.16224e+06	2.23552e+06	2.6115e+06	8.25501e+06	9.52777e+06	8.47099e+06	9.83713e+06	9.66902e+06	1.00782e+07	1.22055e+07	8.77535e+06	1.20923e+07	1.08346e+07	1.24277e+07	1.18038e+07	1.29208e+07	1.4426e+07	1.15418e+07	1.20558e+07	6.27493e+06	6.15234e+06	5.92195e+06	7.83316e+06	6.4524e+06	7.54989e+06	6.65504e+06	7.13414e+06	61776.9	52534.5	44465.5	41167.5	44545.9	8.71649e+06	8.17779e+06	9.0208e+06	8.86388e+06	8.37448e+06	2.38319e+06	8.99938e+06	9.8736e+06	1.19481e+07	1.24883e+07	6.21363e+06	6.89459e+06	9.20321	8.61382
Name	Molecular Weight	RT [min]	KEGG	HMDB	ChemSpider ID	InChi	InChi Key	DeltaMass [Da]	DeltaMass [ppm]	Compound Match
N-Acetylglucosamine 1-phosphate	301.056	16.724	C04256	HMDB0001367	389323	InChI=1S/C8H16NO9P/c1-3(11)9-5-7(13)6(12)4(2-10)17-8(5)18-19(14,15)16/h4-8,10,12-13H,2H2,1H3,(H,9,11)(H2,14,15,16)/t4-,5-,6-,7-,8-/m1/s1	FZLJPEPAYPUMMR-FMDGEEDCSA-N	-0.000171481	-0.569598	Full match
L-Glutathione reduced	307.084	15.433	2.36295e+09	2.29621e+09	2.54074e+09	2.46218e+09	2.18881e+09	2.32833e+09	2.31935e+09	2.41188e+09	1.8993e+09	2.53945e+09	2.09794e+09	2.3767e+09	2.45331e+09	2.61028e+09	2.27705e+09	2.92551e+09	2.2831e+09	2.88419e+09	2.35072e+09	2.593e+09	2.65865e+09	2.38443e+09	2.78257e+09	2.65342e+09	1.96411e+09	2.36414e+09	2.06224e+09	1.82562e+09	2.91792e+06	5.3553e+06	5.78594e+06	3.71721e+06	3.47609e+06	1.98964e+09	2.64316e+09	2.284e+09	2.34723e+09	2.1964e+09	2.41256e+09	2.32384e+09	2.23732e+09	2.53179e+09	2.47186e+09	2.65603e+09	2.01317e+09	4.46234	3.9855
Name	Molecular Weight	RT [min]	KEGG	HMDB	ChemSpider ID	InChi	InChi Key	DeltaMass [Da]	DeltaMass [ppm]	Compound Match
L-Glutathione reduced	307.084	15.657	C00051	HMDB0000125	111188	InChI=1S/C10H17N3O6S/c11-5(10(18)19)1-2-7(14)13-6(4-20)9(17)12-3-8(15)16/h5-6,20H,1-4,11H2,(H,12,17)(H,13,14)(H,15,16)(H,18,19)/t5-,6-/m0/s1	RWSXRVCMGQZWBV-WDSKDSINSA-N	-0.00022715	-0.739701	Full match
L-Glutathione reduced	307.084	15.654	C00051	HMDB0000125	111188	InChI=1S/C10H17N3O6S/c11-5(10(18)19)1-2-7(14)13-6(4-20)9(17)12-3-8(15)16/h5-6,20H,1-4,11H2,(H,12,17)(H,13,14)(H,15,16)(H,18,19)/t5-,6-/m0/s1	RWSXRVCMGQZWBV-WDSKDSINSA-N	-0.00022715	-0.739701	Full match
Uridine 5'-monophosphate (5'-UMP)	324.036	16.506	8.1909e+06	9.98493e+06	8.93515e+06	9.75245e+06	4.63418e+06	5.54554e+06	4.695e+06	6.62566e+06	7.47963e+06	8.15321e+06	7.08092e+06	7.02946e+06	4.32158e+06	5.97473e+06	4.03922e+06	5.31223e+06	5.5437e+06	7.58993e+06	4.43309e+06	5.202e+06	4.76324e+06	4.46053e+06	4.45009e+06	7.68049e+06	4.84633e+06	6.31569e+06	4.64825e+06	6.72633e+06	280682	197684	321350	288033	164785	6.27462e+06	6.12098e+06	6.09962e+06	6.4056e+06	6.13285e+06	9.3438e+06	5.12027e+06	7.28028e+06	4.8169e+06	5.37285e+06	4.61189e+06	5.58101e+06	8.87901	17.3345
Name	Molecular Weight	RT [min]	KEGG	HMDB	ChemSpider ID	InChi	InChi Key	DeltaMass [Da]	DeltaMass [ppm]	Compound Match
Uridine 5'-monophosphate (5'-UMP)	324.036	16.784	C00105	HMDB0000288	5808	InChI=1S/C9H13N2O9P/c12-5-1-2-11(9(15)10-5)8-7(14)6(13)4(20-8)3-19-21(16,17)18/h1-2,4,6-8,13-14H,3H2,(H,10,12,15)(H2,16,17,18)/t4-,6-,7-,8-/m1/s1	DJJCXFVJDGTHFX-XVFCMESISA-N	-0.0001406	-0.433903	Full match
Uridine 5'-monophosphate (5'-UMP)	324.036	16.698	C00105	HMDB0000288	5808	InChI=1S/C9H13N2O9P/c12-5-1-2-11(9(15)10-5)8-7(14)6(13)4(20-8)3-19-21(16,17)18/h1-2,4,6-8,13-14H,3H2,(H,10,12,15)(H2,16,17,18)/t4-,6-,7-,8-/m1/s1	DJJCXFVJDGTHFX-XVFCMESISA-N	-0.0001406	-0.433903	Full match
Adenosine 5'-monophosphate (5'-AMP)	347.063	14.951	7.0598e+07	5.77183e+07	4.59087e+07	5.82281e+07	4.82554e+07	6.43119e+07	4.98081e+07	5.3453e+07	7.86358e+07	8.06344e+07	6.3835e+07	9.14752e+07	5.40571e+07	6.45951e+07	4.29207e+07	5.26862e+07	5.8202e+07	7.15198e+07	5.07363e+07	4.74214e+07	5.20883e+07	4.5022e+07	5.12822e+07	5.71447e+07	4.37856e+07	4.77797e+07	4.13375e+07	5.13533e+07	1.10545e+06	873904	960869	1.33085e+06	386121	5.38685e+07	6.81918e+07	6.35904e+07	5.9649e+07	5.88241e+07	5.79732e+07	5.16305e+07	7.96351e+07	5.33717e+07	5.44692e+07	5.16852e+07	4.57827e+07	17.3503	13.4158
Name	Molecular Weight	RT [min]	KEGG	HMDB	ChemSpider ID	InChi	InChi Key	DeltaMass [Da]	DeltaMass [ppm]	Compound Match
Adenosine 5'-monophosphate (5'-AMP)	347.063	15.205	C00020	HMDB0000045	5858	InChI=1S/C10H14N5O7P/c11-8-5-9(13-2-12-8)15(3-14-5)10-7(17)6(16)4(22-10)1-21-23(18,19)20/h2-4,6-7,10,16-17H,1H2,(H2,11,12,13)(H2,18,19,20)/t4-,6-,7-,10-/m1/s1	UDMBCSSLTHHNCD-KQYNXXCUSA-N	-0.000256553	-0.739212	Full match
Adenosine 5'-monophosphate (5'-AMP)	347.063	15.225	C00020	HMDB0000045	5858	InChI=1S/C10H14N5O7P/c11-8-5-9(13-2-12-8)15(3-14-5)10-7(17)6(16)4(22-10)1-21-23(18,19)20/h2-4,6-7,10,16-17H,1H2,(H2,11,12,13)(H2,18,19,20)/t4-,6-,7-,10-/m1/s1	UDMBCSSLTHHNCD-KQYNXXCUSA-N	-0.000256553	-0.739212	Full match
Guanosine 5'-monophosphate (5'-GMP)	363.058	18.523	6.11552e+06	6.10424e+06	5.54154e+06	6.84453e+06	3.43286e+06	3.69989e+06	3.47111e+06	3.66771e+06	5.94458e+06	5.20898e+06	4.70715e+06	5.75534e+06	4.28777e+06	4.97376e+06	3.5803e+06	3.83125e+06	3.80642e+06	4.94727e+06	3.47563e+06	3.61307e+06	4.79424e+06	4.41069e+06	4.15447e+06	4.98579e+06	4.15401e+06	3.71108e+06	3.18949e+06	3.87998e+06	204548	171456	156733	219500	416370	4.90947e+06	4.66537e+06	4.10505e+06	4.97039e+06	4.78748e+06	6.10988e+06	3.56941e+06	5.48216e+06	4.05951e+06	3.70974e+06	4.60247e+06	3.79553e+06	8.68293	3.79457
Name	Molecular Weight	RT [min]	KEGG	HMDB	ChemSpider ID	InChi	InChi Key	DeltaMass [Da]	DeltaMass [ppm]	Compound Match
Guanosine 5'-monophosphate (5'-GMP)	363.058	18.715	C00144	HMDB0001397	6545	InChI=1S/C10H14N5O8P/c11-10-13-7-4(8(18)14-10)12-2-15(7)9-6(17)5(16)3(23-9)1-22-24(19,20)21/h2-3,5-6,9,16-17H,1H2,(H2,19,20,21)(H3,11,13,14,18)/t3-,5-,6-,9-/m1/s1	RQFCJASXJCIDSX-UUOKFMHZSA-N	-7.13688e-05	-0.196577	Full match
Guanosine 5'-monophosphate (5'-GMP)	363.058	18.78	C00144	HMDB0001397	6545	InChI=1S/C10H14N5O8P/c11-10-13-7-4(8(18)14-10)12-2-15(7)9-6(17)5(16)3(23-9)1-22-24(19,20)21/h2-3,5-6,9,16-17H,1H2,(H2,19,20,21)(H3,11,13,14,18)/t3-,5-,6-,9-/m1/s1	RQFCJASXJCIDSX-UUOKFMHZSA-N	-7.13688e-05	-0.196577	Full match
S-Adenosyl-L-homocysteine	384.121	14.83	3.23958e+06	5.04239e+06	5.33555e+06	4.63784e+06	3.09717e+06	3.63803e+06	3.27729e+06	2.95225e+06	3.28984e+06	4.11099e+06	4.09977e+06	4.40311e+06	2.27741e+06	2.21259e+06	2.19482e+06	2.6168e+06	2.90721e+06	3.17279e+06	2.25856e+06	2.63257e+06	3.62335e+06	3.09586e+06	3.04351e+06	4.25116e+06	2.45647e+06	2.85129e+06	2.8389e+06	3.15298e+06	157826	178314	168309	161263	160598	3.19784e+06	3.83301e+06	3.70697e+06	3.39625e+06	3.44223e+06	4.84012e+06	3.18723e+06	4.10538e+06	2.245e+06	2.76989e+06	3.35961e+06	2.8451e+06	20.3343	9.13535
Name	Molecular Weight	RT [min]	KEGG	HMDB	ChemSpider ID	InChi	InChi Key	DeltaMass [Da]	DeltaMass [ppm]	Compound Match
S-Adenosyl-L-homocysteine	384.122	14.898	C00021	HMDB0000939	388301	InChI=1S/C14H20N6O5S/c15-6(14(23)24)1-2-26-3-7-9(21)10(22)13(25-7)20-5-19-8-11(16)17-4-18-12(8)20/h4-7,9-10,13,21-22H,1-3,15H2,(H,23,24)(H2,16,17,18)/t6-,7+,9+,10+,13+/m0/s1	ZJUKTBDSGOFHSH-WFMPWKQPSA-N	-0.000417188	-1.08608	Full match
S-Adenosyl-L-homocysteine	384.122	14.875	C00021	HMDB0000939	388301	InChI=1S/C14H20N6O5S/c15-6(14(23)24)1-2-26-3-7-9(21)10(22)13(25-7)20-5-19-8-11(16)17-4-18-12(8)20/h4-7,9-10,13,21-22H,1-3,15H2,(H,23,24)(H2,16,17,18)/t6-,7+,9+,10+,13+/m0/s1	ZJUKTBDSGOFHSH-WFMPWKQPSA-N	-0.000417188	-1.08608	Full match
S-(5'-Adenosyl)-L-methionine (SAM)	398.137	18.64	5.45734e+07	5.30076e+07	5.70829e+07	5.28713e+07	4.70676e+07	4.68442e+07	4.50385e+07	4.7625e+07	4.85744e+07	5.22845e+07	5.55495e+07	5.0977e+07	9.55209e+07	7.17546e+07	8.50318e+07	8.56997e+07	9.70319e+07	8.56578e+07	9.24391e+07	8.21586e+07	8.43097e+07	8.13263e+07	9.26116e+07	9.57592e+07	9.62157e+07	1.06378e+08	9.65161e+07	9.2596e+07	165319	499716	550945	607050	691990	7.59344e+07	7.48185e+07	8.15149e+07	7.50158e+07	7.60197e+07	5.37905e+07	4.69559e+07	5.16307e+07	8.53658e+07	8.90484e+07	8.84607e+07	9.63659e+07	3.60055	2.39999
Name	Molecular Weight	RT [min]	KEGG	HMDB	ChemSpider ID	InChi	InChi Key	DeltaMass [Da]	DeltaMass [ppm]	Compound Match
S-(5'-Adenosyl)-L-methionine (SAM)	398.137	18.681	C00019	HMDB0001185	31982	InChI=1S/C15H22N6O5S/c1-27(3-2-7(16)15(24)25)4-8-10(22)11(23)14(26-8)21-6-20-9-12(17)18-5-19-13(9)21/h5-8,10-11,14,22-23H,2-4,16H2,1H3,(H2-,17,18,19,24,25)/t7-,8+,10+,11+,14+,27?/m0/s1	MEFKEPWMEQBLKI-AIRLBKTGSA-N	-0.000284184	-0.713783	Full match
S-(5'-Adenosyl)-L-methionine (SAM)	398.137	18.645	C00019	HMDB0001185	31982	InChI=1S/C15H22N6O5S/c1-27(3-2-7(16)15(24)25)4-8-10(22)11(23)14(26-8)21-6-20-9-12(17)18-5-19-13(9)21/h5-8,10-11,14,22-23H,2-4,16H2,1H3,(H2-,17,18,19,24,25)/t7-,8+,10+,11+,14+,27?/m0/s1	MEFKEPWMEQBLKI-AIRLBKTGSA-N	-0.000284184	-0.713783	Full match
Cytidine 5'-diphosphate (5'-CDP)	403.018	19.346	1.6686e+07	1.5653e+07	1.48504e+07	2.00796e+07	1.24838e+07	1.34158e+07	1.29699e+07	8.36387e+06	1.81931e+07	1.41448e+07	1.37454e+07	1.68337e+07	1.39899e+07	1.40142e+07	1.06111e+07	9.29447e+06	1.21182e+07	1.32825e+07	8.23643e+06	8.50214e+06	1.15946e+07	1.3265e+07	9.22186e+06	1.06026e+07	1.2334e+07	1.28232e+07	9.85778e+06	9.47736e+06	352345	483600	480978	464212	578219	1.30325e+07	1.08036e+07	1.19032e+07	1.1207e+07	1.30814e+07	1.61695e+07	1.27269e+07	1.54892e+07	1.23005e+07	1.03102e+07	1.10986e+07	1.10959e+07	13.6827	19.7119
Name	Molecular Weight	RT [min]	KEGG	HMDB	ChemSpider ID	InChi	InChi Key	DeltaMass [Da]	DeltaMass [ppm]	Compound Match
Cytidine 5'-diphosphate (5'-CDP)	403.018	19.676	C00112	HMDB0001546	5902	InChI=1S/C9H15N3O11P2/c10-5-1-2-12(9(15)11-5)8-7(14)6(13)4(22-8)3-21-25(19,20)23-24(16,17)18/h1-2,4,6-8,13-14H,3H2,(H,19,20)(H2,10,11,15)(H2,16,17,18)/t4-,6-,7-,8-/m1/s1	ZWIADYZPOWUWEW-XVFCMESISA-N	-0.000200407	-0.497266	Full match
Cytidine 5'-diphosphate (5'-CDP)	403.018	19.486	C00112	HMDB0001546	5902	InChI=1S/C9H15N3O11P2/c10-5-1-2-12(9(15)11-5)8-7(14)6(13)4(22-8)3-21-25(19,20)23-24(16,17)18/h1-2,4,6-8,13-14H,3H2,(H,19,20)(H2,10,11,15)(H2,16,17,18)/t4-,6-,7-,8-/m1/s1	ZWIADYZPOWUWEW-XVFCMESISA-N	-0.000200407	-0.497266	Full match
Uridine 5'-diphosphate (5'-UDP)	404.002	18.83	3.05618e+07	2.61943e+07	2.59978e+07	2.87931e+07	1.91812e+07	1.9126e+07	1.74729e+07	2.01838e+07	3.32686e+07	2.70323e+07	2.46083e+07	3.2334e+07	1.64827e+07	2.23952e+07	1.5338e+07	1.80851e+07	1.91718e+07	2.10291e+07	1.48447e+07	1.71442e+07	1.53117e+07	1.53522e+07	1.67004e+07	1.75143e+07	1.41146e+07	1.74763e+07	1.4357e+07	1.38576e+07	530018	519628	236201	246993	415121	2.01065e+07	2.11935e+07	1.92798e+07	2.11941e+07	2.01266e+07	2.74937e+07	1.91536e+07	2.96831e+07	1.72839e+07	1.8158e+07	1.60263e+07	1.42358e+07	7.85906	5.91201
Name	Molecular Weight	RT [min]	KEGG	HMDB	ChemSpider ID	InChi	InChi Key	DeltaMass [Da]	DeltaMass [ppm]	Compound Match
Uridine 5'-diphosphate (5'-UDP)	404.002	19.135	C00015	HMDB0000295	5809	InChI=1S/C9H14N2O12P2/c12-5-1-2-11(9(15)10-5)8-7(14)6(13)4(22-8)3-21-25(19,20)23-24(16,17)18/h1-2,4,6-8,13-14H,3H2,(H,19,20)(H,10,12,15)(H2,16,17,18)/t4-,6-,7-,8-/m1/s1	XCCTYIAWTASOJW-XVFCMESISA-N	-0.000105017	-0.259942	Full match
Uridine 5'-diphosphate (5'-UDP)	404.002	19.068	C00015	HMDB0000295	5809	InChI=1S/C9H14N2O12P2/c12-5-1-2-11(9(15)10-5)8-7(14)6(13)4(22-8)3-21-25(19,20)23-24(16,17)18/h1-2,4,6-8,13-14H,3H2,(H,19,20)(H,10,12,15)(H2,16,17,18)/t4-,6-,7-,8-/m1/s1	XCCTYIAWTASOJW-XVFCMESISA-N	-0.000105017	-0.259942	Full match
Adenosine 5'-diphosphate (5'-ADP)	427.029	17.615	1.15499e+08	1.14105e+08	1.03158e+08	1.17892e+08	9.4178e+07	8.8179e+07	7.66607e+07	8.24882e+07	1.3002e+08	1.18752e+08	1.04465e+08	1.37331e+08	1.12324e+08	1.16668e+08	8.7709e+07	9.06084e+07	1.07154e+08	1.07432e+08	8.71015e+07	8.05517e+07	8.12265e+07	8.8245e+07	8.10032e+07	8.61971e+07	9.13897e+07	8.65861e+07	7.50303e+07	7.89623e+07	2.16049e+06	1.72169e+06	1.73345e+06	1.76008e+06	1.42864e+06	1.03583e+08	8.88601e+07	9.39641e+07	9.61431e+07	1.00602e+08	1.14802e+08	8.53336e+07	1.24386e+08	1.01466e+08	9.71278e+07	8.37118e+07	8.27742e+07	5.79352	8.80743
Name	Molecular Weight	RT [min]	KEGG	HMDB	ChemSpider ID	InChi	InChi Key	DeltaMass [Da]	DeltaMass [ppm]	Compound Match
Adenosine 5'-diphosphate (5'-ADP)	427.029	17.966	C00008	HMDB0001341	5800	InChI=1S/C10H15N5O10P2/c11-8-5-9(13-2-12-8)15(3-14-5)10-7(17)6(16)4(24-10)1-23-27(21,22)25-26(18,19)20/h2-4,6-7,10,16-17H,1H2,(H,21,22)(H2,11,12,13)(H2,18,19,20)/t4-,6-,7-,10-/m1/s1	XTWYTFMLZFPYCI-KQYNXXCUSA-N	-0.000160073	-0.374851	Full match
Adenosine 5'-diphosphate (5'-ADP)	427.029	17.99	C00008	HMDB0001341	5800	InChI=1S/C10H15N5O10P2/c11-8-5-9(13-2-12-8)15(3-14-5)10-7(17)6(16)4(24-10)1-23-27(21,22)25-26(18,19)20/h2-4,6-7,10,16-17H,1H2,(H,21,22)(H2,11,12,13)(H2,18,19,20)/t4-,6-,7-,10-/m1/s1	XTWYTFMLZFPYCI-KQYNXXCUSA-N	-0.000160073	-0.374851	Full match
Folic acid	441.139	18.552	184249	404576	275422	233617	7.98751e+06	1.29428e+07	8.78839e+06	1.02686e+07	5.67226e+06	1.2125e+07	9.63071e+06	8.06124e+06	7.43167e+06	6.73944e+06	6.12205e+06	7.73773e+06	8.73913e+06	9.83559e+06	8.91478e+06	8.00299e+06	9.47994e+06	5.33188e+06	5.73279e+06	9.26374e+06	5.32216e+06	6.1381e+06	8.6132e+06	1.29066e+07	139841	137646	126054	122648	128701	7.71991e+06	7.79431e+06	7.98294e+06	7.65307e+06	7.79457e+06	254520	9.52851e+06	8.84598e+06	7.08555e+06	8.82695e+06	7.49826e+06	7.37565e+06	34.396	21.8016
Name	Molecular Weight	RT [min]	KEGG	HMDB	ChemSpider ID	InChi	InChi Key	DeltaMass [Da]	DeltaMass [ppm]	Compound Match
Folic acid	441.14	18.859	C00504	HMDB0000121	5815	InChI=1S/C19H19N7O6/c20-19-25-15-14(17(30)26-19)23-11(8-22-15)7-21-10-3-1-9(2-4-10)16(29)24-12(18(31)32)5-6-13(27)28/h1-4,8,12,21H,5-7H2,(H,24,29)(H,27,28)(H,31,32)(H3,20,22,25,26,30)/t12-/m0/s1	OVBPIULPVIDEAO-LBPRGKRZSA-N	-0.000218782	-0.495948	Full match
Folic acid	441.14	18.891	C00504	HMDB0000121	5815	InChI=1S/C19H19N7O6/c20-19-25-15-14(17(30)26-19)23-11(8-22-15)7-21-10-3-1-9(2-4-10)16(29)24-12(18(31)32)5-6-13(27)28/h1-4,8,12,21H,5-7H2,(H,24,29)(H,27,28)(H,31,32)(H3,20,22,25,26,30)/t12-/m0/s1	OVBPIULPVIDEAO-LBPRGKRZSA-N	-0.000218782	-0.495948	Full match
Guanosine 5'-diphosphate (5'-GDP)	443.024	20.204	1.75852e+07	1.66848e+07	1.53013e+07	1.60592e+07	1.16837e+07	1.09825e+07	1.09076e+07	1.32785e+07	1.99487e+07	1.33973e+07	1.72398e+07	1.46602e+07	1.25957e+07	1.38664e+07	1.12045e+07	1.15334e+07	1.0743e+07	1.66302e+07	1.09176e+07	1.04415e+07	1.10926e+07	8.94355e+06	1.02327e+07	1.08181e+07	9.38852e+06	1.35296e+07	7.39633e+06	7.67541e+06	798361	604460	404110	716756	409261	1.38931e+07	1.02086e+07	1.28528e+07	1.20213e+07	1.28809e+07	1.6372e+07	1.13331e+07	1.595e+07	1.20645e+07	1.08303e+07	1.05254e+07	8.53196e+06	5.8973	9.39635
Name	Molecular Weight	RT [min]	KEGG	HMDB	ChemSpider ID	InChi	InChi Key	DeltaMass [Da]	DeltaMass [ppm]	Compound Match
Guanosine 5'-diphosphate (5'-GDP)	443.024	20.489	C00035	HMDB0001201	8630	InChI=1S/C10H15N5O11P2/c11-10-13-7-4(8(18)14-10)12-2-15(7)9-6(17)5(16)3(25-9)1-24-28(22,23)26-27(19,20)21/h2-3,5-6,9,16-17H,1H2,(H,22,23)(H2,19,20,21)(H3,11,13,14,18)/t3-,5-,6-,9-/m1/s1	QGWNDRXFNXRZMB-UUOKFMHZSA-N	-0.000207911	-0.469299	Full match
Guanosine 5'-diphosphate (5'-GDP)	443.024	20.477	C00035	HMDB0001201	8630	InChI=1S/C10H15N5O11P2/c11-10-13-7-4(8(18)14-10)12-2-15(7)9-6(17)5(16)3(25-9)1-24-28(22,23)26-27(19,20)21/h2-3,5-6,9,16-17H,1H2,(H,22,23)(H2,19,20,21)(H3,11,13,14,18)/t3-,5-,6-,9-/m1/s1	QGWNDRXFNXRZMB-UUOKFMHZSA-N	-0.000207911	-0.469299	Full match
CDP-ethanolamine	446.06	18.076	1.67806e+07	1.70058e+07	1.75365e+07	1.87181e+07	1.18275e+07	1.22137e+07	1.10511e+07	1.49051e+07	1.40907e+07	1.52897e+07	1.52606e+07	1.38291e+07	1.07159e+07	1.11781e+07	1.02508e+07	1.15236e+07	1.10896e+07	1.27098e+07	1.04821e+07	1.22117e+07	1.14109e+07	1.03353e+07	1.13825e+07	1.3196e+07	1.15721e+07	1.33758e+07	1.16182e+07	1.23278e+07	134548	125210	126117	111514	112731	1.32662e+07	1.35648e+07	1.32845e+07	1.34531e+07	1.33285e+07	1.72711e+07	1.20206e+07	1.46757e+07	1.0947e+07	1.16506e+07	1.13967e+07	1.1973e+07	4.94201	13.4016
Name	Molecular Weight	RT [min]	KEGG	HMDB	ChemSpider ID	InChi	InChi Key	DeltaMass [Da]	DeltaMass [ppm]	Compound Match
CDP-ethanolamine	446.06	18.092	C00570	HMDB0001564	110296	InChI=1S/C11H20N4O11P2/c12-2-4-23-27(19,20)26-28(21,22)24-5-6-8(16)9(17)10(25-6)15-3-1-7(13)14-11(15)18/h1,3,6,8-10,16-17H,2,4-5,12H2,(H,19,20)(H,21,22)(H2,13,14,18)/t6-,8-,9-,10-/m1/s1	WVIMUEUQJFPNDK-PEBGCTIMSA-N	-0.000218289	-0.48937	Full match
CDP-ethanolamine	446.06	18.093	C00570	HMDB0001564	110296	InChI=1S/C11H20N4O11P2/c12-2-4-23-27(19,20)26-28(21,22)24-5-6-8(16)9(17)10(25-6)15-3-1-7(13)14-11(15)18/h1,3,6,8-10,16-17H,2,4-5,12H2,(H,19,20)(H,21,22)(H2,13,14,18)/t6-,8-,9-,10-/m1/s1	WVIMUEUQJFPNDK-PEBGCTIMSA-N	-0.000218289	-0.48937	Full match
Cytidine 5'-triphosphate (5'-CTP)	482.984	20.804	6.07729e+07	5.1247e+07	5.84926e+07	4.59588e+07	4.45034e+07	4.37157e+07	4.01542e+07	7.05383e+07	7.77809e+07	5.8245e+07	5.95317e+07	5.54464e+07	3.68023e+07	4.37207e+07	2.91331e+07	5.37609e+07	4.25823e+07	6.76169e+07	3.77013e+07	6.2104e+07	3.95291e+07	3.72142e+07	4.06169e+07	4.85496e+07	3.34259e+07	5.93389e+07	3.26311e+07	4.46329e+07	443665	1.20167e+06	1.2025e+06	626901	972849	5.79786e+07	4.38458e+07	4.62983e+07	4.06797e+07	5.40211e+07	5.48698e+07	4.41095e+07	5.88884e+07	4.02615e+07	5.23431e+07	4.0073e+07	3.90294e+07	12.5434	28.1573
Name	Molecular Weight	RT [min]	KEGG	HMDB	ChemSpider ID	InChi	InChi Key	DeltaMass [Da]	DeltaMass [ppm]	Compound Match
Cytidine 5'-triphosphate (5'-CTP)	482.985	20.925	C00063	HMDB0000082	5941	InChI=1S/C9H16N3O14P3/c10-5-1-2-12(9(15)11-5)8-7(14)6(13)4(24-8)3-23-28(19,20)26-29(21,22)25-27(16,17)18/h1-2,4,6-8,13-14H,3H2,(H,19,20)(H,21,22)(H2,10,11,15)(H2,16,17,18)/t4-,6-,7-,8-/m1/s1	PCDQPRRSZKQHHS-XVFCMESISA-N	-0.000196593	-0.407037	Full match
Cytidine 5'-triphosphate (5'-CTP)	482.985	20.953	C00063	HMDB0000082	5941	InChI=1S/C9H16N3O14P3/c10-5-1-2-12(9(15)11-5)8-7(14)6(13)4(24-8)3-23-28(19,20)26-29(21,22)25-27(16,17)18/h1-2,4,6-8,13-14H,3H2,(H,19,20)(H,21,22)(H2,10,11,15)(H2,16,17,18)/t4-,6-,7-,8-/m1/s1	PCDQPRRSZKQHHS-XVFCMESISA-N	-0.000196593	-0.407037	Full match
Uridine 5'-triphosphate (5'-UTP)	483.968	20.26	9.48376e+07	8.26362e+07	9.66953e+07	8.94678e+07	8.40791e+07	8.39439e+07	6.61604e+07	1.23562e+08	1.13209e+08	1.03043e+08	1.07708e+08	8.78054e+07	5.85657e+07	7.41447e+07	5.25163e+07	9.0678e+07	6.81961e+07	9.42842e+07	5.69836e+07	9.45819e+07	5.45535e+07	5.549e+07	6.80627e+07	7.21099e+07	5.8334e+07	8.8329e+07	4.93259e+07	6.59126e+07	376841	483893	949237	581793	724339	1.03645e+08	8.6219e+07	7.15354e+07	7.38231e+07	9.82694e+07	9.21527e+07	8.40115e+07	1.05376e+08	6.63552e+07	8.12401e+07	6.17764e+07	6.21233e+07	6.9405	27.1222
Name	Molecular Weight	RT [min]	KEGG	HMDB	ChemSpider ID	InChi	InChi Key	DeltaMass [Da]	DeltaMass [ppm]	Compound Match
Uridine 5'-triphosphate (5'-UTP)	483.969	20.429	C00075	HMDB0000285	5903	InChI=1S/C9H15N2O15P3/c12-5-1-2-11(9(15)10-5)8-7(14)6(13)4(24-8)3-23-28(19,20)26-29(21,22)25-27(16,17)18/h1-2,4,6-8,13-14H,3H2,(H,19,20)(H,21,22)(H,10,12,15)(H2,16,17,18)/t4-,6-,7-,8-/m1/s1	PGAVKCOVUIYSFO-XVFCMESISA-N	-0.00017847	-0.368763	Full match
Uridine 5'-triphosphate (5'-UTP)	483.969	20.444	C00075	HMDB0000285	5903	InChI=1S/C9H15N2O15P3/c12-5-1-2-11(9(15)10-5)8-7(14)6(13)4(24-8)3-23-28(19,20)26-29(21,22)25-27(16,17)18/h1-2,4,6-8,13-14H,3H2,(H,19,20)(H,21,22)(H,10,12,15)(H2,16,17,18)/t4-,6-,7-,8-/m1/s1	PGAVKCOVUIYSFO-XVFCMESISA-N	-0.00017847	-0.368763	Full match
Cytidine 5′-diphosphocholine (CDP-choline)	488.107	16.873	3.76492e+07	3.47133e+07	3.70329e+07	3.82474e+07	1.62344e+07	1.59925e+07	1.33802e+07	1.45393e+07	1.48384e+07	1.61713e+07	1.5463e+07	1.38146e+07	5.27557e+07	5.04122e+07	4.04965e+07	4.21864e+07	5.53034e+07	5.51156e+07	4.12413e+07	3.89378e+07	7.35404e+07	6.62981e+07	6.16901e+07	6.53921e+07	6.41713e+07	7.89389e+07	6.15434e+07	5.78025e+07	142528	145324	140062	127599	148983	4.28939e+07	4.51218e+07	4.41362e+07	4.38321e+07	4.35939e+07	3.73411e+07	1.52659e+07	1.51507e+07	4.62993e+07	4.81785e+07	6.58451e+07	6.28574e+07	4.19008	8.87226
Name	Molecular Weight	RT [min]	KEGG	HMDB	ChemSpider ID	InChi	InChi Key	DeltaMass [Da]	DeltaMass [ppm]	Compound Match
Cytidine 5′-diphosphocholine (CDP-choline)	488.107	16.787	C00307	HMDB0001413	13207	InChI=1S/C14H26N4O11P2/c1-18(2,3)6-7-26-30(22,23)29-31(24,25)27-8-9-11(19)12(20)13(28-9)17-5-4-10(15)16-14(17)21/h4-5,9,11-13,19-20H,6-8H2,1-3H3,(H3-,15,16,21,22,23,24,25)/t9-,11-,12-,13-/m1/s1	RZZPDXZPRHQOCG-OJAKKHQRSA-N	-0.000317403	-0.650273	Full match
Taurodeoxycholic acid	499.297	2.038	239812	331629	299987	477489	2.91135e+06	5.30937e+06	2.81621e+06	3.91751e+06	1.82818e+06	5.19667e+06	3.60484e+06	2.8372e+06	2.39202e+06	2.0308e+06	2.10352e+06	2.69345e+06	3.218e+06	3.54607e+06	2.19101e+06	3.20132e+06	4.30813e+06	1.83891e+06	1.59693e+06	3.80889e+06	1.3437e+06	1.97095e+06	3.05059e+06	4.72106e+06	120957	186212	234090	278565	332135	3.09748e+06	2.57167e+06	2.84384e+06	2.63427e+06	3.0875e+06	315808	3.41443e+06	3.22102e+06	2.24777e+06	3.20966e+06	2.8239e+06	2.51077e+06	29.9393	31.0186
Name	Molecular Weight	RT [min]	KEGG	HMDB	ChemSpider ID	InChi	InChi Key	DeltaMass [Da]	DeltaMass [ppm]	Compound Match
Taurodeoxycholic acid	499.297	2.059	C05463	HMDB0000896	2015539	InChI=1S/C26H45NO6S/c1-16(4-9-24(30)27-12-13-34(31,32)33)20-7-8-21-19-6-5-17-14-18(28)10-11-25(17,2)22(19)15-23(29)26(20,21)3/h16-23,28-29H,4-15H2,1-3H3,(H,27,30)(H,31,32,33)/t16-,17-,18-,19?,20-,21+,22+,23+,25+,26-/m1/s1	AWDRATDZQPNJFN-JCAYPLLTSA-N	1.14291e-05	0.0228904	Full match
Taurochenodesoxycholic acid	499.297	2.048	C05465	HMDB0000951	17216027	InChI=1S/C26H45NO6S/c1-16(4-7-23(30)27-12-13-34(31,32)33)19-5-6-20-24-21(9-11-26(19,20)3)25(2)10-8-18(28)14-17(25)15-22(24)29/h16-22,24,28-29H,4-15H2,1-3H3,(H,27,30)(H,31,32,33)/t16-,17+,18-,19-,20+,21+,22-,24+,25+,26-/m1/s1	BHTRKEVKTKCXOH-BJLOMENOSA-N	1.14291e-05	0.0228904	Partial match
Taurodeoxycholic acid	499.297	2.063	C05463	HMDB0000896	2015539	InChI=1S/C26H45NO6S/c1-16(4-9-24(30)27-12-13-34(31,32)33)20-7-8-21-19-6-5-17-14-18(28)10-11-25(17,2)22(19)15-23(29)26(20,21)3/h16-23,28-29H,4-15H2,1-3H3,(H,27,30)(H,31,32,33)/t16-,17-,18-,19?,20-,21+,22+,23+,25+,26-/m1/s1	AWDRATDZQPNJFN-JCAYPLLTSA-N	1.14291e-05	0.0228904	Full match
Tauroursodeoxycholic acid (TUDCA)	499.297	2.087	C16868	HMDB0000874	8024531	InChI=1S/C26H45NO6S/c1-16(4-7-23(30)27-12-13-34(31,32)33)19-5-6-20-24-21(9-11-26(19,20)3)25(2)10-8-18(28)14-17(25)15-22(24)29/h16-22,24,28-29H,4-15H2,1-3H3,(H,27,30)(H,31,32,33)/t16-,17+,18-,19-,20+,21+,22+,24+,25+,26-/m1/s1	BHTRKEVKTKCXOH-LBSADWJPSA-N	1.14291e-05	0.0228904	Partial match
Taurochenodesoxycholic acid	499.297	2.064	C05465	HMDB0000951	17216027	InChI=1S/C26H45NO6S/c1-16(4-7-23(30)27-12-13-34(31,32)33)19-5-6-20-24-21(9-11-26(19,20)3)25(2)10-8-18(28)14-17(25)15-22(24)29/h16-22,24,28-29H,4-15H2,1-3H3,(H,27,30)(H,31,32,33)/t16-,17+,18-,19-,20+,21+,22-,24+,25+,26-/m1/s1	BHTRKEVKTKCXOH-BJLOMENOSA-N	1.14291e-05	0.0228904	Partial match
Adenosine 5'-triphosphate (5'-ATP)	506.996	19.117	3.7276e+08	4.00023e+08	4.23219e+08	4.11634e+08	3.07681e+08	3.57291e+08	2.79668e+08	4.09799e+08	4.32001e+08	3.89237e+08	4.60909e+08	3.82118e+08	3.23279e+08	3.52788e+08	2.97237e+08	4.09524e+08	3.81145e+08	3.93958e+08	2.82011e+08	4.04793e+08	2.84876e+08	2.83977e+08	2.98192e+08	3.41578e+08	3.16896e+08	4.48666e+08	2.68069e+08	3.40836e+08	1.58175e+06	2.62508e+06	4.61335e+06	3.55379e+06	5.15735e+06	4.26084e+08	3.61023e+08	3.33042e+08	3.28398e+08	4.20569e+08	4.05828e+08	3.32486e+08	4.10619e+08	3.38033e+08	3.87551e+08	2.91534e+08	3.28866e+08	5.37864	16.9202
Name	Molecular Weight	RT [min]	KEGG	HMDB	ChemSpider ID	InChi	InChi Key	DeltaMass [Da]	DeltaMass [ppm]	Compound Match
Adenosine 5'-triphosphate (5'-ATP)	506.996	19.353	C00002	HMDB0000538	5742	InChI=1S/C10H16N5O13P3/c11-8-5-9(13-2-12-8)15(3-14-5)10-7(17)6(16)4(26-10)1-25-30(21,22)28-31(23,24)27-29(18,19)20/h2-4,6-7,10,16-17H,1H2,(H,21,22)(H,23,24)(H2,11,12,13)(H2,18,19,20)/t4-,6-,7-,10-/m1/s1	ZKHQWZAMYRWXGA-KQYNXXCUSA-N	-0.000228233	-0.450167	Full match
Adenosine 5'-triphosphate (5'-ATP)	506.996	19.37	C00002	HMDB0000538	5742	InChI=1S/C10H16N5O13P3/c11-8-5-9(13-2-12-8)15(3-14-5)10-7(17)6(16)4(26-10)1-25-30(21,22)28-31(23,24)27-29(18,19)20/h2-4,6-7,10,16-17H,1H2,(H,21,22)(H,23,24)(H2,11,12,13)(H2,18,19,20)/t4-,6-,7-,10-/m1/s1	ZKHQWZAMYRWXGA-KQYNXXCUSA-N	-0.000228233	-0.450167	Full match
Guanosine 5'-triphosphate (5'-GTP)	522.99	21.572	3.95121e+07	3.15325e+07	3.44034e+07	3.15283e+07	2.58092e+07	2.50903e+07	2.30838e+07	5.50852e+07	5.2621e+07	3.27884e+07	3.11904e+07	3.32763e+07	2.4024e+07	2.78866e+07	1.97733e+07	3.70116e+07	2.40871e+07	4.04435e+07	2.04233e+07	3.89568e+07	1.8654e+07	2.09478e+07	2.69585e+07	2.67608e+07	2.15732e+07	3.46106e+07	1.49902e+07	2.48568e+07	609405	330919	714239	640357	343460	4.14354e+07	2.63267e+07	2.56021e+07	2.50833e+07	3.51586e+07	3.2968e+07	2.54497e+07	3.30323e+07	2.59553e+07	3.15219e+07	2.38543e+07	2.3215e+07	10.992	47.2795
Name	Molecular Weight	RT [min]	KEGG	HMDB	ChemSpider ID	InChi	InChi Key	DeltaMass [Da]	DeltaMass [ppm]	Compound Match
Guanosine 5'-triphosphate (5'-GTP)	522.991	21.707	C00044	HMDB0001273	6569	InChI=1S/C10H16N5O14P3/c11-10-13-7-4(8(18)14-10)12-2-15(7)9-6(17)5(16)3(27-9)1-26-31(22,23)29-32(24,25)28-30(19,20)21/h2-3,5-6,9,16-17H,1H2,(H,22,23)(H,24,25)(H2,19,20,21)(H3,11,13,14,18)/t3-,5-,6-,9-/m1/s1	XKMLYUALXHKNFT-UUOKFMHZSA-N	-0.000174323	-0.33332	Full match
Guanosine 5'-triphosphate (5'-GTP)	522.991	21.635	C00044	HMDB0001273	6569	InChI=1S/C10H16N5O14P3/c11-10-13-7-4(8(18)14-10)12-2-15(7)9-6(17)5(16)3(27-9)1-26-31(22,23)29-32(24,25)28-30(19,20)21/h2-3,5-6,9,16-17H,1H2,(H,22,23)(H,24,25)(H2,19,20,21)(H3,11,13,14,18)/t3-,5-,6-,9-/m1/s1	XKMLYUALXHKNFT-UUOKFMHZSA-N	-0.000174323	-0.33332	Full match
Uridine 5'-diphosphogalactose	566.055	18.333	1.38157e+08	1.31994e+08	1.44565e+08	1.53316e+08	1.08792e+08	1.09305e+08	9.8406e+07	1.04689e+08	1.24303e+08	1.40739e+08	1.38756e+08	1.29413e+08	1.3527e+08	1.28799e+08	1.22428e+08	1.22525e+08	1.29475e+08	1.32303e+08	1.1258e+08	1.15033e+08	1.26219e+08	1.18555e+08	1.21262e+08	1.27242e+08	1.18168e+08	1.32493e+08	1.12614e+08	1.14631e+08	158068	140320	133007	129525	125269	1.33524e+08	1.29191e+08	1.33158e+08	1.3284e+08	1.31654e+08	1.41361e+08	1.06741e+08	1.34084e+08	1.25662e+08	1.22254e+08	1.23741e+08	1.16399e+08	6.42228	4.78419
Name	Molecular Weight	RT [min]	KEGG	HMDB	ChemSpider ID	InChi	InChi Key	DeltaMass [Da]	DeltaMass [ppm]	Compound Match
Uridine 5'-diphosphogalactose	566.055	18.41						-2.53117e-05	-0.0447159	No results
Uridine 5'-diphosphoglucose	566.055	18.504	C00029	HMDB0000286	8308	InChI=1S/C15H24N2O17P2/c18-3-5-8(20)10(22)12(24)14(32-5)33-36(28,29)34-35(26,27)30-4-6-9(21)11(23)13(31-6)17-2-1-7(19)16-15(17)25/h1-2,5-6,8-14,18,20-24H,3-4H2,(H,26,27)(H,28,29)(H,16,19,25)/t5-,6-,8-,9-,10+,11-,12-,13-,14-/m1/s1	HSCJRCZFDFQWRP-JZMIEXBBSA-N	-0.000145232	-0.256568	Full match
Uridine 5'-diphospho-hexose (UDP-hexose)	566.055	18.362						-0.000145232	-0.256568	Full match
Uridine 5'-diphosphoglucose	566.055	18.57	C00029	HMDB0000286	8308	InChI=1S/C15H24N2O17P2/c18-3-5-8(20)10(22)12(24)14(32-5)33-36(28,29)34-35(26,27)30-4-6-9(21)11(23)13(31-6)17-2-1-7(19)16-15(17)25/h1-2,5-6,8-14,18,20-24H,3-4H2,(H,26,27)(H,28,29)(H,16,19,25)/t5-,6-,8-,9-,10+,11-,12-,13-,14-/m1/s1	HSCJRCZFDFQWRP-JZMIEXBBSA-N	-0.000145232	-0.256568	Full match
UDP-N-acetylglucosamine	607.081	17.069	4.73384e+08	4.66929e+08	5.07817e+08	5.28306e+08	4.65873e+08	4.69086e+08	4.53676e+08	5.44077e+08	5.42988e+08	5.66452e+08	6.00981e+08	5.36857e+08	6.81193e+08	6.60556e+08	6.11208e+08	6.79337e+08	6.36883e+08	7.25857e+08	5.99279e+08	6.6485e+08	8.52404e+08	7.77937e+08	8.3553e+08	8.70166e+08	8.33019e+08	9.34929e+08	8.05522e+08	8.02453e+08	162069	162708	154816	151553	150241	6.77081e+08	6.65171e+08	6.79541e+08	6.73817e+08	6.72738e+08	4.90601e+08	4.6748e+08	5.5472e+08	6.69947e+08	6.50867e+08	8.43967e+08	8.1927e+08	5.8722	8.51409
Name	Molecular Weight	RT [min]	KEGG	HMDB	ChemSpider ID	InChi	InChi Key	DeltaMass [Da]	DeltaMass [ppm]	Compound Match
UDP-N-acetylglucosamine	607.082	17.275	C00043	HMDB0000290	393240	InChI=1S/C17H27N3O17P2/c1-6(22)18-10-13(26)11(24)7(4-21)35-16(10)36-39(31,32)37-38(29,30)33-5-8-12(25)14(27)15(34-8)20-3-2-9(23)19-17(20)28/h2-3,7-8,10-16,21,24-27H,4-5H2,1H3,(H,18,22)(H,29,30)(H,31,32)(H,19,23,28)/t7-,8-,10-,11-,12-,13-,14-,15-,16-/m1/s1	LFTYTUAZOPRMMI-CFRASDGPSA-N	-0.000320949	-0.528675	Full match
UDP-N-acetylglucosamine	607.082	17.338	C00043	HMDB0000290	393240	InChI=1S/C17H27N3O17P2/c1-6(22)18-10-13(26)11(24)7(4-21)35-16(10)36-39(31,32)37-38(29,30)33-5-8-12(25)14(27)15(34-8)20-3-2-9(23)19-17(20)28/h2-3,7-8,10-16,21,24-27H,4-5H2,1H3,(H,18,22)(H,29,30)(H,31,32)(H,19,23,28)/t7-,8-,10-,11-,12-,13-,14-,15-,16-/m1/s1	LFTYTUAZOPRMMI-CFRASDGPSA-N	-0.000320949	-0.528675	Full match
L-Glutathione oxidized	612.152	19.347	1.34303e+07	1.21873e+07	1.02924e+07	1.48994e+07	3.43282e+07	5.16535e+07	3.81158e+07	5.93113e+07	2.87984e+07	5.83701e+07	1.02531e+08	4.28073e+07	5.2855e+07	3.68647e+07	5.0913e+07	4.93317e+07	4.23249e+07	5.01914e+07	5.00107e+07	3.77419e+07	3.71538e+07	2.53742e+07	2.32999e+07	5.9062e+07	1.63085e+07	2.82166e+07	2.57468e+07	4.06913e+07	197833	158860	223596	112701	256201	4.62076e+07	4.47399e+07	4.4376e+07	4.51656e+07	4.55378e+07	1.28088e+07	4.48847e+07	5.05887e+07	5.01223e+07	4.61678e+07	3.1264e+07	2.69817e+07	15.3664	25.4167
Name	Molecular Weight	RT [min]	KEGG	HMDB	ChemSpider ID	InChi	InChi Key	DeltaMass [Da]	DeltaMass [ppm]	Compound Match
L-Glutathione oxidized	612.152	19.529	C00127	HMDB0003337	58835	InChI=1S/C20H32N6O12S2/c21-9(19(35)36)1-3-13(27)25-11(17(33)23-5-15(29)30)7-39-40-8-12(18(34)24-6-16(31)32)26-14(28)4-2-10(22)20(37)38/h9-12H,1-8,21-22H2,(H,23,33)(H,24,34)(H,25,27)(H,26,28)(H,29,30)(H,31,32)(H,35,36)(H,37,38)/t9-,10-,11-,12-/m0/s1	YPZRWBKMTBYPTK-BJDJZHNGSA-N	-0.000430441	-0.703161	Full match
L-Glutathione oxidized	612.152	19.525	C00127	HMDB0003337	58835	InChI=1S/C20H32N6O12S2/c21-9(19(35)36)1-3-13(27)25-11(17(33)23-5-15(29)30)7-39-40-8-12(18(34)24-6-16(31)32)26-14(28)4-2-10(22)20(37)38/h9-12H,1-8,21-22H2,(H,23,33)(H,24,34)(H,25,27)(H,26,28)(H,29,30)(H,31,32)(H,35,36)(H,37,38)/t9-,10-,11-,12-/m0/s1	YPZRWBKMTBYPTK-BJDJZHNGSA-N	-0.000430441	-0.703161	Full match
β-Nicotinamide adenine dinucleotide (NAD+)	663.108	15.715	1.793e+08	1.52947e+08	1.67068e+08	1.68801e+08	1.67329e+08	1.62973e+08	1.59529e+08	1.80339e+08	1.78078e+08	1.71118e+08	1.90669e+08	1.82754e+08	1.91723e+08	1.71294e+08	1.67688e+08	1.79785e+08	1.75066e+08	1.82887e+08	1.71271e+08	1.89272e+08	1.77562e+08	1.64555e+08	1.79462e+08	1.78015e+08	1.48703e+08	1.97074e+08	1.72474e+08	1.63563e+08	186634	187455	177195	170320	171922	1.78985e+08	1.81087e+08	1.8119e+08	1.85415e+08	1.77054e+08	1.67934e+08	1.65151e+08	1.80416e+08	1.7554e+08	1.78976e+08	1.77789e+08	1.68018e+08	6.48544	5.43647
Name	Molecular Weight	RT [min]	KEGG	HMDB	ChemSpider ID	InChi	InChi Key	DeltaMass [Da]	DeltaMass [ppm]	Compound Match
β-Nicotinamide adenine dinucleotide (NAD+)	663.109	15.904	C00003	HMDB0000902	5681	InChI=1S/C21H27N7O14P2/c22-17-12-19(25-7-24-17)28(8-26-12)21-16(32)14(30)11(41-21)6-39-44(36,37)42-43(34,35)38-5-10-13(29)15(31)20(40-10)27-3-1-2-9(4-27)18(23)33/h1-4,7-8,10-11,13-16,20-21,29-32H,5-6H2,(H5-,22,23,24,25,33,34,35,36,37)/t10-,11-,13-,14-,15-,16-,20-,21-/m1/s1	BAWFJGJZGIEFAR-NNYOXOHSSA-N	-0.000673484	-1.01565	Full match
β-Nicotinamide adenine dinucleotide (NAD+)	663.109	15.872	C00003	HMDB0000902	5681	InChI=1S/C21H27N7O14P2/c22-17-12-19(25-7-24-17)28(8-26-12)21-16(32)14(30)11(41-21)6-39-44(36,37)42-43(34,35)38-5-10-13(29)15(31)20(40-10)27-3-1-2-9(4-27)18(23)33/h1-4,7-8,10-11,13-16,20-21,29-32H,5-6H2,(H5-,22,23,24,25,33,34,35,36,37)/t10-,11-,13-,14-,15-,16-,20-,21-/m1/s1	BAWFJGJZGIEFAR-NNYOXOHSSA-N	-0.000673484	-1.01565	Full match
β-Nicotinamide adenine dinucleotide reduced (NADH)	665.124	15.334	5.42204e+07	7.56666e+07	8.01327e+07	9.18124e+07	3.89848e+07	5.35987e+07	3.49599e+07	4.50022e+07	4.78047e+07	8.56968e+07	5.75271e+07	6.41928e+07	3.54333e+07	4.9657e+07	2.4044e+07	5.03963e+07	5.20284e+07	5.79784e+07	2.65289e+07	4.25055e+07	3.02868e+07	1.75266e+07	2.11107e+07	3.72298e+07	2.08703e+07	4.19927e+07	2.37653e+07	3.0454e+07	177270	172140	178923	171360	163020	5.09289e+07	4.72141e+07	4.86995e+07	4.67791e+07	5.10648e+07	7.78997e+07	4.19935e+07	6.086e+07	4.25451e+07	4.7267e+07	2.56987e+07	2.71096e+07	20.8193	18.7873
Name	Molecular Weight	RT [min]	KEGG	HMDB	ChemSpider ID	InChi	InChi Key	DeltaMass [Da]	DeltaMass [ppm]	Compound Match
β-Nicotinamide adenine dinucleotide reduced (NADH)	665.125	15.66	C00004	HMDB0001487	903	InChI=1S/C21H29N7O14P2/c22-17-12-19(25-7-24-17)28(8-26-12)21-16(32)14(30)11(41-21)6-39-44(36,37)42-43(34,35)38-5-10-13(29)15(31)20(40-10)27-3-1-2-9(4-27)18(23)33/h1,3-4,7-8,10-11,13-16,20-21,29-32H,2,5-6H2,(H2,23,33)(H,34,35)(H,36,37)(H2,22,24,25)/p-2/t10-,11-,13-,14-,15-,16-,20-,21-/m1/s1	BOPGDPNILDQYTO-NNYOXOHSSA-L	-0.000330934	-0.497551	Full match
β-Nicotinamide adenine dinucleotide reduced (NADH)	665.125	15.713	C00004	HMDB0001487	903	InChI=1S/C21H29N7O14P2/c22-17-12-19(25-7-24-17)28(8-26-12)21-16(32)14(30)11(41-21)6-39-44(36,37)42-43(34,35)38-5-10-13(29)15(31)20(40-10)27-3-1-2-9(4-27)18(23)33/h1,3-4,7-8,10-11,13-16,20-21,29-32H,2,5-6H2,(H2,23,33)(H,34,35)(H,36,37)(H2,22,24,25)/p-2/t10-,11-,13-,14-,15-,16-,20-,21-/m1/s1	BOPGDPNILDQYTO-NNYOXOHSSA-L	-0.000330934	-0.497551	Full match
Nicotinamide adenine dinucleotide phosphate (NADP)	743.075	19.041	5.11912e+06	6.54661e+06	6.38329e+06	8.24967e+06	2.98535e+06	5.62465e+06	3.87105e+06	7.59615e+06	6.30801e+06	6.98407e+06	7.06711e+06	7.0884e+06	3.87951e+06	5.36727e+06	3.59018e+06	6.54475e+06	4.66116e+06	7.21371e+06	3.76185e+06	4.60726e+06	4.69925e+06	2.36918e+06	2.89846e+06	6.62004e+06	2.63706e+06	6.51808e+06	3.07084e+06	5.76169e+06	168061	153645	143897	138968	130371	5.7035e+06	5.93988e+06	5.77668e+06	6.35873e+06	5.52603e+06	6.46495e+06	4.74785e+06	7.02559e+06	4.62339e+06	4.63421e+06	3.79886e+06	4.41627e+06	19.5604	40.606
Name	Molecular Weight	RT [min]	KEGG	HMDB	ChemSpider ID	InChi	InChi Key	DeltaMass [Da]	DeltaMass [ppm]	Compound Match
β-Nicotinamide adenine dinucleotide phosphate (NADP)	743.076	19.182	C00006	HMDB0000217	5675	InChI=1S/C21H28N7O17P3/c22-17-12-19(25-7-24-17)28(8-26-12)21-16(44-46(33,34)35)14(30)11(43-21)6-41-48(38,39)45-47(36,37)40-5-10-13(29)15(31)20(42-10)27-3-1-2-9(4-27)18(23)32/h1-4,7-8,10-11,13-16,20-21,29-31H,5-6H2,(H7-,22,23,24,25,32,33,34,35,36,37,38,39)/p+1/t10-,11-,13-,14-,15-,16-,20-,21-/m1/s1	XJLXINKUBYWONI-NNYOXOHSSA-O	-0.0011751	-1.58139	No results
L-α-Phosphatidylcholine	757.561	2.163	5.02203e+08	4.91939e+08	4.01562e+08	1.7797e+08	5.27124e+08	3.36251e+08	4.22507e+08	2.69034e+08	4.80088e+08	3.08413e+08	3.3021e+08	4.44313e+08	5.27669e+08	4.35065e+08	5.05038e+08	3.33641e+08	4.93608e+08	3.14016e+08	4.71716e+08	4.11265e+08	2.89433e+08	4.77457e+08	4.68085e+08	2.22696e+08	4.92826e+08	2.15364e+08	4.66817e+08	2.93862e+08	162947	275515	246537	253141	253223	3.51513e+08	3.30438e+08	3.40521e+08	3.4184e+08	3.46206e+08	4.4675e+08	3.79379e+08	3.87262e+08	4.70052e+08	4.4149e+08	3.78759e+08	3.8034e+08	38.2753	28.7133
Name	Molecular Weight	RT [min]	KEGG	HMDB	ChemSpider ID	InChi	InChi Key	DeltaMass [Da]	DeltaMass [ppm]	Compound Match
L-α-Phosphatidylcholine	757.562	2.132						-0.00110859	-1.46337	No results
Flavin adenine dinucleotide (FAD)	785.158	12.202	1.76791e+06	1.63685e+06	1.65025e+06	1.7028e+06	1.31573e+06	1.5031e+06	1.41259e+06	1.59345e+06	1.6378e+06	1.43254e+06	1.70673e+06	1.62805e+06	1.33708e+06	1.5135e+06	1.01218e+06	1.36073e+06	1.44254e+06	1.47812e+06	1.08431e+06	1.47098e+06	1.35171e+06	1.08811e+06	1.14583e+06	1.49401e+06	1.19597e+06	1.53224e+06	918390	1.34137e+06	44871.6	37645.7	41327.3	36131.3	39424	1.60676e+06	1.49215e+06	1.6653e+06	1.43238e+06	1.63493e+06	1.67652e+06	1.45785e+06	1.63293e+06	1.34891e+06	1.45676e+06	1.24877e+06	1.26867e+06	3.52445	8.19012
Name	Molecular Weight	RT [min]	KEGG	HMDB	ChemSpider ID	InChi	InChi Key	DeltaMass [Da]	DeltaMass [ppm]	Compound Match
FAD	785.157	12.371	C00016	HMDB0001248	559059	InChI=1S/C27H33N9O15P2/c1-10-3-12-13(4-11(10)2)35(24-18(32-12)25(42)34-27(43)33-24)5-14(37)19(39)15(38)6-48-52(44,45)51-53(46,47)49-7-16-20(40)21(41)26(50-16)36-9-31-17-22(28)29-8-30-23(17)36/h3-4,8-9,14-16,19-21,26,37-41H,5-7H2,1-2H3,(H,44,45)(H,46,47)(H2,28,29,30)(H,34,42,43)/t14-,15+,16+,19-,20+,21+,26+/m0/s1	VWWQXMAJTJZDQX-UYBVJOGSSA-N	0.000392238	0.499566	Full match
Flavin adenine dinucleotide (FAD)	785.157	12.34	C00016	HMDB0001248	559059	InChI=1S/C27H33N9O15P2/c1-10-3-12-13(4-11(10)2)35(24-18(32-12)25(42)34-27(43)33-24)5-14(37)19(39)15(38)6-48-52(44,45)51-53(46,47)49-7-16-20(40)21(41)26(50-16)36-9-31-17-22(28)29-8-30-23(17)36/h3-4,8-9,14-16,19-21,26,37-41H,5-7H2,1-2H3,(H,44,45)(H,46,47)(H2,28,29,30)(H,34,42,43)/t14-,15+,16+,19-,20+,21+,26+/m0/s1	VWWQXMAJTJZDQX-UYBVJOGSSA-N	0.000392238	0.499566	Full match
mzCloud hits
Pyruvic acid	88.016	3.078	5.62041e+06	1e+07	1.12718e+07	1.21646e+07	9.88882e+06	1.33691e+07	7.94377e+06	1.22852e+07	5.47715e+06	1.55758e+07	9.631e+06	9.8193e+06	1.33583e+07	1.45052e+07	1.01493e+07	1.55393e+07	1.69973e+07	1.80883e+07	1.18911e+07	1.431e+07	4.35556e+07	2.55264e+07	2.2486e+07	4.44065e+07	2.35272e+07	2.68699e+07	3.52122e+07	5.33499e+07	434470	288232	521150	387577	401336	2.02078e+07	2.08767e+07	1.82467e+07	2.1613e+07	1.98504e+07	1.06359e+07	1.1087e+07	9.72515e+06	1.39317e+07	1.56536e+07	3.4541e+07	3.1041e+07	29.7187	22.3887
Name	Molecular Weight	Best Match	Best Sim. Match	mzCloud ID	KEGG ID	Compound Class	DeltaMass [Da]	DeltaMass [ppm]	Scan #	Match	Type	Compound Match
Pyruvic acid	88.016	81.4		Reference-1264	C00022	Endogenous Metabolites	-2.6317e-05	-0.299002	868	76.307	Identity	Full match
Cyclohexylamine	99.1047	22.447	5.97775e+07	6.32197e+07	6.08457e+07	6.96973e+07	5.31513e+07	5.51976e+07	5.17253e+07	5.73149e+07	6.00135e+07	7.0304e+07	6.11155e+07	5.46355e+07	6.18667e+07	5.82019e+07	6.24908e+07	6.45348e+07	6.07018e+07	6.02938e+07	5.28172e+07	5.90621e+07	6.16838e+07	5.88423e+07	6.1673e+07	6.6756e+07	5.87233e+07	6.96937e+07	5.84855e+07	5.91987e+07	4.4209e+06	4.39365e+06	4.04263e+06	3.52615e+06	155133	6.40234e+07	5.91198e+07	6.59864e+07	5.81264e+07	6.44711e+07	6.20327e+07	5.41745e+07	6.05645e+07	6.21788e+07	5.9678e+07	6.16784e+07	5.8961e+07	7.01627	4.48639
Name	Molecular Weight	Best Match	Best Sim. Match	mzCloud ID	KEGG ID	Compound Class	DeltaMass [Da]	DeltaMass [ppm]	Scan #	Match	Type	Compound Match
Cyclohexylamine	99.1048	87.3	77.9	Reference-7281	C00571	Extractables/Leachables	-9.65682e-05	-0.974405	6137	82.4628	Identity	Full match
Cyclohexylamine	99.1048	87.3	77.9	Reference-7281	C00571	Extractables/Leachables	-9.65682e-05	-0.974405	6182	87.3179	Identity	Full match
Cyclohexylamine	99.1048	87.3	77.9	Reference-7281	C00571	Extractables/Leachables	-9.65682e-05	-0.974405	6226	78.8146	Identity	Full match
Cyclohexylamine	99.1048	87.3	77.9	Reference-7281	C00571	Extractables/Leachables	-9.65682e-05	-0.974405	6266	84.1995	Identity	Full match
Cyclohexylamine	99.1048	87.3	77.9	Reference-7281	C00571	Extractables/Leachables	-9.65682e-05	-0.974405	6309	83.6171	Identity	Full match
NP-020293	174.1		94.5	Autoprocessed-5670		Endogenous Metabolites; Natural Products/Medicines	-74.9957	-430761	6182	91.2388	Similarity	Invalid mass
NP-020293	174.1		94.5	Autoprocessed-5670		Endogenous Metabolites; Natural Products/Medicines	-74.9957	-430761	6226	88.6907	Similarity	Invalid mass
NP-020293	174.1		94.5	Autoprocessed-5670		Endogenous Metabolites; Natural Products/Medicines	-74.9957	-430761	6309	94.5416	Similarity	Invalid mass
1-(3-methoxy-2-nitrostyryl)pyrrolidine	248.116		96.3	Autoprocessed-5478			-149.011	-600571	6137	96.2551	Similarity	Invalid mass
1-(3-methoxy-2-nitrostyryl)pyrrolidine	248.116		96.3	Autoprocessed-5478			-149.011	-600571	6182	91.8295	Similarity	Invalid mass
1-(3-methoxy-2-nitrostyryl)pyrrolidine	248.116		96.3	Autoprocessed-5478			-149.011	-600571	6226	89.366	Similarity	Invalid mass
1-(3-methoxy-2-nitrostyryl)pyrrolidine	248.116		96.3	Autoprocessed-5478			-149.011	-600571	6266	91.3008	Similarity	Invalid mass
1-(3-methoxy-2-nitrostyryl)pyrrolidine	248.116		96.3	Autoprocessed-5478			-149.011	-600571	6309	95.176	Similarity	Invalid mass
5-chloro-1,3-benzothiazol-2-yl (diethylamino)methanethioate	300.016		95.8	Autoprocessed-4608			-200.911	-669668	6137	95.813	Similarity	Invalid mass
N-(4-bromo-1-methyl-1H-pyrazol-5-yl)-2-morpholinoacetamide	302.038		95.9	Autoprocessed-791			-202.933	-671880	6137	95.8552	Similarity	Invalid mass
2-(morpholinomethyl)quinazolin-4-ol	245.116		88.7	Autoprocessed-5002			-146.012	-595683	6226	88.6606	Similarity	Invalid mass
2-morpholino-N-[5-(2-thienyl)-1,3,4-thiadiazol-2-yl]acetamide	310.056		88.7	Autoprocessed-1076			-210.951	-680365	6226	88.6676	Similarity	Invalid mass
N-(3-methyl-1-phenyl-1H-pyrazol-5-yl)-2-morpholinoacetamide	300.159		88.7	Autoprocessed-6007			-201.054	-669826	6226	88.6738	Similarity	Invalid mass
N-methyl-2-morpholino-N-[4-oxothieno[3,2-d]pyrimidin-3(4H)-yl]acetamide	308.094		91.1	Autoprocessed-5964			-208.99	-678330	6182	91.1143	Similarity	Invalid mass
N-methyl-2-morpholino-N-[4-oxothieno[3,2-d]pyrimidin-3(4H)-yl]acetamide	308.094		91.1	Autoprocessed-5964			-208.99	-678330	6226	88.7117	Similarity	Invalid mass
Sunitinib	398.212		89.4	Autoprocessed-1933			-299.107	-751126	6226	89.4135	Similarity	Invalid mass
N-Morpholinomethyl-3-spiro(1,2,3,4-tetrahydronaphthalene-1-yl)pyrrolidine-2,5-dione	314.163		90.4	Autoprocessed-2201			-215.058	-684544	6266	90.4176	Similarity	Invalid mass
N1-(3,5-dichlorophenyl)-3-morpholinopropanamide	302.059		95.9	Autoprocessed-3197			-202.954	-671903	6137	95.8947	Similarity	Invalid mass
N1-(3,5-dichlorophenyl)-3-morpholinopropanamide	302.059		95.9	Autoprocessed-3197			-202.954	-671903	6266	90.4208	Similarity	Invalid mass
Milnacipran	246.173		91.7	Autoprocessed-1913			-147.069	-597419	6226	90.8553	Similarity	Invalid mass
Milnacipran	246.173		91.7	Autoprocessed-1913			-147.069	-597419	6266	91.6836	Similarity	Invalid mass
4-{[3-(4-chlorophenyl)-1,2,4-oxadiazol-5-yl]methyl}morpholine	279.077		95.8	Autoprocessed-423			-179.973	-644885	6137	95.8157	Similarity	Invalid mass
4-{[3-(4-chlorophenyl)-1,2,4-oxadiazol-5-yl]methyl}morpholine	279.077		95.8	Autoprocessed-423			-179.973	-644885	6226	88.6691	Similarity	Invalid mass
4-{[3-(4-chlorophenyl)-1,2,4-oxadiazol-5-yl]methyl}morpholine	279.077		95.8	Autoprocessed-423			-179.973	-644885	6309	94.4302	Similarity	Invalid mass
N1-(2,6-dimethylphenyl)-2-morpholinoacetamide	248.152		95.9	Autoprocessed-520			-149.048	-600630	6137	95.9288	Similarity	Invalid mass
N1-(2,6-dimethylphenyl)-2-morpholinoacetamide	248.152		95.9	Autoprocessed-520			-149.048	-600630	6182	91.0925	Similarity	Invalid mass
N1-(2,6-dimethylphenyl)-2-morpholinoacetamide	248.152		95.9	Autoprocessed-520			-149.048	-600630	6266	90.4537	Similarity	Invalid mass
N1-(2,6-dimethylphenyl)-2-morpholinoacetamide	248.152		95.9	Autoprocessed-520			-149.048	-600630	6309	94.4615	Similarity	Invalid mass
1-(2,3-dihydro-1,4-benzodioxin-6-yl)-3-morpholinopropan-1-one hydrochloride	277.131		95.9	Autoprocessed-2540			-178.027	-642391	6137	95.9016	Similarity	Invalid mass
1-(2,3-dihydro-1,4-benzodioxin-6-yl)-3-morpholinopropan-1-one hydrochloride	277.131		95.9	Autoprocessed-2540			-178.027	-642391	6182	91.1006	Similarity	Invalid mass
1-(2,3-dihydro-1,4-benzodioxin-6-yl)-3-morpholinopropan-1-one hydrochloride	277.131		95.9	Autoprocessed-2540			-178.027	-642391	6266	90.4805	Similarity	Invalid mass
1-(2,3-dihydro-1,4-benzodioxin-6-yl)-3-morpholinopropan-1-one hydrochloride	277.131		95.9	Autoprocessed-2540			-178.027	-642391	6309	94.477	Similarity	Invalid mass
1-morpholino-3-(4-nitrophenoxy)propan-2-ol	282.122		94.5	Autoprocessed-401			-183.017	-648716	6182	91.1514	Similarity	Invalid mass
1-morpholino-3-(4-nitrophenoxy)propan-2-ol	282.122		94.5	Autoprocessed-401			-183.017	-648716	6309	94.4965	Similarity	Invalid mass
N-(2-methyl-6-oxo-9-phenyl-6,9-dihydro-1H-purin-1-yl)-2-morpholinoacetamide	368.16		95.9	Autoprocessed-7197			-269.055	-730811	6137	95.9047	Similarity	Invalid mass
N-(2-methyl-6-oxo-9-phenyl-6,9-dihydro-1H-purin-1-yl)-2-morpholinoacetamide	368.16		95.9	Autoprocessed-7197			-269.055	-730811	6182	91.2027	Similarity	Invalid mass
N-(2-methyl-6-oxo-9-phenyl-6,9-dihydro-1H-purin-1-yl)-2-morpholinoacetamide	368.16		95.9	Autoprocessed-7197			-269.055	-730811	6266	90.6098	Similarity	Invalid mass
N-(2-methyl-6-oxo-9-phenyl-6,9-dihydro-1H-purin-1-yl)-2-morpholinoacetamide	368.16		95.9	Autoprocessed-7197			-269.055	-730811	6309	94.5129	Similarity	Invalid mass
N1-(5-methylisoxazol-3-yl)-2-morpholinoacetamide	225.111		96	Autoprocessed-7926			-126.007	-559753	6137	95.9653	Similarity	Invalid mass
N1-(5-methylisoxazol-3-yl)-2-morpholinoacetamide	225.111		96	Autoprocessed-7926			-126.007	-559753	6182	91.2613	Similarity	Invalid mass
N1-(5-methylisoxazol-3-yl)-2-morpholinoacetamide	225.111		96	Autoprocessed-7926			-126.007	-559753	6266	90.5307	Similarity	Invalid mass
N1-(5-methylisoxazol-3-yl)-2-morpholinoacetamide	225.111		96	Autoprocessed-7926			-126.007	-559753	6309	94.6218	Similarity	Invalid mass
4-{[(morpholinosulfonyl)methyl]sulfonyl}morpholine	314.061		94.7	Autoprocessed-3698			-214.956	-684441	6182	91.3613	Similarity	Invalid mass
4-{[(morpholinosulfonyl)methyl]sulfonyl}morpholine	314.061		94.7	Autoprocessed-3698			-214.956	-684441	6226	88.9705	Similarity	Invalid mass
4-{[(morpholinosulfonyl)methyl]sulfonyl}morpholine	314.061		94.7	Autoprocessed-3698			-214.956	-684441	6266	90.4957	Similarity	Invalid mass
4-{[(morpholinosulfonyl)methyl]sulfonyl}morpholine	314.061		94.7	Autoprocessed-3698			-214.956	-684441	6309	94.6546	Similarity	Invalid mass
NP-019722	187.084		96.1	Autoprocessed-5666		Endogenous Metabolites; Natural Products/Medicines	-87.9798	-470268	6137	96.1365	Similarity	Invalid mass
NP-019722	187.084		96.1	Autoprocessed-5666		Endogenous Metabolites; Natural Products/Medicines	-87.9798	-470268	6182	91.3133	Similarity	Invalid mass
NP-019722	187.084		96.1	Autoprocessed-5666		Endogenous Metabolites; Natural Products/Medicines	-87.9798	-470268	6266	90.6873	Similarity	Invalid mass
NP-019722	187.084		96.1	Autoprocessed-5666		Endogenous Metabolites; Natural Products/Medicines	-87.9798	-470268	6309	94.7514	Similarity	Invalid mass
Υ-Aminobutyric acid (GABA)	103.063	15.661	2.06847e+07	2.14403e+07	2.27886e+07	2.39887e+07	2.19471e+07	2.17331e+07	2.19863e+07	2.43962e+07	2.28432e+07	2.69737e+07	2.67862e+07	2.37742e+07	2.51301e+07	2.30058e+07	2.40918e+07	2.52631e+07	2.55024e+07	2.63237e+07	2.41541e+07	2.47231e+07	2.2331e+07	1.88004e+07	1.84709e+07	2.19702e+07	2.21898e+07	2.57355e+07	2.13456e+07	2.2916e+07	1.40419e+06	1.38667e+06	1.44086e+06	1.23437e+06	1.30333e+06	2.29199e+07	2.51999e+07	2.36168e+07	2.41313e+07	2.35064e+07	2.21145e+07	2.19667e+07	2.52802e+07	2.4611e+07	2.51127e+07	2.03853e+07	2.25529e+07	6.58004	5.59007
Name	Molecular Weight	Best Match	Best Sim. Match	mzCloud ID	KEGG ID	Compound Class	DeltaMass [Da]	DeltaMass [ppm]	Scan #	Match	Type	Compound Match
Υ-Aminobutyric acid (GABA)	103.063	97.6	86.9	Reference-796	C00334	Endogenous Metabolites	-3.77273e-05	-0.366059	4397	79.7977	Identity	Full match
Υ-Aminobutyric acid (GABA)	103.063	97.6	86.9	Reference-796	C00334	Endogenous Metabolites	-3.77273e-05	-0.366059	4444	84.4776	Identity	Full match
DL-3-Aminoisobutyric acid	103.063	93.4	88.4	Reference-405	C05145	Endogenous Metabolites	-3.77273e-05	-0.366059	4397	84.2928	Identity	Partial match
DL-3-Aminoisobutyric acid	103.063	93.4	88.4	Reference-405	C05145	Endogenous Metabolites	-3.77273e-05	-0.366059	4444	82.7669	Identity	Partial match
N-Ethylglycine	103.063	80.5	86.9	Reference-1789	C11735		-3.77273e-05	-0.366059	4397	77.9087	Identity	Partial match
N-Ethylglycine	103.063	80.5	86.9	Reference-1789	C11735		-3.77273e-05	-0.366059	4444	80.5273	Identity	Partial match
N-(2,3-dihydro-1H-inden-2-yl)-4-hydroxybutanamide	219.126		90.4	Autoprocessed-1537			-116.063	-529662	4397	90.3746	Similarity	Invalid mass
Choline	103.1	21.37	2.82194e+08	3.34119e+08	3.5774e+08	5.23709e+08	3.33482e+08	5.88481e+08	3.72415e+08	5.70125e+08	3.2075e+08	6.23385e+08	6.38149e+08	4.36259e+08	3.57222e+08	3.49557e+08	3.06687e+08	4.73339e+08	4.03753e+08	5.34228e+08	3.62693e+08	4.52744e+08	5.1039e+08	3.61443e+08	3.67928e+08	7.66939e+08	3.57574e+08	6.13553e+08	4.45546e+08	6.89221e+08	637010	143220	473309	102865	103584	4.76683e+08	4.69152e+08	4.74084e+08	4.64465e+08	4.78685e+08	3.45929e+08	4.7127e+08	5.29822e+08	3.53389e+08	4.28249e+08	4.39159e+08	5.2955e+08	27.8804	28.2889
Name	Molecular Weight	Best Match	Best Sim. Match	mzCloud ID	KEGG ID	Compound Class	DeltaMass [Da]	DeltaMass [ppm]	Scan #	Match	Type	Compound Match
Choline	103.1	92		Reference-886	C00114	Endogenous Metabolites	-0.000118066	-1.14517	5934	90.3786	Identity	Full match
Choline	103.1	92		Reference-886	C00114	Endogenous Metabolites	-0.000118066	-1.14517	5949	91.7928	Identity	Full match
Choline	103.1	92		Reference-886	C00114	Endogenous Metabolites	-0.000118066	-1.14517	5973	91.9549	Identity	Full match
Choline	103.1	92		Reference-886	C00114	Endogenous Metabolites	-0.000118066	-1.14517	5988	92.0287	Identity	Full match
Choline	103.1	92		Reference-886	C00114	Endogenous Metabolites	-0.000118066	-1.14517	6012	91.5698	Identity	Full match
3-[(5-methylisoxazol-3-yl)amino]-2-{[5-methyl-2-(trifluoromethyl)-3-furyl]carbonyl}acrylonitrile	325.067		96.3	Autoprocessed-3988			-221.968	-682836	5934	96.2827	Similarity	Invalid mass
3-[(5-methylisoxazol-3-yl)amino]-2-{[5-methyl-2-(trifluoromethyl)-3-furyl]carbonyl}acrylonitrile	325.067		96.3	Autoprocessed-3988			-221.968	-682836	5949	95.97	Similarity	Invalid mass
3-[(5-methylisoxazol-3-yl)amino]-2-{[5-methyl-2-(trifluoromethyl)-3-furyl]carbonyl}acrylonitrile	325.067		96.3	Autoprocessed-3988			-221.968	-682836	5973	96.0013	Similarity	Invalid mass
3-[(5-methylisoxazol-3-yl)amino]-2-{[5-methyl-2-(trifluoromethyl)-3-furyl]carbonyl}acrylonitrile	325.067		96.3	Autoprocessed-3988			-221.968	-682836	6012	96.0483	Similarity	Invalid mass
Azilsartan	456.143		97.9	Autoprocessed-1882			-353.044	-773975	5934	97.871	Similarity	Invalid mass
Azilsartan	456.143		97.9	Autoprocessed-1882			-353.044	-773975	5949	97.6044	Similarity	Invalid mass
Azilsartan	456.143		97.9	Autoprocessed-1882			-353.044	-773975	5973	97.6528	Similarity	Invalid mass
Azilsartan	456.143		97.9	Autoprocessed-1882			-353.044	-773975	6012	97.6399	Similarity	Invalid mass
2-Furoic acid	112.016	20.047	3.40479e+06	3.21261e+06	3.78563e+06	3.89118e+06	1.77934e+06	1.88675e+06	2.39868e+06	3.26139e+06	1.77118e+06	2.28438e+06	2.52061e+06	1.82783e+06	1.46803e+06	1.60934e+06	1.8426e+06	2.22408e+06	1.54391e+06	2.1808e+06	1.95616e+06	2.94232e+06	1.64278e+06	1.53612e+06	1.4877e+06	1.80031e+06	1.5278e+06	1.53257e+06	1.2691e+06	1.61697e+06	67896.4	230598	45125.6	154225	179041	1.96218e+06	2.32457e+06	1.82488e+06	2.13012e+06	2.06215e+06	3.59521e+06	2.14271e+06	2.0561e+06	1.72597e+06	2.06848e+06	1.58945e+06	1.53018e+06	8.91705	29.004
Name	Molecular Weight	Best Match	Best Sim. Match	mzCloud ID	KEGG ID	Compound Class	DeltaMass [Da]	DeltaMass [ppm]	Scan #	Match	Type	Compound Match
3-Furoic acid	112.016	75.9		Reference-1735		Endogenous Metabolites	-5.95007e-07	-0.0053118	5628	75.8789	Identity	Partial match
2-Furoic acid	112.016	84		Reference-162	C01546	Industrial Chemicals	-5.95007e-07	-0.0053118	5628	84.0019	Identity	Full match
N'2-[2,6-dinitro-4-(trifluoromethyl)phenyl]furan-2-carbohydrazide	360.032		78.2	Autoprocessed-46			-248.016	-688872	5628	78.2433	Similarity	Invalid mass
2-(benzyloxy)-1-methoxy-4-(2-nitrovinyl)benzene	285.1		79.6	Autoprocessed-611			-173.084	-607099	5628	79.5596	Similarity	Invalid mass
Fumaric acid	116.011	17.598	3.52926e+07	3.40077e+07	3.99169e+07	4.08842e+07	1.25074e+07	1.09562e+07	9.4172e+06	1.15586e+07	1.51296e+07	1.35792e+07	1.46913e+07	1.45094e+07	1.93502e+07	1.84344e+07	1.53176e+07	1.58275e+07	1.66398e+07	1.63836e+07	1.27618e+07	1.40425e+07	2.16745e+07	1.86922e+07	2.01724e+07	2.35748e+07	1.70854e+07	2.0189e+07	1.59114e+07	1.65398e+07	1.48624e+06	1.14522e+06	1.71755e+06	40086.4	1.24289e+06	1.95804e+07	1.91712e+07	1.93583e+07	2.01985e+07	1.90753e+07	3.76048e+07	1.12574e+07	1.46003e+07	1.71309e+07	1.52131e+07	2.09234e+07	1.68126e+07	9.01869	11.6704
Name	Molecular Weight	Best Match	Best Sim. Match	mzCloud ID	KEGG ID	Compound Class	DeltaMass [Da]	DeltaMass [ppm]	Scan #	Match	Type	Compound Match
Fumaric acid	116.011	89.7		Reference-1274	D02308	Endogenous Metabolites; Excipients/Additives/Colorants	-3.22413e-05	-0.277916	4923	79.0271	Identity	Full match
Fumaric acid	116.011	89.7		Reference-1274	D02308	Endogenous Metabolites; Excipients/Additives/Colorants	-3.22413e-05	-0.277916	4969	89.7089	Identity	Full match
Maleic acid	116.011	82.7		Reference-1811	C01384	Industrial Chemicals	-3.22413e-05	-0.277916	4969	82.6705	Identity	Full match
(3R)-4,4-Dimethyl-2-oxotetrahydro-3-furanyl beta-D-glucopyranoside	292.116		82.1	Autoprocessed-7386			-176.105	-602860	4969	77.6867	Similarity	Invalid mass
2-Hydroxy-2-methyl-3-buten-1-yl beta-D-glucopyranoside	264.121		89.4	Autoprocessed-7364			-148.11	-560766	4923	77.0456	Similarity	Invalid mass
2-Hydroxy-2-methyl-3-buten-1-yl beta-D-glucopyranoside	264.121		89.4	Autoprocessed-7364			-148.11	-560766	4969	77.6357	Similarity	Invalid mass
NP-019483	372.215		84.5	Autoprocessed-7995		Endogenous Metabolites; Natural Products/Medicines	-256.204	-688323	4923	79.9459	Similarity	Invalid mass
NP-019483	372.215		84.5	Autoprocessed-7995		Endogenous Metabolites; Natural Products/Medicines	-256.204	-688323	4969	79.6144	Similarity	Invalid mass
NP-019483	372.215		84.5	Autoprocessed-7995		Endogenous Metabolites; Natural Products/Medicines	-256.204	-688323	5018	75.2106	Similarity	Invalid mass
(3beta,5xi,9xi)-28-Hydroxy-28-oxoolean-12-en-3-yl beta-D-galactopyranosyl-(1-3)-[beta-D-glucopyranosyl-(1-2)]-beta-D-glucopyranosiduronic acid	956.498		97.1	Autoprocessed-7351			-840.487	-878713	4969	78.0771	Similarity	Invalid mass
(3beta,6alpha,9xi,12beta,20Z)-3,12-Dihydroxydammara-20(22),24-dien-6-yl 2-O-(6-deoxy-alpha-L-mannopyranosyl)-beta-D-glucopyranoside	766.487		85.1	Autoprocessed-7295			-650.476	-848646	4923	80.8579	Similarity	Invalid mass
(3beta,6alpha,9xi,12beta,20Z)-3,12-Dihydroxydammara-20(22),24-dien-6-yl 2-O-(6-deoxy-alpha-L-mannopyranosyl)-beta-D-glucopyranoside	766.487		85.1	Autoprocessed-7295			-650.476	-848646	4969	78.6428	Similarity	Invalid mass
(2R,3R,4S,5S,6R)-2-{[(2E)-4-ethenyl-2,5-dimethylhexa-2,5-dien-1-yl]oxy}-6-(hydroxymethyl)oxane-3,4,5-triol	314.173		93.7	Autoprocessed-1804		Endogenous Metabolites; Natural Products/Medicines	-198.162	-630742	4923	81.3758	Similarity	Invalid mass
(2R,3R,4S,5S,6R)-2-{[(2E)-4-ethenyl-2,5-dimethylhexa-2,5-dien-1-yl]oxy}-6-(hydroxymethyl)oxane-3,4,5-triol	314.173		93.7	Autoprocessed-1804		Endogenous Metabolites; Natural Products/Medicines	-198.162	-630742	4969	80.4845	Similarity	Invalid mass
(2R,3R,4S,5S,6R)-2-{[(2E)-4-ethenyl-2,5-dimethylhexa-2,5-dien-1-yl]oxy}-6-(hydroxymethyl)oxane-3,4,5-triol	314.173		93.7	Autoprocessed-1804		Endogenous Metabolites; Natural Products/Medicines	-198.162	-630742	5018	76.6143	Similarity	Invalid mass
(3beta,9xi)-3-(beta-D-Glucopyranosyloxy)-14-hydroxycard-20(22)-enolide	536.299		78.2	Autoprocessed-7310			-420.288	-783682	4923	77.0548	Similarity	Invalid mass
(3beta,9xi)-3-(beta-D-Glucopyranosyloxy)-14-hydroxycard-20(22)-enolide	536.299		78.2	Autoprocessed-7310			-420.288	-783682	4969	77.878	Similarity	Invalid mass
(1beta,3beta,5beta,9xi)-3-{[6-Deoxy-4-O-(beta-D-glucopyranosyl)-3-O-methyl-alpha-D-talopyranosyl]oxy}-1,14-dihydroxycard-20(22)-enolide	712.367		81.5	Autoprocessed-7290			-596.356	-837147	4923	77.1097	Similarity	Invalid mass
(1beta,3beta,5beta,9xi)-3-{[6-Deoxy-4-O-(beta-D-glucopyranosyl)-3-O-methyl-alpha-D-talopyranosyl]oxy}-1,14-dihydroxycard-20(22)-enolide	712.367		81.5	Autoprocessed-7290			-596.356	-837147	4969	77.9329	Similarity	Invalid mass
2-[2-(4-benzhydrylpiperazino)-2-oxoethoxy]acetic acid	368.174		83.6	Autoprocessed-2437			-252.163	-684902	4923	77.3641	Similarity	Invalid mass
2-[2-(4-benzhydrylpiperazino)-2-oxoethoxy]acetic acid	368.174		83.6	Autoprocessed-2437			-252.163	-684902	4969	81.4442	Similarity	Invalid mass
4-Hydroxy-3-(3-methyl-2-buten-1-yl)phenyl 6-O-[(2R,3R,4R)-3,4-dihydroxy-4-(hydroxymethyl)tetrahydro-2-furanyl]-beta-D-glucopyranoside	472.194		95.1	Autoprocessed-7324			-356.184	-754315	4923	77.1334	Similarity	Invalid mass
1H-Indol-3-yl 6-O-[(2R,3R,4R)-3,4-dihydroxy-4-(hydroxymethyl)tetrahydro-2-furanyl]-beta-D-glucopyranoside	427.148		95.3	Autoprocessed-7379			-311.137	-728406	4923	77.1454	Similarity	Invalid mass
4-{2-[(3-carboxyacryloyl)amino]-3,4,5,6-tetramethylanilino}-4-oxobut-2-enoic acid	360.132		82.6	Autoprocessed-5485			-244.121	-677866	4923	78.9853	Similarity	Invalid mass
4-{2-[(3-carboxyacryloyl)amino]-3,4,5,6-tetramethylanilino}-4-oxobut-2-enoic acid	360.132		82.6	Autoprocessed-5485			-244.121	-677866	4969	82.6488	Similarity	Invalid mass
Nicotinamide	122.048	4.403	2.39456e+07	3.3205e+07	3.81478e+07	4.11586e+07	1.66023e+08	2.56924e+08	1.61397e+08	1.8458e+08	1.13256e+08	2.46662e+08	1.86083e+08	1.53854e+08	1.4436e+08	1.24852e+08	1.25941e+08	1.55426e+08	1.8287e+08	1.89966e+08	1.66367e+08	1.62311e+08	1.68488e+08	1.19467e+08	9.86067e+07	1.64515e+08	1.00741e+08	1.28361e+08	1.67316e+08	2.48814e+08	2.7831e+06	5.27204e+06	7.40175e+06	3.22645e+06	1.90631e+06	1.49275e+08	1.59217e+08	1.36546e+08	1.58918e+08	1.49525e+08	3.56764e+07	1.75301e+08	1.69969e+08	1.3515e+08	1.74618e+08	1.41991e+08	1.47838e+08	22.0741	23.0331
Name	Molecular Weight	Best Match	Best Sim. Match	mzCloud ID	KEGG ID	Compound Class	DeltaMass [Da]	DeltaMass [ppm]	Scan #	Match	Type	Compound Match
Nicotinamide	122.048	86	77.3	Reference-517	C00153	Endogenous Metabolites; Therapeutics/Prescription Drugs	-4.56893e-05	-0.374355	1256	85.9609	Identity	Full match
N1-(2,4-difluorobenzyl)-2-cyano-3-(dimethylamino)acrylamide	265.103		93.7	Autoprocessed-4657			-143.055	-539620	1256	93.6943	Similarity	Invalid mass
2,4-dimethyl-5-{[(3-thienylcarbonyl)oxy]ethanimidoyl}-1,3-oxazole	264.057		93.9	Autoprocessed-6309			-142.009	-537797	1256	93.9385	Similarity	Invalid mass
3-(dimethylamino)-2-[3-(trifluoromethyl)benzoyl]acrylonitrile	268.082		94	Autoprocessed-5361			-146.034	-544737	1256	94.0161	Similarity	Invalid mass
4-ethyl-2-mercapto-6-oxo-1,6-dihydropyrimidine-5-carbonitrile	181.031		94.3	Autoprocessed-850			-58.983	-325817	1256	94.2709	Similarity	Invalid mass
1-(1,3-benzodioxol-5-ylmethyl)-4-[(4-chlorobenzyl)sulfonyl]piperazine	408.091		94.4	Autoprocessed-7110			-286.043	-700930	1256	94.3833	Similarity	Invalid mass
N1-(3-chloro-4-fluorophenyl)-2-cyano-3-(dimethylamino)acrylamide	267.057		94.4	Autoprocessed-50			-145.01	-542990	1256	94.4042	Similarity	Invalid mass
3-bromo-9-(piperidinomethyl)-9H-carbazole	342.073		94.7	Autoprocessed-1710			-220.025	-643211	1256	94.7249	Similarity	Invalid mass
ethyl 3,3,3-trifluoro-2-[(3-pyridylcarbonyl)amino]-2-[2-(trifluoromethyl)anilino]propanoate	435.102		95.8	Autoprocessed-771			-313.054	-719496	1256	95.7986	Similarity	Invalid mass
N3-[2,2,2-trifluoro-1-[(2-furylmethyl)amino]-1-(trifluoromethyl)ethyl]nicotinamide	367.076		96.5	Autoprocessed-1565			-245.028	-667513	1256	95.8836	Similarity	Invalid mass
ethyl 2-{[(1-methyl-3-propyl-1H-pyrazol-4-yl)carbonyl]amino}acetate	253.143		97.9	Autoprocessed-4689			-131.095	-517869	1224	89.6831	Similarity	Invalid mass
ethyl 2-{[(1-methyl-3-propyl-1H-pyrazol-4-yl)carbonyl]amino}acetate	253.143		97.9	Autoprocessed-4689			-131.095	-517869	1256	97.7638	Similarity	Invalid mass
N1-(3-{[(2,2-dimethylhydrazino)carbonyl]amino}-4-methylphenyl)-2,2-dimethylhydrazine-1-carboxamide	294.18		96.4	Autoprocessed-5365			-172.132	-585125	1224	80.2487	Similarity	Invalid mass
1-[4-(2-chloro-6-fluorobenzyl)piperazino]-3-(1H-indol-1-yl)propan-2-ol	401.167		95.8	Autoprocessed-4642			-279.119	-695768	1224	78.8721	Similarity	Invalid mass
1-[(2-ethyl-4-methyl-1H-imidazol-5-yl)methyl]-4-[5-(trifluoromethyl)-2-pyridinyl]piperazine	353.183		95.8	Autoprocessed-4473			-231.135	-654434	1224	78.3876	Similarity	Invalid mass
N1-[2-({[2-(2-pyridyl)ethyl]amino}carbonyl)phenyl]-3,4,5-trimethoxybenzamide	435.179		95.7	Autoprocessed-5294			-313.131	-719546	1224	77.8152	Similarity	Invalid mass
1-{[2-({[(4-chloroanilino)carbonyl]oxy}imino)cyclohexyl]methyl}-1H-imidazole	346.12		96.9	Autoprocessed-6015			-224.072	-647382	1224	75.2662	Similarity	Invalid mass
N1-[2-(2-pyridyl)ethyl]-2-cyanoacetamide	189.09		97.3	Autoprocessed-5306			-67.0422	-354552	1224	78.1276	Similarity	Invalid mass
4-Oxoproline	129.043	8.271	5.49749e+07	7.07993e+07	6.02423e+07	8.23368e+07	5.27701e+09	9.76015e+09	1.09933e+10	7.74794e+09	3.62246e+09	8.65598e+09	8.20756e+09	5.23769e+09	5.32569e+09	4.49597e+09	4.08528e+09	5.5196e+09	7.63792e+09	6.85314e+09	5.31472e+09	5.60368e+09	5.77472e+09	8.53761e+09	3.26561e+09	5.81823e+09	4.33815e+09	4.36278e+09	5.1098e+09	8.91024e+09	1.76242e+06	6.17416e+06	6.86144e+06	7.6105e+06	1.13217e+06	4.30983e+09	6.12011e+09	5.23552e+09	4.44317e+09	5.09578e+09	6.55208e+07	8.75404e+09	6.72262e+09	4.91083e+09	6.22841e+09	5.79648e+09	4.73629e+09	18.0494	29.6012
Name	Molecular Weight	Best Match	Best Sim. Match	mzCloud ID	KEGG ID	Compound Class	DeltaMass [Da]	DeltaMass [ppm]	Scan #	Match	Type	Compound Match
4-Oxoproline	129.043	91.4	95.1	Reference-1268	C01877	Endogenous Metabolites	6.10317e-06	0.0472958	2131	91.0998	Identity	Full match
4-Oxoproline	129.043	91.4	95.1	Reference-1268	C01877	Endogenous Metabolites	6.10317e-06	0.0472958	2179	91.0701	Identity	Full match
4-Oxoproline	129.043	91.4	95.1	Reference-1268	C01877	Endogenous Metabolites	6.10317e-06	0.0472958	2227	91.3043	Identity	Full match
N-Acetylalanine	131.058	16.03	7.62516e+06	7.13206e+06	7.77129e+06	9.50455e+06	5.89727e+06	6.0152e+06	6.00476e+06	5.53616e+06	5.42978e+06	6.96231e+06	7.11022e+06	6.92411e+06	4.6856e+06	4.61508e+06	4.60886e+06	4.2091e+06	4.36904e+06	5.25107e+06	4.31462e+06	4.53059e+06	2.77732e+06	2.50952e+06	2.18944e+06	2.54517e+06	2.19355e+06	2.44656e+06	2.1803e+06	2.16015e+06	60184.2	229734	40468.4	37018.5	33992.4	4.757e+06	4.6184e+06	5.07663e+06	5.27178e+06	4.44466e+06	7.69822e+06	5.95102e+06	6.94321e+06	4.61197e+06	4.44982e+06	2.52734e+06	2.18692e+06	12.9158	3.82958
Name	Molecular Weight	Best Match	Best Sim. Match	mzCloud ID	KEGG ID	Compound Class	DeltaMass [Da]	DeltaMass [ppm]	Scan #	Match	Type	Compound Match
N-Acetylalanine	131.058	88.9		Reference-1375		Endogenous Metabolites	-6.29205e-05	-0.480095	4369	88.8963	Identity	Full match
3-{[(hexylamino)carbonyl]amino}propanoic acid	216.147		97.3	Autoprocessed-340			-85.0892	-393663	4369	97.3467	Similarity	Invalid mass
3-(2,6-dichlorophenyl)-N'-{[(dimethylamino)carbonyl]oxy}-5-methylisoxazole-4-carboximidamide	356.044		97.5	Autoprocessed-1610			-224.986	-631905	4369	97.4614	Similarity	Invalid mass
2-[(2-hydroxybenzyl)amino]propanoic acid	195.09		97.4	Autoprocessed-182			-64.0314	-328215	4369	97.3832	Similarity	Invalid mass
Creatine	131.069	15.49	2.46607e+10	2.35384e+10	2.28113e+10	2.53716e+10	1.25387e+10	1.13725e+10	9.42959e+09	1.00655e+10	1.89484e+10	1.70969e+10	1.51811e+10	1.7679e+10	1.50506e+10	1.43184e+10	1.02539e+10	1.01556e+10	1.33172e+10	1.08802e+10	1.02491e+10	8.46269e+09	9.13649e+09	9.07914e+09	9.01155e+09	9.29495e+09	1.06814e+10	1.14096e+10	7.63736e+09	8.01254e+09	1.89311e+06	2.19246e+06	3.26192e+06	1.04313e+06	679283	1.47114e+10	1.42143e+10	1.44255e+10	1.43529e+10	1.46421e+10	2.40995e+10	1.0719e+10	1.73879e+10	1.22862e+10	1.05647e+10	9.10782e+09	9.34695e+09	4.73636	12.7665
Name	Molecular Weight	Best Match	Best Sim. Match	mzCloud ID	KEGG ID	Compound Class	DeltaMass [Da]	DeltaMass [ppm]	Scan #	Match	Type	Compound Match
Creatine	131.069	96.4	99.6	Reference-357	C00300	Endogenous Metabolites	-0.000123829	-0.944758	4294	79.8765	Identity	Full match
Creatine	131.069	96.4	99.6	Reference-357	C00300	Endogenous Metabolites	-0.000123829	-0.944758	4317	92.865	Identity	Full match
Creatine	131.069	96.4	99.6	Reference-357	C00300	Endogenous Metabolites	-0.000123829	-0.944758	4365	96.4385	Identity	Full match
Creatine	131.069	96.4	99.6	Reference-357	C00300	Endogenous Metabolites	-0.000123829	-0.944758	4413	94.7188	Identity	Full match
4-Hydroxyindole	133.053	4.819	3.80738e+06	4.93421e+06	4.62018e+06	5.44316e+06	2.27147e+07	3.70918e+07	2.22633e+07	2.92733e+07	1.72292e+07	3.30935e+07	2.48435e+07	2.24226e+07	2.03753e+07	1.82615e+07	1.68403e+07	2.22887e+07	2.54437e+07	2.69131e+07	2.40702e+07	2.29373e+07	2.55584e+07	1.59903e+07	1.53385e+07	2.44563e+07	1.46166e+07	1.87488e+07	2.19293e+07	3.35823e+07	80393	135747	164626	152745	159484	2.20969e+07	2.04601e+07	2.03064e+07	2.14089e+07	2.16581e+07	4.77719e+06	2.5994e+07	2.3633e+07	1.93184e+07	2.4757e+07	2.02233e+07	2.0339e+07	14.5842	24.9775
Name	Molecular Weight	Best Match	Best Sim. Match	mzCloud ID	KEGG ID	Compound Class	DeltaMass [Da]	DeltaMass [ppm]	Scan #	Match	Type	Compound Match
4-{[(2,4-Dichlorobenzoyl)oxy]imino}-4,5,6,7-tetrahydro-1-benzofuran	323.012		80.4	Reference-7095			-189.959	-588087	1392	80.0487	Similarity	Invalid mass
1-(4-Methylphenyl)pyrrolidine-2,5-dione	189.079		86.5	Reference-4176			-56.0263	-296312	1392	81.1698	Similarity	Invalid mass
4-Hydroxyindole	133.053	77.1	79.5	Reference-236	C02040	Endogenous Metabolites	-8.70284e-05	-0.65409	1343	77.1043	Identity	Full match
4-Hydroxyindole	133.053	77.1	79.5	Reference-236	C02040	Endogenous Metabolites	-8.70284e-05	-0.65409	1392	79.5315	Similarity	Full match
Pyridoxamine 5-phosphate	248.056		78.9	Reference-569	C00647	Endogenous Metabolites	-115.004	-463619	1392	78.9202	Similarity	Invalid mass
3-Indoxyl phosphate	213.019		79.4	Reference-624			-79.9664	-375396	1392	79.3721	Similarity	Invalid mass
(+)-Evodiamine	303.137		79.4	Reference-6232	C09187	Endogenous Metabolites; Natural Products/Medicines	-170.084	-561081	1392	79.398	Similarity	Invalid mass
5-Hydroxyindole	133.053		79.4	Reference-255		Endogenous Metabolites	-8.70284e-05	-0.65409	1392	79.4213	Similarity	Partial match
6-Methylbenzoxazole	133.053		79.7	Reference-3346			-8.70284e-05	-0.65409	1392	79.6786	Similarity	Partial match
2-Oxindole	133.053		79.9	Reference-616	C12312	Endogenous Metabolites	-8.70284e-05	-0.65409	1392	79.8842	Similarity	Partial match
Indoxyl-β-D-glucuronide	309.085		80	Reference-767		Endogenous Metabolites	-176.032	-569527	1392	79.9802	Similarity	Invalid mass
N-[4-({[2-hydroxy-3-(4-methoxyphenoxy)propyl]amino}sulfonyl)phenyl]acetamide	394.12		86.2	Autoprocessed-6220			-261.067	-662406	1343	86.2312	Similarity	Invalid mass
N-[4-({[2-hydroxy-3-(4-methoxyphenoxy)propyl]amino}sulfonyl)phenyl]acetamide	394.12		86.2	Autoprocessed-6220			-261.067	-662406	1392	81.3058	Similarity	Invalid mass
N'1-[1-(2-hydroxyphenyl)ethylidene]-3-methoxybenzene-1-carbohydrazide	284.116		85.9	Autoprocessed-4662			-151.063	-531696	1343	85.8748	Similarity	Invalid mass
N'1-[1-(2-hydroxyphenyl)ethylidene]-3-methoxybenzene-1-carbohydrazide	284.116		85.9	Autoprocessed-4662			-151.063	-531696	1392	80.3098	Similarity	Invalid mass
ethyl 5-ethoxy-1H-indole-2-carboxylate	233.105		92.4	Autoprocessed-6894			-100.053	-429216	1343	89.0923	Similarity	Invalid mass
ethyl 5-ethoxy-1H-indole-2-carboxylate	233.105		92.4	Autoprocessed-6894			-100.053	-429216	1392	85.3581	Similarity	Invalid mass
N-{3-[3-({[4-(3-chloro-2-cyanophenoxy)phenyl]sulfonyl}amino)propoxy]phenyl}acetamide	499.097		93.1	Autoprocessed-6395			-366.044	-733413	1343	85.8786	Similarity	Invalid mass
N-{3-[3-({[4-(3-chloro-2-cyanophenoxy)phenyl]sulfonyl}amino)propoxy]phenyl}acetamide	499.097		93.1	Autoprocessed-6395			-366.044	-733413	1392	81.8442	Similarity	Invalid mass
1H-Indol-3-yl 6-O-[(2R,3R,4R)-3,4-dihydroxy-4-(hydroxymethyl)tetrahydro-2-furanyl]-beta-D-glucopyranoside	427.148		95.3	Autoprocessed-7379			-294.095	-688509	1343	85.8679	Similarity	Invalid mass
1H-Indol-3-yl 6-O-[(2R,3R,4R)-3,4-dihydroxy-4-(hydroxymethyl)tetrahydro-2-furanyl]-beta-D-glucopyranoside	427.148		95.3	Autoprocessed-7379			-294.095	-688509	1392	80.3296	Similarity	Invalid mass
N1-{2-methyl-4-[5-(trifluoromethyl)-1,3,4-oxadiazol-2-yl]phenyl}propanamide	299.088		85.7	Autoprocessed-4309			-166.035	-555139	1343	85.708	Similarity	Invalid mass
N1-{2-methyl-4-[5-(trifluoromethyl)-1,3,4-oxadiazol-2-yl]phenyl}propanamide	299.088		85.7	Autoprocessed-4309			-166.035	-555139	1392	80.0832	Similarity	Invalid mass
N'1-(3-phenylprop-2-enylidene)-2-(hydroxymethyl)benzene-1-carbohydrazide	280.121		85.7	Autoprocessed-6767			-147.069	-525017	1343	85.7409	Similarity	Invalid mass
N'1-(3-phenylprop-2-enylidene)-2-(hydroxymethyl)benzene-1-carbohydrazide	280.121		85.7	Autoprocessed-6767			-147.069	-525017	1392	80.2547	Similarity	Invalid mass
N1-(4-{3-[5-(trifluoromethyl)-2-pyridyl]-4,5-dihydro-1H-1,2,4-triazol-5-yl}phenyl)acetamide	349.115		85.8	Autoprocessed-4882			-216.062	-618886	1343	85.7647	Similarity	Invalid mass
N1-(4-bromophenyl)-5-ethoxy-2-(4-methoxyphenyl)-1H-imidazo[4,5-c]isoquinolin-1-amine	488.085		85.8	Autoprocessed-1114			-355.032	-727398	1343	85.7806	Similarity	Invalid mass
N1-(4-bromophenyl)-5-ethoxy-2-(4-methoxyphenyl)-1H-imidazo[4,5-c]isoquinolin-1-amine	488.085		85.8	Autoprocessed-1114			-355.032	-727398	1392	80.1318	Similarity	Invalid mass
N'3-(4-methoxybenzylidene)-1-[4-(tert-butyl)phenyl]-5-cyano-4-methyl-6-oxo-1,6-dihydropyridazine-3-carbohydrazide	443.196		98.2	Autoprocessed-6290			-310.143	-699788	1343	89.5871	Similarity	Invalid mass
N'3-(4-methoxybenzylidene)-1-[4-(tert-butyl)phenyl]-5-cyano-4-methyl-6-oxo-1,6-dihydropyridazine-3-carbohydrazide	443.196		98.2	Autoprocessed-6290			-310.143	-699788	1392	85.6834	Similarity	Invalid mass
4-(Diethylamino)benzaldehyde	177.115		83.6	Autoprocessed-4104		Textile Chemicals/Auxiliary/Dyes	-44.0627	-248780	1392	83.5763	Similarity	Invalid mass
D-(+)-Malic acid	134.022	17.596	7.64711e+08	7.48838e+08	8.57688e+08	8.26971e+08	2.79484e+08	2.31987e+08	2.18402e+08	2.33066e+08	2.89596e+08	2.8596e+08	3.02581e+08	2.99287e+08	4.40039e+08	3.84216e+08	3.21812e+08	3.27387e+08	3.37014e+08	3.27653e+08	2.76448e+08	2.86756e+08	4.4984e+08	4.20306e+08	4.33634e+08	4.90075e+08	3.8691e+08	4.27272e+08	3.66626e+08	3.42495e+08	544615	525507	501654	244693	402023	4.32514e+08	4.12153e+08	4.20507e+08	4.11315e+08	4.32378e+08	7.95841e+08	2.32527e+08	2.94442e+08	3.55802e+08	3.07204e+08	4.41737e+08	3.76768e+08	6.42518	11.0832
Name	Molecular Weight	Best Match	Best Sim. Match	mzCloud ID	KEGG ID	Compound Class	DeltaMass [Da]	DeltaMass [ppm]	Scan #	Match	Type	Compound Match
L-(-)-Malic acid	134.022	89.4	88.7	Reference-1311	C00149	Endogenous Metabolites; Excipients/Additives/Colorants	2.31048e-05	0.172396	4945	89.381	Identity	Full match
L-(-)-Malic acid	134.022	89.4	88.7	Reference-1311	C00149	Endogenous Metabolites; Excipients/Additives/Colorants	2.31048e-05	0.172396	4993	89.2155	Identity	Full match
DL-Malic acid	134.022	97.8		Reference-1796	C00711	Endogenous Metabolites; Extractables/Leachables; Excipients/Additives/Colorants	2.31048e-05	0.172396	4945	97.812	Identity	Full match
DL-Malic acid	134.022	97.8		Reference-1796	C00711	Endogenous Metabolites; Extractables/Leachables; Excipients/Additives/Colorants	2.31048e-05	0.172396	4993	96.1148	Identity	Full match
D-(+)-Malic acid	134.022	97.8		Reference-1781	C00497	Endogenous Metabolites	2.31048e-05	0.172396	4945	97.8137	Identity	Full match
D-(+)-Malic acid	134.022	97.8		Reference-1781	C00497	Endogenous Metabolites	2.31048e-05	0.172396	4993	96.1179	Identity	Full match
2-{2-oxo-2-[(2-oxo-3-azepanyl)amino]ethoxy}acetic acid	244.106	75.3	97.5	Autoprocessed-4222			-110.084	-450970	4945	75.3807	Similarity	Invalid mass
2-{2-oxo-2-[(2-oxo-3-azepanyl)amino]ethoxy}acetic acid	244.106	75.3	97.5	Autoprocessed-4222			-110.084	-450970	4993	75.7483	Similarity	Invalid mass
2-[2-oxo-2-(pyridin-3-ylamino)ethoxy]acetic acid	210.064		84.4	Autoprocessed-1603			-76.0425	-361997	4945	84.3503	Similarity	Invalid mass
2-[2-oxo-2-(pyrazin-2-ylamino)ethoxy]acetic acid	211.059		93.5	Autoprocessed-344			-77.0378	-365005	4945	84.6469	Similarity	Invalid mass
2-[2-oxo-2-(pyrazin-2-ylamino)ethoxy]acetic acid	211.059		93.5	Autoprocessed-344			-77.0378	-365005	4993	85.0489	Similarity	Invalid mass
2-[2-(4-benzhydrylpiperazino)-2-oxoethoxy]acetic acid	368.174		83.6	Autoprocessed-2437			-234.152	-635983	4945	83.184	Similarity	Invalid mass
2-[2-(4-benzhydrylpiperazino)-2-oxoethoxy]acetic acid	368.174		83.6	Autoprocessed-2437			-234.152	-635983	4993	83.6338	Similarity	Invalid mass
NP-022231	145.074	12.668	1.1815e+07	1.49718e+07	1.46758e+07	1.49787e+07	7.44621e+06	1.13569e+07	9.95128e+06	1.36569e+07	1.33842e+07	1.47511e+07	1.39947e+07	1.1292e+07	9.47259e+06	9.88251e+06	8.17202e+06	1.2038e+07	8.46942e+06	1.28906e+07	8.88883e+06	1.1474e+07	8.40082e+06	6.21926e+06	5.62052e+06	9.55489e+06	7.55535e+06	1.03467e+07	7.07225e+06	8.41468e+06	221774	207581	221641	1.40999e+06	1.12832e+06	1.11452e+07	1.09118e+07	1.11681e+07	1.00263e+07	1.15062e+07	1.48238e+07	1.06541e+07	1.36894e+07	9.67755e+06	1.01814e+07	7.31004e+06	7.98502e+06	10.8906	24.5247
Name	Molecular Weight	Best Match	Best Sim. Match	mzCloud ID	KEGG ID	Compound Class	DeltaMass [Da]	DeltaMass [ppm]	Scan #	Match	Type	Compound Match
5-O-[(4-Acetylphenyl)carbamoyl]-1,4:3,6-dianhydro-2-deoxy-2-[(ethylcarbamoyl)amino]-D-glucitol	377.159		88.4	Reference-8974			-232.085	-615351	3577	80.261	Similarity	Invalid mass
Miglitol	207.111		88.6	Reference-2382	C07708	Therapeutics/Prescription Drugs	-62.0369	-299535	3577	79.4029	Similarity	Invalid mass
Natamycin	665.305		96	Reference-6202	C08073	Endogenous Metabolites; Natural Products/Medicines	-520.231	-781944	3577	76.1446	Similarity	Invalid mass
NP-022231	163.084	87.2		Autoprocessed-8076		Endogenous Metabolites; Natural Products/Medicines	-18.0107	-110438	3577	78.6868	Identity	Invalid mass
Acetylcholine	145.11	13.297	3.91288e+07	3.81552e+07	4.12743e+07	4.75364e+07	2.65026e+07	2.90465e+07	2.38209e+07	3.13229e+07	3.2606e+07	3.69803e+07	3.89725e+07	3.30122e+07	2.2882e+07	2.31908e+07	2.099e+07	2.41159e+07	2.21531e+07	2.70774e+07	1.98656e+07	2.70434e+07	1.1438e+07	9.78927e+06	1.13638e+07	1.36949e+07	1.15612e+07	1.44719e+07	1.11032e+07	1.25234e+07	186034	198665	202846	194799	207317	2.50716e+07	2.6968e+07	2.65877e+07	2.51342e+07	2.60291e+07	4.02016e+07	2.77745e+07	3.49962e+07	2.30364e+07	2.45983e+07	1.14009e+07	1.20423e+07	10.1506	11.6938
Name	Molecular Weight	Best Match	Best Sim. Match	mzCloud ID	KEGG ID	Compound Class	DeltaMass [Da]	DeltaMass [ppm]	Scan #	Match	Type	Compound Match
Acetylcholine	145.11	90.7		Reference-885	C01996	Endogenous Metabolites	-0.000101378	-0.698624	3727	90.6491	Identity	Full match
Acetylcholine	145.11	90.7		Reference-885	C01996	Endogenous Metabolites	-0.000101378	-0.698624	3782	89.4928	Identity	Full match
Acetylcholine	145.11	17.238	1.93801e+07	1.7183e+07	2.05788e+07	2.32439e+07	1.90594e+07	2.0156e+07	1.83816e+07	2.09631e+07	1.95731e+07	2.68897e+07	2.46177e+07	2.1696e+07	1.98726e+07	1.97015e+07	1.93686e+07	1.89091e+07	1.84048e+07	1.89069e+07	1.69803e+07	1.73335e+07	1.50817e+07	1.47428e+07	1.5244e+07	1.64102e+07	1.70542e+07	1.91212e+07	1.68793e+07	1.95936e+07	146167	201520	248249	203557	173185	1.95484e+07	1.98548e+07	1.7963e+07	1.95938e+07	1.96862e+07	1.99794e+07	1.96077e+07	2.31569e+07	1.95351e+07	1.78692e+07	1.51628e+07	1.80877e+07	12.5688	5.83324
Name	Molecular Weight	Best Match	Best Sim. Match	mzCloud ID	KEGG ID	Compound Class	DeltaMass [Da]	DeltaMass [ppm]	Scan #	Match	Type	Compound Match
Acetylcholine	145.11	90.7		Reference-885	C01996	Endogenous Metabolites	-9.22173e-05	-0.635498	4900	90.733	Identity	Full match
NP-006878	275.116		92	Autoprocessed-8113		Endogenous Metabolites; Natural Products/Medicines	-130.006	-472549	4900	75.5706	Similarity	Invalid mass
2-(2-hydroxy-3-methylbutanamido)-4-methylpentanoic acid	231.147		95.9	Autoprocessed-1827		Endogenous Metabolites; Natural Products/Medicines	-86.0369	-372217	4900	76.3844	Similarity	Invalid mass
pentane-1,2,3,4,5-pentol	152.068		75.6	Autoprocessed-5237			-6.95829	-45757.6	4900	75.559	Similarity	Invalid mass
1,3-dimethyl-6-(trifluoromethyl)-1H-pyrazolo[3,4-b]pyridin-4-ol	231.062		75.9	Autoprocessed-6411			-85.9518	-371986	4900	75.9135	Similarity	Invalid mass
1-methyl-N-[2-(2-oxo-1-imidazolidinyl)ethyl]-1H-imidazole-4-sulfonamide	273.09		76.7	Autoprocessed-3945			-127.979	-468635	4900	76.6803	Similarity	Invalid mass
3-hydroxy-2-(3-nitro-4-piperidinobenzyl)propanenitrile	289.143		76.7	Autoprocessed-4040			-144.032	-498136	4900	76.7217	Similarity	Invalid mass
N1-(2-cyanoethyl)-3-amino-4-chlorobenzene-1-sulfonamide	259.018		76.8	Autoprocessed-1968			-113.908	-439768	4900	76.8311	Similarity	Invalid mass
4,7,8-trimethoxyfuro[2,3-b]quinoline	259.084		77.4	Autoprocessed-2706		Endogenous Metabolites; Natural Products/Medicines	-113.974	-439912	4900	77.407	Similarity	Invalid mass
2-Oxoglutaric acid	146.022	16.912	3.75081e+07	3.29237e+07	3.80467e+07	4.17844e+07	2.64248e+07	3.08779e+07	2.62439e+07	2.99079e+07	1.94272e+07	2.56233e+07	2.51834e+07	1.99544e+07	2.456e+07	2.42229e+07	2.12002e+07	2.60345e+07	2.26307e+07	2.47958e+07	2.10358e+07	2.75528e+07	2.48511e+07	1.83257e+07	1.76728e+07	2.16896e+07	1.92079e+07	2.35884e+07	2.5148e+07	3.22126e+07	165141	139908	166352	108068	109110	2.67146e+07	2.63291e+07	2.7264e+07	2.68091e+07	2.64931e+07	3.77774e+07	2.81664e+07	2.25689e+07	2.43915e+07	2.37132e+07	2.00076e+07	2.43682e+07	9.66907	8.38246
Name	Molecular Weight	Best Match	Best Sim. Match	mzCloud ID	KEGG ID	Compound Class	DeltaMass [Da]	DeltaMass [ppm]	Scan #	Match	Type	Compound Match
2-Oxoglutaric acid	146.022	81.5		Reference-305	C00026	Endogenous Metabolites	-1.00815e-05	-0.0690415	4770	81.493	Identity	Full match
2-Oxoglutaric acid	146.022	81.5		Reference-305	C00026	Endogenous Metabolites	-1.00815e-05	-0.0690415	4777	80.3589	Identity	Full match
3-(alpha-L-Arabinofuranosyloxy)pimara-8(14),15-dien-12-yl 6-deoxy-beta-D-galactopyranoside	582.34		87.6	Autoprocessed-7370			-436.319	-749251	4777	75.1382	Similarity	Invalid mass
(24E)-12,15-Dihydroxy-3-(pentopyranosyloxy)-9,19-cyclolanost-24-en-26-oic acid	620.392		91.5	Autoprocessed-7371			-474.371	-764630	4777	75.5094	Similarity	Invalid mass
3-(3-pyridinyl)propanoic acid	151.063	4.82	2.7482e+07	3.19352e+07	3.01555e+07	3.55101e+07	1.4042e+08	2.21571e+08	1.4067e+08	1.74661e+08	1.0439e+08	1.9597e+08	1.55523e+08	1.35532e+08	1.24968e+08	1.1212e+08	1.06157e+08	1.37859e+08	1.53702e+08	1.69777e+08	1.44136e+08	1.45584e+08	1.55185e+08	9.87704e+07	9.65176e+07	1.45008e+08	9.18417e+07	1.09248e+08	1.31105e+08	2.01552e+08	466564	407230	745406	542620	762838	1.36094e+08	1.2777e+08	1.29035e+08	1.3129e+08	1.34455e+08	3.10453e+07	1.57665e+08	1.45528e+08	1.18544e+08	1.49643e+08	1.21889e+08	1.20177e+08	10.7676	22.6546
Name	Molecular Weight	Best Match	Best Sim. Match	mzCloud ID	KEGG ID	Compound Class	DeltaMass [Da]	DeltaMass [ppm]	Scan #	Match	Type	Compound Match
4-{[(2,4-Dichlorobenzoyl)oxy]imino}-4,5,6,7-tetrahydro-1-benzofuran	323.012		80.4	Reference-7095			-171.948	-532329	1313	76.7462	Similarity	Invalid mass
4-{[(2,4-Dichlorobenzoyl)oxy]imino}-4,5,6,7-tetrahydro-1-benzofuran	323.012		80.4	Reference-7095			-171.948	-532329	1360	80.4069	Similarity	Invalid mass
Norepinephrine	169.074		84	Reference-318	C00547	Endogenous Metabolites	-18.0107	-106525	1313	77.7213	Similarity	Invalid mass
Norepinephrine	169.074		84	Reference-318	C00547	Endogenous Metabolites	-18.0107	-106525	1360	83.9612	Similarity	Invalid mass
Amygdalin	457.158		91.7	Reference-8109			-306.095	-669560	1313	80.226	Similarity	Invalid mass
Amygdalin	457.158		91.7	Reference-8109			-306.095	-669560	1360	83.4897	Similarity	Invalid mass
Amygdalin	457.158		91.7	Reference-8109			-306.095	-669560	1416	76.1385	Similarity	Invalid mass
N4-Acetylsulfamethoxazole	295.063		85.5	Reference-1097	C13061	Therapeutics/Prescription Drugs	-143.999	-488030	1313	81.5911	Similarity	Invalid mass
N4-Acetylsulfamethoxazole	295.063		85.5	Reference-1097	C13061	Therapeutics/Prescription Drugs	-143.999	-488030	1360	85.5034	Similarity	Invalid mass
N4-Acetylsulfamethoxazole	295.063		85.5	Reference-1097	C13061	Therapeutics/Prescription Drugs	-143.999	-488030	1416	77.162	Similarity	Invalid mass
1-(4-Methylphenyl)pyrrolidine-2,5-dione	189.079		86.5	Reference-4176			-38.0158	-201058	1313	82.5408	Similarity	Invalid mass
1-(4-Methylphenyl)pyrrolidine-2,5-dione	189.079		86.5	Reference-4176			-38.0158	-201058	1360	86.5054	Similarity	Invalid mass
1-(4-Methylphenyl)pyrrolidine-2,5-dione	189.079		86.5	Reference-4176			-38.0158	-201058	1416	77.9109	Similarity	Invalid mass
2-(4-Methoxybenzoyl)-3-(2-thienyl)acrylonitrile	269.051		76	Reference-4381			-117.988	-438533	1360	76.0087	Similarity	Invalid mass
3-(4-Methoxyphenyl)-N-(1-naphthyl)-3-(propylamino)-2-propenethioamide	376.161		76.9	Reference-5218			-225.098	-598408	1360	76.9312	Similarity	Invalid mass
Isoprenaline	211.121		80.5	Reference-2918	C07056	Therapeutics/Prescription Drugs; Sports Doping Drugs	-60.0576	-284470	1360	77.8429	Similarity	Invalid mass
4-(Hydroxymethyl)-2-methyl-5-({[5-(trifluoromethyl)-1H-benzo[d]imidazol-2-yl]thio}methyl)pyridin-3-ol	369.076		81.4	Reference-4279			-218.013	-590699	1360	80.7281	Similarity	Invalid mass
Pyridoxine	169.074	92.6	96.6	Reference-570	C00314	Endogenous Metabolites	-18.0107	-106525	1313	88.5977	Similarity	Invalid mass
Pyridoxine	169.074	92.6	96.6	Reference-570	C00314	Endogenous Metabolites	-18.0107	-106525	1360	95.0034	Similarity	Invalid mass
Pyridoxine	169.074	92.6	96.6	Reference-570	C00314	Endogenous Metabolites	-18.0107	-106525	1416	84.0457	Similarity	Invalid mass
N-[4-({[2-hydroxy-3-(4-methoxyphenoxy)propyl]amino}sulfonyl)phenyl]acetamide	394.12		86.2	Autoprocessed-6220			-243.057	-616707	1313	78.2667	Similarity	Invalid mass
N'1-[1-(2-hydroxyphenyl)ethylidene]-3-methoxybenzene-1-carbohydrazide	284.116		85.9	Autoprocessed-4662			-133.053	-468305	1313	78.5532	Similarity	Invalid mass
N-{4-[(nitromethyl)sulfonyl]phenyl}acetamide	258.031		79.9	Autoprocessed-7796			-106.968	-414554	1313	79.8606	Similarity	Invalid mass
N-{4-[(nitromethyl)sulfonyl]phenyl}acetamide	258.031		79.9	Autoprocessed-7796			-106.968	-414554	1416	75.695	Similarity	Invalid mass
1-(4-bromophenyl)-2-phenylethan-1-one	273.999		94.8	Autoprocessed-3378			-122.936	-448673	1313	80.8501	Similarity	Invalid mass
1-(4-bromophenyl)-2-phenylethan-1-one	273.999		94.8	Autoprocessed-3378			-122.936	-448673	1416	78.3383	Similarity	Invalid mass
4-{[(anilinocarbonyl)oxy]imino}-4,5,6,7-tetrahydro-1-benzofuran	270.1		88.1	Autoprocessed-4792			-119.037	-440715	1313	88.1265	Similarity	Invalid mass
4-{[(anilinocarbonyl)oxy]imino}-4,5,6,7-tetrahydro-1-benzofuran	270.1		88.1	Autoprocessed-4792			-119.037	-440715	1416	84.3935	Similarity	Invalid mass
3-(3-pyridinyl)propanoic acid	151.063	75.7	81.5	Autoprocessed-7165			-0.000108302	-0.716928	1360	75.6512	Identity	Full match
N-(2,3-dihydro-1,4-benzodioxin-6-yl)-N'-(1H-indol-5-yl)thiourea	325.089		86.3	Autoprocessed-4560			-174.025	-535317	1313	86.3359	Similarity	Invalid mass
N-(2,3-dihydro-1,4-benzodioxin-6-yl)-N'-(1H-indol-5-yl)thiourea	325.089		86.3	Autoprocessed-4560			-174.025	-535317	1416	81.2863	Similarity	Invalid mass
2-({[5-hydroxy-4-(hydroxymethyl)-6-methyl-3-pyridyl]methyl}thio)pyrimidin-4-ol	279.068		90.7	Autoprocessed-2023			-128.005	-458686	1313	83.7982	Similarity	Invalid mass
2-({[5-hydroxy-4-(hydroxymethyl)-6-methyl-3-pyridyl]methyl}thio)pyrimidin-4-ol	279.068		90.7	Autoprocessed-2023			-128.005	-458686	1416	80.533	Similarity	Invalid mass
2,3-Dimethylquinoxaline	158.084	3.063	174852	446362	175165	179954	8.31854e+06	1.43722e+07	8.74411e+06	1.0403e+07	4.64779e+06	1.08193e+07	7.78625e+06	8.15984e+06	6.47762e+06	6.10687e+06	5.3811e+06	6.78545e+06	8.79461e+06	8.42068e+06	7.5607e+06	6.76996e+06	7.06332e+06	4.31789e+06	3.85676e+06	6.73669e+06	4.00833e+06	4.33762e+06	6.52972e+06	8.69116e+06	41234.3	45089.6	87359.7	56286.2	76186.4	7.27116e+06	6.07917e+06	7.20276e+06	6.51189e+06	7.06887e+06	177559	9.57358e+06	7.97305e+06	6.29225e+06	7.99069e+06	5.52729e+06	5.43367e+06	55.2568	26.3795
Name	Molecular Weight	Best Match	Best Sim. Match	mzCloud ID	KEGG ID	Compound Class	DeltaMass [Da]	DeltaMass [ppm]	Scan #	Match	Type	Compound Match
2,3-Dimethylquinoxaline	158.084	78.5		Reference-3262		Excipients/Additives/Colorants	-0.000125852	-0.796109	859	78.4819	Identity	Full match
N'-[2-(3-methoxyphenyl)acetyl]-5-methyl-1-phenyl-1H-pyrazole-4-carbohydrazide	364.154		80.6	Autoprocessed-297			-206.069	-565886	859	80.5609	Similarity	Invalid mass
5-methyl-N-[(5-methyl-3-phenyl-4-isoxazolyl)methyl]-1-phenyl-1H-pyrazole-4-sulfonamide	408.126		79.7	Autoprocessed-211			-250.041	-612658	859	79.6899	Similarity	Invalid mass
4-(tert-butyl)-N'-[(2,3-dihydro-1-benzofuran-5-ylcarbonyl)oxy]benzenecarboximidamide	338.163		79.5	Autoprocessed-545			-180.079	-532521	859	79.4977	Similarity	Invalid mass
1-acetyl-N-(2-methyl-6-quinolinyl)-4-piperidinecarboxamide	311.163		81.6	Autoprocessed-1145			-153.079	-491957	859	80.5645	Similarity	Invalid mass
2-methyl-2,3,4,5-tetrahydro-1,5-benzoxazepin-4-one	159.068	3.023	366186	831140	543521	348193	7.27293e+07	1.05857e+08	6.24793e+07	7.62194e+07	5.6666e+07	1.01912e+08	8.81599e+07	7.47118e+07	9.83109e+07	8.96119e+07	8.36471e+07	1.17553e+08	1.33147e+08	1.34161e+08	1.20824e+08	1.13855e+08	1.50412e+08	9.75565e+07	9.80793e+07	1.66113e+08	8.76434e+07	1.14579e+08	1.4752e+08	2.32371e+08	43593.5	84583.1	63344.7	64085	105982	9.44588e+07	9.69473e+07	9.65305e+07	1.00605e+08	9.27234e+07	454853	7.44744e+07	8.14359e+07	9.39614e+07	1.26985e+08	1.24245e+08	1.31049e+08	42.889	23.4826
Name	Molecular Weight	Best Match	Best Sim. Match	mzCloud ID	KEGG ID	Compound Class	DeltaMass [Da]	DeltaMass [ppm]	Scan #	Match	Type	Compound Match
6-Methoxyquinoline	159.068	79.8		Reference-2627		Excipients/Additives/Colorants	-9.65238e-05	-0.606807	833	79.7791	Identity	No match
6-Methoxyquinoline	159.068	79.8		Reference-2627		Excipients/Additives/Colorants	-9.65238e-05	-0.606807	879	76.6522	Identity	No match
1H-indene-3-carboxamide	159.068	78.6	97.9	Autoprocessed-3986			-9.65238e-05	-0.606807	833	78.5762	Identity	No match
2-methyl-2,3,4,5-tetrahydro-1,5-benzoxazepin-4-one	177.079	80.1		Autoprocessed-5226			-18.0107	-101710	833	80.146	Identity	Invalid mass
2-methyl-2,3,4,5-tetrahydro-1,5-benzoxazepin-4-one	177.079	80.1		Autoprocessed-5226			-18.0107	-101710	879	76.3346	Identity	Invalid mass
2-Hydroxycinnamic acid	164.047	13.492	7.06522e+07	7.70206e+07	8.3056e+07	9.54697e+07	1.84708e+08	2.73428e+08	1.86967e+08	2.29022e+08	1.60141e+08	2.70451e+08	2.27291e+08	1.95327e+08	1.8893e+08	1.68766e+08	1.59933e+08	2.00907e+08	2.15779e+08	2.35984e+08	1.99177e+08	2.05363e+08	2.15543e+08	1.5438e+08	1.49716e+08	2.19155e+08	1.5357e+08	1.80793e+08	1.85581e+08	2.67035e+08	457285	272893	332582	326645	280125	1.95615e+08	1.93476e+08	1.96762e+08	1.96479e+08	1.94147e+08	8.00383e+07	2.07995e+08	2.11309e+08	1.78848e+08	2.10571e+08	1.84962e+08	1.83187e+08	12.964	19.1683
Name	Molecular Weight	Best Match	Best Sim. Match	mzCloud ID	KEGG ID	Compound Class	DeltaMass [Da]	DeltaMass [ppm]	Scan #	Match	Type	Compound Match
4-Coumaric acid	164.047	83.9		Reference-539	C00811	Endogenous Metabolites	-4.89274e-05	-0.298252	3761	82.7297	Identity	Partial match
4-Coumaric acid	164.047	83.9		Reference-539	C00811	Endogenous Metabolites	-4.89274e-05	-0.298252	3807	83.918	Identity	Partial match
4-Coumaric acid	164.047	83.9		Reference-539	C00811	Endogenous Metabolites	-4.89274e-05	-0.298252	3847	82.7948	Identity	Partial match
3,4-Dihydroxyphenylpropionic acid	182.058	85.5		Reference-142	C10447	Endogenous Metabolites	-18.0106	-98927.9	3761	84.7531	Identity	Invalid mass
3,4-Dihydroxyphenylpropionic acid	182.058	85.5		Reference-142	C10447	Endogenous Metabolites	-18.0106	-98927.9	3807	85.5335	Identity	Invalid mass
3,4-Dihydroxyphenylpropionic acid	182.058	85.5		Reference-142	C10447	Endogenous Metabolites	-18.0106	-98927.9	3847	84.3021	Identity	Invalid mass
2-Hydroxycinnamic acid	164.047	89.3		Reference-168	C01772	Endogenous Metabolites	-4.89274e-05	-0.298252	3761	88.2426	Identity	Full match
2-Hydroxycinnamic acid	164.047	89.3		Reference-168	C01772	Endogenous Metabolites	-4.89274e-05	-0.298252	3807	89.3147	Identity	Full match
2-Hydroxycinnamic acid	164.047	89.3		Reference-168	C01772	Endogenous Metabolites	-4.89274e-05	-0.298252	3847	88.3789	Identity	Full match
3-(3,4-dihydroxyphenyl)propanoic acid	182.058	86.3		Autoprocessed-2403		Endogenous Metabolites; Natural Products/Medicines	-18.0106	-98927.9	3761	85.5242	Identity	Invalid mass
3-(3,4-dihydroxyphenyl)propanoic acid	182.058	86.3		Autoprocessed-2403		Endogenous Metabolites; Natural Products/Medicines	-18.0106	-98927.9	3807	86.3152	Identity	Invalid mass
3-(3,4-dihydroxyphenyl)propanoic acid	182.058	86.3		Autoprocessed-2403		Endogenous Metabolites; Natural Products/Medicines	-18.0106	-98927.9	3847	84.9599	Identity	Invalid mass
L-Cysteic acid	169.004	16.438	614113	714635	626556	758737	4.21203e+06	3.97536e+06	3.70851e+06	5.38785e+06	4.07177e+06	4.66527e+06	6.95444e+06	3.89124e+06	9.06294e+06	7.81004e+06	7.99041e+06	8.81781e+06	8.39829e+06	1.00558e+07	7.07735e+06	7.17989e+06	5.92343e+06	5.50548e+06	4.99309e+06	7.17575e+06	7.24545e+06	6.81669e+06	7.22813e+06	8.66467e+06	66270.5	64299.3	66069.6	76030.8	53236.3	5.41902e+06	5.36889e+06	5.06593e+06	5.43986e+06	5.38867e+06	670596	4.09369e+06	4.36852e+06	8.40411e+06	7.78909e+06	5.71445e+06	7.23679e+06	10.2772	17.1356
Name	Molecular Weight	Best Match	Best Sim. Match	mzCloud ID	KEGG ID	Compound Class	DeltaMass [Da]	DeltaMass [ppm]	Scan #	Match	Type	Compound Match
L-Cysteic acid	169.004	75.2		Reference-464	C00506	Endogenous Metabolites	-5.83023e-05	-0.344975	4642	75.1917	Identity	Full match
Pyridoxine	169.074	4.82	2.9203e+08	3.32978e+08	3.36086e+08	3.81398e+08	1.48859e+09	2.39224e+09	1.55937e+09	1.89616e+09	1.18298e+09	2.18078e+09	1.70247e+09	1.48419e+09	1.36374e+09	1.24219e+09	1.12673e+09	1.53274e+09	1.62696e+09	1.921e+09	1.60012e+09	1.61675e+09	1.67641e+09	1.0833e+09	1.06531e+09	1.66892e+09	9.91535e+08	1.24077e+09	1.46149e+09	2.19251e+09	191926	507879	642551	537411	753890	1.49373e+09	1.39163e+09	1.40815e+09	1.44712e+09	1.46588e+09	3.34532e+08	1.72777e+09	1.59333e+09	1.30296e+09	1.62186e+09	1.37611e+09	1.35113e+09	10.8838	22.4853
Name	Molecular Weight	Best Match	Best Sim. Match	mzCloud ID	KEGG ID	Compound Class	DeltaMass [Da]	DeltaMass [ppm]	Scan #	Match	Type	Compound Match
Pyridoxine	169.074	92.6	96.6	Reference-570	C00314	Endogenous Metabolites	-0.000133412	-0.789077	1311	92.5908	Identity	Full match
Pyridoxine	169.074	92.6	96.6	Reference-570	C00314	Endogenous Metabolites	-0.000133412	-0.789077	1359	92.3865	Identity	Full match
Pyridoxine	169.074	92.6	96.6	Reference-570	C00314	Endogenous Metabolites	-0.000133412	-0.789077	1407	90.7783	Identity	Full match
4?[(1E)?2?(2,5?dimethoxyphenyl)diazen?1?yl]?2,5?dimethoxyaniline	317.138		83.4	Autoprocessed-8024		Textile Chemicals/Auxiliary/Dyes	-148.064	-466876	1407	81.109	Similarity	Invalid mass
methyl 2-(4,5-dimethoxy-2-nitrophenyl)acetate	255.074		79.1	Autoprocessed-4168			-86.0005	-337159	1311	79.1308	Similarity	Invalid mass
methyl 2-(4,5-dimethoxy-2-nitrophenyl)acetate	255.074		79.1	Autoprocessed-4168			-86.0005	-337159	1359	78.7527	Similarity	Invalid mass
1-(3-pyridyl)-2-{[4-(trifluoromethyl)pyrimidin-2-yl]thio}ethan-1-one	299.034		79.2	Autoprocessed-3759			-129.96	-434600	1311	79.2059	Similarity	Invalid mass
1-(3-pyridyl)-2-{[4-(trifluoromethyl)pyrimidin-2-yl]thio}ethan-1-one	299.034		79.2	Autoprocessed-3759			-129.96	-434600	1359	78.9194	Similarity	Invalid mass
1-(3-pyridyl)-2-{[4-(trifluoromethyl)pyrimidin-2-yl]thio}ethan-1-one	299.034		79.2	Autoprocessed-3759			-129.96	-434600	1407	79.1824	Similarity	Invalid mass
methyl 3-({[2-(trifluoromethyl)anilino]carbothioyl}amino)benzoate	354.065		79.2	Autoprocessed-5791			-184.991	-522478	1311	79.2059	Similarity	Invalid mass
methyl 3-({[2-(trifluoromethyl)anilino]carbothioyl}amino)benzoate	354.065		79.2	Autoprocessed-5791			-184.991	-522478	1359	78.9194	Similarity	Invalid mass
methyl 3-({[2-(trifluoromethyl)anilino]carbothioyl}amino)benzoate	354.065		79.2	Autoprocessed-5791			-184.991	-522478	1407	79.1824	Similarity	Invalid mass
N-(2,3-dihydro-1,4-benzodioxin-6-yl)-N'-(2-hydroxyethyl)thiourea	254.073		80	Autoprocessed-6852			-84.9988	-334545	1311	80.0147	Similarity	Invalid mass
N-(2,3-dihydro-1,4-benzodioxin-6-yl)-N'-(2-hydroxyethyl)thiourea	254.073		80	Autoprocessed-6852			-84.9988	-334545	1359	79.7631	Similarity	Invalid mass
N-(2,3-dihydro-1,4-benzodioxin-6-yl)-N'-(2-hydroxyethyl)thiourea	254.073		80	Autoprocessed-6852			-84.9988	-334545	1407	80.0284	Similarity	Invalid mass
N1-(2,3-dihydro-1,4-benzodioxin-6-yl)acetamide	193.074		80.4	Autoprocessed-5451			-24.0001	-124305	1311	80.3703	Similarity	Invalid mass
N1-(2,3-dihydro-1,4-benzodioxin-6-yl)acetamide	193.074		80.4	Autoprocessed-5451			-24.0001	-124305	1359	80.1142	Similarity	Invalid mass
N1-(2,3-dihydro-1,4-benzodioxin-6-yl)acetamide	193.074		80.4	Autoprocessed-5451			-24.0001	-124305	1407	80.2785	Similarity	Invalid mass
4-{[(anilinocarbonyl)oxy]imino}-4,5,6,7-tetrahydro-1-benzofuran	270.1		88.1	Autoprocessed-4792			-101.027	-374034	1311	81.0745	Similarity	Invalid mass
4-{[(anilinocarbonyl)oxy]imino}-4,5,6,7-tetrahydro-1-benzofuran	270.1		88.1	Autoprocessed-4792			-101.027	-374034	1359	81.1171	Similarity	Invalid mass
4-{[(anilinocarbonyl)oxy]imino}-4,5,6,7-tetrahydro-1-benzofuran	270.1		88.1	Autoprocessed-4792			-101.027	-374034	1407	81.2317	Similarity	Invalid mass
3-(3-pyridinyl)propanoic acid	151.063	75.7	81.5	Autoprocessed-7165			18.0104	119224	1311	81.4572	Similarity	Invalid mass
3-(3-pyridinyl)propanoic acid	151.063	75.7	81.5	Autoprocessed-7165			18.0104	119224	1359	81.2618	Similarity	Invalid mass
3-(3-pyridinyl)propanoic acid	151.063	75.7	81.5	Autoprocessed-7165			18.0104	119224	1407	81.4061	Similarity	Invalid mass
N-(2,3-dihydro-1,4-benzodioxin-6-yl)-N'-(1H-indol-5-yl)thiourea	325.089		86.3	Autoprocessed-4560			-156.015	-479915	1311	81.9242	Similarity	Invalid mass
N-(2,3-dihydro-1,4-benzodioxin-6-yl)-N'-(1H-indol-5-yl)thiourea	325.089		86.3	Autoprocessed-4560			-156.015	-479915	1359	81.9154	Similarity	Invalid mass
N-(2,3-dihydro-1,4-benzodioxin-6-yl)-N'-(1H-indol-5-yl)thiourea	325.089		86.3	Autoprocessed-4560			-156.015	-479915	1407	82.0944	Similarity	Invalid mass
ethyl 5-{[5-(ethoxycarbonyl)-3,4-dimethyl-1H-pyrrol-2-yl]methyl}-3,4-dimethyl-1H-pyrrole-2-carboxylate	346.189		82.4	Autoprocessed-246			-177.115	-511615	1311	82.3037	Similarity	Invalid mass
ethyl 5-{[5-(ethoxycarbonyl)-3,4-dimethyl-1H-pyrrol-2-yl]methyl}-3,4-dimethyl-1H-pyrrole-2-carboxylate	346.189		82.4	Autoprocessed-246			-177.115	-511615	1359	81.9655	Similarity	Invalid mass
ethyl 5-{[5-(ethoxycarbonyl)-3,4-dimethyl-1H-pyrrol-2-yl]methyl}-3,4-dimethyl-1H-pyrrole-2-carboxylate	346.189		82.4	Autoprocessed-246			-177.115	-511615	1407	82.3624	Similarity	Invalid mass
2-({[5-hydroxy-4-(hydroxymethyl)-6-methyl-3-pyridyl]methyl}thio)pyrimidin-4-ol	279.068		90.7	Autoprocessed-2023			-109.994	-394148	1311	90.6937	Similarity	Invalid mass
2-({[5-hydroxy-4-(hydroxymethyl)-6-methyl-3-pyridyl]methyl}thio)pyrimidin-4-ol	279.068		90.7	Autoprocessed-2023			-109.994	-394148	1359	90.4944	Similarity	Invalid mass
2-({[5-hydroxy-4-(hydroxymethyl)-6-methyl-3-pyridyl]methyl}thio)pyrimidin-4-ol	279.068		90.7	Autoprocessed-2023			-109.994	-394148	1407	90.6008	Similarity	Invalid mass
Glycerol 3-phosphate	172.014	15.215	8.36948e+07	8.22241e+07	9.08799e+07	9.72112e+07	5.65425e+07	5.24755e+07	5.23097e+07	6.604e+07	6.79697e+07	6.10491e+07	7.18777e+07	6.11599e+07	8.65212e+07	8.34499e+07	7.94146e+07	9.07654e+07	8.79227e+07	8.38902e+07	7.22661e+07	9.01786e+07	1.59659e+08	1.47691e+08	1.60847e+08	1.5781e+08	1.74124e+08	1.95616e+08	1.4881e+08	1.4121e+08	64820.2	50852.6	47137.5	41148.4	40180.6	1.039e+08	9.885e+07	1.00888e+08	1.01402e+08	1.02533e+08	8.72874e+07	5.4509e+07	6.45648e+07	8.49855e+07	8.59064e+07	1.58734e+08	1.61467e+08	7.82896	11.3242
Name	Molecular Weight	Best Match	Best Sim. Match	mzCloud ID	KEGG ID	Compound Class	DeltaMass [Da]	DeltaMass [ppm]	Scan #	Match	Type	Compound Match
Glycerol 3-phosphate	172.014	87.5	90.6	Reference-1489	C03189	Endogenous Metabolites	-2.87019e-05	-0.166858	4243	77.4321	Identity	Full match
Glycerol 3-phosphate	172.014	87.5	90.6	Reference-1489	C03189	Endogenous Metabolites	-2.87019e-05	-0.166858	4289	87.5031	Identity	Full match
Glycerophospho-N-palmitoyl ethanolamine	453.286		98.9	Reference-2955		Endogenous Metabolites; Therapeutics/Prescription Drugs	-281.272	-620518	4337	81.2342	Similarity	Invalid mass
Desisopropylatrazine	173.048	2.924	279475	393604	406020	403950	3.60455e+07	4.26221e+07	3.47323e+07	5.08119e+07	4.81886e+07	5.51831e+07	5.4426e+07	5.21836e+07	5.01142e+07	5.05348e+07	5.04234e+07	6.50691e+07	5.66616e+07	6.91583e+07	5.58896e+07	7.32634e+07	3.64232e+07	2.62656e+07	2.56429e+07	4.25202e+07	1.82952e+07	2.48901e+07	2.34313e+07	5.01618e+07	99315	235589	213127	249102	346002	4.08304e+07	4.26572e+07	4.09574e+07	4.45126e+07	3.99227e+07	398777	3.93338e+07	5.33048e+07	5.04791e+07	6.29099e+07	3.13444e+07	2.41607e+07	16.4795	17.9399
Name	Molecular Weight	Best Match	Best Sim. Match	mzCloud ID	KEGG ID	Compound Class	DeltaMass [Da]	DeltaMass [ppm]	Scan #	Match	Type	Compound Match
6-Quinolinecarboxylic acid	173.048	81.4	81.4	Reference-3337			-4.34978e-05	-0.251363	773	81.427	Identity	No match
Desisopropylatrazine	173.047	88.2		Reference-1021	C06556	Pesticides/Herbicides	0.000811979	4.69225	773	85.5999	Identity	Full match
N-[3-(1H-imidazol-1-yl)propyl]-5-methoxy-1H-indole-2-carboxamide	298.143		97.5	Autoprocessed-3701			-125.095	-419582	773	97.4629	Similarity	Invalid mass
2-[(2,5-dioxo-1-phenyltetrahydro-1H-pyrrol-3-yl)thio]propanoic acid	279.057		92	Autoprocessed-639			-106.009	-379883	773	84.4497	Similarity	Invalid mass
N1-(2-amino-2-oxoethyl)-2-(isopropylthio)acetamide	190.078		91.3	Autoprocessed-1989			-17.03	-89594.8	773	85.3392	Similarity	Invalid mass
4-(allyloxy)-1,2-dihydroquinolin-2-one	201.079		92.7	Autoprocessed-6809			-28.0313	-139405	773	90.41	Similarity	Invalid mass
NP-015145	227.095		96	Autoprocessed-6473		Endogenous Metabolites; Natural Products/Medicines	-54.047	-237993	773	96.0216	Similarity	Invalid mass
4-[(2-cyclohex-1-enylethyl)amino]-2H-chromen-2-one	269.142		98.3	Autoprocessed-204			-96.0939	-357039	773	98.282	Similarity	Invalid mass
{4-[(5-methoxy-1H-indol-2-yl)carbonyl]-1,4-diazepan-1-yl}(2-thienyl)methanone	383.13		98.5	Autoprocessed-2439			-210.083	-548332	773	98.5325	Similarity	Invalid mass
5-[(3,5-dimethyl-1H-pyrrol-2-yl)methylidene]-2,2-dimethyl-1,3-dioxane-4,6-dione	249.1		98.6	Autoprocessed-494			-76.0525	-305309	773	98.5504	Similarity	Invalid mass
N-{2-[(4-fluorobenzyl)thio]ethyl}-5-methoxy-1H-indole-2-carboxamide	358.115		98.6	Autoprocessed-5804			-185.067	-516782	773	98.6134	Similarity	Invalid mass
N'-(2-thienylcarbonyl)quinoline-6-carbohydrazide	297.057		98.6	Autoprocessed-2149			-124.01	-417460	773	98.6448	Similarity	Invalid mass
Desisopropylatrazine	173.048	3.512	135782	148384	208427	128053	8.44294e+06	9.70432e+06	7.37209e+06	1.07317e+07	9.195e+06	1.06287e+07	1.14545e+07	1.07381e+07	1.11171e+07	7.86182e+06	1.27345e+07	1.24503e+07	1.14655e+07	1.30143e+07	1.12496e+07	1.3713e+07	8.33529e+06	5.47168e+06	4.82176e+06	7.78066e+06	3.98901e+06	4.2434e+06	4.95859e+06	9.04918e+06	76330.7	127181	133632	127060	157453	8.29987e+06	6.65161e+06	8.45237e+06	7.91448e+06	7.67085e+06	142083	9.07363e+06	1.06834e+07	1.17837e+07	1.22399e+07	6.62617e+06	4.601e+06	23.5146	16.1662
Name	Molecular Weight	Best Match	Best Sim. Match	mzCloud ID	KEGG ID	Compound Class	DeltaMass [Da]	DeltaMass [ppm]	Scan #	Match	Type	Compound Match
6-Quinolinecarboxylic acid	173.048	81.4	81.4	Reference-3337			-3.95778e-05	-0.22871	925	76.7091	Identity	No match
6-Quinolinecarboxylic acid	173.048	81.4	81.4	Reference-3337			-3.95778e-05	-0.22871	972	79.1014	Identity	No match
Desisopropylatrazine	173.047	88.2		Reference-1021	C06556	Pesticides/Herbicides	0.000815899	4.7149	925	87.6118	Identity	Full match
Desisopropylatrazine	173.047	88.2		Reference-1021	C06556	Pesticides/Herbicides	0.000815899	4.7149	972	88.2154	Identity	Full match
N-[3-(1H-imidazol-1-yl)propyl]-5-methoxy-1H-indole-2-carboxamide	298.143		97.5	Autoprocessed-3701			-125.095	-419582	925	91.331	Similarity	Invalid mass
N-[3-(1H-imidazol-1-yl)propyl]-5-methoxy-1H-indole-2-carboxamide	298.143		97.5	Autoprocessed-3701			-125.095	-419582	972	94.7268	Similarity	Invalid mass
[(2R,3S,4S,5R,6R)-3,4,5-trihydroxy-6-[2-(4-hydroxyphenyl)ethoxy]oxan-2-yl]methyl 2-(2-oxo-2,3-dihydro-1H-indol-3-yl)acetate	473.169		91.3	Autoprocessed-1319			-300.121	-634279	925	91.331	Similarity	Invalid mass
[(2R,3S,4S,5R,6R)-3,4,5-trihydroxy-6-[2-(4-hydroxyphenyl)ethoxy]oxan-2-yl]methyl 2-(2-oxo-2,3-dihydro-1H-indol-3-yl)acetate	473.169		91.3	Autoprocessed-1319			-300.121	-634279	972	84.5523	Similarity	Invalid mass
2-[(2,5-dioxo-1-phenyltetrahydro-1H-pyrrol-3-yl)thio]propanoic acid	279.057		92	Autoprocessed-639			-106.009	-379883	925	92.0222	Similarity	Invalid mass
N1-(2-amino-2-oxoethyl)-2-(isopropylthio)acetamide	190.078		91.3	Autoprocessed-1989			-17.03	-89594.8	925	91.3311	Similarity	Invalid mass
N1-(2-amino-2-oxoethyl)-2-(isopropylthio)acetamide	190.078		91.3	Autoprocessed-1989			-17.03	-89594.8	972	82.7444	Similarity	Invalid mass
4-(allyloxy)-1,2-dihydroquinolin-2-one	201.079		92.7	Autoprocessed-6809			-28.0313	-139405	925	92.664	Similarity	Invalid mass
4-(allyloxy)-1,2-dihydroquinolin-2-one	201.079		92.7	Autoprocessed-6809			-28.0313	-139405	972	87.464	Similarity	Invalid mass
NP-015145	227.095		96	Autoprocessed-6473		Endogenous Metabolites; Natural Products/Medicines	-54.047	-237993	972	93.9908	Similarity	Invalid mass
4-[(2-cyclohex-1-enylethyl)amino]-2H-chromen-2-one	269.142		98.3	Autoprocessed-204			-96.0939	-357039	925	92.2438	Similarity	Invalid mass
4-[(2-cyclohex-1-enylethyl)amino]-2H-chromen-2-one	269.142		98.3	Autoprocessed-204			-96.0939	-357039	972	94.9969	Similarity	Invalid mass
{4-[(5-methoxy-1H-indol-2-yl)carbonyl]-1,4-diazepan-1-yl}(2-thienyl)methanone	383.13		98.5	Autoprocessed-2439			-210.083	-548332	925	92.1526	Similarity	Invalid mass
{4-[(5-methoxy-1H-indol-2-yl)carbonyl]-1,4-diazepan-1-yl}(2-thienyl)methanone	383.13		98.5	Autoprocessed-2439			-210.083	-548332	972	95.2673	Similarity	Invalid mass
5-[(3,5-dimethyl-1H-pyrrol-2-yl)methylidene]-2,2-dimethyl-1,3-dioxane-4,6-dione	249.1		98.6	Autoprocessed-494			-76.0525	-305309	925	91.8256	Similarity	Invalid mass
5-[(3,5-dimethyl-1H-pyrrol-2-yl)methylidene]-2,2-dimethyl-1,3-dioxane-4,6-dione	249.1		98.6	Autoprocessed-494			-76.0525	-305309	972	95.2974	Similarity	Invalid mass
N-{2-[(4-fluorobenzyl)thio]ethyl}-5-methoxy-1H-indole-2-carboxamide	358.115		98.6	Autoprocessed-5804			-185.067	-516782	925	92.2295	Similarity	Invalid mass
N-{2-[(4-fluorobenzyl)thio]ethyl}-5-methoxy-1H-indole-2-carboxamide	358.115		98.6	Autoprocessed-5804			-185.067	-516782	972	95.2782	Similarity	Invalid mass
N'-(2-thienylcarbonyl)quinoline-6-carbohydrazide	297.057		98.6	Autoprocessed-2149			-124.01	-417460	925	92.1721	Similarity	Invalid mass
N'-(2-thienylcarbonyl)quinoline-6-carbohydrazide	297.057		98.6	Autoprocessed-2149			-124.01	-417460	972	95.2713	Similarity	Invalid mass
cis-Aconitic acid	174.016	18.792	1.19856e+07	1.24444e+07	1.41938e+07	1.44905e+07	6.04349e+06	7.3148e+06	7.38117e+06	7.82613e+06	5.11557e+06	7.93649e+06	8.57458e+06	6.26299e+06	6.42053e+06	6.12902e+06	6.51522e+06	6.17569e+06	5.90847e+06	6.34534e+06	7.31844e+06	8.30335e+06	6.21815e+06	5.22692e+06	5.10836e+06	6.5135e+06	5.45048e+06	5.803e+06	6.5049e+06	6.77092e+06	61118.4	103978	122402	127013	47531.2	7.82452e+06	7.66742e+06	8.08524e+06	7.18649e+06	8.07153e+06	1.33191e+07	7.34799e+06	7.09974e+06	6.29811e+06	6.83189e+06	5.72253e+06	6.15395e+06	9.40015	10.7309
Name	Molecular Weight	Best Match	Best Sim. Match	mzCloud ID	KEGG ID	Compound Class	DeltaMass [Da]	DeltaMass [ppm]	Scan #	Match	Type	Compound Match
trans-Aconitic acid	174.016	89		Reference-350	C02341	Endogenous Metabolites	-8.17058e-05	-0.469529	5259	88.8742	Identity	Full match
trans-Aconitic acid	174.016	89		Reference-350	C02341	Endogenous Metabolites	-8.17058e-05	-0.469529	5305	89.0363	Identity	Full match
cis-Aconitic acid	174.016	89.8		Reference-1525	C00417	Endogenous Metabolites	-8.17058e-05	-0.469529	5259	89.6417	Identity	Full match
cis-Aconitic acid	174.016	89.8		Reference-1525	C00417	Endogenous Metabolites	-8.17058e-05	-0.469529	5305	89.7549	Identity	Full match
1,2,3-cyclopropanetricarboxylic acid	174.016	87		Autoprocessed-1620			-8.17058e-05	-0.469529	5259	86.6606	Identity	Partial match
1,2,3-cyclopropanetricarboxylic acid	174.016	87		Autoprocessed-1620			-8.17058e-05	-0.469529	5305	87.0339	Identity	Partial match
N-Acetylaspartic acid	175.048	16.031	2.29897e+08	2.15861e+08	2.42503e+08	2.59269e+08	1.62571e+08	1.83135e+08	1.68585e+08	1.86606e+08	1.84175e+08	1.95284e+08	2.23996e+08	1.9891e+08	1.46252e+08	1.58733e+08	1.33719e+08	1.52793e+08	1.40327e+08	1.63177e+08	1.36398e+08	1.54583e+08	8.40267e+07	7.66881e+07	7.94005e+07	9.03171e+07	7.55684e+07	8.70831e+07	7.07783e+07	7.64289e+07	61032.1	60301.7	130737	139031	95419.8	1.52568e+08	1.60111e+08	1.63404e+08	1.62151e+08	1.52207e+08	2.362e+08	1.7586e+08	1.97097e+08	1.49522e+08	1.47455e+08	8.17136e+07	7.59987e+07	7.79721	6.55935
Name	Molecular Weight	Best Match	Best Sim. Match	mzCloud ID	KEGG ID	Compound Class	DeltaMass [Da]	DeltaMass [ppm]	Scan #	Match	Type	Compound Match
N-Acetylaspartic acid	175.048	92.5		Reference-1376	C01042	Endogenous Metabolites	-7.0406e-05	-0.402209	4497	92.1175	Identity	Full match
N-Acetylaspartic acid	175.048	92.5		Reference-1376	C01042	Endogenous Metabolites	-7.0406e-05	-0.402209	4553	92.5009	Identity	Full match
D-(+)-Galactose	180.063	14.716	2.31042e+06	1.54347e+07	6.6174e+06	3.83048e+06	3.94872e+08	5.51228e+08	4.5798e+08	6.00513e+08	2.74782e+08	5.88795e+08	4.32923e+08	3.82128e+08	3.67241e+08	3.10568e+08	2.95676e+08	3.98359e+08	4.22103e+08	4.44533e+08	4.06513e+08	4.57577e+08	4.00479e+08	2.54211e+08	3.12301e+08	3.90806e+08	2.40453e+08	3.4831e+08	3.08254e+08	5.87977e+08	168505	442888	409196	163575	711488	3.62052e+08	3.51145e+08	3.28284e+08	3.79439e+08	3.48436e+08	5.22394e+06	5.04604e+08	4.07526e+08	3.38904e+08	4.33318e+08	3.51554e+08	3.28282e+08	83.2623	18.4111
Name	Molecular Weight	Best Match	Best Sim. Match	mzCloud ID	KEGG ID	Compound Class	DeltaMass [Da]	DeltaMass [ppm]	Scan #	Match	Type	Compound Match
D-(-)-Fructose	180.063	94.4		Reference-1478	C02336	Endogenous Metabolites	-1.83847e-05	-0.102101	4051	85.671	Identity	Partial match
D-(-)-Fructose	180.063	94.4		Reference-1478	C02336	Endogenous Metabolites	-1.83847e-05	-0.102101	4097	90.2941	Identity	Partial match
D-(-)-Fructose	180.063	94.4		Reference-1478	C02336	Endogenous Metabolites	-1.83847e-05	-0.102101	4145	94.3519	Identity	Partial match
D-(-)-Fructose	180.063	94.4		Reference-1478	C02336	Endogenous Metabolites	-1.83847e-05	-0.102101	4193	90.7911	Identity	Partial match
D-(-)-Fructose	180.063	94.4		Reference-1478	C02336	Endogenous Metabolites	-1.83847e-05	-0.102101	4241	91.3817	Identity	Partial match
D-(+)-Galactose	180.063	94.9	98	Reference-6208	C00124	Endogenous Metabolites	-1.83847e-05	-0.102101	4051	85.8152	Identity	Full match
D-(+)-Galactose	180.063	94.9	98	Reference-6208	C00124	Endogenous Metabolites	-1.83847e-05	-0.102101	4097	90.497	Identity	Full match
D-(+)-Galactose	180.063	94.9	98	Reference-6208	C00124	Endogenous Metabolites	-1.83847e-05	-0.102101	4145	94.8814	Identity	Full match
D-(+)-Galactose	180.063	94.9	98	Reference-6208	C00124	Endogenous Metabolites	-1.83847e-05	-0.102101	4193	90.8376	Identity	Full match
D-(+)-Galactose	180.063	94.9	98	Reference-6208	C00124	Endogenous Metabolites	-1.83847e-05	-0.102101	4241	91.9611	Identity	Full match
D-(+)-Glucose	180.063	94.5	98.2	Reference-6210	C00293	Endogenous Metabolites; Excipients/Additives/Colorants	-1.83847e-05	-0.102101	4051	85.7528	Identity	Full match
D-(+)-Glucose	180.063	94.5	98.2	Reference-6210	C00293	Endogenous Metabolites; Excipients/Additives/Colorants	-1.83847e-05	-0.102101	4097	90.5263	Identity	Full match
D-(+)-Glucose	180.063	94.5	98.2	Reference-6210	C00293	Endogenous Metabolites; Excipients/Additives/Colorants	-1.83847e-05	-0.102101	4145	94.4798	Identity	Full match
D-(+)-Glucose	180.063	94.5	98.2	Reference-6210	C00293	Endogenous Metabolites; Excipients/Additives/Colorants	-1.83847e-05	-0.102101	4193	91.667	Identity	Full match
D-(+)-Glucose	180.063	94.5	98.2	Reference-6210	C00293	Endogenous Metabolites; Excipients/Additives/Colorants	-1.83847e-05	-0.102101	4241	92.0399	Identity	Full match
D-(+)-Mannose	180.063	94.1	88.6	Reference-2621	C00159	Endogenous Metabolites	-1.83847e-05	-0.102101	4051	85.0319	Identity	Full match
D-(+)-Mannose	180.063	94.1	88.6	Reference-2621	C00159	Endogenous Metabolites	-1.83847e-05	-0.102101	4097	90.7098	Identity	Full match
D-(+)-Mannose	180.063	94.1	88.6	Reference-2621	C00159	Endogenous Metabolites	-1.83847e-05	-0.102101	4145	94.07	Identity	Full match
D-(+)-Mannose	180.063	94.1	88.6	Reference-2621	C00159	Endogenous Metabolites	-1.83847e-05	-0.102101	4193	92.1609	Identity	Full match
D-(+)-Mannose	180.063	94.1	88.6	Reference-2621	C00159	Endogenous Metabolites	-1.83847e-05	-0.102101	4241	92.1947	Identity	Full match
(2E)-4-Hydroxy-3,7-dimethyl-2,6-octadien-1-yl beta-D-glucopyranoside	332.183		98.2	Autoprocessed-7316			-152.12	-457940	4051	86.5951	Similarity	Invalid mass
(2E)-4-Hydroxy-3,7-dimethyl-2,6-octadien-1-yl beta-D-glucopyranoside	332.183		98.2	Autoprocessed-7316			-152.12	-457940	4097	96.7043	Similarity	Invalid mass
(2E)-4-Hydroxy-3,7-dimethyl-2,6-octadien-1-yl beta-D-glucopyranoside	332.183		98.2	Autoprocessed-7316			-152.12	-457940	4145	98.2399	Similarity	Invalid mass
(2E)-4-Hydroxy-3,7-dimethyl-2,6-octadien-1-yl beta-D-glucopyranoside	332.183		98.2	Autoprocessed-7316			-152.12	-457940	4193	96.3379	Similarity	Invalid mass
(2E)-4-Hydroxy-3,7-dimethyl-2,6-octadien-1-yl beta-D-glucopyranoside	332.183		98.2	Autoprocessed-7316			-152.12	-457940	4241	97.5413	Similarity	Invalid mass
(3beta,9xi)-3-(beta-D-Glucopyranosyloxy)-14-hydroxycarda-5,20(22)-dienolide	534.283		97.8	Autoprocessed-7291			-354.22	-662981	4051	86.597	Similarity	Invalid mass
(3beta,9xi)-3-(beta-D-Glucopyranosyloxy)-14-hydroxycarda-5,20(22)-dienolide	534.283		97.8	Autoprocessed-7291			-354.22	-662981	4097	96.3309	Similarity	Invalid mass
(3beta,9xi)-3-(beta-D-Glucopyranosyloxy)-14-hydroxycarda-5,20(22)-dienolide	534.283		97.8	Autoprocessed-7291			-354.22	-662981	4145	97.7872	Similarity	Invalid mass
(3beta,9xi)-3-(beta-D-Glucopyranosyloxy)-14-hydroxycarda-5,20(22)-dienolide	534.283		97.8	Autoprocessed-7291			-354.22	-662981	4193	95.9187	Similarity	Invalid mass
(3beta,9xi)-3-(beta-D-Glucopyranosyloxy)-14-hydroxycarda-5,20(22)-dienolide	534.283		97.8	Autoprocessed-7291			-354.22	-662981	4241	96.9156	Similarity	Invalid mass
2-(4-Hydroxyphenyl)ethyl 6-O-[(2R,3R,4R)-3,4-dihydroxy-4-(hydroxymethyl)tetrahydro-2-furanyl]-beta-D-glucopyranoside	432.163		97.7	Autoprocessed-7334			-252.1	-583344	4051	86.6294	Similarity	Invalid mass
2-(4-Hydroxyphenyl)ethyl 6-O-[(2R,3R,4R)-3,4-dihydroxy-4-(hydroxymethyl)tetrahydro-2-furanyl]-beta-D-glucopyranoside	432.163		97.7	Autoprocessed-7334			-252.1	-583344	4145	97.6961	Similarity	Invalid mass
2-(4-Hydroxyphenyl)ethyl 6-O-[(2R,3R,4R)-3,4-dihydroxy-4-(hydroxymethyl)tetrahydro-2-furanyl]-beta-D-glucopyranoside	432.163		97.7	Autoprocessed-7334			-252.1	-583344	4241	97.0143	Similarity	Invalid mass
NP-015948	442.184		97	Autoprocessed-6351		Endogenous Metabolites; Natural Products/Medicines	-262.121	-592786	4051	86.6676	Similarity	Invalid mass
NP-015948	442.184		97	Autoprocessed-6351		Endogenous Metabolites; Natural Products/Medicines	-262.121	-592786	4241	97.0038	Similarity	Invalid mass
NP-002399	427.148		95.4	Autoprocessed-7991		Endogenous Metabolites; Natural Products/Medicines	-247.084	-578452	4051	86.7564	Similarity	Invalid mass
NP-002399	427.148		95.4	Autoprocessed-7991		Endogenous Metabolites; Natural Products/Medicines	-247.084	-578452	4097	95.3785	Similarity	Invalid mass
NP-016596	386.194		98.9	Autoprocessed-6113		Endogenous Metabolites; Natural Products/Medicines	-206.131	-533749	4051	86.9344	Similarity	Invalid mass
NP-016596	386.194		98.9	Autoprocessed-6113		Endogenous Metabolites; Natural Products/Medicines	-206.131	-533749	4097	96.9121	Similarity	Invalid mass
NP-016596	386.194		98.9	Autoprocessed-6113		Endogenous Metabolites; Natural Products/Medicines	-206.131	-533749	4145	98.8593	Similarity	Invalid mass
NP-016596	386.194		98.9	Autoprocessed-6113		Endogenous Metabolites; Natural Products/Medicines	-206.131	-533749	4193	96.661	Similarity	Invalid mass
NP-016596	386.194		98.9	Autoprocessed-6113		Endogenous Metabolites; Natural Products/Medicines	-206.131	-533749	4241	97.8974	Similarity	Invalid mass
(9R,10R)-10-hydroxy-8,8-dimethyl-9-{[(2S,3R,4S,5S,6R)-3,4,5-trihydroxy-6-(hydroxymethyl)oxan-2-yl]oxy}-2H,8H,9H,10H-pyrano[2,3-h]chromen-2-one	424.137		99.2	Autoprocessed-2680		Endogenous Metabolites; Natural Products/Medicines	-244.074	-575459	4051	87.2026	Similarity	Invalid mass
(9R,10R)-10-hydroxy-8,8-dimethyl-9-{[(2S,3R,4S,5S,6R)-3,4,5-trihydroxy-6-(hydroxymethyl)oxan-2-yl]oxy}-2H,8H,9H,10H-pyrano[2,3-h]chromen-2-one	424.137		99.2	Autoprocessed-2680		Endogenous Metabolites; Natural Products/Medicines	-244.074	-575459	4097	97.3237	Similarity	Invalid mass
(9R,10R)-10-hydroxy-8,8-dimethyl-9-{[(2S,3R,4S,5S,6R)-3,4,5-trihydroxy-6-(hydroxymethyl)oxan-2-yl]oxy}-2H,8H,9H,10H-pyrano[2,3-h]chromen-2-one	424.137		99.2	Autoprocessed-2680		Endogenous Metabolites; Natural Products/Medicines	-244.074	-575459	4145	99.172	Similarity	Invalid mass
(9R,10R)-10-hydroxy-8,8-dimethyl-9-{[(2S,3R,4S,5S,6R)-3,4,5-trihydroxy-6-(hydroxymethyl)oxan-2-yl]oxy}-2H,8H,9H,10H-pyrano[2,3-h]chromen-2-one	424.137		99.2	Autoprocessed-2680		Endogenous Metabolites; Natural Products/Medicines	-244.074	-575459	4193	97.1597	Similarity	Invalid mass
(9R,10R)-10-hydroxy-8,8-dimethyl-9-{[(2S,3R,4S,5S,6R)-3,4,5-trihydroxy-6-(hydroxymethyl)oxan-2-yl]oxy}-2H,8H,9H,10H-pyrano[2,3-h]chromen-2-one	424.137		99.2	Autoprocessed-2680		Endogenous Metabolites; Natural Products/Medicines	-244.074	-575459	4241	98.1799	Similarity	Invalid mass
NP-020916	406.184		98.6	Autoprocessed-6336		Endogenous Metabolites; Natural Products/Medicines	-226.121	-556695	4051	87.2357	Similarity	Invalid mass
NP-020916	406.184		98.6	Autoprocessed-6336		Endogenous Metabolites; Natural Products/Medicines	-226.121	-556695	4145	98.5944	Similarity	Invalid mass
NP-020916	406.184		98.6	Autoprocessed-6336		Endogenous Metabolites; Natural Products/Medicines	-226.121	-556695	4193	96.6156	Similarity	Invalid mass
NP-020916	406.184		98.6	Autoprocessed-6336		Endogenous Metabolites; Natural Products/Medicines	-226.121	-556695	4241	97.958	Similarity	Invalid mass
NP-009911	346.126		97.3	Autoprocessed-7719		Endogenous Metabolites; Natural Products/Medicines	-166.063	-479776	4051	86.4283	Similarity	Invalid mass
NP-009911	346.126		97.3	Autoprocessed-7719		Endogenous Metabolites; Natural Products/Medicines	-166.063	-479776	4193	95.9113	Similarity	Invalid mass
NP-009911	346.126		97.3	Autoprocessed-7719		Endogenous Metabolites; Natural Products/Medicines	-166.063	-479776	4241	97.3259	Similarity	Invalid mass
(3beta,5xi,9xi)-23-Hydroxy-3-{[beta-D-xylopyranosyl-(1-3)-6-deoxy-alpha-L-mannopyranosyl-(1-2)-alpha-L-arabinopyranosyl]oxy}olean-12-en-28-oic acid	882.498		91.9	Autoprocessed-7369			-702.434	-795962	4051	86.2428	Similarity	Invalid mass
4-Hydroxy-3-(3-methyl-2-buten-1-yl)phenyl 6-O-[(2R,3R,4R)-3,4-dihydroxy-4-(hydroxymethyl)tetrahydro-2-furanyl]-beta-D-glucopyranoside	472.194		95.1	Autoprocessed-7324			-292.131	-618667	4097	95.0772	Similarity	Invalid mass
1H-Indol-3-yl 6-O-[(2R,3R,4R)-3,4-dihydroxy-4-(hydroxymethyl)tetrahydro-2-furanyl]-beta-D-glucopyranoside	427.148		95.3	Autoprocessed-7379			-247.084	-578452	4097	95.3006	Similarity	Invalid mass
(2S,3R,4S,5S,6R)-2-({4a,5,7-trihydroxy-7-methyl-1H,4aH,5H,6H,7H,7aH-cyclopenta[c]pyran-1-yl}oxy)-6-(hydroxymethyl)oxane-3,4,5-triol	364.137		97.4	Autoprocessed-2937		Endogenous Metabolites; Natural Products/Medicines	-184.074	-505506	4097	95.0762	Similarity	Invalid mass
(2S,3R,4S,5S,6R)-2-({4a,5,7-trihydroxy-7-methyl-1H,4aH,5H,6H,7H,7aH-cyclopenta[c]pyran-1-yl}oxy)-6-(hydroxymethyl)oxane-3,4,5-triol	364.137		97.4	Autoprocessed-2937		Endogenous Metabolites; Natural Products/Medicines	-184.074	-505506	4145	97.3518	Similarity	Invalid mass
(2S,3R,4S,5S,6R)-2-({4a,5,7-trihydroxy-7-methyl-1H,4aH,5H,6H,7H,7aH-cyclopenta[c]pyran-1-yl}oxy)-6-(hydroxymethyl)oxane-3,4,5-triol	364.137		97.4	Autoprocessed-2937		Endogenous Metabolites; Natural Products/Medicines	-184.074	-505506	4193	94.8554	Similarity	Invalid mass
2,3,12-trihydroxy-4,6a,6b,11,12,14b-hexamethyl-8a-({[3,4,5-trihydroxy-6-(hydroxymethyl)oxan-2-yl]oxy}carbonyl)-1,2,3,4,4a,5,6,6a,6b,7,8,8a,9,10,11,12,12a,14,14a,14b-icosahydropicene-4-carboxylic acid	680.377		97.4	Autoprocessed-2744		Endogenous Metabolites; Natural Products/Medicines	-500.314	-735348	4097	95.8501	Similarity	Invalid mass
2,3,12-trihydroxy-4,6a,6b,11,12,14b-hexamethyl-8a-({[3,4,5-trihydroxy-6-(hydroxymethyl)oxan-2-yl]oxy}carbonyl)-1,2,3,4,4a,5,6,6a,6b,7,8,8a,9,10,11,12,12a,14,14a,14b-icosahydropicene-4-carboxylic acid	680.377		97.4	Autoprocessed-2744		Endogenous Metabolites; Natural Products/Medicines	-500.314	-735348	4145	97.4369	Similarity	Invalid mass
2,3,12-trihydroxy-4,6a,6b,11,12,14b-hexamethyl-8a-({[3,4,5-trihydroxy-6-(hydroxymethyl)oxan-2-yl]oxy}carbonyl)-1,2,3,4,4a,5,6,6a,6b,7,8,8a,9,10,11,12,12a,14,14a,14b-icosahydropicene-4-carboxylic acid	680.377		97.4	Autoprocessed-2744		Endogenous Metabolites; Natural Products/Medicines	-500.314	-735348	4193	95.5828	Similarity	Invalid mass
NP-018436	286.105		97	Autoprocessed-6117		Endogenous Metabolites; Natural Products/Medicines	-106.042	-370639	4145	96.9899	Similarity	Invalid mass
NP-018436	286.105		97	Autoprocessed-6117		Endogenous Metabolites; Natural Products/Medicines	-106.042	-370639	4193	95.3601	Similarity	Invalid mass
NP-018436	286.105		97	Autoprocessed-6117		Endogenous Metabolites; Natural Products/Medicines	-106.042	-370639	4241	96.5849	Similarity	Invalid mass
NP-016102	316.189		97.7	Autoprocessed-8002		Endogenous Metabolites; Natural Products/Medicines	-136.125	-430519	4097	95.9234	Similarity	Invalid mass
NP-016102	316.189		97.7	Autoprocessed-8002		Endogenous Metabolites; Natural Products/Medicines	-136.125	-430519	4145	97.6628	Similarity	Invalid mass
NP-016102	316.189		97.7	Autoprocessed-8002		Endogenous Metabolites; Natural Products/Medicines	-136.125	-430519	4193	95.3042	Similarity	Invalid mass
NP-016102	316.189		97.7	Autoprocessed-8002		Endogenous Metabolites; Natural Products/Medicines	-136.125	-430519	4241	96.829	Similarity	Invalid mass
Triethyl phosphate	182.071	2.319	8.09395e+06	6.92301e+06	1.05252e+07	2.339e+07	4.31173e+06	8.30342e+06	7.34939e+06	1.06781e+07	7.89077e+06	1.33503e+07	1.61238e+07	1.07982e+07	3.42641e+06	5.29593e+06	4.46192e+06	7.17606e+06	5.59515e+06	8.29138e+06	3.2456e+06	4.43991e+06	3.63358e+06	3.19136e+06	3.22405e+06	5.83217e+06	3.75046e+06	7.15471e+06	2.65599e+06	4.20143e+06	294784	155342	262526	105928	139692	8.37054e+06	7.40932e+06	7.76972e+06	7.37712e+06	8.39699e+06	9.30958e+06	7.82641e+06	1.20742e+07	4.87892e+06	5.01753e+06	3.42882e+06	3.97594e+06	62.0268	34.3972
Name	Molecular Weight	Best Match	Best Sim. Match	mzCloud ID	KEGG ID	Compound Class	DeltaMass [Da]	DeltaMass [ppm]	Scan #	Match	Type	Compound Match
Triethyl phosphate	182.071	94		Reference-930		Industrial Chemicals	-0.000103156	-0.566573	641	94.0046	Identity	Full match
D-(-)-Mannitol	182.079	13.642	3.02635e+08	2.99986e+08	3.42965e+08	3.69476e+08	1.45968e+08	1.54049e+08	1.4275e+08	1.7258e+08	1.85789e+08	1.94248e+08	2.17567e+08	1.84467e+08	1.58867e+08	1.6001e+08	1.40466e+08	1.54303e+08	1.48109e+08	1.69818e+08	1.29886e+08	1.59652e+08	7.53437e+07	6.80339e+07	7.12652e+07	6.43511e+07	7.91374e+07	7.90192e+07	7.51039e+07	6.44498e+07	489542	621977	527975	682608	429927	1.36293e+08	1.66733e+08	1.33934e+08	1.53116e+08	1.43898e+08	3.228e+08	1.50008e+08	1.90018e+08	1.56585e+08	1.5388e+08	6.96496e+07	7.70616e+07	10.1946	8.69033
Name	Molecular Weight	Best Match	Best Sim. Match	mzCloud ID	KEGG ID	Compound Class	DeltaMass [Da]	DeltaMass [ppm]	Scan #	Match	Type	Compound Match
Dulcitol	182.079	91.5	82.4	Reference-1183	C01697	Endogenous Metabolites; Excipients/Additives/Colorants	-4.70384e-05	-0.258341	3825	90.9123	Identity	Full match
Dulcitol	182.079	91.5	82.4	Reference-1183	C01697	Endogenous Metabolites; Excipients/Additives/Colorants	-4.70384e-05	-0.258341	3873	91.3207	Identity	Full match
D-(-)-Mannitol	182.079	96	82.3	Reference-1527	D00062	Therapeutics/Prescription Drugs; Endogenous Metabolites; Excipients/Additives/Colorants	-4.70384e-05	-0.258341	3825	96.0249	Identity	Full match
D-(-)-Mannitol	182.079	96	82.3	Reference-1527	D00062	Therapeutics/Prescription Drugs; Endogenous Metabolites; Excipients/Additives/Colorants	-4.70384e-05	-0.258341	3873	92.385	Identity	Full match
L-Iditol	182.079	95.5	81.5	Reference-2573	C01507	Endogenous Metabolites	-4.70384e-05	-0.258341	3825	95.4747	Identity	Full match
L-Iditol	182.079	95.5	81.5	Reference-2573	C01507	Endogenous Metabolites	-4.70384e-05	-0.258341	3873	92.7613	Identity	Full match
N6,N6,N6-Trimethyl-L-lysine	188.152	23.241	1.16797e+07	1.36501e+07	1.35228e+07	1.42998e+07	1.16377e+07	1.06974e+07	9.96761e+06	1.13163e+07	1.18693e+07	1.30487e+07	1.27784e+07	1.15114e+07	1.47928e+07	1.38628e+07	1.22837e+07	1.3059e+07	1.33909e+07	1.35193e+07	1.25237e+07	1.31478e+07	1.67207e+07	1.68232e+07	1.70539e+07	1.78759e+07	1.50586e+07	1.88814e+07	1.51983e+07	1.79331e+07	306252	109378	101219	85048.2	147169	1.47576e+07	1.44154e+07	1.53884e+07	1.51445e+07	1.44992e+07	1.35865e+07	1.10068e+07	1.23239e+07	1.34609e+07	1.32694e+07	1.69386e+07	1.65657e+07	8.46601	6.75485
Name	Molecular Weight	Best Match	Best Sim. Match	mzCloud ID	KEGG ID	Compound Class	DeltaMass [Da]	DeltaMass [ppm]	Scan #	Match	Type	Compound Match
N6,N6,N6-Trimethyl-L-lysine	188.152	98.5		Reference-909	C03793	Endogenous Metabolites	-0.00013861	-0.736692	6458	93.8344	Identity	Full match
N6,N6,N6-Trimethyl-L-lysine	188.152	98.5		Reference-909	C03793	Endogenous Metabolites	-0.00013861	-0.736692	6499	98.5095	Identity	Full match
NP-004552	504.345		76.8	Autoprocessed-6363		Endogenous Metabolites; Natural Products/Medicines	-316.193	-626937	6458	75.1585	Similarity	Invalid mass
NP-004552	504.345		76.8	Autoprocessed-6363		Endogenous Metabolites; Natural Products/Medicines	-316.193	-626937	6499	76.785	Similarity	Invalid mass
Phenylacetylglycine	193.074	3.5	1.53058e+06	2.571e+06	1.88602e+06	1.0836e+06	2.18545e+07	2.42256e+07	1.5241e+07	2.41694e+07	2.25667e+07	2.28994e+07	2.68068e+07	2.43966e+07	3.31921e+07	2.48492e+07	4.14299e+07	3.10748e+07	3.44176e+07	3.03468e+07	3.24639e+07	3.70035e+07	1.61098e+07	1.1776e+07	1.11094e+07	1.33893e+07	9.20265e+06	9.8951e+06	1.15921e+07	1.63967e+07	171219	335675	503631	438781	611421	2.20912e+07	1.54545e+07	1.99212e+07	1.97987e+07	2.02198e+07	1.7083e+06	2.3012e+07	2.3648e+07	3.21335e+07	3.34408e+07	1.25826e+07	1.07436e+07	35.5298	19.8122
Name	Molecular Weight	Best Match	Best Sim. Match	mzCloud ID	KEGG ID	Compound Class	DeltaMass [Da]	DeltaMass [ppm]	Scan #	Match	Type	Compound Match
Phenylacetylglycine	193.074	89.7		Reference-540	C05598	Endogenous Metabolites	2.3148e-07	0.00119892	965	87.6602	Identity	Full match
Phenylacetylglycine	193.074	89.7		Reference-540	C05598	Endogenous Metabolites	2.3148e-07	0.00119892	1012	86.838	Identity	Full match
3-[(methoxycarbonyl)amino]-2,2,3-trimethylbutanoic acid	203.116		91.8	Autoprocessed-38			-10.0419	-49439.1	965	87.0296	Similarity	Invalid mass
3-[(methoxycarbonyl)amino]-2,2,3-trimethylbutanoic acid	203.116		91.8	Autoprocessed-38			-10.0419	-49439.1	1012	87.8724	Similarity	Invalid mass
2-{[3-(3,4,5-trimethoxyphenyl)propanoyl]amino}acetic acid	297.121		91.9	Autoprocessed-3413			-104.047	-350185	965	87.1801	Similarity	Invalid mass
2-{[3-(3,4,5-trimethoxyphenyl)propanoyl]amino}acetic acid	297.121		91.9	Autoprocessed-3413			-104.047	-350185	1012	88.2867	Similarity	Invalid mass
2-(acetylamino)-3-(1H-indol-3-yl)propanoic acid	246.1		96.6	Autoprocessed-4821			-53.0265	-215467	965	87.0296	Similarity	Invalid mass
2-(acetylamino)-3-(1H-indol-3-yl)propanoic acid	246.1		96.6	Autoprocessed-4821			-53.0265	-215467	1012	87.8724	Similarity	Invalid mass
Phenylacetylglycine	193.074	2.855	8.65336e+06	1.5684e+07	1.26502e+07	1.37686e+07	1.06068e+08	1.35523e+08	9.58474e+07	1.48138e+08	1.28155e+08	1.5924e+08	1.85864e+08	1.38188e+08	1.67551e+08	1.70103e+08	1.80082e+08	1.92591e+08	1.77936e+08	2.0547e+08	1.81005e+08	1.92646e+08	8.26623e+07	6.75763e+07	6.33014e+07	1.10931e+08	5.12524e+07	6.46352e+07	7.4804e+07	1.22793e+08	126977	235630	214799	250794	354263	1.23481e+08	1.18622e+08	1.19596e+08	1.23428e+08	1.21099e+08	1.32094e+07	1.20795e+08	1.48714e+08	1.75093e+08	1.86825e+08	7.51193e+07	6.97196e+07	23.3886	20.1914
Name	Molecular Weight	Best Match	Best Sim. Match	mzCloud ID	KEGG ID	Compound Class	DeltaMass [Da]	DeltaMass [ppm]	Scan #	Match	Type	Compound Match
Methylhippuric acid	193.074	76.1		Reference-490		Endogenous Metabolites	2.63716e-06	0.0136588	770	76.097	Identity	Partial match
Phenylacetylglycine	193.074	89.7		Reference-540	C05598	Endogenous Metabolites	2.63716e-06	0.0136588	770	89.7093	Identity	Full match
3-[(methoxycarbonyl)amino]-2,2,3-trimethylbutanoic acid	203.116		91.8	Autoprocessed-38			-10.0419	-49439.1	770	91.7588	Similarity	Invalid mass
2-{[3-(3,4,5-trimethoxyphenyl)propanoyl]amino}acetic acid	297.121		91.9	Autoprocessed-3413			-104.047	-350185	770	91.8825	Similarity	Invalid mass
2-(acetylamino)-3-(1H-indol-3-yl)propanoic acid	246.1		96.6	Autoprocessed-4821			-53.0265	-215467	770	91.7588	Similarity	Invalid mass
Gluconic acid	196.058	12.641	5.26085e+07	5.91491e+07	6.69655e+07	6.59918e+07	4.32009e+07	4.15819e+07	3.07248e+07	4.46566e+07	4.1868e+07	5.15081e+07	6.11349e+07	5.24626e+07	3.79867e+07	3.92884e+07	3.65286e+07	3.65477e+07	3.52026e+07	4.14813e+07	3.63804e+07	3.83098e+07	2.28349e+07	1.96116e+07	2.08459e+07	2.17002e+07	2.58772e+07	2.75738e+07	2.43179e+07	2.39415e+07	80972.1	64152.6	150819	50654.9	41192	3.47152e+07	3.9632e+07	3.99e+07	3.8144e+07	3.64212e+07	6.25704e+07	4.23914e+07	5.19853e+07	3.72672e+07	3.73451e+07	2.1273e+07	2.50975e+07	10.9332	15.825
Name	Molecular Weight	Best Match	Best Sim. Match	mzCloud ID	KEGG ID	Compound Class	DeltaMass [Da]	DeltaMass [ppm]	Scan #	Match	Type	Compound Match
Galactonic acid	196.058	89.6		Reference-1530	C00880	Endogenous Metabolites	-7.65678e-05	-0.390536	3533	83.4938	Identity	Full match
Galactonic acid	196.058	89.6		Reference-1530	C00880	Endogenous Metabolites	-7.65678e-05	-0.390536	3579	89.611	Identity	Full match
Galactonic acid	196.058	89.6		Reference-1530	C00880	Endogenous Metabolites	-7.65678e-05	-0.390536	3627	87.6044	Identity	Full match
Gluconic acid	196.058	96	75.3	Reference-1226	C08038	Endogenous Metabolites	-7.65678e-05	-0.390536	3533	87.3197	Identity	Full match
Gluconic acid	196.058	96	75.3	Reference-1226	C08038	Endogenous Metabolites	-7.65678e-05	-0.390536	3579	96.0374	Identity	Full match
Gluconic acid	196.058	96	75.3	Reference-1226	C08038	Endogenous Metabolites	-7.65678e-05	-0.390536	3627	90.9896	Identity	Full match
L-Cysteine-S-sulfate	200.977	16.642	155839	305752	152619	203802	2.58352e+07	4.17772e+07	2.45276e+07	2.55924e+07	1.54261e+07	3.16206e+07	2.37216e+07	1.99315e+07	2.09714e+07	1.74617e+07	1.69891e+07	2.23992e+07	2.62565e+07	2.85791e+07	2.65867e+07	2.50386e+07	2.41938e+07	1.46147e+07	1.40872e+07	2.30246e+07	1.75309e+07	1.80224e+07	2.60735e+07	4.43178e+07	57560.1	49676.5	49259.2	52303.2	51960.6	2.18546e+07	2.03657e+07	2.06201e+07	2.09223e+07	2.17688e+07	179821	2.57138e+07	2.18266e+07	1.92166e+07	2.64216e+07	1.88196e+07	2.20479e+07	34.9345	28.0262
Name	Molecular Weight	Best Match	Best Sim. Match	mzCloud ID	KEGG ID	Compound Class	DeltaMass [Da]	DeltaMass [ppm]	Scan #	Match	Type	Compound Match
L-Cysteine-S-sulfate	200.977	82.3		Reference-465	C05824	Endogenous Metabolites	-4.75968e-05	-0.236828	4661	75.6976	Identity	Full match
L-Cysteine-S-sulfate	200.977	82.3		Reference-465	C05824	Endogenous Metabolites	-4.75968e-05	-0.236828	4708	82.3466	Identity	Full match
Acetyl-L-carnitine	203.116	10.398	2.41928e+08	2.38614e+08	2.54764e+08	2.81584e+08	1.06346e+08	8.99889e+07	1.13733e+08	1.17611e+08	1.44725e+08	1.52371e+08	1.50725e+08	1.45786e+08	5.9171e+07	6.22582e+07	5.90065e+07	5.78433e+07	6.17322e+07	6.50587e+07	5.71163e+07	7.04119e+07	2.4454e+07	2.0285e+07	2.20607e+07	2.66201e+07	2.97049e+07	3.37151e+07	2.56073e+07	2.50461e+07	143342	192990	145067	358905	387982	1.01433e+08	1.04909e+08	1.02235e+08	9.99674e+07	1.03882e+08	2.48346e+08	1.10039e+08	1.48255e+08	5.90887e+07	6.33954e+07	2.32574e+07	2.76561e+07	7.68049	11.4254
Name	Molecular Weight	Best Match	Best Sim. Match	mzCloud ID	KEGG ID	Compound Class	DeltaMass [Da]	DeltaMass [ppm]	Scan #	Match	Type	Compound Match
Acetyl-L-carnitine	203.116	99.5		Reference-879		Endogenous Metabolites	-5.9089e-05	-0.290913	2865	98.4367	Identity	Full match
Acetyl-L-carnitine	203.116	99.5		Reference-879		Endogenous Metabolites	-5.9089e-05	-0.290913	2911	98.9245	Identity	Full match
Acetyl-L-carnitine	203.116	99.5		Reference-879		Endogenous Metabolites	-5.9089e-05	-0.290913	2953	99.5197	Identity	Full match
NP-003459	186.089		91	Autoprocessed-5631		Endogenous Metabolites; Natural Products/Medicines	17.0265	91496.4	2865	88.7944	Similarity	Invalid mass
NP-003459	186.089		91	Autoprocessed-5631		Endogenous Metabolites; Natural Products/Medicines	17.0265	91496.4	2911	88.6418	Similarity	Invalid mass
NP-003459	186.089		91	Autoprocessed-5631		Endogenous Metabolites; Natural Products/Medicines	17.0265	91496.4	2953	88.2795	Similarity	Invalid mass
5-(6-hydroxy-6-methyloctyl)-2,5-dihydrofuran-2-one	243.183	2.197	2.2824e+07	8.21408e+07	1.38392e+08	5.36573e+07	4.34351e+07	2.66805e+07	8.08556e+07	2.82824e+07	2.7382e+07	2.53346e+07	5.5361e+07	4.19245e+07	5.16287e+07	2.91433e+07	2.8063e+07	9.45122e+07	1.11978e+07	1.38173e+08	2.19311e+07	7.41892e+07	3.47222e+07	6.6816e+07	7.10178e+07	6.57572e+07	3.70645e+07	4.11347e+07	2.21262e+07	2.51666e+07	927189	975564	1.00497e+06	993500	808132	5.25199e+07	5.4518e+07	5.55535e+07	6.16298e+07	4.96216e+07	6.7899e+07	3.58587e+07	3.46532e+07	4.0386e+07	4.80601e+07	6.62866e+07	3.11156e+07	66.1831	56.2021
Name	Molecular Weight	Best Match	Best Sim. Match	mzCloud ID	KEGG ID	Compound Class	DeltaMass [Da]	DeltaMass [ppm]	Scan #	Match	Type	Compound Match
17beta-Trenbolone	270.162		80.5	Autoprocessed-3053		Drugs of Abuse/Illegal Drugs; Sports Doping Drugs	-26.9786	-99860.9	647	80.5447	Similarity	Invalid mass
D&C Green 5	578.082		87.7	Autoprocessed-3092		Excipients/Additives/Colorants; Personal Care Products/Cosmetics; Textile Chemicals/Auxiliary/Dyes	-334.898	-579327	647	87.7182	Similarity	Invalid mass
5-(6-hydroxy-6-methyloctyl)-2,5-dihydrofuran-2-one	226.157	79.6	77.8	Autoprocessed-2272		Endogenous Metabolites; Natural Products/Medicines	17.0265	75286	599	79.6181	Identity	Invalid mass
2-{2-oxo-2-[(2-oxo-3-azepanyl)amino]ethoxy}acetic acid	244.106	15.885	5.56174e+07	5.4913e+07	5.87149e+07	6.77587e+07	2.45735e+07	2.59175e+07	2.51409e+07	3.01965e+07	3.17292e+07	3.44133e+07	3.79867e+07	3.46829e+07	2.68068e+07	3.07125e+07	2.47186e+07	2.95062e+07	2.70522e+07	3.22811e+07	2.63677e+07	2.61886e+07	3.02477e+07	2.59271e+07	2.81564e+07	3.45175e+07	2.76939e+07	3.43721e+07	2.77788e+07	2.94128e+07	493528	449120	554439	307762	401482	3.38986e+07	3.63979e+07	3.45284e+07	3.53463e+07	3.4543e+07	5.71662e+07	2.55292e+07	3.45481e+07	2.81565e+07	2.671e+07	2.9202e+07	2.85958e+07	9.96996	9.64992
Name	Molecular Weight	Best Match	Best Sim. Match	mzCloud ID	KEGG ID	Compound Class	DeltaMass [Da]	DeltaMass [ppm]	Scan #	Match	Type	Compound Match
2-{2-oxo-2-[(2-oxo-3-azepanyl)amino]ethoxy}acetic acid	244.106	75.3	97.5	Autoprocessed-4222			-0.000108067	-0.442705	4447	75.2552	Identity	Full match
Υ-Glutamylcysteine	250.062	15.016	6.51291e+06	6.8029e+06	7.19305e+06	7.08586e+06	2.25451e+07	2.66031e+07	2.4413e+07	2.55413e+07	1.81701e+07	2.79189e+07	2.40863e+07	2.29901e+07	2.17874e+07	2.47644e+07	2.07594e+07	2.57e+07	2.27236e+07	2.71285e+07	2.25491e+07	2.60582e+07	1.52111e+07	1.32718e+07	1.28905e+07	1.57827e+07	1.60771e+07	1.68256e+07	1.81431e+07	1.85042e+07	211552	187694	161942	145531	136214	1.8962e+07	1.96266e+07	1.94136e+07	1.96855e+07	1.90279e+07	6.94438e+06	2.49771e+07	2.35382e+07	2.32759e+07	2.43909e+07	1.42414e+07	1.74844e+07	4.42591	7.00352
Name	Molecular Weight	Best Match	Best Sim. Match	mzCloud ID	KEGG ID	Compound Class	DeltaMass [Da]	DeltaMass [ppm]	Scan #	Match	Type	Compound Match
Υ-Glutamylcysteine	250.062	86.4	94	Reference-427	C00669	Endogenous Metabolites	-0.000197102	-0.78821	4238	86.4239	Identity	Full match
Thiamine	264.104	21.771	2.29089e+07	3.19425e+07	3.02854e+07	2.60642e+07	1.04976e+08	1.59751e+08	1.09356e+08	1.23151e+08	7.39381e+07	1.47846e+08	1.08502e+08	8.81737e+07	9.63067e+07	7.6898e+07	8.10975e+07	1.021e+08	1.12843e+08	1.06123e+08	1.06686e+08	1.0318e+08	1.20439e+08	7.43267e+07	7.39269e+07	1.22435e+08	6.21551e+07	8.9473e+07	1.01496e+08	1.45448e+08	191602	184365	163299	155740	170920	9.4217e+07	9.78702e+07	9.96354e+07	9.67688e+07	9.52805e+07	2.81748e+07	1.16254e+08	9.8338e+07	8.87021e+07	1.06405e+08	9.73829e+07	9.54847e+07	14.7252	20.0028
Name	Molecular Weight	Best Match	Best Sim. Match	mzCloud ID	KEGG ID	Compound Class	DeltaMass [Da]	DeltaMass [ppm]	Scan #	Match	Type	Compound Match
Thiamine	264.104	96.8		Reference-827	C00378	Endogenous Metabolites	-8.85985e-05	-0.335468	6009	90.6258	Identity	Full match
Thiamine	264.104	96.8		Reference-827	C00378	Endogenous Metabolites	-8.85985e-05	-0.335468	6052	93.5717	Identity	Full match
Thiamine	264.104	96.8		Reference-827	C00378	Endogenous Metabolites	-8.85985e-05	-0.335468	6096	91.0125	Identity	Full match
Thiamine	264.104	96.8		Reference-827	C00378	Endogenous Metabolites	-8.85985e-05	-0.335468	6133	96.6624	Identity	Full match
Thiamine	264.104	96.8		Reference-827	C00378	Endogenous Metabolites	-8.85985e-05	-0.335468	6169	96.8204	Identity	Full match
3-[3-(1,3-dimethyl-1H-pyrazol-4-yl)-1H-1,2,4-triazol-1-yl]-5-methylisoxazole	244.107		86.1	Autoprocessed-5212			19.9971	81919.5	6009	86.0679	Similarity	Invalid mass
3-[3-(1,3-dimethyl-1H-pyrazol-4-yl)-1H-1,2,4-triazol-1-yl]-5-methylisoxazole	244.107		86.1	Autoprocessed-5212			19.9971	81919.5	6052	83.3228	Similarity	Invalid mass
3-[3-(1,3-dimethyl-1H-pyrazol-4-yl)-1H-1,2,4-triazol-1-yl]-5-methylisoxazole	244.107		86.1	Autoprocessed-5212			19.9971	81919.5	6096	83.667	Similarity	Invalid mass
3-[3-(1,3-dimethyl-1H-pyrazol-4-yl)-1H-1,2,4-triazol-1-yl]-5-methylisoxazole	244.107		86.1	Autoprocessed-5212			19.9971	81919.5	6133	84.9918	Similarity	Invalid mass
3-[3-(1,3-dimethyl-1H-pyrazol-4-yl)-1H-1,2,4-triazol-1-yl]-5-methylisoxazole	244.107		86.1	Autoprocessed-5212			19.9971	81919.5	6169	84.5541	Similarity	Invalid mass
4-methyl-6-(3-thienyl)-2,3-dihydropyridazin-3-one	192.036		86.1	Autoprocessed-1346			72.0687	375288	6009	86.1068	Similarity	Invalid mass
4-methyl-6-(3-thienyl)-2,3-dihydropyridazin-3-one	192.036		86.1	Autoprocessed-1346			72.0687	375288	6052	85.1441	Similarity	Invalid mass
4-methyl-6-(3-thienyl)-2,3-dihydropyridazin-3-one	192.036		86.1	Autoprocessed-1346			72.0687	375288	6096	84.6066	Similarity	Invalid mass
4-methyl-6-(3-thienyl)-2,3-dihydropyridazin-3-one	192.036		86.1	Autoprocessed-1346			72.0687	375288	6133	85.5655	Similarity	Invalid mass
4-methyl-6-(3-thienyl)-2,3-dihydropyridazin-3-one	192.036		86.1	Autoprocessed-1346			72.0687	375288	6169	85.1487	Similarity	Invalid mass
methyl 1-methyl-4-{2-[(4-methylphenyl)sulfonyl]carbohydrazonoyl}-1H-pyrrole-2-carboxylate	335.094		86.1	Autoprocessed-6888			-70.9896	-211850	6009	86.1068	Similarity	Invalid mass
methyl 1-methyl-4-{2-[(4-methylphenyl)sulfonyl]carbohydrazonoyl}-1H-pyrrole-2-carboxylate	335.094		86.1	Autoprocessed-6888			-70.9896	-211850	6052	85.5207	Similarity	Invalid mass
methyl 1-methyl-4-{2-[(4-methylphenyl)sulfonyl]carbohydrazonoyl}-1H-pyrrole-2-carboxylate	335.094		86.1	Autoprocessed-6888			-70.9896	-211850	6096	84.9697	Similarity	Invalid mass
methyl 1-methyl-4-{2-[(4-methylphenyl)sulfonyl]carbohydrazonoyl}-1H-pyrrole-2-carboxylate	335.094		86.1	Autoprocessed-6888			-70.9896	-211850	6133	85.921	Similarity	Invalid mass
methyl 1-methyl-4-{2-[(4-methylphenyl)sulfonyl]carbohydrazonoyl}-1H-pyrrole-2-carboxylate	335.094		86.1	Autoprocessed-6888			-70.9896	-211850	6169	85.5204	Similarity	Invalid mass
N'',N'''-di(4-pyridylmethylene)carbonic dihydrazide	268.107		94.5	Autoprocessed-3251			-4.00287	-14930.1	6009	85.8781	Similarity	Invalid mass
N'',N'''-di(4-pyridylmethylene)carbonic dihydrazide	268.107		94.5	Autoprocessed-3251			-4.00287	-14930.1	6052	85.9709	Similarity	Invalid mass
N'',N'''-di(4-pyridylmethylene)carbonic dihydrazide	268.107		94.5	Autoprocessed-3251			-4.00287	-14930.1	6096	85.8391	Similarity	Invalid mass
N'',N'''-di(4-pyridylmethylene)carbonic dihydrazide	268.107		94.5	Autoprocessed-3251			-4.00287	-14930.1	6133	86.6785	Similarity	Invalid mass
N'',N'''-di(4-pyridylmethylene)carbonic dihydrazide	268.107		94.5	Autoprocessed-3251			-4.00287	-14930.1	6169	86.4597	Similarity	Invalid mass
(2S,3S,4R,5R)-4-hydroxy-2,5-bis(hydroxymethyl)-2-{[(2R,3R,4S,5S,6R)-3,4,5-trihydroxy-6-(hydroxymethyl)oxan-2-yl]oxy}oxolan-3-yl (2E)-3-(4-hydroxy-3,5-dimethoxyphenyl)prop-2-enoate	548.174		86.9	Autoprocessed-2739		Endogenous Metabolites; Natural Products/Medicines	-284.07	-518211	6009	86.1068	Similarity	Invalid mass
(2S,3S,4R,5R)-4-hydroxy-2,5-bis(hydroxymethyl)-2-{[(2R,3R,4S,5S,6R)-3,4,5-trihydroxy-6-(hydroxymethyl)oxan-2-yl]oxy}oxolan-3-yl (2E)-3-(4-hydroxy-3,5-dimethoxyphenyl)prop-2-enoate	548.174		86.9	Autoprocessed-2739		Endogenous Metabolites; Natural Products/Medicines	-284.07	-518211	6052	86.1998	Similarity	Invalid mass
(2S,3S,4R,5R)-4-hydroxy-2,5-bis(hydroxymethyl)-2-{[(2R,3R,4S,5S,6R)-3,4,5-trihydroxy-6-(hydroxymethyl)oxan-2-yl]oxy}oxolan-3-yl (2E)-3-(4-hydroxy-3,5-dimethoxyphenyl)prop-2-enoate	548.174		86.9	Autoprocessed-2739		Endogenous Metabolites; Natural Products/Medicines	-284.07	-518211	6096	86.0676	Similarity	Invalid mass
(2S,3S,4R,5R)-4-hydroxy-2,5-bis(hydroxymethyl)-2-{[(2R,3R,4S,5S,6R)-3,4,5-trihydroxy-6-(hydroxymethyl)oxan-2-yl]oxy}oxolan-3-yl (2E)-3-(4-hydroxy-3,5-dimethoxyphenyl)prop-2-enoate	548.174		86.9	Autoprocessed-2739		Endogenous Metabolites; Natural Products/Medicines	-284.07	-518211	6133	86.9093	Similarity	Invalid mass
(2S,3S,4R,5R)-4-hydroxy-2,5-bis(hydroxymethyl)-2-{[(2R,3R,4S,5S,6R)-3,4,5-trihydroxy-6-(hydroxymethyl)oxan-2-yl]oxy}oxolan-3-yl (2E)-3-(4-hydroxy-3,5-dimethoxyphenyl)prop-2-enoate	548.174		86.9	Autoprocessed-2739		Endogenous Metabolites; Natural Products/Medicines	-284.07	-518211	6169	86.6899	Similarity	Invalid mass
4-[1-(2,4-dichlorophenyl)-5-methyl-1H-1,2,3-triazol-4-yl]pyrimidin-2-amine	320.034		87.1	Autoprocessed-4181			-55.93	-174762	6009	86.1068	Similarity	Invalid mass
4-[1-(2,4-dichlorophenyl)-5-methyl-1H-1,2,3-triazol-4-yl]pyrimidin-2-amine	320.034		87.1	Autoprocessed-4181			-55.93	-174762	6052	86.5244	Similarity	Invalid mass
4-[1-(2,4-dichlorophenyl)-5-methyl-1H-1,2,3-triazol-4-yl]pyrimidin-2-amine	320.034		87.1	Autoprocessed-4181			-55.93	-174762	6096	86.171	Similarity	Invalid mass
4-[1-(2,4-dichlorophenyl)-5-methyl-1H-1,2,3-triazol-4-yl]pyrimidin-2-amine	320.034		87.1	Autoprocessed-4181			-55.93	-174762	6133	87.071	Similarity	Invalid mass
4-[1-(2,4-dichlorophenyl)-5-methyl-1H-1,2,3-triazol-4-yl]pyrimidin-2-amine	320.034		87.1	Autoprocessed-4181			-55.93	-174762	6169	86.7637	Similarity	Invalid mass
Buspirone	385.248		87.1	Autoprocessed-4114		Sports Doping Drugs	-121.143	-314456	6009	86.1068	Similarity	Invalid mass
Buspirone	385.248		87.1	Autoprocessed-4114		Sports Doping Drugs	-121.143	-314456	6052	86.53	Similarity	Invalid mass
Buspirone	385.248		87.1	Autoprocessed-4114		Sports Doping Drugs	-121.143	-314456	6096	86.2634	Similarity	Invalid mass
Buspirone	385.248		87.1	Autoprocessed-4114		Sports Doping Drugs	-121.143	-314456	6133	87.1393	Similarity	Invalid mass
Buspirone	385.248		87.1	Autoprocessed-4114		Sports Doping Drugs	-121.143	-314456	6169	86.87	Similarity	Invalid mass
4-(2-pyrimidinyl)-N-(2-thienyl)tetrahydro-1(2H)-pyrazinecarboxamide	289.1		87.1	Autoprocessed-110			-24.9953	-86459.2	6009	86.1068	Similarity	Invalid mass
4-(2-pyrimidinyl)-N-(2-thienyl)tetrahydro-1(2H)-pyrazinecarboxamide	289.1		87.1	Autoprocessed-110			-24.9953	-86459.2	6052	86.5623	Similarity	Invalid mass
4-(2-pyrimidinyl)-N-(2-thienyl)tetrahydro-1(2H)-pyrazinecarboxamide	289.1		87.1	Autoprocessed-110			-24.9953	-86459.2	6096	86.2578	Similarity	Invalid mass
4-(2-pyrimidinyl)-N-(2-thienyl)tetrahydro-1(2H)-pyrazinecarboxamide	289.1		87.1	Autoprocessed-110			-24.9953	-86459.2	6133	87.1413	Similarity	Invalid mass
4-(2-pyrimidinyl)-N-(2-thienyl)tetrahydro-1(2H)-pyrazinecarboxamide	289.1		87.1	Autoprocessed-110			-24.9953	-86459.2	6169	86.8603	Similarity	Invalid mass
Υ-L-Glutamyl-L-glutamic acid	276.096	18.83	2.60091e+06	4.64053e+06	5.18371e+06	8.19064e+06	2.33273e+06	4.36844e+06	2.66169e+06	4.78136e+06	3.19766e+06	6.63651e+06	7.18937e+06	4.94309e+06	3.16343e+06	3.81185e+06	2.69195e+06	4.0372e+06	3.30587e+06	5.27404e+06	2.50274e+06	3.11758e+06	2.56956e+06	1.72909e+06	1.72704e+06	4.55476e+06	2.24035e+06	5.28261e+06	2.09903e+06	3.25877e+06	112932	104758	101902	98052.8	98245.5	4.10571e+06	4.25597e+06	4.47895e+06	4.22626e+06	4.13536e+06	4.91212e+06	3.51507e+06	5.7898e+06	3.48764e+06	3.21173e+06	2.14933e+06	2.74956e+06	44.814	34.4668
Name	Molecular Weight	Best Match	Best Sim. Match	mzCloud ID	KEGG ID	Compound Class	DeltaMass [Da]	DeltaMass [ppm]	Scan #	Match	Type	Compound Match
Υ-L-Glutamyl-L-glutamic acid	276.096	89.7	91.7	Reference-1223	C05282	Endogenous Metabolites	-0.000145794	-0.528057	5295	89.7401	Identity	Full match
Linoleic acid	280.24	1.885	6.68583e+06	5.7231e+07	2.83596e+07	7.89086e+06	1.15732e+07	1.56834e+07	1.40635e+07	1.75229e+07	1.92051e+07	4.67212e+07	1.44452e+07	1.41143e+07	3.21557e+07	2.12565e+07	3.54661e+07	1.3377e+07	1.54624e+07	6.73786e+07	2.74789e+07	8.67002e+07	2.77433e+07	7.41364e+07	7.94006e+07	1.1532e+08	1.27496e+07	1.76911e+07	1.99703e+07	1.83865e+07	545124	678485	715950	1.08325e+06	919864	3.59552e+07	3.23008e+07	3.57571e+07	3.33215e+07	3.53343e+07	1.81252e+07	1.48735e+07	1.68252e+07	2.67061e+07	4.74287e+07	7.67685e+07	1.80388e+07	94.4499	17.1602
Name	Molecular Weight	Best Match	Best Sim. Match	mzCloud ID	KEGG ID	Compound Class	DeltaMass [Da]	DeltaMass [ppm]	Scan #	Match	Type	Compound Match
Linoleic acid	280.24	99.1		Reference-2706	C01595	Endogenous Metabolites; Extractables/Leachables; Personal Care Products/Cosmetics; Industrial Chemicals; Textile Chemicals/Auxiliary/Dyes; Excipients/Additives/Colorants; Natural Products/Medicines	-0.000162375	-0.579415	509	99.1204	Identity	Full match
Linoleic acid	280.24	99.1		Reference-2706	C01595	Endogenous Metabolites; Extractables/Leachables; Personal Care Products/Cosmetics; Industrial Chemicals; Textile Chemicals/Auxiliary/Dyes; Excipients/Additives/Colorants; Natural Products/Medicines	-0.000162375	-0.579415	555	94.6791	Identity	Full match
Linoelaidic acid	280.24	99.1		Reference-6900			-0.000162375	-0.579415	509	99.1204	Identity	Full match
Linoelaidic acid	280.24	99.1		Reference-6900			-0.000162375	-0.579415	555	94.6792	Identity	Full match
9(Z),11(E)-Conjugated linoleic acid	280.24	99.1		Reference-6905	C04056		-0.000162375	-0.579415	509	99.1204	Identity	Partial match
9(Z),11(E)-Conjugated linoleic acid	280.24	99.1		Reference-6905	C04056		-0.000162375	-0.579415	555	94.6792	Identity	Partial match
NP-011548	298.251		98.2	Autoprocessed-6496		Endogenous Metabolites; Natural Products/Medicines	-18.0107	-60387.9	509	98.1845	Similarity	Invalid mass
NP-011548	298.251		98.2	Autoprocessed-6496		Endogenous Metabolites; Natural Products/Medicines	-18.0107	-60387.9	555	97.4444	Similarity	Invalid mass
Stearic acid	284.271	1.869	2.45682e+08	9.80608e+08	5.4502e+08	3.30103e+08	2.66307e+08	2.02765e+08	2.42804e+08	3.11146e+08	2.76575e+08	7.35891e+08	2.60597e+08	2.46807e+08	7.43606e+08	3.9758e+08	8.79758e+08	3.64983e+08	3.8102e+08	8.07292e+08	5.52804e+08	1.51603e+09	4.71086e+08	1.3694e+09	1.45748e+09	1.28188e+09	4.32588e+08	3.68878e+08	3.99198e+08	3.64517e+08	1.24716e+07	1.28083e+07	8.28019e+07	5.77166e+07	6.22136e+07	6.49009e+08	5.82447e+08	6.40153e+08	6.1016e+08	6.33338e+08	4.37562e+08	2.54555e+08	2.68586e+08	5.70593e+08	6.80048e+08	1.32564e+09	3.84038e+08	62.5531	17.7106
Name	Molecular Weight	Best Match	Best Sim. Match	mzCloud ID	KEGG ID	Compound Class	DeltaMass [Da]	DeltaMass [ppm]	Scan #	Match	Type	Compound Match
Stearic acid	284.272	91.5	98.6	Reference-919	C01530	Industrial Chemicals; Personal Care Products/Cosmetics	-0.000177759	-0.625314	523	91.4732	Identity	Full match
1-(2,3-dihydro-1,4-benzodioxin-6-yl)-2-{[5-(trifluoromethyl)pyridin-2-yl]thio}ethan-1-one	355.049		99.6	Autoprocessed-4380			-70.7776	-199346	523	99.6245	Similarity	Invalid mass
3-(1-cyano-1,2-dihydroisoquinolin-2-yl)-3-oxopropyl propionate	284.116		99.6	Autoprocessed-1117			0.15526	546.468	523	99.6245	Similarity	Invalid mass
5'-S-Methyl-5'-thioadenosine	297.089	3.116	3.79159e+07	3.89261e+07	3.58123e+07	3.66626e+07	3.42949e+07	2.73052e+07	3.0785e+07	2.95296e+07	3.76215e+07	3.40324e+07	4.54542e+07	3.60719e+07	6.78256e+07	5.60048e+07	6.72967e+07	5.20401e+07	6.53099e+07	5.78293e+07	5.36714e+07	4.84177e+07	6.43715e+07	5.85531e+07	5.57787e+07	5.77513e+07	6.73308e+07	5.83154e+07	6.57002e+07	5.76272e+07	252126	97222.9	88216.2	166721	64827.5	5.17186e+07	5.48031e+07	5.46523e+07	5.11194e+07	5.38834e+07	3.72893e+07	3.01573e+07	3.68467e+07	6.16508e+07	5.57503e+07	5.81522e+07	6.20078e+07	3.67296	9.58971
Name	Molecular Weight	Best Match	Best Sim. Match	mzCloud ID	KEGG ID	Compound Class	DeltaMass [Da]	DeltaMass [ppm]	Scan #	Match	Type	Compound Match
5'-S-Methyl-5'-thioadenosine	297.09	98.8	94.5	Reference-253	C00170	Endogenous Metabolites	-0.000163944	-0.551834	865	96.4777	Identity	Full match
NP-001346	297.09	89.1	95.6	Autoprocessed-7806		Endogenous Metabolites; Natural Products/Medicines	-0.000163944	-0.551834	865	88.4963	Identity	Full match
N-Acetyl-1-aspartylglutamic acid	304.09	19.217	1.61019e+07	1.56528e+07	1.81294e+07	1.87373e+07	1.33945e+07	1.4204e+07	1.33616e+07	1.50812e+07	1.50464e+07	1.71707e+07	1.68243e+07	1.56562e+07	1.38596e+07	1.45079e+07	1.31141e+07	1.39596e+07	1.34535e+07	1.39182e+07	1.21911e+07	1.28546e+07	1.00686e+07	9.87959e+06	9.92708e+06	1.10841e+07	8.75942e+06	1.04913e+07	8.49341e+06	9.05513e+06	128318	115590	108548	100513	100230	1.3859e+07	1.42509e+07	1.41147e+07	1.44519e+07	1.37937e+07	1.71157e+07	1.37993e+07	1.62402e+07	1.39096e+07	1.3154e+07	9.99786e+06	8.90728e+06	8.78795	5.80501
Name	Molecular Weight	Best Match	Best Sim. Match	mzCloud ID	KEGG ID	Compound Class	DeltaMass [Da]	DeltaMass [ppm]	Scan #	Match	Type	Compound Match
N-Acetyl-1-aspartylglutamic acid	304.091	93.8	87	Reference-505	C12270	Endogenous Metabolites	-0.000172562	-0.567469	5399	93.7838	Identity	Full match
7-(1-pyrrolidinyl)pyrimido[4,5-d]pyrimidin-4-amine	216.112		78.1	Autoprocessed-1560			87.9781	407095	5399	78.1271	Similarity	Invalid mass
Arachidonic acid	304.24	1.871	1.10289e+06	2.48553e+06	2.91714e+06	3.25987e+06	1.34538e+07	1.89797e+07	1.31023e+07	1.80208e+07	1.17365e+07	2.19837e+07	1.88086e+07	1.46142e+07	1.12901e+07	1.28281e+07	1.09049e+07	1.18193e+07	1.31876e+07	1.72315e+07	1.22753e+07	1.25792e+07	9.85761e+06	5.73249e+06	6.33049e+06	1.06663e+07	6.43714e+06	8.43664e+06	7.36052e+06	1.06532e+07	113577	146138	195257	264750	179803	1.17433e+07	1.01101e+07	1.10197e+07	1.14301e+07	1.10569e+07	2.70134e+06	1.57373e+07	1.67114e+07	1.15547e+07	1.28834e+07	8.09405e+06	7.89858e+06	38.7851	19.1559
Name	Molecular Weight	Best Match	Best Sim. Match	mzCloud ID	KEGG ID	Compound Class	DeltaMass [Da]	DeltaMass [ppm]	Scan #	Match	Type	Compound Match
CP 47,497-C6-Homolog	304.24	82.8	95.4	Reference-6302		Drugs of Abuse/Illegal Drugs	-0.000141234	-0.464219	498	82.794	Identity	Partial match
Arachidonic acid	304.24	83.8		Reference-2742	C00219	Endogenous Metabolites; Natural Products/Medicines; Extractables/Leachables; Excipients/Additives/Colorants; Personal Care Products/Cosmetics	-0.000141234	-0.464219	498	83.8327	Identity	Full match
5,5-dimethyl-2-{[(2-phenylacetyl)amino]methyl}-1,3-thiazolane-4-carboxylic acid	308.119	2.162	2.4315e+07	7.64546e+07	4.68623e+07	3.59072e+07	7.21275e+08	1.14793e+09	7.11917e+08	8.63507e+08	4.62719e+08	9.80935e+08	7.46706e+08	6.39465e+08	6.20902e+08	4.99113e+08	5.23828e+08	6.58254e+08	7.63222e+08	7.64144e+08	7.1719e+08	6.2606e+08	7.68541e+08	4.55961e+08	4.32796e+08	7.48368e+08	4.38733e+08	5.0747e+08	6.65302e+08	1.07701e+09	207920	367744	384446	471025	489592	6.29262e+08	5.63529e+08	6.14272e+08	6.0477e+08	6.0931e+08	4.13848e+07	7.92391e+08	6.93085e+08	5.72365e+08	7.40206e+08	6.02165e+08	5.86386e+08	48.7368	23.6166
Name	Molecular Weight	Best Match	Best Sim. Match	mzCloud ID	KEGG ID	Compound Class	DeltaMass [Da]	DeltaMass [ppm]	Scan #	Match	Type	Compound Match
5,5-dimethyl-2-{[(2-phenylacetyl)amino]methyl}-1,3-thiazolane-4-carboxylic acid	308.119	95.4	96.9	Autoprocessed-163			-0.000230311	-0.747472	567	95.3975	Identity	Full match
5,5-dimethyl-2-{[(2-phenylacetyl)amino]methyl}-1,3-thiazolane-4-carboxylic acid	308.119	95.4	96.9	Autoprocessed-163			-0.000230311	-0.747472	615	95.0547	Identity	Full match
5,5-dimethyl-2-{[(2-phenylacetyl)amino]methyl}-1,3-thiazolane-4-carboxylic acid	308.119	3.115	659730	2.73566e+06	1.70477e+06	1.25478e+06	1.58175e+07	2.3629e+07	1.47191e+07	2.0584e+07	9.51005e+06	1.9309e+07	1.56642e+07	1.59417e+07	1.57248e+07	7.7432e+06	1.15692e+07	1.58393e+07	1.68697e+07	2.02614e+07	1.4738e+07	1.76763e+07	3.00703e+07	1.52816e+07	1.50832e+07	3.00112e+07	1.62415e+07	1.99111e+07	2.10746e+07	4.22325e+07	272340	147606	215464	191880	237220	1.84778e+07	2.03543e+07	1.85112e+07	1.9799e+07	1.87238e+07	1.47978e+06	1.82008e+07	1.58029e+07	1.3647e+07	1.7273e+07	2.26464e+07	2.04929e+07	55.1544	22.2789
Name	Molecular Weight	Best Match	Best Sim. Match	mzCloud ID	KEGG ID	Compound Class	DeltaMass [Da]	DeltaMass [ppm]	Scan #	Match	Type	Compound Match
AB-CHMINACA metabolite M3A	373.2		88.6	Reference-5933		Drugs of Abuse/Illegal Drugs; Sports Doping Drugs	-65.0808	-174386	877	88.6076	Similarity	Invalid mass
MAB-CHMINACA metabolite M3	387.216		88.6	Reference-6000		Drugs of Abuse/Illegal Drugs	-79.0965	-204270	877	88.6076	Similarity	Invalid mass
MAB-CHMINACA metabolite M11	402.227		89	Reference-6029		Drugs of Abuse/Illegal Drugs	-94.1074	-233966	877	89.043	Similarity	Invalid mass
5,5-dimethyl-2-{[(2-phenylacetyl)amino]methyl}-1,3-thiazolane-4-carboxylic acid	308.119	95.4	96.9	Autoprocessed-163			-0.00012254	-0.397702	877	81.2321	Identity	Full match
5,5-dimethyl-2-{[(2-phenylacetyl)amino]methyl}-1,3-thiazolane-4-carboxylic acid	308.119	9.385	999211	4.28323e+06	2.1327e+06	1.39734e+06	1.44207e+07	2.17718e+07	1.17981e+07	1.72872e+07	1.11538e+07	1.72441e+07	1.51983e+07	1.38784e+07	1.42174e+07	1.54825e+07	1.28343e+07	1.59612e+07	1.90025e+07	1.77777e+07	2.11047e+07	1.83628e+07	3.34718e+07	1.64501e+07	2.13839e+07	3.6819e+07	1.68761e+07	1.90342e+07	3.15169e+07	3.73914e+07	220032	290276	260545	254677	226632	2.03203e+07	1.79426e+07	1.85414e+07	1.94603e+07	1.9365e+07	1.76502e+06	1.58539e+07	1.45384e+07	1.48499e+07	1.86826e+07	2.74278e+07	2.52756e+07	66.4542	26.1684
Name	Molecular Weight	Best Match	Best Sim. Match	mzCloud ID	KEGG ID	Compound Class	DeltaMass [Da]	DeltaMass [ppm]	Scan #	Match	Type	Compound Match
AB-CHMINACA metabolite M3A	373.2		88.6	Reference-5933		Drugs of Abuse/Illegal Drugs; Sports Doping Drugs	-65.0808	-174386	2653	87.717	Similarity	Invalid mass
AB-CHMINACA metabolite M3A	373.2		88.6	Reference-5933		Drugs of Abuse/Illegal Drugs; Sports Doping Drugs	-65.0808	-174386	2699	87.6196	Similarity	Invalid mass
MAB-CHMINACA metabolite M3	387.216		88.6	Reference-6000		Drugs of Abuse/Illegal Drugs	-79.0964	-204270	2653	87.717	Similarity	Invalid mass
MAB-CHMINACA metabolite M3	387.216		88.6	Reference-6000		Drugs of Abuse/Illegal Drugs	-79.0964	-204270	2699	87.6196	Similarity	Invalid mass
MAB-CHMINACA metabolite M11	402.227		89	Reference-6029		Drugs of Abuse/Illegal Drugs	-94.1073	-233966	2653	88.1532	Similarity	Invalid mass
MAB-CHMINACA metabolite M11	402.227		89	Reference-6029		Drugs of Abuse/Illegal Drugs	-94.1073	-233966	2699	88.0132	Similarity	Invalid mass
5,5-dimethyl-2-{[(2-phenylacetyl)amino]methyl}-1,3-thiazolane-4-carboxylic acid	308.119	95.4	96.9	Autoprocessed-163			-6.54411e-05	-0.212389	2653	90.8664	Similarity	Full match
5,5-dimethyl-2-{[(2-phenylacetyl)amino]methyl}-1,3-thiazolane-4-carboxylic acid	308.119	95.4	96.9	Autoprocessed-163			-6.54411e-05	-0.212389	2699	79.4223	Identity	Full match
Penicillin G	334.098	5.731	8.06619e+06	3.88402e+07	1.94625e+07	1.2057e+07	5.61365e+08	5.07577e+08	5.8173e+08	6.63845e+08	4.18113e+08	1.2168e+09	6.47487e+08	4.43876e+08	4.25561e+08	4.40837e+08	4.84068e+08	5.60232e+08	6.46356e+08	7.03128e+08	5.85157e+08	7.08476e+08	6.30798e+08	2.60202e+08	3.03305e+08	5.72865e+08	2.48457e+08	3.45073e+08	5.45373e+08	6.2657e+08	829002	1.71926e+06	2.0307e+06	1.84432e+06	2.4398e+06	5.13232e+08	6.19967e+08	5.55417e+08	5.70638e+08	5.42474e+08	1.57598e+07	5.71547e+08	5.45681e+08	4.62453e+08	6.74742e+08	4.38085e+08	4.45223e+08	69.6921	11.2081
Name	Molecular Weight	Best Match	Best Sim. Match	mzCloud ID	KEGG ID	Compound Class	DeltaMass [Da]	DeltaMass [ppm]	Scan #	Match	Type	Compound Match
Penicillin G	334.099	92.6		Reference-2743	C05551	Therapeutics/Prescription Drugs; Natural Products/Medicines; Endogenous Metabolites	-0.00034931	-1.04553	1583	90.8814	Identity	Full match
Penicillin G	334.099	92.6		Reference-2743	C05551	Therapeutics/Prescription Drugs; Natural Products/Medicines; Endogenous Metabolites	-0.00034931	-1.04553	1631	91.4659	Identity	Full match
Penicillin G	334.099	92.6		Reference-2743	C05551	Therapeutics/Prescription Drugs; Natural Products/Medicines; Endogenous Metabolites	-0.00034931	-1.04553	1671	90.2785	Identity	Full match
Penicillin G	334.099	92.6		Reference-2743	C05551	Therapeutics/Prescription Drugs; Natural Products/Medicines; Endogenous Metabolites	-0.00034931	-1.04553	1720	92.5572	Identity	Full match
Penicillin G	334.099	92.6		Reference-2743	C05551	Therapeutics/Prescription Drugs; Natural Products/Medicines; Endogenous Metabolites	-0.00034931	-1.04553	1769	90.1086	Identity	Full match
1-(2-methyl-6-{[(2S,3R,4S,5S,6R)-3,4,5-trihydroxy-6-(hydroxymethyl)oxan-2-yl]oxy}phenyl)ethan-1-one	312.121		97	Autoprocessed-2834		Endogenous Metabolites; Natural Products/Medicines	21.9775	70413.3	1583	96.7466	Similarity	Invalid mass
1-(2-methyl-6-{[(2S,3R,4S,5S,6R)-3,4,5-trihydroxy-6-(hydroxymethyl)oxan-2-yl]oxy}phenyl)ethan-1-one	312.121		97	Autoprocessed-2834		Endogenous Metabolites; Natural Products/Medicines	21.9775	70413.3	1631	97.0141	Similarity	Invalid mass
1-(2-methyl-6-{[(2S,3R,4S,5S,6R)-3,4,5-trihydroxy-6-(hydroxymethyl)oxan-2-yl]oxy}phenyl)ethan-1-one	312.121		97	Autoprocessed-2834		Endogenous Metabolites; Natural Products/Medicines	21.9775	70413.3	1671	96.7649	Similarity	Invalid mass
1-(2-methyl-6-{[(2S,3R,4S,5S,6R)-3,4,5-trihydroxy-6-(hydroxymethyl)oxan-2-yl]oxy}phenyl)ethan-1-one	312.121		97	Autoprocessed-2834		Endogenous Metabolites; Natural Products/Medicines	21.9775	70413.3	1720	96.8872	Similarity	Invalid mass
1-(2-methyl-6-{[(2S,3R,4S,5S,6R)-3,4,5-trihydroxy-6-(hydroxymethyl)oxan-2-yl]oxy}phenyl)ethan-1-one	312.121		97	Autoprocessed-2834		Endogenous Metabolites; Natural Products/Medicines	21.9775	70413.3	1769	96.689	Similarity	Invalid mass
(2R,3S,4S,5R,6R)-2-(hydroxymethyl)-6-{[(2E)-3-(4-hydroxyphenyl)prop-2-en-1-yl]oxy}oxane-3,4,5-triol	312.121		97	Autoprocessed-3117		Endogenous Metabolites; Natural Products/Medicines	21.9775	70413.3	1583	96.7466	Similarity	Invalid mass
(2R,3S,4S,5R,6R)-2-(hydroxymethyl)-6-{[(2E)-3-(4-hydroxyphenyl)prop-2-en-1-yl]oxy}oxane-3,4,5-triol	312.121		97	Autoprocessed-3117		Endogenous Metabolites; Natural Products/Medicines	21.9775	70413.3	1631	97.0141	Similarity	Invalid mass
(2R,3S,4S,5R,6R)-2-(hydroxymethyl)-6-{[(2E)-3-(4-hydroxyphenyl)prop-2-en-1-yl]oxy}oxane-3,4,5-triol	312.121		97	Autoprocessed-3117		Endogenous Metabolites; Natural Products/Medicines	21.9775	70413.3	1671	96.7649	Similarity	Invalid mass
(2R,3S,4S,5R,6R)-2-(hydroxymethyl)-6-{[(2E)-3-(4-hydroxyphenyl)prop-2-en-1-yl]oxy}oxane-3,4,5-triol	312.121		97	Autoprocessed-3117		Endogenous Metabolites; Natural Products/Medicines	21.9775	70413.3	1720	96.8872	Similarity	Invalid mass
(2R,3S,4S,5R,6R)-2-(hydroxymethyl)-6-{[(2E)-3-(4-hydroxyphenyl)prop-2-en-1-yl]oxy}oxane-3,4,5-triol	312.121		97	Autoprocessed-3117		Endogenous Metabolites; Natural Products/Medicines	21.9775	70413.3	1769	96.689	Similarity	Invalid mass
6-(2,3-dihydroxy-3-methylbutoxy)-4-methoxy-5-methyl-1,3-dihydro-2-benzofuran-1-one	296.126		97	Autoprocessed-2902		Endogenous Metabolites; Natural Products/Medicines	37.9724	128231	1583	96.7466	Similarity	Invalid mass
6-(2,3-dihydroxy-3-methylbutoxy)-4-methoxy-5-methyl-1,3-dihydro-2-benzofuran-1-one	296.126		97	Autoprocessed-2902		Endogenous Metabolites; Natural Products/Medicines	37.9724	128231	1631	97.0141	Similarity	Invalid mass
6-(2,3-dihydroxy-3-methylbutoxy)-4-methoxy-5-methyl-1,3-dihydro-2-benzofuran-1-one	296.126		97	Autoprocessed-2902		Endogenous Metabolites; Natural Products/Medicines	37.9724	128231	1671	96.7649	Similarity	Invalid mass
6-(2,3-dihydroxy-3-methylbutoxy)-4-methoxy-5-methyl-1,3-dihydro-2-benzofuran-1-one	296.126		97	Autoprocessed-2902		Endogenous Metabolites; Natural Products/Medicines	37.9724	128231	1720	96.8872	Similarity	Invalid mass
6-(2,3-dihydroxy-3-methylbutoxy)-4-methoxy-5-methyl-1,3-dihydro-2-benzofuran-1-one	296.126		97	Autoprocessed-2902		Endogenous Metabolites; Natural Products/Medicines	37.9724	128231	1769	96.689	Similarity	Invalid mass
Penicillin G	334.098	3.079	6.49509e+06	3.51009e+07	1.83443e+07	1.36567e+07	4.89956e+08	8.43477e+08	5.89319e+08	6.83514e+08	3.60948e+08	7.28137e+08	5.69223e+08	5.12441e+08	4.67843e+08	3.26897e+08	3.91345e+08	4.75937e+08	5.71452e+08	5.92341e+08	5.44642e+08	5.06966e+08	4.92588e+08	2.91501e+08	2.57545e+08	4.87592e+08	2.5854e+08	3.04419e+08	4.18417e+08	6.41871e+08	199590	110644	149751	128458	153546	5.39527e+08	4.88267e+08	5.30287e+08	5.37044e+08	5.15022e+08	1.60005e+07	6.36416e+08	5.40832e+08	4.29594e+08	5.58047e+08	3.89547e+08	3.61418e+08	66.0563	23.0799
Name	Molecular Weight	Best Match	Best Sim. Match	mzCloud ID	KEGG ID	Compound Class	DeltaMass [Da]	DeltaMass [ppm]	Scan #	Match	Type	Compound Match
Penicillin G	334.099	92.6		Reference-2743	C05551	Therapeutics/Prescription Drugs; Natural Products/Medicines; Endogenous Metabolites	-0.00034519	-1.0332	856	92.288	Identity	Full match
1-(2-methyl-6-{[(2S,3R,4S,5S,6R)-3,4,5-trihydroxy-6-(hydroxymethyl)oxan-2-yl]oxy}phenyl)ethan-1-one	312.121		97	Autoprocessed-2834		Endogenous Metabolites; Natural Products/Medicines	21.9775	70413.4	856	96.4675	Similarity	Invalid mass
(2R,3S,4S,5R,6R)-2-(hydroxymethyl)-6-{[(2E)-3-(4-hydroxyphenyl)prop-2-en-1-yl]oxy}oxane-3,4,5-triol	312.121		97	Autoprocessed-3117		Endogenous Metabolites; Natural Products/Medicines	21.9775	70413.4	856	96.4675	Similarity	Invalid mass
6-(2,3-dihydroxy-3-methylbutoxy)-4-methoxy-5-methyl-1,3-dihydro-2-benzofuran-1-one	296.126		97	Autoprocessed-2902		Endogenous Metabolites; Natural Products/Medicines	37.9724	128231	856	96.4675	Similarity	Invalid mass
Uridine 5'-diphosphoglucuronic acid	580.034	21.021	4.63216e+07	3.86508e+07	4.44083e+07	4.57217e+07	4.24318e+07	3.49849e+07	3.14228e+07	4.7536e+07	4.3613e+07	4.14549e+07	4.39661e+07	3.58952e+07	4.41503e+07	3.94745e+07	3.82715e+07	4.93873e+07	4.70897e+07	5.89347e+07	3.75511e+07	4.98129e+07	3.24238e+07	3.37195e+07	3.72368e+07	3.8313e+07	3.34233e+07	4.87434e+07	3.21328e+07	4.07548e+07	164457	134517	112462	95924.5	85053.7	5.02461e+07	4.33073e+07	4.06197e+07	4.35896e+07	4.80022e+07	4.5065e+07	3.87084e+07	4.25339e+07	4.18124e+07	4.84513e+07	3.54781e+07	3.70891e+07	8.01526	18.5717
Name	Molecular Weight	Best Match	Best Sim. Match	mzCloud ID	KEGG ID	Compound Class	DeltaMass [Da]	DeltaMass [ppm]	Scan #	Match	Type	Compound Match
Uridine 5'-diphosphoglucuronic acid	580.034	84.9		Reference-1411	C00167	Endogenous Metabolites	-2.56475e-05	-0.0442172	5882	84.858	Identity	Full match
Uridine 5'-diphosphoglucuronic acid	580.034	84.9		Reference-1411	C00167	Endogenous Metabolites	-2.56475e-05	-0.0442172	5926	83.0878	Identity	Full match
Uridine 5'-diphosphoglucuronic acid	580.034	84.9		Reference-1411	C00167	Endogenous Metabolites	-2.56475e-05	-0.0442172	5973	82.2343	Identity	Full match
ChemSpider hits
Phosphoramidic acid	96.993	28.785	2.80957e+07	2.97839e+07	3.24883e+07	3.38224e+07	2.84864e+07	3.04725e+07	2.95973e+07	3.37089e+07	3.0971e+07	3.53488e+07	3.68601e+07	3.27334e+07	2.75386e+07	2.84942e+07	2.7442e+07	2.91933e+07	2.87609e+07	3.09676e+07	2.63825e+07	2.97153e+07	2.70239e+07	2.53208e+07	2.57292e+07	2.73276e+07	2.46093e+07	2.84862e+07	2.53624e+07	2.76916e+07	151299	225803	213016	346145	202843	3.07997e+07	3.01812e+07	3.01511e+07	3.07361e+07	3.05062e+07	3.11361e+07	3.00349e+07	3.40411e+07	2.80164e+07	2.92381e+07	2.63765e+07	2.6527e+07	8.33403	7.35183
Name	Molecular Weight	CSID	InChi	SMILES	DeltaMass [Da]	DeltaMass [ppm]	Compound Match
Phosphoramidic acid	96.9929	58617	InChI=1/H4NO3P/c1-5(2,3)4/h(H4,1,2,3,4)	NP(=O)(O)O	0.000142502	1.4692	Full match
Phosphoric acid	97.9769	16.689	2.00725e+08	2.27696e+08	2.02711e+08	2.61594e+08	1.78938e+08	1.69355e+08	1.62651e+08	1.57942e+08	1.60813e+08	2.15059e+08	2.0756e+08	1.93827e+08	1.64614e+08	1.56829e+08	1.5646e+08	1.55385e+08	1.67363e+08	1.74586e+08	1.45268e+08	1.60731e+08	1.29721e+08	1.09872e+08	1.36564e+08	1.28703e+08	1.37355e+08	1.58394e+08	1.28671e+08	1.37028e+08	1.16945e+07	1.33041e+07	1.48141e+07	1.31056e+06	900957	1.70353e+08	1.39761e+08	1.74322e+08	1.51117e+08	1.6491e+08	2.15203e+08	1.66003e+08	2.00693e+08	1.56644e+08	1.64047e+08	1.29212e+08	1.37191e+08	12.7238	5.44625
Name	Molecular Weight	CSID	InChi	SMILES	DeltaMass [Da]	DeltaMass [ppm]	Compound Match
Phosphoric acid	97.9769	979	InChI=1/H3O4P/c1-5(2,3)4/h(H3,1,2,3,4)	OP(=O)(O)O	-2.88381e-05	-0.294336	Full match
Ethanoic anhydride	102.032	16.91	6.21814e+06	5.90149e+06	6.87235e+06	7.75574e+06	4.43408e+06	6.43825e+06	4.75423e+06	5.50567e+06	3.907e+06	4.9392e+06	4.93887e+06	3.69423e+06	4.90043e+06	4.66101e+06	3.96085e+06	5.30045e+06	4.32059e+06	5.01281e+06	3.33782e+06	6.27233e+06	4.97479e+06	3.21148e+06	2.89791e+06	4.22789e+06	3.54597e+06	4.41015e+06	4.47385e+06	6.41347e+06	69760.9	465653	42318.8	437579	30151.9	5.62085e+06	5.06369e+06	5.16673e+06	6.00178e+06	5.14851e+06	6.54525e+06	5.12995e+06	4.42294e+06	4.78072e+06	4.6667e+06	3.71968e+06	4.442e+06	12.2512	16.8751
Name	Molecular Weight	CSID	InChi	SMILES	DeltaMass [Da]	DeltaMass [ppm]	Compound Match
Ethanoic anhydride	102.032	7630	InChI=1/C4H6O3/c1-3(5)7-4(2)6/h1-2H3	CC(=O)OC(=O)C	-3.12467e-05	-0.306245	Full match
2-Oxobutyric acid	102.032	57	InChI=1/C4H6O3/c1-2-3(5)4(6)7/h2H2,1H3,(H,6,7)	CCC(=O)C(=O)O	-3.12467e-05	-0.306245	Partial match
Propylene carbonate	102.032	7636	InChI=1/C4H6O3/c1-3-2-6-4(5)7-3/h3H,2H2,1H3	CC1COC(=O)O1	-3.12467e-05	-0.306245	Partial match
acetoacetic acid	102.032	94	InChI=1/C4H6O3/c1-3(5)2-4(6)7/h2H2,1H3,(H,6,7)	CC(=O)CC(=O)O	-3.12467e-05	-0.306245	Partial match
Methyl pyruvate	102.032	11255	InChI=1/C4H6O3/c1-3(5)4(6)7-2/h1-2H3	CC(=O)C(=O)OC	-3.12467e-05	-0.306245	Partial match
Succinic semialdehyde	102.032	1080	InChI=1/C4H6O3/c5-3-1-2-4(6)7/h3H,1-2H2,(H,6,7)	C(CC(=O)O)C=O	-3.12467e-05	-0.306245	Partial match
4-Hydroxy-but-2-enoic acid	102.032	4825947	InChI=1/C4H6O3/c5-3-1-2-4(6)7/h1-2,5H,3H2,(H,6,7)/b2-1+	C(/C=C/C(=O)O)O	-3.12467e-05	-0.306245	Partial match
2-Methyl-3-oxopropanoic acid	102.032	290	InChI=1/C4H6O3/c1-3(2-5)4(6)7/h2-3H,1H3,(H,6,7)	CC(C=O)C(=O)O	-3.12467e-05	-0.306245	Partial match
(S)-methylmalonaldehydic acid	102.032	4575365	InChI=1/C4H6O3/c1-3(2-5)4(6)7/h2-3H,1H3,(H,6,7)/t3-/m0/s1	C[C@@H](C=O)C(=O)O	-3.12467e-05	-0.306245	Partial match
Ethanoic anhydride	102.032	14.774	3.02805e+06	6.7158e+06	3.20703e+06	806304	1.28515e+08	2.13994e+08	1.68411e+08	1.22156e+08	7.11446e+07	1.85136e+08	1.075e+08	1.14399e+08	1.22192e+08	9.50659e+07	9.89252e+07	1.30119e+08	8.88734e+07	1.62499e+08	1.29738e+08	1.58677e+08	1.27396e+08	8.24942e+07	7.5057e+07	1.59017e+08	7.20478e+07	8.53397e+07	1.3763e+08	1.88788e+08	205118	2.02996e+06	2.15344e+06	2.32984e+06	2.36174e+06	1.18312e+08	1.1977e+08	1.26413e+08	1.30482e+08	1.12419e+08	3.11754e+06	1.48463e+08	1.1095e+08	1.10558e+08	1.44207e+08	1.04945e+08	1.11485e+08	71.005	26.8005
Name	Molecular Weight	CSID	InChi	SMILES	DeltaMass [Da]	DeltaMass [ppm]	Compound Match
Ethanoic anhydride	102.032	7630	InChI=1/C4H6O3/c1-3(5)7-4(2)6/h1-2H3	CC(=O)OC(=O)C	-2.81521e-05	-0.275915	Full match
2-Oxobutyric acid	102.032	57	InChI=1/C4H6O3/c1-2-3(5)4(6)7/h2H2,1H3,(H,6,7)	CCC(=O)C(=O)O	-2.81521e-05	-0.275915	Partial match
Propylene carbonate	102.032	7636	InChI=1/C4H6O3/c1-3-2-6-4(5)7-3/h3H,2H2,1H3	CC1COC(=O)O1	-2.81521e-05	-0.275915	Partial match
acetoacetic acid	102.032	94	InChI=1/C4H6O3/c1-3(5)2-4(6)7/h2H2,1H3,(H,6,7)	CC(=O)CC(=O)O	-2.81521e-05	-0.275915	Partial match
Methyl pyruvate	102.032	11255	InChI=1/C4H6O3/c1-3(5)4(6)7-2/h1-2H3	CC(=O)C(=O)OC	-2.81521e-05	-0.275915	Partial match
Succinic semialdehyde	102.032	1080	InChI=1/C4H6O3/c5-3-1-2-4(6)7/h3H,1-2H2,(H,6,7)	C(CC(=O)O)C=O	-2.81521e-05	-0.275915	Partial match
4-Hydroxy-but-2-enoic acid	102.032	4825947	InChI=1/C4H6O3/c5-3-1-2-4(6)7/h1-2,5H,3H2,(H,6,7)/b2-1+	C(/C=C/C(=O)O)O	-2.81521e-05	-0.275915	Partial match
2-Methyl-3-oxopropanoic acid	102.032	290	InChI=1/C4H6O3/c1-3(2-5)4(6)7/h2-3H,1H3,(H,6,7)	CC(C=O)C(=O)O	-2.81521e-05	-0.275915	Partial match
(S)-methylmalonaldehydic acid	102.032	4575365	InChI=1/C4H6O3/c1-3(2-5)4(6)7/h2-3H,1H3,(H,6,7)/t3-/m0/s1	C[C@@H](C=O)C(=O)O	-2.81521e-05	-0.275915	Partial match
monomethyl phosphate	111.993	14.443	3.16487e+07	4.05406e+07	4.12745e+07	6.14945e+07	3.67564e+07	8.10734e+07	4.63748e+07	9.76476e+07	6.13407e+07	1.00076e+08	9.72862e+07	8.12492e+07	4.12079e+07	4.91755e+07	3.07021e+07	5.64611e+07	4.05638e+07	8.22819e+07	2.91397e+07	4.16838e+07	4.81158e+07	2.74647e+07	2.81154e+07	1.09413e+08	2.94228e+07	8.7012e+07	3.5234e+07	6.7408e+07	129823	110536	115879	94902.1	103000	6.46456e+07	6.53436e+07	6.73427e+07	6.24054e+07	6.61126e+07	4.09075e+07	6.37241e+07	8.92677e+07	4.51917e+07	4.11238e+07	3.81156e+07	5.1321e+07	28.8509	43.814
Name	Molecular Weight	CSID	InChi	SMILES	DeltaMass [Da]	DeltaMass [ppm]	Compound Match
monomethyl phosphate	111.993	12578	InChI=1/CH5O4P/c1-5-6(2,3)4/h1H3,(H2,2,3,4)	COP(=O)(O)O	-1.66192e-05	-0.148395	Full match
(Hydroxymethyl)phosphonic acid	111.993	68304	InChI=1/CH5O4P/c2-1-6(3,4)5/h2H,1H2,(H2,3,4,5)	C(O)P(=O)(O)O	-1.66192e-05	-0.148395	Partial match
Caprolactam	113.084	2.978	2.88187e+07	3.67296e+07	4.16323e+07	5.33755e+07	2.44456e+07	3.03903e+07	2.51175e+07	3.58723e+07	3.32212e+07	3.6987e+07	3.80759e+07	3.77391e+07	2.63303e+07	4.07942e+07	2.55386e+07	3.3298e+07	2.78065e+07	4.4917e+07	2.20577e+07	4.59952e+07	3.28123e+07	2.66878e+07	2.59923e+07	3.99345e+07	2.53979e+07	3.97537e+07	2.21385e+07	3.61159e+07	4.61571e+06	4.21765e+06	3.83848e+06	4.72462e+06	3.55442e+06	3.55806e+07	3.34219e+07	3.41658e+07	3.79607e+07	3.33204e+07	3.9181e+07	2.77539e+07	3.73631e+07	2.98142e+07	3.63617e+07	2.97501e+07	3.07569e+07	25.618	18.3793
Name	Molecular Weight	CSID	InChi	SMILES	DeltaMass [Da]	DeltaMass [ppm]	Compound Match
Caprolactam	113.084	7480	InChI=1/C6H11NO/c8-6-4-2-1-3-5-7-6/h1-5H2,(H,7,8)	C1CCC(=O)NCC1	-1.41817e-05	-0.125409	Full match
NFP	113.084	16486	InChI=1/C6H11NO/c8-6-7-4-2-1-3-5-7/h6H,1-5H2	C1CCN(CC1)C=O	-1.41817e-05	-0.125409	Partial match
RQ5665000	113.084	29208	InChI=1/C6H11NO/c1-4-5(2)8-6(3)7-4/h5-6H,1-3H3	CC1C(=NC(O1)C)C	-1.41817e-05	-0.125409	Partial match
2-Acetylpyrrolidine	113.084	479117	InChI=1/C6H11NO/c1-5(8)6-3-2-4-7-6/h6-7H,2-4H2,1H3	CC(=O)C1CCCN1	-1.41817e-05	-0.125409	Partial match
3635	114.032	14.769	987723	8.41756e+06	3.55862e+06	2.83683e+06	1.0998e+08	3.42036e+08	1.99444e+08	2.14878e+08	1.17613e+08	1.71058e+08	2.06897e+08	1.64129e+08	1.59496e+08	9.32811e+07	1.27463e+08	1.56459e+08	1.81917e+08	2.05072e+08	1.79055e+08	1.67103e+08	1.68597e+08	1.15081e+08	1.15089e+08	1.50193e+08	1.02294e+08	1.33421e+08	1.53433e+08	2.69344e+08	1.63216e+06	193853	191592	1.17461e+06	1.30462e+06	1.46857e+08	1.37727e+08	1.93464e+08	1.24524e+08	1.53095e+08	3.19772e+06	2.07161e+08	1.67593e+08	1.41961e+08	1.80486e+08	1.32641e+08	1.43427e+08	80.2225	44.1248
Name	Molecular Weight	CSID	InChi	SMILES	DeltaMass [Da]	DeltaMass [ppm]	Compound Match
3635	114.032	3757733	InChI=1/C5H6O3/c1-3-5(7)4(6)2-8-3/h7H,2H2,1H3	CC1=C(C(=O)CO1)O	2.07717e-05	0.182157	Full match
2-Oxo-4-pentenoic acid	114.032	951	InChI=1/C5H6O3/c1-2-3-4(6)5(7)8/h2H,1,3H2,(H,7,8)	C=CCC(=O)C(=O)O	2.07717e-05	0.182157	Partial match
5-(Hydroxymethyl)-2(5H)-furanone	114.032	127805	InChI=1/C5H6O3/c6-3-4-1-2-5(7)8-4/h1-2,4,6H,3H2	C1=CC(=O)OC1CO	2.07717e-05	0.182157	Partial match
cis-acetylacrylic acid	114.032	4444490	InChI=1/C5H6O3/c1-4(6)2-3-5(7)8/h2-3H,1H3,(H,7,8)/b3-2-	CC(=O)/C=C\C(=O)O	2.07717e-05	0.182157	Partial match
(4S)-4-Hydroxy-3-methylenedihydro-2(3H)-furanone	114.032	142557	InChI=1/C5H6O3/c1-3-4(6)2-8-5(3)7/h4,6H,1-2H2/t4-/m1/s1	C=C1[C@@H](COC1=O)O	2.07717e-05	0.182157	Partial match
2-Furylmethanediol	114.032	4908714	InChI=1/C5H6O3/c6-5(7)4-2-1-3-8-4/h1-3,5-7H	c1cc(oc1)C(O)O	2.07717e-05	0.182157	Partial match
cis-2-hydroxypenta-2,4-dienoic acid	114.032	4444060	InChI=1/C5H6O3/c1-2-3-4(6)5(7)8/h2-3,6H,1H2,(H,7,8)/b4-3+	C=C/C=C(\C(=O)O)/O	2.07717e-05	0.182157	Partial match
Levulinic acid	116.047	2.587	4.39117e+06	7.83601e+06	6.35079e+06	6.34502e+06	8.25817e+06	1.15888e+07	6.08581e+06	8.43455e+06	4.90606e+06	8.22953e+06	7.00859e+06	6.62112e+06	1.52233e+07	1.38971e+07	1.18615e+07	1.57013e+07	1.46928e+07	1.42957e+07	1.16633e+07	1.29765e+07	4.07575e+07	2.20202e+07	2.05899e+07	3.86754e+07	2.35945e+07	2.4159e+07	3.38804e+07	4.63553e+07	367276	1.55392e+06	1.47111e+06	2.22882e+06	1.9726e+06	1.62633e+07	1.68395e+07	1.61912e+07	1.6651e+07	1.63567e+07	6.3479e+06	8.34636e+06	6.81486e+06	1.45602e+07	1.36361e+07	3.03478e+07	2.90197e+07	22.6754	26.3686
Name	Molecular Weight	CSID	InChi	SMILES	DeltaMass [Da]	DeltaMass [ppm]	Compound Match
Levulinic acid	116.047	11091	InChI=1/C5H8O3/c1-4(6)2-3-5(7)8/h2-3H2,1H3,(H,7,8)	CC(=O)CCC(=O)O	-7.38995e-06	-0.0636804	Full match
2457	116.047	11544	InChI=1/C5H8O3/c1-3-8-5(7)4(2)6/h3H2,1-2H3	CCOC(=O)C(=O)C	-7.38995e-06	-0.0636804	Partial match
ACM	116.047	13874867	InChI=1/C5H8O3/c1-4(6)3-5(7)8-2/h3H2,1-2H3	CC(=O)CC(=O)OC	-7.38995e-06	-0.0636804	Partial match
alpha-Ketoisovaleric acid	116.047	48	InChI=1/C5H8O3/c1-3(2)4(6)5(7)8/h3H,1-2H3,(H,7,8)	CC(C)C(=O)C(=O)O	-7.38995e-06	-0.0636804	Partial match
MFCD00066435	116.047	67142	InChI=1/C5H8O3/c1-2-3-4(6)5(7)8/h2-3H2,1H3,(H,7,8)	CCCC(=O)C(=O)O	-7.38995e-06	-0.0636804	Partial match
1-Acetoxyacetone	116.047	11105	InChI=1/C5H8O3/c1-4(6)3-8-5(2)7/h3H2,1-2H3	CC(=O)COC(=O)C	-7.38995e-06	-0.0636804	Partial match
Acetopropionic acid	116.047	133090	InChI=1/C5H8O3/c1-3(4(2)6)5(7)8/h3H,1-2H3,(H,7,8)	CC(C(=O)C)C(=O)O	-7.38995e-06	-0.0636804	Partial match
3-oxovaleric acid	116.047	388751	InChI=1/C5H8O3/c1-2-4(6)3-5(7)8/h2-3H2,1H3,(H,7,8)	CCC(=O)CC(=O)O	-7.38995e-06	-0.0636804	Partial match
MFCD00057569	116.047	388989	InChI=1/C5H8O3/c6-4-2-1-3-5(7)8/h4H,1-3H2,(H,7,8)	C(CC=O)CC(=O)O	-7.38995e-06	-0.0636804	Partial match
Ethyl 2-hydroxyacrylate	116.047	9403827	InChI=1/C5H8O3/c1-3-8-5(7)4(2)6/h6H,2-3H2,1H3	O=C(OCC)C(\O)=C	-7.38995e-06	-0.0636804	Partial match
(2E)-4-Hydroxy-3-methyl-2-butenoic acid	116.047	9564281	InChI=1/C5H8O3/c1-4(3-6)2-5(7)8/h2,6H,3H2,1H3,(H,7,8)/b4-2+	C/C(=C\C(=O)O)/CO	-7.38995e-06	-0.0636804	Partial match
3,3-dimethylglycidic acid	116.047	372272	InChI=1/C5H8O3/c1-5(2)3(8-5)4(6)7/h3H,1-2H3,(H,6,7)	CC1(C(O1)C(=O)O)C	-7.38995e-06	-0.0636804	Partial match
2,3-Dimethyl-2-oxiranecarboxylic acid	116.047	14784551	InChI=1/C5H8O3/c1-3-5(2,8-3)4(6)7/h3H,1-2H3,(H,6,7)	CC1C(O1)(C)C(=O)O	-7.38995e-06	-0.0636804	Partial match
(2E)-4-Hydroxy-2-methyl-2-butenoic acid	116.047	10304973	InChI=1/C5H8O3/c1-4(2-3-6)5(7)8/h2,6H,3H2,1H3,(H,7,8)/b4-2+	OC(=O)C(\C)=C\CO	-7.38995e-06	-0.0636804	Partial match
(2Z)-2-(Hydroxymethyl)-2-butenoic acid	116.047	61304722	InChI=1/C5H8O3/c1-2-4(3-6)5(7)8/h2,6H,3H2,1H3,(H,7,8)/b4-2-	C/C=C(/CO)\C(=O)O	-7.38995e-06	-0.0636804	Partial match
NITROSOMORPHOLINE	116.059	14.193	1.91202e+07	1.99517e+07	1.80571e+07	1.80315e+07	4.50164e+07	4.48873e+07	4.61911e+07	4.37464e+07	3.92642e+07	5.65723e+07	7.20403e+07	4.80106e+07	5.4076e+07	4.28795e+07	5.22463e+07	5.44843e+07	5.21521e+07	4.67411e+07	4.57506e+07	3.82612e+07	3.55771e+07	2.69327e+07	2.85032e+07	3.65624e+07	2.75896e+07	2.1809e+07	3.38666e+07	3.10441e+07	1.17551e+06	749945	687375	426477	387300	3.80422e+07	3.9952e+07	3.84225e+07	3.82262e+07	3.90244e+07	1.85887e+07	4.49519e+07	5.22914e+07	5.31611e+07	4.62459e+07	3.20401e+07	2.93168e+07	4.92695	2.22303
Name	Molecular Weight	CSID	InChi	SMILES	DeltaMass [Da]	DeltaMass [ppm]	Compound Match
NITROSOMORPHOLINE	116.059	5823	InChI=1/C4H8N2O2/c7-5-6-1-3-8-4-2-6/h1-4H2	C1COCCN1N=O	-7.11902e-05	-0.613399	Full match
1,2-Diacetylhydrazine	116.059	65716	InChI=1/C4H8N2O2/c1-3(7)5-6-4(2)8/h1-2H3,(H,5,7)(H,6,8)	CC(=O)NNC(=O)C	-7.11902e-05	-0.613399	Partial match
1-Nitroso-3-pyrrolidinol	116.059	2299217	InChI=1/C4H8N2O2/c7-4-1-2-6(3-4)5-8/h4,7H,1-3H2	C1CN(CC1O)N=O	-7.11902e-05	-0.613399	Partial match
3-[Methyl(nitroso)amino]propanal	116.059	88982	InChI=1/C4H8N2O2/c1-6(5-8)3-2-4-7/h4H,2-3H2,1H3	CN(CCC=O)N=O	-7.11902e-05	-0.613399	Partial match
N-(Iminomethyl)alanine	116.059	32977244	InChI=1/C4H8N2O2/c1-3(4(7)8)6-2-5/h2-3H,1H3,(H2,5,6)(H,7,8)	CC(C(=O)O)NC=N	-7.11902e-05	-0.613399	Partial match
Indole	117.058	9.922	3.04239e+06	3.09473e+06	3.78223e+06	3.50517e+06	9.50432e+06	1.41826e+07	9.85224e+06	1.34308e+07	9.14561e+06	1.41866e+07	1.18836e+07	1.0572e+07	9.78691e+06	9.11008e+06	9.96116e+06	1.01255e+07	1.0808e+07	1.20476e+07	1.2189e+07	1.16282e+07	1.16633e+07	7.6717e+06	7.39318e+06	1.17278e+07	7.68062e+06	9.02243e+06	1.09544e+07	1.33366e+07	164467	295863	172563	177624	197222	1.01249e+07	1.05824e+07	1.01443e+07	9.61351e+06	1.0587e+07	3.29995e+06	1.16415e+07	1.12278e+07	9.87403e+06	1.18379e+07	9.6675e+06	9.98842e+06	10.4717	20.5017
Name	Molecular Weight	CSID	InChi	SMILES	DeltaMass [Da]	DeltaMass [ppm]	Compound Match
Indole	117.058	776	InChI=1/C8H7N/c1-2-4-8-7(3-1)5-6-9-8/h1-6,9H	c1ccc2c(c1)cc[nH]2	-0.000125907	-1.0756	Full match
Benzyl cyanide	117.058	13839308	InChI=1/C8H7N/c9-7-6-8-4-2-1-3-5-8/h1-5H,6H2	c1ccc(cc1)CC#N	-0.000125907	-1.0756	Partial match
Benzyl isocyanide	117.058	74506	InChI=1/C8H7N/c1-9-7-8-5-3-2-4-6-8/h2-6H,7H2	[C-]#[N+]Cc1ccccc1	-0.000125907	-1.0756	Partial match
Coumarone	118.042	13.493	4.62712e+06	4.33882e+06	4.99442e+06	5.4587e+06	1.26224e+07	1.74135e+07	1.20833e+07	1.56755e+07	1.05674e+07	1.66905e+07	1.45874e+07	1.21122e+07	1.18548e+07	1.14591e+07	9.83188e+06	1.32546e+07	1.39566e+07	1.53042e+07	1.24544e+07	1.29307e+07	1.33845e+07	9.18368e+06	9.34161e+06	1.39759e+07	9.40672e+06	1.20419e+07	1.23107e+07	1.71015e+07	216055	221875	221453	220420	207347	1.25028e+07	1.24232e+07	1.1761e+07	1.33644e+07	1.2035e+07	4.81077e+06	1.41489e+07	1.33498e+07	1.16569e+07	1.34436e+07	1.1363e+07	1.21763e+07	9.96603	17.5205
Name	Molecular Weight	CSID	InChi	SMILES	DeltaMass [Da]	DeltaMass [ppm]	Compound Match
Coumarone	118.042	8868	InChI=1/C8H6O/c1-2-4-8-7(3-1)5-6-9-8/h1-6H	c1ccc2c(c1)cco2	-4.0922e-05	-0.346673	Full match
2,4,6-Octatriyn-1-ol	118.042	9854540	InChI=1/C8H6O/c1-2-3-4-5-6-7-8-9/h9H,8H2,1H3	C(#CC#CC#CCO)C	-4.0922e-05	-0.346673	Partial match
2,3-Octadiene-5,7-diyn-1-ol	118.042	30777491	InChI=1/C8H6O/c1-2-3-4-5-6-7-8-9/h1,5,7,9H,8H2	C#CC#CC=C=CCO	-4.0922e-05	-0.346673	Partial match
3,5,7-Octatriyn-1-ol	118.042	30777311	InChI=1/C8H6O/c1-2-3-4-5-6-7-8-9/h1,9H,7-8H2	C#CC#CC#CCCO	-4.0922e-05	-0.346673	Partial match
Tris(hydroxymethyl)aminomethane	121.074	15.681	3.42311e+07	3.39269e+07	3.56746e+07	3.46539e+07	1.94388e+08	3.25066e+08	2.3794e+08	2.78906e+08	1.26676e+08	2.44353e+08	2.11369e+08	1.70946e+08	1.62938e+08	1.62678e+08	1.40422e+08	1.9704e+08	1.96951e+08	2.44609e+08	2.09894e+08	2.59543e+09	2.11854e+08	1.22516e+08	1.33578e+08	2.23855e+08	1.26602e+08	1.59572e+08	1.79744e+08	2.7896e+08	159031	177995	909139	400930	289597	2.75408e+08	2.70228e+08	2.73326e+08	2.77407e+08	2.71816e+08	3.44425e+07	2.58423e+08	1.91158e+08	1.62808e+08	2.27252e+08	1.72716e+08	1.69658e+08	2.20278	21.5821
Name	Molecular Weight	CSID	InChi	SMILES	DeltaMass [Da]	DeltaMass [ppm]	Compound Match
Tris(hydroxymethyl)aminomethane	121.074	6257	InChI=1/C4H11NO3/c5-4(1-6,2-7)3-8/h6-8H,1-3,5H2	C(C(CO)(CO)N)O	-5.514e-05	-0.455424	Full match
Benzoic acid	122.037	13.493	1.22372e+07	1.31612e+07	1.42518e+07	1.5731e+07	3.32694e+07	5.01535e+07	3.3996e+07	4.02738e+07	2.75726e+07	5.09696e+07	3.91808e+07	3.41611e+07	3.21222e+07	3.03094e+07	2.74964e+07	3.44107e+07	3.68109e+07	4.23997e+07	3.43268e+07	3.51408e+07	3.78523e+07	2.66372e+07	2.65058e+07	3.75642e+07	2.60125e+07	3.30905e+07	3.32714e+07	4.75781e+07	201985	211296	214675	217373	207730	3.51048e+07	3.40339e+07	3.49681e+07	3.44185e+07	3.49057e+07	1.37065e+07	3.71349e+07	3.66709e+07	3.12158e+07	3.59758e+07	3.21007e+07	3.31809e+07	10.8542	19.8214
Name	Molecular Weight	CSID	InChi	SMILES	DeltaMass [Da]	DeltaMass [ppm]	Compound Match
Benzoic acid	122.037	238	InChI=1/C7H6O2/c8-7(9)6-4-2-1-3-5-6/h1-5H,(H,8,9)	c1ccc(cc1)C(=O)O	-0.000105561	-0.864991	Full match
4-Hydroxybenzaldehyde	122.037	123	InChI=1/C7H6O2/c8-5-6-1-3-7(9)4-2-6/h1-5,9H	c1cc(ccc1C=O)O	-0.000105561	-0.864991	Partial match
Salicylaldehyde	122.037	13863618	InChI=1/C7H6O2/c8-5-6-3-1-2-4-7(6)9/h1-5,9H	c1ccc(c(c1)C=O)O	-0.000105561	-0.864991	Partial match
Tropolone	122.037	10333	InChI=1/C7H6O2/c8-6-4-2-1-3-5-7(6)9/h1-5H,(H,8,9)	c1ccc(c(=O)cc1)O	-0.000105561	-0.864991	Partial match
CU6450000	122.037	21105795	InChI=1/C7H6O2/c8-5-6-2-1-3-7(9)4-6/h1-5,9H	c1cc(cc(c1)O)C=O	-0.000105561	-0.864991	Partial match
471387	122.037	10651	InChI=1/C7H6O2/c1-5-4-6(8)2-3-7(5)9/h2-4H,1H3	CC1=CC(=O)C=CC1=O	-0.000105561	-0.864991	Partial match
(2Z)-3-(2-Furyl)acrylaldehyde	122.037	10437124	InChI=1/C7H6O2/c8-5-1-3-7-4-2-6-9-7/h1-6H/b3-1-	O=C\C=C/c1ccco1	-0.000105561	-0.864991	Partial match
phosphonoacetaldehyde	123.993	16.607	2.25005e+07	2.49375e+07	2.44449e+07	2.76321e+07	1.98685e+07	1.90305e+07	2.10067e+07	2.09073e+07	2.33803e+07	2.74754e+07	2.62902e+07	2.27399e+07	2.02373e+07	2.08476e+07	1.89768e+07	1.87352e+07	2.05133e+07	2.09108e+07	1.58619e+07	1.8265e+07	1.67771e+07	1.51843e+07	1.62065e+07	1.66529e+07	1.47603e+07	1.75798e+07	1.51088e+07	1.71526e+07	191309	108693	153196	246079	86780.6	2.06144e+07	1.87836e+07	2.14901e+07	1.97458e+07	2.01336e+07	2.46912e+07	2.03879e+07	2.48353e+07	1.9607e+07	1.93892e+07	1.64297e+07	1.61307e+07	8.50412	4.63307
Name	Molecular Weight	CSID	InChi	SMILES	DeltaMass [Da]	DeltaMass [ppm]	Compound Match
phosphonoacetaldehyde	123.993	476	InChI=1/C2H5O4P/c3-1-2-7(4,5)6/h1H,2H2,(H2,4,5,6)	C(C=O)P(=O)(O)O	1.75532e-05	0.141566	Full match
Guvacine	127.063	13.131	9.81053e+06	8.42748e+06	9.3076e+06	1.20245e+07	3.40526e+06	3.2525e+06	2.92295e+06	3.45883e+06	4.15918e+06	6.37471e+06	4.92815e+06	5.12506e+06	1.12418e+06	1.14334e+06	1.25606e+06	1.0007e+06	941194	1.29363e+06	812680	918130	250748	1.11991e+06	227866	1.13677e+06	990808	816780	1.21941e+06	1.09124e+06	595806	216113	723255	629601	828214	3.07494e+06	2.89217e+06	2.96876e+06	3.30085e+06	2.87138e+06	9.55907e+06	3.32888e+06	5.02661e+06	1.13376e+06	929662	685331	1.04103e+06	15.4858	7.39394
Name	Molecular Weight	CSID	InChi	SMILES	DeltaMass [Da]	DeltaMass [ppm]	Compound Match
Guvacine	127.063	3412	InChI=1/C6H9NO2/c8-6(9)5-2-1-3-7-4-5/h2,7H,1,3-4H2,(H,8,9)	C1CNCC(=C1)C(=O)O	-7.05058e-05	-0.554887	Full match
Isoguvacine	127.063	3633	InChI=1/C6H9NO2/c8-6(9)5-1-3-7-4-2-5/h1,7H,2-4H2,(H,8,9)	C1CNCC=C1C(=O)O	-7.05058e-05	-0.554887	Partial match
Succinimide, N-ethyl-	127.063	15961	InChI=1/C6H9NO2/c1-2-7-5(8)3-4-6(7)9/h2-4H2,1H3	CCN1C(=O)CCC1=O	-7.05058e-05	-0.554887	Partial match
(2S)-2-Amino-4-hexynoic acid	127.063	8829592	InChI=1/C6H9NO2/c1-2-3-4-5(7)6(8)9/h5H,4,7H2,1H3,(H,8,9)/t5-/m0/s1	CC#CC[C@@H](C(=O)O)N	-7.05058e-05	-0.554887	Partial match
D-1-Piperideine-2-carboxylic acid	127.063	1157	InChI=1/C6H9NO2/c8-6(9)5-3-1-2-4-7-5/h1-4H2,(H,8,9)	C1CCN=C(C1)C(=O)O	-7.05058e-05	-0.554887	Partial match
1-piperideine-6-carboxylic acid	127.063	144715	InChI=1/C6H9NO2/c8-6(9)5-3-1-2-4-7-5/h4-5H,1-3H2,(H,8,9)	C1CC=NC(C1)C(=O)O	-7.05058e-05	-0.554887	Partial match
(S)-4,5-dehydropipecolic acid	127.063	390175	InChI=1/C6H9NO2/c8-6(9)5-3-1-2-4-7-5/h1-2,5,7H,3-4H2,(H,8,9)/t5-/m0/s1	C1C=CCN[C@@H]1C(=O)O	-7.05058e-05	-0.554887	Partial match
4-Methyleneproline	127.063	485385	InChI=1/C6H9NO2/c1-4-2-5(6(8)9)7-3-4/h5,7H,1-3H2,(H,8,9)	C=C1CC(NC1)C(=O)O	-7.05058e-05	-0.554887	Partial match
alpha-(Methylenecyclopropyl)glycine	127.063	3677223	InChI=1/C6H9NO2/c1-3-2-4(3)5(7)6(8)9/h4-5H,1-2,7H2,(H,8,9)	C=C1CC1C(C(=O)O)N	-7.05058e-05	-0.554887	Partial match
(2S)-2,3,4,5-Tetrahydro-2-pyridinecarboxylic acid	127.063	21865623	InChI=1/C6H9NO2/c8-6(9)5-3-1-2-4-7-5/h4-5H,1-3H2,(H,8,9)/t5-/m0/s1	C1CC=N[C@@H](C1)C(=O)O	-7.05058e-05	-0.554887	Partial match
(2S)-Amino[(1S)-2-methylenecyclopropyl]acetic acid	127.063	390185	InChI=1/C6H9NO2/c1-3-2-4(3)5(7)6(8)9/h4-5H,1-2,7H2,(H,8,9)/t4-,5-/m0/s1	C=C1C[C@@H]1[C@@H](C(=O)O)N	-7.05058e-05	-0.554887	Partial match
L-alpha-(methylidenecyclopropyl)glycine	127.063	32979664	InChI=1/C6H9NO2/c1-3-2-4(3)5(7)6(8)9/h4-5H,1-2,7H2,(H,8,9)/t4?,5-/m0/s1	C=C1CC1[C@@H](C(=O)O)N	-7.05058e-05	-0.554887	Partial match
(+/-)-Coniine	127.136	14.78	1.08392e+07	1.0599e+07	1.14314e+07	1.19814e+07	9.47879e+06	1.00992e+07	1.01855e+07	1.23819e+07	1.15662e+07	1.25698e+07	1.30439e+07	1.0617e+07	9.85563e+06	1.14472e+07	1.00609e+07	1.21473e+07	9.52552e+06	1.15037e+07	1.04628e+07	1.14249e+07	1.05565e+07	9.90986e+06	1.11602e+07	1.22391e+07	8.88192e+06	1.34841e+07	1.06365e+07	9.61416e+06	415818	430053	278590	307604	263385	1.1828e+07	1.08093e+07	1.17825e+07	1.13823e+07	1.15232e+07	1.11353e+07	1.01423e+07	1.2068e+07	1.07541e+07	1.09438e+07	1.08584e+07	1.01253e+07	5.53374	12.0535
Name	Molecular Weight	CSID	InChi	SMILES	DeltaMass [Da]	DeltaMass [ppm]	Compound Match
(+/-)-Coniine	127.136	9591	InChI=1/C8H17N/c1-2-5-8-6-3-4-7-9-8/h8-9H,2-7H2,1H3	CCCC1CCCCN1	-0.000110801	-0.871519	Full match
(S)-(+)-Coniine	127.136	389878	InChI=1/C8H17N/c1-2-5-8-6-3-4-7-9-8/h8-9H,2-7H2,1H3/t8-/m0/s1	CCC[C@H]1CCCCN1	-0.000110801	-0.871519	Full match
Dihydrothymine	128.058	15.654	4.14858e+07	3.98523e+07	4.80182e+07	4.81559e+07	1.86003e+08	2.47172e+08	1.94185e+08	2.34927e+08	1.46711e+08	2.2371e+08	2.11707e+08	1.78834e+08	3.05792e+08	2.80499e+08	2.81261e+08	3.24309e+08	3.40225e+08	3.58932e+08	3.0948e+08	3.07811e+08	4.89143e+08	4.11752e+08	4.10557e+08	5.1526e+08	5.01908e+08	5.58984e+08	5.047e+08	5.97891e+08	1.12186e+06	1.09464e+06	1.03402e+06	954553	1.20355e+06	3.09689e+08	2.86715e+08	3.05635e+08	3.04682e+08	3.00569e+08	4.4752e+07	2.14556e+08	1.9527e+08	2.93527e+08	3.24852e+08	4.50447e+08	5.31842e+08	9.76779	13.9291
Name	Molecular Weight	CSID	InChi	SMILES	DeltaMass [Da]	DeltaMass [ppm]	Compound Match
Dihydrothymine	128.059	84456	InChI=1/C5H8N2O2/c1-3-2-6-5(9)7-4(3)8/h3H,2H2,1H3,(H2,6,7,8,9)	CC1CNC(=O)NC1=O	-8.3431e-05	-0.651507	Full match
pyroglutamine	128.059	118562	InChI=1/C5H8N2O2/c6-3-1-2-4(8)7-5(3)9/h3H,1-2,6H2,(H,7,8,9)	C1CC(=O)NC(=O)C1N	-8.3431e-05	-0.651507	Partial match
2-Oxo-1-pyrrolidinecarboxamide	128.059	289577	InChI=1/C5H8N2O2/c6-5(9)7-3-1-2-4(7)8/h1-3H2,(H2,6,9)	C1CC(=O)N(C1)C(=O)N	-8.3431e-05	-0.651507	Partial match
3-Methyl-2,5-piperazinedione	128.059	96562	InChI=1/C5H8N2O2/c1-3-5(9)6-2-4(8)7-3/h3H,2H2,1H3,(H,6,9)(H,7,8)	CC1C(=O)NCC(=O)N1	-8.3431e-05	-0.651507	Partial match
5-Nitrilonorvaline	128.059	389639	InChI=1/C5H8N2O2/c6-3-1-2-4(7)5(8)9/h4H,1-2,7H2,(H,8,9)	C(CC(C(=O)O)N)C#N	-8.3431e-05	-0.651507	Partial match
4-Amino-4-cyanobutanoic acid	128.059	389638	InChI=1/C5H8N2O2/c6-3-4(7)1-2-5(8)9/h4H,1-2,7H2,(H,8,9)	C(CC(=O)O)C(C#N)N	-8.3431e-05	-0.651507	Partial match
Dihydrothymine	128.059	16.168	2.0077e+07	2.00226e+07	2.5995e+07	2.29708e+07	4.00547e+07	5.53927e+07	4.54996e+07	5.12941e+07	3.37384e+07	4.72389e+07	5.28066e+07	3.79115e+07	4.88493e+07	5.47506e+07	4.62271e+07	5.19751e+07	4.59754e+07	5.15304e+07	4.92719e+07	4.49876e+07	5.68072e+07	4.92136e+07	5.21316e+07	5.95134e+07	4.52481e+07	5.77082e+07	5.20129e+07	6.92967e+07	167381	348046	626470	276498	280676	4.55422e+07	4.43244e+07	5.51778e+07	4.54339e+07	4.52797e+07	2.15239e+07	4.83969e+07	4.25752e+07	5.04122e+07	4.76237e+07	5.44694e+07	5.48605e+07	12.7625	13.9511
Name	Molecular Weight	CSID	InChi	SMILES	DeltaMass [Da]	DeltaMass [ppm]	Compound Match
Dihydrothymine	128.059	84456	InChI=1/C5H8N2O2/c1-3-2-6-5(9)7-4(3)8/h3H,2H2,1H3,(H2,6,7,8,9)	CC1CNC(=O)NC1=O	-1.12633e-05	-0.087954	Full match
pyroglutamine	128.059	118562	InChI=1/C5H8N2O2/c6-3-1-2-4(8)7-5(3)9/h3H,1-2,6H2,(H,7,8,9)	C1CC(=O)NC(=O)C1N	-1.12633e-05	-0.087954	Partial match
2-Oxo-1-pyrrolidinecarboxamide	128.059	289577	InChI=1/C5H8N2O2/c6-5(9)7-3-1-2-4(7)8/h1-3H2,(H2,6,9)	C1CC(=O)N(C1)C(=O)N	-1.12633e-05	-0.087954	Partial match
3-Methyl-2,5-piperazinedione	128.059	96562	InChI=1/C5H8N2O2/c1-3-5(9)6-2-4(8)7-3/h3H,2H2,1H3,(H,6,9)(H,7,8)	CC1C(=O)NCC(=O)N1	-1.12633e-05	-0.087954	Partial match
5-Nitrilonorvaline	128.059	389639	InChI=1/C5H8N2O2/c6-3-1-2-4(7)5(8)9/h4H,1-2,7H2,(H,8,9)	C(CC(C(=O)O)N)C#N	-1.12633e-05	-0.087954	Partial match
4-Amino-4-cyanobutanoic acid	128.059	389638	InChI=1/C5H8N2O2/c6-3-4(7)1-2-5(8)9/h4H,1-2,7H2,(H,8,9)	C(CC(=O)O)C(C#N)N	-1.12633e-05	-0.087954	Partial match
Vigabatrin	129.079	3.952	1.81534e+07	1.90106e+07	2.18207e+07	1.81727e+07	1.98281e+07	2.2796e+07	1.90322e+07	2.19359e+07	2.65305e+07	2.17237e+07	2.15e+07	2.72893e+07	2.10312e+07	2.33056e+07	2.26887e+07	2.28569e+07	2.25556e+07	2.56308e+07	1.74294e+07	2.10709e+07	2.13084e+07	1.83157e+07	1.92249e+07	2.50382e+07	1.96351e+07	2.721e+07	1.85005e+07	1.94829e+07	197764	180586	213261	914880	202843	2.25564e+07	2.16593e+07	2.12546e+07	2.12325e+07	2.27405e+07	1.85916e+07	2.0882e+07	2.41271e+07	2.27728e+07	2.18133e+07	2.02666e+07	1.9559e+07	8.99064	8.42762
Name	Molecular Weight	CSID	InChi	SMILES	DeltaMass [Da]	DeltaMass [ppm]	Compound Match
Vigabatrin	129.079	5463	InChI=1/C6H11NO2/c1-2-5(7)3-4-6(8)9/h2,5H,1,3-4,7H2,(H,8,9)	C=CC(CCC(=O)O)N	-2.25153e-05	-0.17443	Full match
Pipecolic acid	129.079	826	InChI=1/C6H11NO2/c8-6(9)5-3-1-2-4-7-5/h5,7H,1-4H2,(H,8,9)	C1CCNC(C1)C(=O)O	-2.25153e-05	-0.17443	Partial match
Cycloleucine	129.079	2798	InChI=1/C6H11NO2/c7-6(5(8)9)3-1-2-4-6/h1-4,7H2,(H,8,9)	C1CCC(C1)(C(=O)O)N	-2.25153e-05	-0.17443	Partial match
(S)-(-)-pipecolic acid	129.079	388365	InChI=1/C6H11NO2/c8-6(9)5-3-1-2-4-7-5/h5,7H,1-4H2,(H,8,9)/t5-/m0/s1	C1CCN[C@@H](C1)C(=O)O	-2.25153e-05	-0.17443	Partial match
D-Homoproline	129.079	643442	InChI=1/C6H11NO2/c8-6(9)5-3-1-2-4-7-5/h5,7H,1-4H2,(H,8,9)/t5-/m1/s1	C1CCN[C@H](C1)C(=O)O	-2.25153e-05	-0.17443	Partial match
N-methylproline	129.079	558617	InChI=1/C6H11NO2/c1-7-4-2-3-5(7)6(8)9/h5H,2-4H2,1H3,(H,8,9)/t5-/m0/s1	CN1CCC[C@H]1C(=O)O	-2.25153e-05	-0.17443	Partial match
2635N2PS4Q	129.079	5029759	InChI=1/C6H11NO2/c8-6(9)5-2-1-3-7-4-5/h5,7H,1-4H2,(H,8,9)/t5-/m0/s1	C1C[C@@H](CNC1)C(=O)O	-2.25153e-05	-0.17443	Partial match
1-Methylproline	129.079	541	InChI=1/C6H11NO2/c1-7-4-2-3-5(7)6(8)9/h5H,2-4H2,1H3,(H,8,9)	CN1CCCC1C(=O)O	-2.25153e-05	-0.17443	Partial match
(+/-)-Homoproline	129.079	110335	InChI=1/C6H11NO2/c8-6(9)4-5-2-1-3-7-5/h5,7H,1-4H2,(H,8,9)	C1CC(NC1)CC(=O)O	-2.25153e-05	-0.17443	Partial match
N-(3-Oxo-2-butanyl)acetamide	129.079	88396	InChI=1/C6H11NO2/c1-4(5(2)8)7-6(3)9/h4H,1-3H3,(H,7,9)	CC(C(=O)C)NC(=O)C	-2.25153e-05	-0.17443	Partial match
(1R,3R)-3-Aminocyclopentanecarboxylic acid	129.079	110775	InChI=1/C6H11NO2/c7-5-2-1-4(3-5)6(8)9/h4-5H,1-3,7H2,(H,8,9)/t4-,5-/m1/s1	C1C[C@H](C[C@@H]1C(=O)O)N	-2.25153e-05	-0.17443	Partial match
4-Methylproline	129.079	312597	InChI=1/C6H11NO2/c1-4-2-5(6(8)9)7-3-4/h4-5,7H,2-3H2,1H3,(H,8,9)	CC1CC(NC1)C(=O)O	-2.25153e-05	-0.17443	Partial match
1-Piperidinecarboxylic acid	129.079	8139688	InChI=1/C6H11NO2/c8-6(9)7-4-2-1-3-5-7/h1-5H2,(H,8,9)	C1CCN(CC1)C(=O)O	-2.25153e-05	-0.17443	Partial match
(+)-TACP	129.079	571054	InChI=1/C6H11NO2/c7-5-2-1-4(3-5)6(8)9/h4-5H,1-3,7H2,(H,8,9)/t4-,5-/m0/s1	C1C[C@@H](C[C@H]1C(=O)O)N	-2.25153e-05	-0.17443	Partial match
4-acetamidobutanal	129.079	389692	InChI=1/C6H11NO2/c1-6(9)7-4-2-3-5-8/h5H,2-4H2,1H3,(H,7,9)	CC(=O)NCCCC=O	-2.25153e-05	-0.17443	Partial match
(1S,2S)-1-Amino-2-ethylcyclopropanecarboxylic acid	129.079	9117672	InChI=1/C6H11NO2/c1-2-4-3-6(4,7)5(8)9/h4H,2-3,7H2,1H3,(H,8,9)/t4-,6-/m0/s1	CC[C@H]1C[C@]1(C(=O)O)N	-2.25153e-05	-0.17443	Partial match
(4R)-4-methyl-L-proline	129.079	10263235	InChI=1/C6H11NO2/c1-4-2-5(6(8)9)7-3-4/h4-5,7H,2-3H2,1H3,(H,8,9)/t4-,5+/m1/s1	C[C@@H]1C[C@H]([NH2+]C1)C(=O)[O-]	-2.25153e-05	-0.17443	Partial match
N-(4-Oxo-2-butanyl)acetamide	129.079	15432892	InChI=1/C6H11NO2/c1-5(3-4-8)7-6(2)9/h4-5H,3H2,1-2H3,(H,7,9)	CC(CC=O)NC(=O)C	-2.25153e-05	-0.17443	Partial match
(2S,4E)-2-Amino-4-hexenoic acid	129.079	50099553	InChI=1/C6H11NO2/c1-2-3-4-5(7)6(8)9/h2-3,5H,4,7H2,1H3,(H,8,9)/b3-2+/t5-/m0/s1	C/C=C/C[C@@H](C(=O)O)N	-2.25153e-05	-0.17443	Partial match
(Hydroxyethyl)methacrylate	130.063	2.279	3.65999e+07	6.00672e+07	4.91524e+07	4.6788e+07	3.78595e+07	5.62157e+07	3.24567e+07	4.22378e+07	5.28994e+07	9.0523e+07	8.39752e+07	6.79466e+07	6.30849e+07	5.76932e+07	5.4267e+07	6.71602e+07	1.4978e+08	1.45802e+08	1.22053e+08	1.33467e+08	1.81191e+08	9.80459e+07	9.78558e+07	1.59634e+08	1.82013e+08	2.28928e+08	3.10642e+08	4.28956e+08	265115	226200	306530	295134	562086	1.19566e+08	1.17204e+08	1.18464e+08	1.16976e+08	1.19636e+08	4.79702e+07	4.00486e+07	7.59609e+07	6.03891e+07	1.39635e+08	1.2884e+08	2.69785e+08	20.0019	24.101
Name	Molecular Weight	CSID	InChi	SMILES	DeltaMass [Da]	DeltaMass [ppm]	Compound Match
(Hydroxyethyl)methacrylate	130.063	12791	InChI=1/C6H10O3/c1-5(2)6(8)9-4-3-7/h7H,1,3-4H2,2H3	CC(=C)C(=O)OCCO	4.69645e-05	0.36109	Full match
Ethyl acetoacetate	130.063	13865426	InChI=1/C6H10O3/c1-3-9-6(8)4-5(2)7/h3-4H2,1-2H3	CCOC(=O)CC(=O)C	4.69645e-05	0.36109	Partial match
Ketoleucine	130.063	69	InChI=1/C6H10O3/c1-4(2)3-5(7)6(8)9/h4H,3H2,1-2H3,(H,8,9)	CC(C)CC(=O)C(=O)O	4.69645e-05	0.36109	Partial match
DL-Pantolactone	130.063	964	InChI=1/C6H10O3/c1-6(2)3-9-5(8)4(6)7/h4,7H,3H2,1-2H3	CC1(COC(=O)C1O)C	4.69645e-05	0.36109	Partial match
a-Oxo-b-methylvaleric acid	130.063	46	InChI=1/C6H10O3/c1-3-4(2)5(7)6(8)9/h4H,3H2,1-2H3,(H,8,9)	CCC(C)C(=O)C(=O)O	4.69645e-05	0.36109	Partial match
5-Oxohexanoic acid	130.063	17383	InChI=1/C6H10O3/c1-5(7)3-2-4-6(8)9/h2-4H2,1H3,(H,8,9)	CC(=O)CCCC(=O)O	4.69645e-05	0.36109	Partial match
1754008	130.063	62563	InChI=1/C6H10O3/c1-5(7)3-4-6(8)9-2/h3-4H2,1-2H3	CC(=O)CCC(=O)OC	4.69645e-05	0.36109	Partial match
Propionic anhydride	130.063	29003	InChI=1/C6H10O3/c1-3-5(7)9-6(8)4-2/h3-4H2,1-2H3	CCC(=O)OC(=O)CC	4.69645e-05	0.36109	Partial match
Pantolactone	130.063	388488	InChI=1/C6H10O3/c1-6(2)3-9-5(8)4(6)7/h4,7H,3H2,1-2H3/t4-/m0/s1	CC1(COC(=O)[C@@H]1O)C	4.69645e-05	0.36109	Partial match
(S)-(+)-Pantolactone	130.063	643193	InChI=1/C6H10O3/c1-6(2)3-9-5(8)4(6)7/h4,7H,3H2,1-2H3/t4-/m1/s1	CC1(COC(=O)[C@H]1O)C	4.69645e-05	0.36109	Partial match
3526	130.063	454676	InChI=1/C6H10O3/c1-4(7)5(2)9-6(3)8/h5H,1-3H3	CC(C(=O)C)OC(=O)C	4.69645e-05	0.36109	Partial match
2-ketocaproic acid	130.063	140384	InChI=1/C6H10O3/c1-2-3-4-5(7)6(8)9/h2-4H2,1H3,(H,8,9)	CCCCC(=O)C(=O)O	4.69645e-05	0.36109	Partial match
Methyloxovaleric acid	130.063	164251	InChI=1/C6H10O3/c1-3-5(7)4(2)6(8)9/h4H,3H2,1-2H3,(H,8,9)	CCC(=O)C(C)C(=O)O	4.69645e-05	0.36109	Partial match
6-Oxohexanoic acid	130.063	389748	InChI=1/C6H10O3/c7-5-3-1-2-4-6(8)9/h5H,1-4H2,(H,8,9)	C(CCC(=O)O)CC=O	4.69645e-05	0.36109	Partial match
3-Oxohexanoic acid	130.063	388729	InChI=1/C6H10O3/c1-2-3-5(7)4-6(8)9/h2-4H2,1H3,(H,8,9)	CCCC(=O)CC(=O)O	4.69645e-05	0.36109	Partial match
(3S)-3-Methyl-2-oxopentanoic acid	130.063	388419	InChI=1/C6H10O3/c1-3-4(2)5(7)6(8)9/h4H,3H2,1-2H3,(H,8,9)/t4-/m0/s1	CC[C@H](C)C(=O)C(=O)O	4.69645e-05	0.36109	Partial match
(R)-3-methyl-2-oxovaleric acid	130.063	389709	InChI=1/C6H10O3/c1-3-4(2)5(7)6(8)9/h4H,3H2,1-2H3,(H,8,9)/t4-/m1/s1	CC[C@@H](C)C(=O)C(=O)O	4.69645e-05	0.36109	Partial match
5-Ethoxydihydro-2(3H)-furanone	130.063	316083	InChI=1/C6H10O3/c1-2-8-6-4-3-5(7)9-6/h6H,2-4H2,1H3	CCOC1CCC(=O)O1	4.69645e-05	0.36109	Partial match
4-Methyl-3-oxopentanoic acid	130.063	389038	InChI=1/C6H10O3/c1-4(2)5(7)3-6(8)9/h4H,3H2,1-2H3,(H,8,9)	CC(C)C(=O)CC(=O)O	4.69645e-05	0.36109	Partial match
4-Hydroxy-6-methyltetrahydro-2H-pyran-2-one	130.063	210625	InChI=1/C6H10O3/c1-4-2-5(7)3-6(8)9-4/h4-5,7H,2-3H2,1H3	CC1CC(CC(=O)O1)O	4.69645e-05	0.36109	Partial match
5-(1-Hydroxyethyl)dihydro-2(3H)-furanone	130.063	91163	InChI=1/C6H10O3/c1-4(7)5-2-3-6(8)9-5/h4-5,7H,2-3H2,1H3	CC(C1CCC(=O)O1)O	4.69645e-05	0.36109	Partial match
3-Hydroxy-2-oxepanone	130.063	391345	InChI=1/C6H10O3/c7-5-3-1-2-4-9-6(5)8/h5,7H,1-4H2	C1CCOC(=O)C(C1)O	4.69645e-05	0.36109	Partial match
(4S)-4-Hydroxy-4-methyltetrahydro-2H-pyran-2-one	130.063	4483406	InChI=1/C6H10O3/c1-6(8)2-3-9-5(7)4-6/h8H,2-4H2,1H3/t6-/m0/s1	C[C@@]1(CCOC(=O)C1)O	4.69645e-05	0.36109	Partial match
7-Hydroxy-2-oxepanone	130.063	388982	InChI=1/C6H10O3/c7-5-3-1-2-4-6(8)9-5/h5,7H,1-4H2	C1CCC(=O)OC(C1)O	4.69645e-05	0.36109	Partial match
(2S,6S)-6-Hydroxy-2-methyldihydro-2H-pyran-3(4H)-one	130.063	58837668	InChI=1/C6H10O3/c1-4-5(7)2-3-6(8)9-4/h4,6,8H,2-3H2,1H3/t4-,6-/m0/s1	C[C@H]1C(=O)CC[C@H](O1)O	4.69645e-05	0.36109	Partial match
(2S)-2-Piperazinecarboxylic acid	130.074	12.401	7.89667e+06	1.01827e+07	8.21174e+06	7.2459e+06	1.63897e+06	1.97147e+06	1.99765e+06	1.96854e+06	1.93393e+06	2.02755e+06	3.39073e+06	2.11215e+06	3.97138e+06	2.45934e+06	4.47515e+06	5.51381e+06	3.79323e+06	4.74882e+06	3.83416e+06	3.34737e+06	7.24056e+06	7.04417e+06	6.34033e+06	7.66379e+06	6.3634e+06	5.93627e+06	7.15942e+06	7.10978e+06	574525	991322	559903	149540	278250	4.96937e+06	5.96073e+06	5.04771e+06	5.64489e+06	5.28709e+06	8.0542e+06	1.97001e+06	2.06985e+06	4.22326e+06	3.8137e+06	7.14236e+06	6.73659e+06	15.083	9.00803
Name	Molecular Weight	CSID	InChi	SMILES	DeltaMass [Da]	DeltaMass [ppm]	Compound Match
(2S)-2-Piperazinecarboxylic acid	130.074	1236875	InChI=1/C5H10N2O2/c8-5(9)4-3-6-1-2-7-4/h4,6-7H,1-3H2,(H,8,9)/t4-/m0/s1	C1CN[C@@H](CN1)C(=O)O	-3.74552e-05	-0.287952	Full match
(2R)-2-Piperazinecarboxylic acid	130.074	5027799	InChI=1/C5H10N2O2/c8-5(9)4-3-6-1-2-7-4/h4,6-7H,1-3H2,(H,8,9)/t4-/m1/s1	C1CN[C@H](CN1)C(=O)O	-3.74552e-05	-0.287952	Full match
MFCD00038241	130.074	388603	InChI=1/C5H10N2O2/c1-4(8)7-3-5(9)6-2/h3H2,1-2H3,(H,6,9)(H,7,8)	CC(=O)NCC(=O)NC	-3.74552e-05	-0.287952	Partial match
(+)-Cucurbitine	130.074	390997	InChI=1/C5H10N2O2/c6-5(4(8)9)1-2-7-3-5/h7H,1-3,6H2,(H,8,9)/t5-/m1/s1	C1CNC[C@]1(C(=O)O)N	-3.74552e-05	-0.287952	Partial match
aminoproline	130.074	240216	InChI=1/C5H10N2O2/c6-7-3-1-2-4(7)5(8)9/h4H,1-3,6H2,(H,8,9)	C1CC(N(C1)N)C(=O)O	-3.74552e-05	-0.287952	Partial match
3-Aminoproline	130.074	13605823	InChI=1/C5H10N2O2/c6-3-1-2-7-4(3)5(8)9/h3-4,7H,1-2,6H2,(H,8,9)	C1CNC(C1N)C(=O)O	-3.74552e-05	-0.287952	Partial match
5-Imino-L-norvaline	130.074	58837521	InChI=1/C5H10N2O2/c6-3-1-2-4(7)5(8)9/h3-4,6H,1-2,7H2,(H,8,9)/t4-/m0/s1	C(C[C@@H](C(=O)O)N)C=N	-3.74552e-05	-0.287952	Partial match
Aminolevulinic acid	131.058	4.628	1.00355e+07	1.00154e+07	1.19226e+07	1.29207e+07	3.70756e+06	3.89447e+06	3.39985e+06	4.71046e+06	4.36457e+06	4.56511e+06	6.62289e+06	4.70642e+06	4.2059e+06	4.92151e+06	4.403e+06	4.77586e+06	4.15495e+06	5.10663e+06	4.72444e+06	5.15528e+06	4.93238e+06	4.55987e+06	4.35383e+06	5.26406e+06	4.23768e+06	5.5064e+06	4.20717e+06	4.83458e+06	341439	394757	584361	824791	589356	5.70225e+06	5.84866e+06	5.10135e+06	5.59018e+06	5.81663e+06	1.09791e+07	3.80101e+06	4.63576e+06	4.58943e+06	4.91554e+06	4.74613e+06	4.53613e+06	12.8499	14.2571
Name	Molecular Weight	CSID	InChi	SMILES	DeltaMass [Da]	DeltaMass [ppm]	Compound Match
Aminolevulinic acid	131.058	134	InChI=1/C5H9NO3/c6-3-4(7)1-2-5(8)9/h1-3,6H2,(H,8,9)	C(CC(=O)O)C(=O)CN	-7.83785e-05	-0.598043	Full match
L-Hydroxyproline	131.058	5605	InChI=1/C5H9NO3/c7-3-1-4(5(8)9)6-2-3/h3-4,6-7H,1-2H2,(H,8,9)/t3-,4+/m1/s1	C1[C@H](CN[C@@H]1C(=O)O)O	-7.83785e-05	-0.598043	Partial match
L-4-hydroxy-proline	131.058	62461	InChI=1/C5H9NO3/c7-3-1-4(5(8)9)6-2-3/h3-4,6-7H,1-2H2,(H,8,9)/t3?,4-/m0/s1	C1[C@H]([NH2+]CC1O)C(=O)[O-]	-7.83785e-05	-0.598043	Partial match
Hydroxyproline	131.058	802	InChI=1/C5H9NO3/c7-3-1-4(5(8)9)6-2-3/h3-4,6-7H,1-2H2,(H,8,9)	C1C(CNC1C(=O)O)O	-7.83785e-05	-0.598043	Partial match
CHP	131.058	389029	InChI=1/C5H9NO3/c7-3-1-4(5(8)9)6-2-3/h3-4,6-7H,1-2H2,(H,8,9)/t3-,4-/m0/s1	C1[C@@H](CN[C@@H]1C(=O)O)O	-7.83785e-05	-0.598043	Partial match
81439	131.058	389028	InChI=1/C5H9NO3/c7-3-1-4(5(8)9)6-2-3/h3-4,6-7H,1-2H2,(H,8,9)/t3-,4-/m1/s1	C1[C@H](CN[C@H]1C(=O)O)O	-7.83785e-05	-0.598043	Partial match
Ac-Ala-OH	131.058	79449	InChI=1/C5H9NO3/c1-3(5(8)9)6-4(2)7/h3H,1-2H3,(H,6,7)(H,8,9)/t3-/m0/s1	C[C@@H](C(=O)O)NC(=O)C	-7.83785e-05	-0.598043	Partial match
AC-BETA-ALA-OH	131.058	68881	InChI=1/C5H9NO3/c1-4(7)6-3-2-5(8)9/h2-3H2,1H3,(H,6,7)(H,8,9)	C/C(=N/CCC(=O)O)/O	-7.83785e-05	-0.598043	Partial match
4130229	131.058	5447158	InChI=1/C5H9NO3/c7-3-1-2-6-4(3)5(8)9/h3-4,6-7H,1-2H2,(H,8,9)/t3-,4+/m1/s1	C1CN[C@@H]([C@@H]1O)C(=O)O	-7.83785e-05	-0.598043	Partial match
471959	131.058	389475	InChI=1/C5H9NO3/c7-3-1-2-6-4(3)5(8)9/h3-4,6-7H,1-2H2,(H,8,9)/t3-,4-/m0/s1	C1CN[C@@H]([C@H]1O)C(=O)O	-7.83785e-05	-0.598043	Partial match
1759032	131.058	89122	InChI=1/C5H9NO3/c1-2-4(7)6-3-5(8)9/h2-3H2,1H3,(H,6,7)(H,8,9)	CCC(=O)NCC(=O)O	-7.83785e-05	-0.598043	Partial match
(4S)-4-Hydroxy-D-proline	131.058	389081	InChI=1/C5H9NO3/c7-3-1-4(5(8)9)6-2-3/h3-4,6-7H,1-2H2,(H,8,9)/t3-,4+/m0/s1	C1[C@@H](CN[C@H]1C(=O)O)O	-7.83785e-05	-0.598043	Partial match
4-Amino-5-oxopentanoic acid	131.058	722	InChI=1/C5H9NO3/c6-4(3-7)1-2-5(8)9/h3-4H,1-2,6H2,(H,8,9)	C(CC(=O)O)C(C=O)N	-7.83785e-05	-0.598043	Partial match
Amino-levulinic acid	131.058	410	InChI=1/C5H9NO3/c1-3(7)2-4(6)5(8)9/h4H,2,6H2,1H3,(H,8,9)	CC(=O)CC(C(=O)[O-])[NH3+]	-7.83785e-05	-0.598043	Partial match
cis-3-hydroxy-d-proline	131.058	9312313	InChI=1/C5H9NO3/c7-3-1-2-6-4(3)5(8)9/h3-4,6-7H,1-2H2,(H,8,9)/t3-,4+/m0/s1	C1CN[C@H]([C@H]1O)C(=O)O	-7.83785e-05	-0.598043	Partial match
2-Oxo-5-aminopentanoic acid	131.058	388519	InChI=1/C5H9NO3/c6-3-1-2-4(7)5(8)9/h1-3,6H2,(H,8,9)	C(CC(=O)C(=O)O)CN	-7.83785e-05	-0.598043	Partial match
l-Glutamic-gamma-semialdehyde	131.058	167744	InChI=1/C5H9NO3/c6-4(5(8)9)2-1-3-7/h3-4H,1-2,6H2,(H,8,9)/t4-/m0/s1	C(C[C@@H](C(=O)O)N)C=O	-7.83785e-05	-0.598043	Partial match
L-Glutamate 1-semialdehyde	131.058	114525	InChI=1/C5H9NO3/c6-4(3-7)1-2-5(8)9/h3-4H,1-2,6H2,(H,8,9)/t4-/m0/s1	C(CC(=O)O)[C@@H](C=O)N	-7.83785e-05	-0.598043	Partial match
5-Oxonorvaline	131.058	821	InChI=1/C5H9NO3/c6-4(5(8)9)2-1-3-7/h3-4H,1-2,6H2,(H,8,9)	C(CC(C(=O)O)N)C=O	-7.83785e-05	-0.598043	Partial match
4-Oxo-D-norvaline	131.058	389003	InChI=1/C5H9NO3/c1-3(7)2-4(6)5(8)9/h4H,2,6H2,1H3,(H,8,9)/t4-/m1/s1	CC(=O)C[C@H](C(=O)O)N	-7.83785e-05	-0.598043	Partial match
Glutaric acid	132.042	14.861	990030	1.20009e+06	1.0579e+06	400054	2.76504e+07	4.66102e+07	3.25501e+07	4.07159e+07	2.08825e+07	4.0303e+07	2.58869e+07	2.99827e+07	2.49412e+07	2.54492e+07	2.38513e+07	3.14232e+07	3.1666e+07	4.2025e+07	3.85126e+06	7.12808e+06	2.97317e+07	1.80801e+07	1.96991e+07	3.05051e+07	2.00061e+07	2.20935e+07	2.74945e+07	3.2738e+07	990489	869297	126316	314941	115831	2.73028e+07	2.20285e+07	2.57392e+07	2.68559e+07	2.48775e+07	1.02397e+06	3.6633e+07	2.79348e+07	2.51952e+07	1.93971e+07	2.47154e+07	2.4794e+07	38.6345	22.8639
Name	Molecular Weight	CSID	InChi	SMILES	DeltaMass [Da]	DeltaMass [ppm]	Compound Match
Glutaric acid	132.042	723	InChI=1/C5H8O4/c6-4(7)2-1-3-5(8)9/h1-3H2,(H,6,7)(H,8,9)	C(CC(=O)O)CC(=O)O	-0.000113642	-0.860645	Full match
METHYLSUCCINIC ACID	132.042	9922	InChI=1/C5H8O4/c1-3(5(8)9)2-4(6)7/h3H,2H2,1H3,(H,6,7)(H,8,9)	CC(CC(=O)O)C(=O)O	-0.000113642	-0.860645	Partial match
Monomethyl succinate	132.042	69896	InChI=1/C5H8O4/c1-9-5(8)3-2-4(6)7/h2-3H2,1H3,(H,6,7)	COC(=O)CCC(=O)O	-0.000113642	-0.860645	Partial match
774375	132.042	11195	InChI=1/C5H8O4/c1-5(2,3(6)7)4(8)9/h1-2H3,(H,6,7)(H,8,9)	CC(C)(C(=O)O)C(=O)O	-0.000113642	-0.860645	Partial match
Ethylmalonic acid	132.042	11263	InChI=1/C5H8O4/c1-2-3(4(6)7)5(8)9/h3H,2H2,1H3,(H,6,7)(H,8,9)	CCC(C(=O)O)C(=O)O	-0.000113642	-0.860645	Partial match
Monoethyl malonic acid	132.042	63783	InChI=1/C5H8O4/c1-2-9-5(8)3-4(6)7/h2-3H2,1H3,(H,6,7)	CCOC(=O)CC(=O)O	-0.000113642	-0.860645	Partial match
4,5-Dihydroxy-2,3-pentanedione	132.042	391652	InChI=1/C5H8O4/c1-3(7)5(9)4(8)2-6/h4,6,8H,2H2,1H3	CC(=O)C(=O)C(CO)O	-0.000113642	-0.860645	Partial match
MFCD15144952	132.042	142116	InChI=1/C5H8O4/c6-2-4-3(7)1-5(8)9-4/h3-4,6-7H,1-2H2/t3-,4+/m0/s1	C1[C@@H]([C@H](OC1=O)CO)O	-0.000113642	-0.860645	Partial match
acetyllactic acid	132.042	21	InChI=1/C5H8O4/c1-3(6)5(2,9)4(7)8/h9H,1-2H3,(H,7,8)	CC(=O)C(C)(C(=O)O)O	-0.000113642	-0.860645	Partial match
(2S)-2-Hydroxy-2-methyl-3-oxobutanoic acid	132.042	389710	InChI=1/C5H8O4/c1-3(6)5(2,9)4(7)8/h9H,1-2H3,(H,7,8)/t5-/m0/s1	CC(=O)[C@@](C)(C(=O)O)O	-0.000113642	-0.860645	Partial match
2-hydroxy-4-oxo-pentanoic acid	132.042	8278736	InChI=1/C5H8O4/c1-3(6)2-4(7)5(8)9/h4,7H,2H2,1H3,(H,8,9)	O=C(C)CC(O)C(=O)O	-0.000113642	-0.860645	Partial match
4-hydroxy-2-oxovaleric acid	132.042	121	InChI=1/C5H8O4/c1-3(6)2-4(7)5(8)9/h3,6H,2H2,1H3,(H,8,9)	CC(CC(=O)C(=O)O)O	-0.000113642	-0.860645	Partial match
(S)-4,5-dihydroxypentane-2,3-dione	132.042	9346083	InChI=1/C5H8O4/c1-3(7)5(9)4(8)2-6/h4,6,8H,2H2,1H3/t4-/m0/s1	CC(=O)C(=O)[C@H](CO)O	-0.000113642	-0.860645	Partial match
3-Hydroxy-3-methyl-2-oxobutanoic acid	132.042	389229	InChI=1/C5H8O4/c1-5(2,9)3(6)4(7)8/h9H,1-2H3,(H,7,8)	CC(C)(C(=O)C(=O)O)O	-0.000113642	-0.860645	Partial match
dihydro-4-hydroxy-5-hydroxymethyl-2(3H)-furanone	132.042	3826058	InChI=1/C5H8O4/c6-2-4-3(7)1-5(8)9-4/h3-4,6-7H,1-2H2	C1C(C(OC1=O)CO)O	-0.000113642	-0.860645	Partial match
3,4-Dihydroxy-3-methyldihydro-2(3H)-furanone	132.042	9643928	InChI=1/C5H8O4/c1-5(8)3(6)2-9-4(5)7/h3,6,8H,2H2,1H3	O=C1OCC(O)C1(O)C	-0.000113642	-0.860645	Partial match
2-(Hydroxymethyl)-4-oxobutanoic acid	132.042	389208	InChI=1/C5H8O4/c6-2-1-4(3-7)5(8)9/h2,4,7H,1,3H2,(H,8,9)	C(C=O)C(CO)C(=O)O	-0.000113642	-0.860645	Partial match
1-Deoxy-beta-L-glycero-pento-2,3-diulo-2,5-furanose	132.042	8416322	InChI=1/C5H8O4/c1-5(8)4(7)3(6)2-9-5/h3,6,8H,2H2,1H3/t3-,5-/m0/s1	O=C1[C@@](O)(OC[C@@H]1O)C	-0.000113642	-0.860645	Partial match
(2R,4S)-2-methyl-2,4-dihydroxydihydrofuran-3-one	132.042	28533529	InChI=1/C5H8O4/c1-5(8)4(7)3(6)2-9-5/h3,6,8H,2H2,1H3/t3-,5+/m0/s1	C[C@@]1(C(=O)[C@H](CO1)O)O	-0.000113642	-0.860645	Partial match
L-(-)-Asparagine	132.053	12.693	2.58086e+06	2.87854e+06	3.19602e+06	3.24211e+06	1.90766e+06	1.1938e+06	1.56161e+06	1.33045e+06	1.4597e+06	1.43338e+06	1.80542e+06	1.8664e+06	2.27417e+06	2.03048e+06	2.16601e+06	1.46874e+06	2.28311e+06	1.75718e+06	2.07258e+06	1.77057e+06	1.69582e+06	1.81811e+06	1.63588e+06	1.41829e+06	2.06497e+06	1.77082e+06	1.92207e+06	1.31837e+06	123212	57113.1	71276.1	58450.4	49315.2	1.8343e+06	1.82639e+06	1.85881e+06	2.16346e+06	1.68104e+06	3.03728e+06	1.44603e+06	1.63256e+06	2.09825e+06	1.92158e+06	1.66585e+06	1.84644e+06	10.3597	20.8383
Name	Molecular Weight	CSID	InChi	SMILES	DeltaMass [Da]	DeltaMass [ppm]	Compound Match
L-(-)-Asparagine	132.053	6031	InChI=1/C4H8N2O3/c5-2(4(8)9)1-3(6)7/h2H,1,5H2,(H2,6,7)(H,8,9)/t2-/m0/s1	C([C@@H](C(=O)O)N)C(=O)N	-1.07976e-05	-0.0817668	Full match
DL-asparagine	132.053	231	InChI=1/C4H8N2O3/c5-2(4(8)9)1-3(6)7/h2H,1,5H2,(H2,6,7)(H,8,9)	C(C(C(=O)O)N)C(=O)N	-1.07976e-05	-0.0817668	Full match
Glycylglycine	132.053	10690	InChI=1/C4H8N2O3/c5-1-3(7)6-2-4(8)9/h1-2,5H2,(H,6,7)(H,8,9)	C(/C(=N/CC(=O)O)/O)N	-1.07976e-05	-0.0817668	Partial match
D-Asparagine	132.053	388679	InChI=1/C4H8N2O3/c5-2(4(8)9)1-3(6)7/h2H,1,5H2,(H2,6,7)(H,8,9)/t2-/m1/s1	C([C@H](C(=O)O)N)C(=O)N	-1.07976e-05	-0.0817668	Full match
N-Methyl-N-nitrosourethane	132.053	11506	InChI=1/C4H8N2O3/c1-3-9-4(7)6(2)5-8/h3H2,1-2H3	CCOC(=O)N(C)N=O	-1.07976e-05	-0.0817668	Partial match
Ureidopropionic acid	132.053	109	InChI=1/C4H8N2O3/c5-4(9)6-2-1-3(7)8/h1-2H2,(H,7,8)(H3,5,6,9)	C(CNC(=O)N)C(=O)O	-1.07976e-05	-0.0817668	Partial match
3-METHYLHYDANTOIC ACID	132.053	388495	InChI=1/C4H8N2O3/c1-6(4(5)9)2-3(7)8/h2H2,1H3,(H2,5,9)(H,7,8)	CN(CC(=O)O)C(=O)N	-1.07976e-05	-0.0817668	Partial match
Methylazoxymethanol Acetate	132.053	19953632	InChI=1/C4H8N2O3/c1-4(7)9-3-5-6(2)8/h3H2,1-2H3/b6-5-	CC(=O)OC/N=[N+](/C)\[O-]	-1.07976e-05	-0.0817668	Partial match
N,N′-Diethylthiourea	132.073	15.472	1.00222e+09	9.59595e+08	9.38148e+08	1.04301e+09	5.09749e+08	4.57796e+08	3.78532e+08	4.04601e+08	7.91177e+08	6.98891e+08	6.21201e+08	7.22732e+08	6.06517e+08	5.87957e+08	4.15665e+08	4.14314e+08	5.42806e+08	4.58337e+08	4.18521e+08	3.38897e+08	3.64777e+08	3.71105e+08	3.58914e+08	3.71593e+08	4.49203e+08	4.60677e+08	3.10133e+08	3.26029e+08	116067	131372	180123	162728	221816	5.99134e+08	5.69377e+08	5.83608e+08	5.79437e+08	5.94131e+08	9.80907e+08	4.31198e+08	7.10811e+08	5.01811e+08	4.38429e+08	3.67941e+08	3.87616e+08	4.72187	13.3171
Name	Molecular Weight	CSID	InChi	SMILES	DeltaMass [Da]	DeltaMass [ppm]	Compound Match
N,N′-Diethylthiourea	132.072	2016737	InChI=1/C5H12N2S/c1-3-6-5(8)7-4-2/h3-4H2,1-2H3,(H2,6,7,8)	CCNC(=S)NCC	0.000606141	4.58947	Full match
Timonacic	133.02	4.574	2.42028e+06	2.29129e+06	2.55017e+06	4.06847e+06	6.49446e+06	1.51135e+07	1.52933e+07	7.59647e+07	1.26894e+07	1.36091e+07	1.1916e+08	2.14806e+07	4.94433e+07	1.97819e+07	6.49126e+07	3.2761e+07	8.42806e+06	2.97711e+07	7.19351e+07	1.011e+07	1.30081e+07	1.21067e+07	1.27305e+07	7.41799e+07	7.63412e+06	1.99183e+07	1.93073e+07	4.6643e+07	414200	835490	1.26431e+06	454717	994534	3.53438e+07	3.48821e+07	3.19713e+07	3.4178e+07	3.48487e+07	2.48522e+06	1.52034e+07	1.75449e+07	4.11022e+07	1.99406e+07	1.28693e+07	1.96128e+07	29.3267	113.749
Name	Molecular Weight	CSID	InChi	SMILES	DeltaMass [Da]	DeltaMass [ppm]	Compound Match
Timonacic	133.02	9546	InChI=1/C4H7NO2S/c6-4(7)3-1-8-2-5-3/h3,5H,1-2H2,(H,6,7)	C1C(NCS1)C(=O)O	-4.59002e-05	-0.345063	Full match
OD2400000	133.074	15.506	9.17866e+07	8.68267e+07	8.22239e+07	9.87344e+07	4.98003e+07	4.64802e+07	3.72137e+07	3.53928e+07	6.9013e+07	6.63077e+07	5.75457e+07	6.70858e+07	5.86303e+07	5.51173e+07	4.1726e+07	3.96027e+07	5.18566e+07	4.15185e+07	4.0243e+07	3.38467e+07	3.57505e+07	3.78247e+07	3.52124e+07	3.42635e+07	4.24086e+07	4.33337e+07	3.00844e+07	3.1349e+07	686027	891418	858159	1.01456e+06	754797	5.77104e+07	5.52519e+07	5.34624e+07	5.04685e+07	6.0195e+07	8.93067e+07	4.1847e+07	6.66968e+07	4.84216e+07	4.08808e+07	3.54814e+07	3.68788e+07	7.8654	16.5951
Name	Molecular Weight	CSID	InChi	SMILES	DeltaMass [Da]	DeltaMass [ppm]	Compound Match
OD2400000	133.074	86153	InChI=1/C5H11NO3/c1-4(8)5(9)6-2-3-7/h4,7-8H,2-3H2,1H3,(H,6,9)	CC(C(=O)NCCO)O	-0.00026766	-2.01137	Full match
Pentahomoserine	133.074	86255	InChI=1/C5H11NO3/c6-4(5(8)9)2-1-3-7/h4,7H,1-3,6H2,(H,8,9)	C(CC(C(=O)O)N)CO	-0.00026766	-2.01137	Partial match
Hnv	133.074	58607	InChI=1/C5H11NO3/c1-2-3(7)4(6)5(8)9/h3-4,7H,2,6H2,1H3,(H,8,9)	CCC(C(C(=O)O)N)O	-0.00026766	-2.01137	Partial match
2-Hydroxymethyl-3,4-pyrrolidinediol	133.074	1295	InChI=1/C5H11NO3/c7-2-3-5(9)4(8)1-6-3/h3-9H,1-2H2	C1C(C(C(N1)CO)O)O	-0.00026766	-2.01137	Partial match
l-hydroxyvaline	133.074	25940664	InChI=1/C5H11NO3/c1-3(2)4(6-9)5(7)8/h3-4,6,9H,1-2H3,(H,7,8)/t4-/m0/s1	CC(C)[C@@H](C(=O)O)NO	-0.00026766	-2.01137	Partial match
OD2400000	133.074	3.907	8.70395e+06	7.61261e+06	8.46253e+06	8.06048e+06	1.02338e+07	7.1118e+06	7.6037e+06	8.43112e+06	1.04252e+07	9.48112e+06	1.07551e+07	8.82214e+06	1.83196e+07	1.46312e+07	1.51449e+07	1.38492e+07	1.52622e+07	1.57849e+07	1.4333e+07	1.23605e+07	1.56504e+07	1.38501e+07	1.74314e+07	1.48757e+07	1.50052e+07	1.38954e+07	1.60041e+07	1.37678e+07	237356	230869	195924	151748	146582	1.39915e+07	1.3775e+07	1.212e+07	1.37803e+07	1.35458e+07	8.26151e+06	8.01741e+06	9.95318e+06	1.4888e+07	1.47976e+07	1.5263e+07	1.44503e+07	5.82877	16.4379
Name	Molecular Weight	CSID	InChi	SMILES	DeltaMass [Da]	DeltaMass [ppm]	Compound Match
OD2400000	133.074	86153	InChI=1/C5H11NO3/c1-4(8)5(9)6-2-3-7/h4,7-8H,2-3H2,1H3,(H,6,9)	CC(C(=O)NCCO)O	-9.24072e-05	-0.694405	Full match
Pentahomoserine	133.074	86255	InChI=1/C5H11NO3/c6-4(5(8)9)2-1-3-7/h4,7H,1-3,6H2,(H,8,9)	C(CC(C(=O)O)N)CO	-9.24072e-05	-0.694405	Partial match
Hnv	133.074	58607	InChI=1/C5H11NO3/c1-2-3(7)4(6)5(8)9/h3-4,7H,2,6H2,1H3,(H,8,9)	CCC(C(C(=O)O)N)O	-9.24072e-05	-0.694405	Partial match
2-Hydroxymethyl-3,4-pyrrolidinediol	133.074	1295	InChI=1/C5H11NO3/c7-2-3-5(9)4(8)1-6-3/h3-9H,1-2H2	C1C(C(C(N1)CO)O)O	-9.24072e-05	-0.694405	Partial match
l-hydroxyvaline	133.074	25940664	InChI=1/C5H11NO3/c1-3(2)4(6-9)5(7)8/h3-4,6,9H,1-2H3,(H,7,8)/t4-/m0/s1	CC(C)[C@@H](C(=O)O)NO	-9.24072e-05	-0.694405	Partial match
OD2400000	133.074	3.084	8.3562e+06	8.99218e+06	1.02639e+07	1.33349e+07	1.12322e+07	1.03741e+07	1.03457e+07	1.30381e+07	1.09241e+07	1.27115e+07	1.6677e+07	1.33371e+07	1.89361e+07	1.48131e+07	1.89596e+07	1.63539e+07	2.17756e+07	2.11161e+07	1.64637e+07	1.46994e+07	1.97818e+07	1.75415e+07	1.44352e+07	2.029e+07	1.93002e+07	2.421e+07	1.95741e+07	1.96656e+07	216656	70775.6	64493	64153.5	77954.2	1.57915e+07	1.6806e+07	1.69524e+07	1.6679e+07	1.61522e+07	9.62803e+06	1.08032e+07	1.30243e+07	1.7645e+07	1.87899e+07	1.86616e+07	1.96198e+07	21.6126	11.2257
Name	Molecular Weight	CSID	InChi	SMILES	DeltaMass [Da]	DeltaMass [ppm]	Compound Match
OD2400000	133.074	86153	InChI=1/C5H11NO3/c1-4(8)5(9)6-2-3-7/h4,7-8H,2-3H2,1H3,(H,6,9)	CC(C(=O)NCCO)O	-8.51456e-05	-0.639837	Full match
Pentahomoserine	133.074	86255	InChI=1/C5H11NO3/c6-4(5(8)9)2-1-3-7/h4,7H,1-3,6H2,(H,8,9)	C(CC(C(=O)O)N)CO	-8.51456e-05	-0.639837	Partial match
Hnv	133.074	58607	InChI=1/C5H11NO3/c1-2-3(7)4(6)5(8)9/h3-4,7H,2,6H2,1H3,(H,8,9)	CCC(C(C(=O)O)N)O	-8.51456e-05	-0.639837	Partial match
2-Hydroxymethyl-3,4-pyrrolidinediol	133.074	1295	InChI=1/C5H11NO3/c7-2-3-5(9)4(8)1-6-3/h3-9H,1-2H2	C1C(C(C(N1)CO)O)O	-8.51456e-05	-0.639837	Partial match
l-hydroxyvaline	133.074	25940664	InChI=1/C5H11NO3/c1-3(2)4(6-9)5(7)8/h3-4,6,9H,1-2H3,(H,7,8)/t4-/m0/s1	CC(C)[C@@H](C(=O)O)NO	-8.51456e-05	-0.639837	Partial match
THREONIC ACID, L-	136.037	11.728	5.78269e+07	5.85476e+07	6.15155e+07	6.40762e+07	4.82944e+07	4.40056e+07	4.41125e+07	4.7059e+07	5.35514e+07	5.17884e+07	6.35651e+07	5.69419e+07	4.88618e+07	4.89845e+07	5.24762e+07	4.24454e+07	4.61212e+07	4.92563e+07	4.88157e+07	4.44249e+07	2.8443e+07	3.03332e+07	2.83871e+07	2.67039e+07	3.49204e+07	3.3507e+07	3.27275e+07	3.43517e+07	154274	169114	161250	179163	236549	4.37506e+07	4.27806e+07	4.77058e+07	4.58185e+07	4.24727e+07	6.00316e+07	4.55857e+07	5.52467e+07	4.89231e+07	4.74684e+07	2.8415e+07	3.39294e+07	4.75082	4.68541
Name	Molecular Weight	CSID	InChi	SMILES	DeltaMass [Da]	DeltaMass [ppm]	Compound Match
THREONIC ACID, L-	136.037	388628	InChI=1/C4H8O5/c5-1-2(6)3(7)4(8)9/h2-3,5-7H,1H2,(H,8,9)	C(C(C(C(=O)O)O)O)O	1.01122e-05	0.0743337	Full match
threonic acid	136.037	133224	InChI=1/C4H8O5/c5-1-2(6)3(7)4(8)9/h2-3,5-7H,1H2,(H,8,9)/t2-,3+/m1/s1	C([C@H]([C@@H](C(=O)O)O)O)O	1.01122e-05	0.0743337	Full match
L-threonic acid	136.037	4573940	InChI=1/C4H8O5/c5-1-2(6)3(7)4(8)9/h2-3,5-7H,1H2,(H,8,9)/t2-,3+/m0/s1	C([C@@H]([C@H](C(=O)O)O)O)O	1.01122e-05	0.0743337	Full match
D-erythronic acid	136.037	2061231	InChI=1/C4H8O5/c5-1-2(6)3(7)4(8)9/h2-3,5-7H,1H2,(H,8,9)/t2-,3-/m1/s1	C([C@H]([C@H](C(=O)O)O)O)O	1.01122e-05	0.0743337	Full match
Carbamoylphosphate	140.983	28.785	2.90995e+07	3.08395e+07	3.40157e+07	3.61593e+07	2.97169e+07	3.30459e+07	3.12947e+07	3.46996e+07	3.31426e+07	3.83739e+07	3.84557e+07	3.45119e+07	2.97468e+07	2.96605e+07	2.81912e+07	3.05363e+07	2.92938e+07	3.19748e+07	2.74154e+07	3.15609e+07	2.81073e+07	2.58515e+07	2.55387e+07	3.01213e+07	2.60238e+07	2.9898e+07	2.69503e+07	2.94259e+07	175560	176395	258564	242084	172290	3.29279e+07	3.17554e+07	3.26497e+07	3.22958e+07	3.26446e+07	3.24276e+07	3.21703e+07	3.64429e+07	2.97036e+07	3.04274e+07	2.69794e+07	2.81881e+07	9.72238	6.69876
Name	Molecular Weight	CSID	InChi	SMILES	DeltaMass [Da]	DeltaMass [ppm]	Compound Match
Carbamoylphosphate	140.983	272	InChI=1/CH4NO5P/c2-1(3)7-8(4,5)6/h(H2,2,3)(H2,4,5,6)	C(=O)(N)OP(=O)(O)O	0.000154479	1.09573	Full match
Phosphoryethanolamine	141.019	17.769	5.07567e+07	5.33292e+07	4.93512e+07	5.44212e+07	3.49907e+07	4.24443e+07	3.64203e+07	3.9201e+07	3.31591e+07	4.33966e+07	3.92106e+07	3.96858e+07	2.64769e+07	2.73617e+07	2.54657e+07	2.72398e+07	2.68538e+07	2.95895e+07	2.84477e+07	2.91516e+07	1.72509e+07	2.19058e+07	1.87586e+07	2.16036e+07	2.45509e+07	2.73677e+07	2.58289e+07	2.62357e+07	455510	410028	502555	388087	440205	3.48066e+07	3.10452e+07	3.37713e+07	3.22425e+07	3.4244e+07	5.2043e+07	3.78106e+07	3.94482e+07	2.68584e+07	2.87996e+07	2.01811e+07	2.60323e+07	4.4699	8.59741
Name	Molecular Weight	CSID	InChi	SMILES	DeltaMass [Da]	DeltaMass [ppm]	Compound Match
Phosphoryethanolamine	141.019	990	InChI=1/C2H8NO4P/c3-1-2-7-8(4,5)6/h1-3H2,(H2,4,5,6)	C(COP(=O)(O)O)N	-1.36358e-05	-0.0966948	Full match
1-hydroxy-2-aminoethylphosphonic acid	141.019	389626	InChI=1/C2H8NO4P/c3-1-2(4)8(5,6)7/h2,4H,1,3H2,(H2,5,6,7)	C(C(O)P(=O)(O)O)N	-1.36358e-05	-0.0966948	Partial match
isometheptene	141.152	14.081	2.24876e+07	2.25419e+07	2.33659e+07	2.84499e+07	2.21273e+07	2.31289e+07	2.19376e+07	1.98812e+07	2.18966e+07	2.59752e+07	2.50176e+07	2.14264e+07	1.71046e+07	2.31131e+07	2.23501e+07	2.5476e+07	2.26246e+07	2.29702e+07	2.15738e+07	2.2223e+07	2.33945e+07	2.19803e+07	2.05089e+07	2.59412e+07	2.21282e+07	2.52008e+07	1.97755e+07	2.26104e+07	391820	389975	412506	430986	441933	2.27402e+07	2.30382e+07	2.34137e+07	1.9027e+07	2.47393e+07	2.29539e+07	2.20325e+07	2.34571e+07	2.27316e+07	2.24238e+07	2.26874e+07	2.23693e+07	11.7885	6.25946
Name	Molecular Weight	CSID	InChi	SMILES	DeltaMass [Da]	DeltaMass [ppm]	Compound Match
isometheptene	141.152	21106328	InChI=1/C9H19N/c1-8(2)6-5-7-9(3)10-4/h6,9-10H,5,7H2,1-4H3	CC(CCC=C(C)C)NC	-1.99519e-05	-0.141351	Full match
Cyclopentamine	141.152	7326	InChI=1/C9H19N/c1-8(10-2)7-9-5-3-4-6-9/h8-10H,3-7H2,1-2H3	CC(CC1CCCC1)NC	-1.99519e-05	-0.141351	Partial match
(+)-N-Methylconiine	141.152	148393	InChI=1/C9H19N/c1-3-6-9-7-4-5-8-10(9)2/h9H,3-8H2,1-2H3/t9-/m0/s1	CCC[C@H]1CCCCN1C	-1.99519e-05	-0.141351	Partial match
DIMETHYL THIOPHOSPHATE	141.985	28.29	1.15327e+08	1.27951e+08	1.58959e+08	1.51115e+08	1.30473e+08	1.44433e+08	1.37553e+08	1.41479e+08	1.25616e+08	1.50156e+08	1.47873e+08	1.48521e+08	1.29456e+08	1.30941e+08	1.28113e+08	1.42714e+08	1.30058e+08	1.34048e+08	1.24145e+08	1.39622e+08	1.48656e+08	1.26734e+08	1.18917e+08	1.4734e+08	1.27495e+08	1.38227e+08	1.29769e+08	1.56773e+08	473422	559807	311164	916873	1.06971e+06	1.48376e+08	1.34459e+08	1.34103e+08	1.40305e+08	1.45762e+08	1.39533e+08	1.39516e+08	1.48197e+08	1.30199e+08	1.32053e+08	1.37037e+08	1.33998e+08	14.6127	4.36065
Name	Molecular Weight	CSID	InChi	SMILES	DeltaMass [Da]	DeltaMass [ppm]	Compound Match
DIMETHYL THIOPHOSPHATE	141.985	147078	InChI=1/C2H7O3PS/c1-4-6(3,7)5-2/h1-2H3,(H,3,7)	COP(=S)(O)OC	3.65341e-05	0.257309	Full match
trimethadione	143.058	3.073	4.45907e+06	4.97619e+06	4.75161e+06	5.36422e+06	1.0788e+07	1.08843e+07	9.91546e+06	9.0121e+06	8.17651e+06	1.14998e+07	1.41854e+07	9.71707e+06	1.17272e+07	9.63067e+06	1.23394e+07	1.0149e+07	1.33484e+07	1.11308e+07	1.11348e+07	8.53609e+06	1.03717e+07	7.29583e+06	6.99436e+06	1.07884e+07	7.32928e+06	7.4752e+06	8.83157e+06	9.21815e+06	440824	500739	177361	282939	219136	8.57616e+06	9.63874e+06	9.43382e+06	9.44352e+06	8.93565e+06	4.8639e+06	1.03517e+07	1.06084e+07	1.09381e+07	1.11328e+07	8.83377e+06	8.15338e+06	7.80982	8.61924
Name	Molecular Weight	CSID	InChi	SMILES	DeltaMass [Da]	DeltaMass [ppm]	Compound Match
trimethadione	143.058	5374	InChI=1/C6H9NO3/c1-6(2)4(8)7(3)5(9)10-6/h1-3H3	CC1(C(=O)N(C(=O)O1)C)C	-7.86278e-05	-0.549621	Full match
6-Oxo-pipecolinic acid	143.058	2282737	InChI=1/C6H9NO3/c8-5-3-1-2-4(7-5)6(9)10/h4H,1-3H2,(H,7,8)(H,9,10)	C1CC(NC(=O)C1)C(=O)O	-7.86278e-05	-0.549621	Partial match
5-Ethyl-5-methyl-1,3-oxazolidine-2,4-dione	143.058	202740	InChI=1/C6H9NO3/c1-3-6(2)4(8)7-5(9)10-6/h3H2,1-2H3,(H,7,8,9)	CCC1(C(=O)NC(=O)O1)C	-7.86278e-05	-0.549621	Partial match
2-Hydroxymethylclavam	143.058	2312342	InChI=1/C6H9NO3/c8-3-4-2-7-5(9)1-6(7)10-4/h4,6,8H,1-3H2/t4-,6+/m1/s1	C1[C@H]2N(C1=O)C[C@@H](O2)CO	-7.86278e-05	-0.549621	Partial match
N-3-Butenoylglycine	143.058	27976741	InChI=1/C6H9NO3/c1-2-3-5(8)7-4-6(9)10/h2H,1,3-4H2,(H,7,8)(H,9,10)	C=CCC(=O)NCC(=O)O	-7.86278e-05	-0.549621	Partial match
Naphthalen-2-amine	143.073	9.926	4.52966e+06	4.87805e+06	5.22093e+06	5.94061e+06	1.481e+07	2.17091e+07	1.50332e+07	1.92472e+07	1.28632e+07	2.19803e+07	1.86459e+07	1.66193e+07	1.65753e+07	1.42049e+07	1.48567e+07	1.61359e+07	1.82794e+07	1.71519e+07	1.73397e+07	1.58607e+07	1.77068e+07	1.1598e+07	1.19187e+07	1.77733e+07	1.23262e+07	1.47645e+07	1.78002e+07	2.13136e+07	157970	289692	171805	179512	168186	1.70223e+07	1.56804e+07	1.59855e+07	1.68261e+07	1.64137e+07	5.04949e+06	1.71402e+07	1.76326e+07	1.54963e+07	1.72458e+07	1.48128e+07	1.62824e+07	11.7145	19.0005
Name	Molecular Weight	CSID	InChi	SMILES	DeltaMass [Da]	DeltaMass [ppm]	Compound Match
Naphthalen-2-amine	143.073	6790	InChI=1/C10H9N/c11-10-6-5-8-3-1-2-4-9(8)7-10/h1-7H,11H2	c1ccc2cc(ccc2c1)N	-9.28123e-05	-0.648703	Full match
naphthylamine	143.073	8319	InChI=1/C10H9N/c11-10-7-3-5-8-4-1-2-6-9(8)10/h1-7H,11H2	c1ccc2c(c1)cccc2N	-9.28123e-05	-0.648703	Partial match
Quinaldine	143.073	13870160	InChI=1/C10H9N/c1-8-6-7-9-4-2-3-5-10(9)11-8/h2-7H,1H3	Cc1ccc2ccccc2n1	-9.28123e-05	-0.648703	Partial match
VC0562000	143.073	11416	InChI=1/C10H9N/c1-8-4-2-5-9-6-3-7-11-10(8)9/h2-7H,1H3	Cc1cccc2c1nccc2	-9.28123e-05	-0.648703	Partial match
lepidine	143.073	13854818	InChI=1/C10H9N/c1-8-6-7-11-10-5-3-2-4-9(8)10/h2-7H,1H3	Cc1ccnc2c1cccc2	-9.28123e-05	-0.648703	Partial match
2744	143.073	6792	InChI=1/C10H9N/c1-8-4-5-10-9(7-8)3-2-6-11-10/h2-7H,1H3	Cc1ccc2c(c1)cccn2	-9.28123e-05	-0.648703	Partial match
VC0527000	143.073	11432	InChI=1/C10H9N/c1-8-6-9-4-2-3-5-10(9)11-7-8/h2-7H,1H3	Cc1cc2ccccc2nc1	-9.28123e-05	-0.648703	Partial match
lactide	144.042	14.761	2.95853e+06	3.25235e+06	1.19882e+06	1.33785e+06	6.68091e+07	1.06456e+08	7.44258e+07	1.19789e+08	5.38123e+07	8.13932e+07	5.38308e+07	6.30744e+07	6.44487e+07	5.49979e+07	6.24717e+07	6.78968e+07	7.53926e+07	8.18452e+07	7.3768e+07	6.87411e+07	8.16307e+07	6.04727e+07	6.96382e+07	7.43214e+07	4.47013e+07	5.69396e+07	6.9389e+07	1.0022e+08	397151	2.51904e+06	3.25441e+06	2.51956e+06	2.62993e+06	6.34697e+07	6.31259e+07	6.14656e+07	6.3823e+07	6.31122e+07	2.14819e+06	9.0441e+07	5.84526e+07	6.34602e+07	7.45803e+07	7.19798e+07	6.31643e+07	48.8787	27.5697
Name	Molecular Weight	CSID	InChi	SMILES	DeltaMass [Da]	DeltaMass [ppm]	Compound Match
lactide	144.042	7002	InChI=1/C6H8O4/c1-3-5(7)10-4(2)6(8)9-3/h3-4H,1-2H3	CC1C(=O)OC(C(=O)O1)C	-6.38576e-05	-0.443326	Full match
Dimethyl fumarate	144.042	553171	InChI=1/C6H8O4/c1-9-5(7)3-4-6(8)10-2/h3-4H,1-2H3/b4-3+	COC(=O)/C=C/C(=O)OC	-6.38576e-05	-0.443326	Partial match
triacetic acid	144.042	4573599	InChI=1/C6H8O4/c1-4(7)2-5(8)3-6(9)10/h2-3H2,1H3,(H,9,10)	CC(=O)CC(=O)CC(=O)O	-6.38576e-05	-0.443326	Partial match
Dimethyl maleate	144.042	4436352	InChI=1/C6H8O4/c1-9-5(7)3-4-6(8)10-2/h3-4H,1-2H3/b4-3-	COC(=O)/C=C\C(=O)OC	-6.38576e-05	-0.443326	Partial match
3-Methylglutaconic acid	144.042	1267861	InChI=1/C6H8O4/c1-4(2-5(7)8)3-6(9)10/h2H,3H2,1H3,(H,7,8)(H,9,10)/b4-2+	C/C(=C\C(=O)O)/CC(=O)O	-6.38576e-05	-0.443326	Partial match
1723581	144.042	4508880	InChI=1/C6H8O4/c7-5(8)3-1-2-4-6(9)10/h1-2H,3-4H2,(H,7,8)(H,9,10)/b2-1+	C(/C=C/CC(=O)O)C(=O)O	-6.38576e-05	-0.443326	Partial match
2-methyleneglutaric acid	144.042	85862	InChI=1/C6H8O4/c1-4(6(9)10)2-3-5(7)8/h1-3H2,(H,7,8)(H,9,10)	C=C(CCC(=O)O)C(=O)O	-6.38576e-05	-0.443326	Partial match
Ethyl maleate	144.042	4510650	InChI=1/C6H8O4/c1-2-10-6(9)4-3-5(7)8/h3-4H,2H2,1H3,(H,7,8)/b4-3-	CCOC(=O)/C=C\C(=O)O	-6.38576e-05	-0.443326	Partial match
(5-Oxotetrahydro-2-furanyl)acetic acid	144.042	168429	InChI=1/C6H8O4/c7-5(8)3-4-1-2-6(9)10-4/h4H,1-3H2,(H,7,8)	C1CC(=O)OC1CC(=O)O	-6.38576e-05	-0.443326	Partial match
(2E)-2-Hexenedioic acid	144.042	9052499	InChI=1/C6H8O4/c7-5(8)3-1-2-4-6(9)10/h1,3H,2,4H2,(H,7,8)(H,9,10)/b3-1+	C(CC(=O)O)/C=C/C(=O)O	-6.38576e-05	-0.443326	Partial match
Dimethylmaleic acid	144.042	2297318	InChI=1/C6H8O4/c1-3(5(7)8)4(2)6(9)10/h1-2H3,(H,7,8)(H,9,10)/b4-3-	C/C(=C(\C)/C(=O)O)/C(=O)O	-6.38576e-05	-0.443326	Partial match
(E)-2-methyl-2-Pentenedioic acid	144.042	4897953	InChI=1/C6H8O4/c1-4(6(9)10)2-3-5(7)8/h2H,3H2,1H3,(H,7,8)(H,9,10)/b4-2+	C/C(=C\CC(=O)O)/C(=O)O	-6.38576e-05	-0.443326	Partial match
ascopyrone M	144.042	8031205	InChI=1/C6H8O4/c7-2-4-1-5(8)6(9)3-10-4/h1,4,7-8H,2-3H2/t4-/m0/s1	C1C(=O)C(=C[C@H](O1)CO)O	-6.38576e-05	-0.443326	Partial match
2-Methyl-3-methylenesuccinic acid	144.042	388766	InChI=1/C6H8O4/c1-3(5(7)8)4(2)6(9)10/h4H,1H2,2H3,(H,7,8)(H,9,10)	CC(C(=C)C(=O)O)C(=O)O	-6.38576e-05	-0.443326	Partial match
ascopyrone P	144.042	8096048	InChI=1/C6H8O4/c7-2-4-1-5(8)6(9)3-10-4/h3-4,7,9H,1-2H2/t4-/m0/s1	C1[C@H](OC=C(C1=O)O)CO	-6.38576e-05	-0.443326	Partial match
microthecin	144.042	8305538	InChI=1/C6H8O4/c7-4-6(9)5(8)2-1-3-10-6/h1-2,7,9H,3-4H2	C1C=CC(=O)C(O1)(CO)O	-6.38576e-05	-0.443326	Partial match
(3Z)-4,6,6-Trihydroxy-3,5-hexadien-2-one	144.042	4444114	InChI=1/C6H8O4/c1-4(7)2-5(8)3-6(9)10/h2-3,8-10H,1H3/b5-2-	CC(=O)/C=C(/C=C(O)O)\O	-6.38576e-05	-0.443326	Partial match
1,5-Anhydro-6-deoxy-D-threo-hex-1-en-3-ulose	144.042	26995246	InChI=1/C6H8O4/c1-3-5(8)6(9)4(7)2-10-3/h2-3,5,7-8H,1H3/t3-,5+/m1/s1	C[C@@H]1[C@@H](C(=O)C(=CO1)O)O	-6.38576e-05	-0.443326	Partial match
iminoquinoline	144.069	2.789	174002	251209	137130	99707.1	6.28641e+06	1.14499e+07	6.58842e+06	8.64475e+06	4.38077e+06	8.9707e+06	7.21884e+06	6.3822e+06	6.3249e+06	5.30146e+06	4.93064e+06	6.94738e+06	6.80998e+06	8.16158e+06	6.5584e+06	7.40575e+06	8.4003e+06	5.31662e+06	4.42864e+06	8.32569e+06	4.60991e+06	6.2628e+06	6.76683e+06	1.14581e+07	46441.9	70829.6	88278.9	80233.3	99888.7	6.39323e+06	6.24636e+06	6.11567e+06	6.69976e+06	6.16592e+06	155566	7.61658e+06	6.80052e+06	5.81318e+06	7.10786e+06	6.82115e+06	6.51481e+06	39.0808	28.8906
Name	Molecular Weight	CSID	InChi	SMILES	DeltaMass [Da]	DeltaMass [ppm]	Compound Match
iminoquinoline	144.069	10901	InChI=1/C9H8N2/c10-9-6-5-7-3-1-2-4-8(7)11-9/h1-6H,(H2,10,11)	c1ccc2c(c1)ccc(n2)N	-8.52787e-05	-0.591931	Full match
3203	144.069	55574	InChI=1/C9H8N2/c1-7-3-2-4-8-9(7)11-6-5-10-8/h2-6H,1H3	Cc1cccc2c1nccn2	-8.52787e-05	-0.591931	Partial match
3,4-dehydrothiomorpholine-3-carboxylic acid	145.02	3.081	3.36639e+07	4.20363e+07	3.33872e+07	3.23844e+07	2.08096e+08	2.70545e+08	2.25158e+08	1.48856e+08	1.23161e+08	2.61481e+08	9.78731e+07	1.73621e+08	1.9189e+08	1.54753e+08	1.33405e+08	2.18589e+08	2.67532e+08	2.22565e+08	1.61966e+08	1.75017e+08	2.43639e+08	1.67729e+08	1.6376e+08	2.02339e+08	1.46906e+08	1.18641e+08	1.98194e+08	2.49832e+08	339863	192614	216165	155650	201826	1.75554e+08	1.66346e+08	1.78906e+08	1.70243e+08	1.7321e+08	3.35255e+07	2.16627e+08	1.48391e+08	1.73321e+08	1.98791e+08	1.85034e+08	1.7255e+08	12.6653	23.6084
Name	Molecular Weight	CSID	InChi	SMILES	DeltaMass [Da]	DeltaMass [ppm]	Compound Match
3,4-dehydrothiomorpholine-3-carboxylic acid	145.02	163623	InChI=1/C5H7NO2S/c7-5(8)4-3-9-2-1-6-4/h1-3H2,(H,7,8)	C1CSCC(=N1)C(=O)O	-0.000126159	-0.869946	Full match
(S)-4-amino-4,5-dihydro-2-thiophenecarboxylic acid	145.02	18552670	InChI=1/C5H7NO2S/c6-3-1-4(5(7)8)9-2-3/h1,3H,2,6H2,(H,7,8)/t3-/m0/s1	C1[C@H](C=C(S1)C(=O)O)N	-0.000126159	-0.869946	Partial match
3,4-dehydrothiomorpholine-3-carboxylic acid	145.02	4.396	2.10893e+07	2.91263e+07	2.2155e+07	2.0044e+07	1.61581e+08	2.44586e+08	1.50423e+08	1.2051e+08	8.31296e+07	1.96152e+08	7.08345e+07	1.18924e+08	1.19435e+08	1.05085e+08	8.19983e+07	1.63531e+08	1.97788e+08	1.55659e+08	1.15372e+08	1.40476e+08	1.91029e+08	1.18954e+08	1.03495e+08	1.28475e+08	1.11665e+08	9.3443e+07	1.48e+08	1.98142e+08	361359	777480	976708	282976	2.00101e+06	1.26668e+08	1.17324e+08	1.10706e+08	1.19187e+08	1.21788e+08	2.16221e+07	1.56002e+08	1.01027e+08	1.1226e+08	1.48067e+08	1.23715e+08	1.29833e+08	17.7745	31.3796
Name	Molecular Weight	CSID	InChi	SMILES	DeltaMass [Da]	DeltaMass [ppm]	Compound Match
3,4-dehydrothiomorpholine-3-carboxylic acid	145.02	163623	InChI=1/C5H7NO2S/c7-5(8)4-3-9-2-1-6-4/h1-3H2,(H,7,8)	C1CSCC(=N1)C(=O)O	-0.0001143	-0.788171	Full match
(S)-4-amino-4,5-dihydro-2-thiophenecarboxylic acid	145.02	18552670	InChI=1/C5H7NO2S/c6-3-1-4(5(7)8)9-2-3/h1,3H,2,6H2,(H,7,8)/t3-/m0/s1	C1[C@H](C=C(S1)C(=O)O)N	-0.0001143	-0.788171	Partial match
FG7175000	145.053	4.417	74546.4	76346.5	65565.5	58681	7.55789e+06	1.22713e+07	7.97927e+06	9.66825e+06	6.70616e+06	1.15499e+07	9.91016e+06	7.58595e+06	8.21776e+06	6.35664e+06	6.55721e+06	8.17503e+06	1.02553e+07	9.53016e+06	8.29956e+06	8.484e+06	9.24362e+06	6.90167e+06	6.34117e+06	9.05619e+06	5.70229e+06	6.60954e+06	7.6207e+06	1.23492e+07	63522.7	87314.2	96863.3	103490	103295	7.66278e+06	7.16417e+06	8.14715e+06	7.22929e+06	7.63071e+06	70055.9	8.82376e+06	8.74805e+06	7.36612e+06	9.00708e+06	7.97893e+06	7.11512e+06	11.9539	22.8289
Name	Molecular Weight	CSID	InChi	SMILES	DeltaMass [Da]	DeltaMass [ppm]	Compound Match
FG7175000	145.053	5816	InChI=1/C9H7NO/c11-9-6-5-7-3-1-2-4-8(7)10-9/h1-6H,(H,10,11)	c1ccc2c(c1)ccc(n2)O	-0.000124101	-0.855558	Full match
8-Hydroxyquinoline	145.053	1847	InChI=1/C9H7NO/c11-8-5-1-3-7-4-2-6-10-9(7)8/h1-6,11H	c1cc2cccnc2c(c1)O	-0.000124101	-0.855558	Partial match
VC4070000	145.053	62357	InChI=1/C9H7NO/c11-9-5-6-10-8-4-2-1-3-7(8)9/h1-6H,(H,10,11)	c1ccc2c(c1)c(ccn2)O	-0.000124101	-0.855558	Partial match
NL5993600	145.053	9838	InChI=1/C9H7NO/c11-6-7-5-10-9-4-2-1-3-8(7)9/h1-6,10H	c1ccc2c(c1)c(c[nH]2)C=O	-0.000124101	-0.855558	Partial match
2954	145.053	9864	InChI=1/C9H7NO/c11-9-8-4-2-1-3-7(8)5-6-10-9/h1-6H,(H,10,11)	c1ccc2c(c1)ccnc2O	-0.000124101	-0.855558	Partial match
VC4130000	145.053	10896	InChI=1/C9H7NO/c11-8-3-4-9-7(6-8)2-1-5-10-9/h1-6,11H	c1cc2cc(ccc2nc1)O	-0.000124101	-0.855558	Partial match
7-Quinolinol	145.053	10437304	InChI=1/C9H7NO/c11-8-4-3-7-2-1-5-10-9(7)6-8/h1-6,11H	c1cc2ccc(cc2nc1)O	-0.000124101	-0.855558	Partial match
3-methyleneoxindole	145.053	133042	InChI=1/C9H7NO/c1-6-7-4-2-3-5-8(7)10-9(6)11/h2-5H,1H2,(H,10,11)	C=C1c2ccccc2NC1=O	-0.000124101	-0.855558	Partial match
g-Butyrobetaine	145.11	8.073	3.57994e+06	3.57248e+06	3.67796e+06	4.48994e+06	3.60431e+06	3.65054e+06	3.33007e+06	3.85111e+06	3.14562e+06	3.53522e+06	3.56822e+06	3.18158e+06	4.27662e+06	3.51234e+06	4.04305e+06	3.77787e+06	3.68074e+06	3.71526e+06	3.20879e+06	3.7322e+06	3.44287e+06	3.68411e+06	3.12032e+06	3.84933e+06	3.28164e+06	4.01857e+06	3.54458e+06	3.76851e+06	136868	158032	171066	213609	186700	3.55704e+06	3.6715e+06	3.78684e+06	3.96689e+06	3.41249e+06	3.62895e+06	3.62742e+06	3.3584e+06	3.91046e+06	3.698e+06	3.56349e+06	3.65654e+06	11.5539	5.94633
Name	Molecular Weight	CSID	InChi	SMILES	DeltaMass [Da]	DeltaMass [ppm]	Compound Match
g-Butyrobetaine	145.11	705	InChI=1/C7H15NO2/c1-8(2,3)6-4-5-7(9)10/h4-6H2,1-3H3	C[N+](C)(C)CCCC(=O)[O-]	-0.000106049	-0.730817	Full match
4739227	145.11	2015511	InChI=1/C7H15NO2/c1-5(2)3-6(8)4-7(9)10/h5-6H,3-4,8H2,1-2H3,(H,9,10)	CC(C)CC(CC(=O)O)N	-0.000106049	-0.730817	Partial match
1722018	145.11	198338	InChI=1/C7H15NO2/c1-2-3-4-5-6(8)7(9)10/h6H,2-5,8H2,1H3,(H,9,10)	CCCCCC(C(=O)O)N	-0.000106049	-0.730817	Partial match
Emylcamate	145.11	6278	InChI=1/C7H15NO2/c1-4-7(3,5-2)10-6(8)9/h4-5H2,1-3H3,(H2,8,9)	CCC(C)(CC)OC(=O)N	-0.000106049	-0.730817	Partial match
g-Butyrobetaine	145.11	2.561	1.86968e+07	2.09013e+07	2.16352e+07	3.3828e+07	1.0226e+07	1.89891e+07	1.38241e+07	2.67227e+07	2.70469e+07	3.36938e+07	3.02534e+07	2.66433e+07	9.17039e+06	1.13629e+07	1.04669e+07	1.86213e+07	1.96869e+07	3.58316e+07	1.67195e+07	2.2916e+07	1.46386e+07	1.07564e+07	1.1101e+07	2.83735e+07	1.81298e+07	3.83913e+07	1.57173e+07	3.11868e+07	196947	81578.9	145056	155543	275553	2.18181e+07	2.15407e+07	2.22266e+07	2.18848e+07	2.1668e+07	2.12683e+07	1.64066e+07	2.86501e+07	1.09149e+07	2.13014e+07	1.28698e+07	2.46583e+07	28.7127	41.0391
Name	Molecular Weight	CSID	InChi	SMILES	DeltaMass [Da]	DeltaMass [ppm]	Compound Match
g-Butyrobetaine	145.11	705	InChI=1/C7H15NO2/c1-8(2,3)6-4-5-7(9)10/h4-6H2,1-3H3	C[N+](C)(C)CCCC(=O)[O-]	-0.000104245	-0.718387	Full match
4739227	145.11	2015511	InChI=1/C7H15NO2/c1-5(2)3-6(8)4-7(9)10/h5-6H,3-4,8H2,1-2H3,(H,9,10)	CC(C)CC(CC(=O)O)N	-0.000104245	-0.718387	Partial match
1722018	145.11	198338	InChI=1/C7H15NO2/c1-2-3-4-5-6(8)7(9)10/h6H,2-5,8H2,1H3,(H,9,10)	CCCCCC(C(=O)O)N	-0.000104245	-0.718387	Partial match
Emylcamate	145.11	6278	InChI=1/C7H15NO2/c1-4-7(3,5-2)10-6(8)9/h4-5H2,1-3H3,(H2,8,9)	CCC(C)(CC)OC(=O)N	-0.000104245	-0.718387	Partial match
g-Butyrobetaine	145.11	9.499	629332	534540	489599	1.02401e+06	257967	356138	286695	230576	8.75378e+06	1.35731e+07	1.19672e+07	1.03115e+07	256919	394911	351724	316284	1.15638e+07	1.20473e+07	1.09057e+07	1.08648e+07	306629	258037	331181	348380	7.41023e+06	8.72721e+06	1.08385e+07	1.36294e+07	190565	251260	244408	310947	324016	4.86735e+06	4.86582e+06	5.24533e+06	4.72933e+06	4.94181e+06	581936	272331	1.11394e+07	334004	1.12347e+07	318905	9.78284e+06	36.3765	19.0804
Name	Molecular Weight	CSID	InChi	SMILES	DeltaMass [Da]	DeltaMass [ppm]	Compound Match
g-Butyrobetaine	145.11	705	InChI=1/C7H15NO2/c1-8(2,3)6-4-5-7(9)10/h4-6H2,1-3H3	C[N+](C)(C)CCCC(=O)[O-]	-9.20896e-05	-0.634618	Full match
4739227	145.11	2015511	InChI=1/C7H15NO2/c1-5(2)3-6(8)4-7(9)10/h5-6H,3-4,8H2,1-2H3,(H,9,10)	CC(C)CC(CC(=O)O)N	-9.20896e-05	-0.634618	Partial match
1722018	145.11	198338	InChI=1/C7H15NO2/c1-2-3-4-5-6(8)7(9)10/h6H,2-5,8H2,1H3,(H,9,10)	CCCCCC(C(=O)O)N	-9.20896e-05	-0.634618	Partial match
Emylcamate	145.11	6278	InChI=1/C7H15NO2/c1-4-7(3,5-2)10-6(8)9/h4-5H2,1-3H3,(H2,8,9)	CCC(C)(CC)OC(=O)N	-9.20896e-05	-0.634618	Partial match
(2E)-3-(Carbamimidoylsulfanyl)acrylic acid	146.015	13.838	320248	492298	479347	602555	4.19373e+06	6.2893e+06	4.94348e+06	2.16403e+07	4.9829e+06	6.79635e+06	6.27285e+07	7.29519e+06	1.42788e+07	4.61926e+06	2.57699e+07	7.50631e+06	5.55945e+06	8.24736e+06	1.71492e+07	5.1151e+06	6.45514e+06	5.90404e+06	5.0644e+06	1.97078e+07	5.56239e+06	7.6991e+06	6.7183e+06	1.6998e+07	290103	287381	301422	293490	319574	1.08353e+07	9.79603e+06	1.01821e+07	9.69345e+06	1.08749e+07	485823	5.61639e+06	7.04577e+06	1.08925e+07	6.9034e+06	6.17959e+06	7.2087e+06	24.5413	89.5087
Name	Molecular Weight	CSID	InChi	SMILES	DeltaMass [Da]	DeltaMass [ppm]	Compound Match
(2E)-3-(Carbamimidoylsulfanyl)acrylic acid	146.015	4445424	InChI=1/C4H6N2O2S/c5-4(6)9-2-1-3(7)8/h1-2H,(H3,5,6)(H,7,8)/b2-1+	[H]/N=C(\N)/S/C=C/C(=O)O	-8.96515e-05	-0.613988	Full match
ZAPA	146.015	5036966	InChI=1/C4H6N2O2S/c5-4(6)9-2-1-3(7)8/h1-2H,(H3,5,6)(H,7,8)/b2-1-	C(=C\SC(=N)N)\C(=O)O	-8.96515e-05	-0.613988	Full match
3-Thiomorpholinecarboxylic acid	147.035	3.999	6.11323e+06	6.95141e+06	6.92001e+06	7.47569e+06	3.34057e+07	4.44683e+07	3.07951e+07	3.26202e+07	2.2173e+07	4.22071e+07	2.65751e+07	2.93933e+07	2.96734e+07	2.61719e+07	2.39216e+07	2.94672e+07	3.77503e+07	3.53388e+07	3.08609e+07	3.13664e+07	3.71317e+07	2.80817e+07	2.6236e+07	3.38523e+07	2.64019e+07	2.73101e+07	3.24774e+07	3.97255e+07	503401	652803	718885	555205	539728	3.05086e+07	2.66217e+07	2.83317e+07	2.83441e+07	2.88922e+07	6.93571e+06	3.30129e+07	2.79842e+07	2.78195e+07	3.33526e+07	3.0967e+07	2.98937e+07	8.19093	17.5374
Name	Molecular Weight	CSID	InChi	SMILES	DeltaMass [Da]	DeltaMass [ppm]	Compound Match
3-Thiomorpholinecarboxylic acid	147.035	389150	InChI=1/C5H9NO2S/c7-5(8)4-3-9-2-1-6-4/h4,6H,1-3H2,(H,7,8)	C1CSCC(N1)C(=O)O	-0.000162049	-1.10211	Full match
3-Thiomorpholinecarboxylic acid	147.035	3.058	1.28149e+07	1.44307e+07	1.46532e+07	1.59142e+07	5.87591e+07	8.09616e+07	5.72806e+07	5.33778e+07	3.93949e+07	6.68509e+07	4.70808e+07	5.29764e+07	5.43616e+07	4.68144e+07	4.69863e+07	5.62299e+07	6.74524e+07	6.53745e+07	5.43654e+07	5.5648e+07	7.04251e+07	5.1143e+07	5.40795e+07	6.01756e+07	5.17604e+07	5.10088e+07	5.97344e+07	7.20461e+07	284651	153817	132895	86996.6	84980.6	5.15963e+07	5.21763e+07	5.63191e+07	5.41348e+07	5.19772e+07	1.4542e+07	5.80198e+07	5.00286e+07	5.06739e+07	6.05113e+07	5.71276e+07	5.57474e+07	8.80564	19.895
Name	Molecular Weight	CSID	InChi	SMILES	DeltaMass [Da]	DeltaMass [ppm]	Compound Match
3-Thiomorpholinecarboxylic acid	147.035	389150	InChI=1/C5H9NO2S/c7-5(8)4-3-9-2-1-6-4/h4,6H,1-3H2,(H,7,8)	C1CSCC(N1)C(=O)O	-0.000161167	-1.09611	Full match
3-Thiomorpholinecarboxylic acid	147.035	13.052	256718	406415	430747	503145	6.65109e+06	1.19126e+07	6.98147e+06	8.62792e+06	4.24416e+06	1.041e+07	9.17411e+06	6.41449e+06	6.08048e+06	4.84624e+06	4.73647e+06	6.21074e+06	7.59228e+06	8.00386e+06	7.2396e+06	6.15689e+06	5.39142e+06	3.19158e+06	3.10938e+06	6.31334e+06	2.84536e+06	4.02629e+06	4.75039e+06	8.7717e+06	156501	187062	185087	189415	208609	5.98082e+06	5.55753e+06	5.4332e+06	5.98443e+06	5.7886e+06	418581	7.8047e+06	7.7943e+06	5.46336e+06	7.41594e+06	4.2915e+06	4.38834e+06	25.9298	28.1726
Name	Molecular Weight	CSID	InChi	SMILES	DeltaMass [Da]	DeltaMass [ppm]	Compound Match
3-Thiomorpholinecarboxylic acid	147.035	389150	InChI=1/C5H9NO2S/c7-5(8)4-3-9-2-1-6-4/h4,6H,1-3H2,(H,7,8)	C1CSCC(N1)C(=O)O	-0.000125427	-0.853038	Full match
DL-Glutamic acid	147.053	8.995	5.30736e+07	4.69289e+07	4.54754e+07	6.83001e+07	2.29828e+07	2.22664e+07	1.42136e+07	1.58657e+07	1.84524e+07	2.44859e+07	2.56472e+07	2.55818e+07	2.60679e+07	1.46108e+07	2.11441e+07	1.47675e+07	2.2784e+07	1.95867e+07	1.68444e+07	1.89396e+07	1.99659e+07	2.27472e+07	1.6719e+07	1.5847e+07	2.22302e+07	1.75261e+07	1.82845e+07	2.03343e+07	108918	650254	859177	777421	544103	2.49546e+07	2.51302e+07	1.91675e+07	2.75641e+07	2.44377e+07	5.00013e+07	1.90661e+07	2.50338e+07	1.79558e+07	1.92631e+07	1.83424e+07	1.93094e+07	19.5284	23.5791
Name	Molecular Weight	CSID	InChi	SMILES	DeltaMass [Da]	DeltaMass [ppm]	Compound Match
DL-Glutamic acid	147.053	591	InChI=1/C5H9NO4/c6-3(5(9)10)1-2-4(7)8/h3H,1-2,6H2,(H,7,8)(H,9,10)	C(CC(=O)O)C(C(=O)O)N	-7.41552e-05	-0.504275	Full match
N-Methyl-<scp>D</scp>-aspartic acid	147.053	21436	InChI=1/C5H9NO4/c1-6-3(5(9)10)2-4(7)8/h3,6H,2H2,1H3,(H,7,8)(H,9,10)/t3-/m1/s1	CN[C@H](CC(=O)O)C(=O)O	-7.41552e-05	-0.504275	Partial match
L-(+)-Glutamic acid	147.053	30572	InChI=1/C5H9NO4/c6-3(5(9)10)1-2-4(7)8/h3H,1-2,6H2,(H,7,8)(H,9,10)/t3-/m0/s1	C(CC(=O)O)[C@@H](C(=O)O)N	-7.41552e-05	-0.504275	Full match
O-Acetyl-L-serine	147.053	89874	InChI=1/C5H9NO4/c1-3(7)10-2-4(6)5(8)9/h4H,2,6H2,1H3,(H,8,9)/t4-/m0/s1	CC(=O)OC[C@@H](C(=O)O)N	-7.41552e-05	-0.504275	Partial match
D-(-)-Glutamic acid	147.053	21814	InChI=1/C5H9NO4/c6-3(5(9)10)1-2-4(7)8/h3H,1-2,6H2,(H,7,8)(H,9,10)/t3-/m1/s1	C(CC(=O)O)[C@H](C(=O)O)N	-7.41552e-05	-0.504275	Full match
N-Acetyl-L-serine	147.053	58744	InChI=1/C5H9NO4/c1-3(8)6-4(2-7)5(9)10/h4,7H,2H2,1H3,(H,6,8)(H,9,10)/t4-/m0/s1	CC(=O)N[C@@H](CO)C(=O)O	-7.41552e-05	-0.504275	Partial match
3-Methylaspartic acid	147.053	829	InChI=1/C5H9NO4/c1-2(4(7)8)3(6)5(9)10/h2-3H,6H2,1H3,(H,7,8)(H,9,10)	CC(C(C(=O)O)N)C(=O)O	-7.41552e-05	-0.504275	Partial match
MFCD00056698	147.053	65858	InChI=1/C5H9NO4/c6-3(1-4(7)8)2-5(9)10/h3H,1-2,6H2,(H,7,8)(H,9,10)	C(C(CC(=O)O)N)C(=O)O	-7.41552e-05	-0.504275	Partial match
O-Acetyl-DL-serine	147.053	184	InChI=1/C5H9NO4/c1-3(7)10-2-4(6)5(8)9/h4H,2,6H2,1H3,(H,8,9)	CC(=O)OCC(C(=O)O)N	-7.41552e-05	-0.504275	Partial match
L-threo-3-Methylaspartate	147.053	389071	InChI=1/C5H9NO4/c1-2(4(7)8)3(6)5(9)10/h2-3H,6H2,1H3,(H,7,8)(H,9,10)/t2-,3-/m0/s1	C[C@@H]([C@@H](C(=O)O)N)C(=O)O	-7.41552e-05	-0.504275	Partial match
N-(Carboxymethyl)-beta-alanine	147.053	248019	InChI=1/C5H9NO4/c7-4(8)1-2-6-3-5(9)10/h6H,1-3H2,(H,7,8)(H,9,10)	C(CNCC(=O)O)C(=O)O	-7.41552e-05	-0.504275	Partial match
(4R)-4-Hydroxy-5-oxo-L-norvaline	147.053	389693	InChI=1/C5H9NO4/c6-4(5(9)10)1-3(8)2-7/h2-4,8H,1,6H2,(H,9,10)/t3-,4+/m1/s1	C([C@H](C=O)O)[C@@H](C(=O)O)N	-7.41552e-05	-0.504275	Partial match
N-(Carboxymethyl)-D-alanine	147.053	4575345	InChI=1/C5H9NO4/c1-3(5(9)10)6-2-4(7)8/h3,6H,2H2,1H3,(H,7,8)(H,9,10)/t3-/m1/s1	C[C@H](C(=O)O)NCC(=O)O	-7.41552e-05	-0.504275	Partial match
2-Oxo-4-hydroxy-5-aminovalerate	147.053	389694	InChI=1/C5H9NO4/c6-2-3(7)1-4(8)5(9)10/h3,7H,1-2,6H2,(H,9,10)/t3-/m1/s1	C([C@H](CN)O)C(=O)C(=O)O	-7.41552e-05	-0.504275	Partial match
N-[(2S)-2-Hydroxypropanoyl]glycine	147.053	59664338	InChI=1/C5H9NO4/c1-3(7)5(10)6-2-4(8)9/h3,7H,2H2,1H3,(H,6,10)(H,8,9)/t3-/m0/s1	C[C@H](O)C(=O)NCC(O)=O C[C@@H](C(=O)NCC(=O)O)O	-7.41552e-05	-0.504275	Partial match
5-Amino-4-hydroxy-2-oxopentanoic acid	147.053	4326961	InChI=1/C5H9NO4/c6-2-3(7)1-4(8)5(9)10/h3,7H,1-2,6H2,(H,9,10)	C(C(CN)O)C(=O)C(=O)O	-7.41552e-05	-0.504275	Partial match
DL-Mevalonic acid	148.073	16.182	2.71889e+07	2.75941e+07	2.61027e+07	3.0245e+07	4.82293e+07	5.22276e+07	4.35548e+07	4.89058e+07	3.97348e+07	4.45723e+07	4.57552e+07	3.97384e+07	5.12928e+07	4.94075e+07	4.92104e+07	5.55001e+07	5.03204e+07	5.32704e+07	4.70098e+07	4.99518e+07	5.59803e+07	4.88527e+07	5.06828e+07	6.47976e+07	5.01545e+07	5.67635e+07	5.3502e+07	6.31611e+07	132534	152403	157832	159594	161636	4.89198e+07	5.0074e+07	4.66432e+07	4.99722e+07	4.89607e+07	2.73915e+07	4.85675e+07	4.21553e+07	5.03501e+07	5.01361e+07	5.33316e+07	5.51327e+07	6.32831	7.40798
Name	Molecular Weight	CSID	InChi	SMILES	DeltaMass [Da]	DeltaMass [ppm]	Compound Match
DL-Mevalonic acid	148.074	436	InChI=1/C6H12O4/c1-6(10,2-3-7)4-5(8)9/h7,10H,2-4H2,1H3,(H,8,9)	CC(CCO)(CC(=O)O)O	-0.00019269	-1.30131	Full match
Kethoxal	148.074	31346	InChI=1/C6H12O4/c1-3-10-4(2)5(7)6(8)9/h4,6,8-9H,3H2,1-2H3	CCOC(C)C(=O)C(O)O	-0.00019269	-1.30131	Partial match
Mevalonic acid	148.074	388367	InChI=1/C6H12O4/c1-6(10,2-3-7)4-5(8)9/h7,10H,2-4H2,1H3,(H,8,9)/t6-/m1/s1	C[C@@](CCO)(CC(=O)O)O	-0.00019269	-1.30131	Full match
pantoic acid	148.074	388387	InChI=1/C6H12O4/c1-6(2,3-7)4(8)5(9)10/h4,7-8H,3H2,1-2H3,(H,9,10)/t4-/m0/s1	CC(C)(CO)[C@H](C(=O)O)O	-0.00019269	-1.30131	Partial match
pantoic acid	148.074	825	InChI=1/C6H12O4/c1-6(2,3-7)4(8)5(9)10/h4,7-8H,3H2,1-2H3,(H,9,10)	CC(C)(CO)C(C(=O)O)O	-0.00019269	-1.30131	Partial match
aldehydo-D-paratose	148.074	167836	InChI=1/C6H12O4/c1-4(8)6(10)2-5(9)3-7/h3-6,8-10H,2H2,1H3/t4-,5-,6+/m1/s1	C[C@H]([C@H](C[C@H](C=O)O)O)O	-0.00019269	-1.30131	Partial match
GLYCERYL 1-MONOPROPIONATE	148.074	104856	InChI=1/C6H12O4/c1-2-6(9)10-4-5(8)3-7/h5,7-8H,2-4H2,1H3	CCC(=O)OCC(CO)O	-0.00019269	-1.30131	Partial match
2,3-dihydroxy-3-methylpentanoate	148.074	7	InChI=1/C6H12O4/c1-3-6(2,10)4(7)5(8)9/h4,7,10H,3H2,1-2H3,(H,8,9)	CCC(C)(C(C(=O)O)O)O	-0.00019269	-1.30131	Partial match
Tyvelose	148.074	2338986	InChI=1/C6H12O4/c1-4(8)6(10)2-5(9)3-7/h3-6,8-10H,2H2,1H3/t4-,5+,6+/m1/s1	[H][C@@]([C@H](O)[C@H](O)C)([C@H](O)C=O)[H]	-0.00019269	-1.30131	Partial match
3,6-Dideoxy-D-xylo-hexose	148.074	4573722	InChI=1/C6H12O4/c1-4(8)6(10)2-5(9)3-7/h3-6,8-10H,2H2,1H3/t4-,5-,6-/m1/s1	[H][C@@]([C@@H](O)[C@H](O)C)([C@@H](O)C=O)[H]	-0.00019269	-1.30131	Partial match
Digitoxose	148.074	84984	InChI=1/C6H12O4/c1-4(8)6(10)5(9)2-3-7/h3-6,8-10H,2H2,1H3/t4-,5+,6-/m1/s1	C[C@H]([C@H]([C@H](CC=O)O)O)O	-0.00019269	-1.30131	Partial match
2-(2-Methoxyethoxy)propanoic acid	148.074	7990969	InChI=1/C6H12O4/c1-5(6(7)8)10-4-3-9-2/h5H,3-4H2,1-2H3,(H,7,8)	CC(C(=O)O)OCCOC	-0.00019269	-1.30131	Partial match
alpha-abequopyranose	148.074	394325	InChI=1/C6H12O4/c1-3-4(7)2-5(8)6(9)10-3/h3-9H,2H2,1H3/t3-,4-,5-,6+/m1/s1	C[C@@H]1[C@@H](C[C@H]([C@H](O1)O)O)O	-0.00019269	-1.30131	Partial match
4,5-Dideoxy-3-C-methyl-D-erythro-pentonic acid	148.074	395044	InChI=1/C6H12O4/c1-3-6(2,10)4(7)5(8)9/h4,7,10H,3H2,1-2H3,(H,8,9)/t4-,6+/m0/s1	CC[C@](C)([C@H](C(=O)O)O)O	-0.00019269	-1.30131	Partial match
(S)-Mevalonic acid	148.074	118932	InChI=1/C6H12O4/c1-6(10,2-3-7)4-5(8)9/h7,10H,2-4H2,1H3,(H,8,9)/t6-/m0/s1	C[C@](CCO)(CC(=O)O)O	-0.00019269	-1.30131	Full match
2,6-Dideoxy-D-arabino-hexopyranose	148.074	9063327	InChI=1/C6H12O4/c1-3-6(9)4(7)2-5(8)10-3/h3-9H,2H2,1H3/t3-,4-,5?,6-/m1/s1	O[C@@H]1[C@H](OC(O)C[C@H]1O)C	-0.00019269	-1.30131	Partial match
aldehydo-ascarylose	148.074	2338985	InChI=1/C6H12O4/c1-4(8)6(10)2-5(9)3-7/h3-6,8-10H,2H2,1H3/t4-,5+,6+/m0/s1	[H][C@@]([C@@H](O)[C@@H](O)C)([C@@H](O)C=O)[H]	-0.00019269	-1.30131	Partial match
alpha-tyvelopyranose	148.074	395504	InChI=1/C6H12O4/c1-3-4(7)2-5(8)6(9)10-3/h3-9H,2H2,1H3/t3-,4+,5+,6+/m1/s1	C[C@@H]1[C@H](C[C@@H]([C@H](O1)O)O)O	-0.00019269	-1.30131	Partial match
3,6-Dideoxy-D-xylo-hexopyranose	148.074	141071	InChI=1/C6H12O4/c1-3-4(7)2-5(8)6(9)10-3/h3-9H,2H2,1H3/t3-,4-,5-,6?/m1/s1	C[C@@H]1[C@@H](C[C@H](C(O1)O)O)O	-0.00019269	-1.30131	Partial match
3,6-Dideoxy-L-galactose	148.074	389006	InChI=1/C6H12O4/c1-3-4(7)2-5(8)6(9)10-3/h3-9H,2H2,1H3/t3-,4-,5-,6+/m0/s1	C[C@H]1[C@H](C[C@@H]([C@@H](O1)O)O)O	-0.00019269	-1.30131	Partial match
alpha-D-paratopyranose	148.074	26331782	InChI=1/C6H12O4/c1-3-4(7)2-5(8)6(9)10-3/h3-9H,2H2,1H3/t3-,4+,5-,6+/m1/s1	C[C@@H]1[C@H](C[C@H]([C@H](O1)O)O)O	-0.00019269	-1.30131	Partial match
beta-ascarylopyranose	148.074	31150596	InChI=1/C6H12O4/c1-3-4(7)2-5(8)6(9)10-3/h3-9H,2H2,1H3/t3-,4+,5+,6-/m0/s1	C[C@H]1[C@@H](C[C@H]([C@H](O1)O)O)O	-0.00019269	-1.30131	Partial match
2,6-Dideoxyhexopyranose	148.074	21427921	InChI=1/C6H12O4/c1-3-6(9)4(7)2-5(8)10-3/h3-9H,2H2,1H3/t3-,4-,5-,6+/m0/s1	CC1C(C(CC(O1)O)O)O	-0.00019269	-1.30131	Partial match
3,6-Dideoxy-beta-L-xylo-hexopyranose	148.074	58837238	InChI=1/C6H12O4/c1-3-4(7)2-5(8)6(9)10-3/h3-9H,2H2,1H3/t3-,4-,5-,6-/m0/s1	C[C@H]1[C@H](C[C@@H]([C@H](O1)O)O)O	-0.00019269	-1.30131	Partial match
2,6-Dideoxy-L-arabino-hexopyranose	148.074	58837353	InChI=1/C6H12O4/c1-3-6(9)4(7)2-5(8)10-3/h3-9H,2H2,1H3/t3-,4-,5?,6-/m0/s1	C[C@H]1[C@@H]([C@H](CC(O1)O)O)O	-0.00019269	-1.30131	Partial match
2,6-Dideoxy-alpha-D-lyxo-hexopyranose	148.074	58837352	InChI=1/C6H12O4/c1-3-6(9)4(7)2-5(8)10-3/h3-9H,2H2,1H3/t3-,4-,5+,6+/m1/s1	C[C@@H]1[C@@H]([C@@H](C[C@H](O1)O)O)O	-0.00019269	-1.30131	Partial match
2,6-Dideoxy-beta-L-ribo-hexopyranose	148.074	58837665	InChI=1/C6H12O4/c1-3-6(9)4(7)2-5(8)10-3/h3-9H,2H2,1H3/t3-,4+,5-,6-/m0/s1	C[C@H]1[C@@H]([C@@H](C[C@H](O1)O)O)O	-0.00019269	-1.30131	Partial match
2,3,4,5-Tetrahydroxypentanal	150.053	14.706	1.97973e+06	1.50615e+06	1.346e+06	802103	1.84395e+07	3.01284e+07	2.11095e+07	3.49392e+07	1.56522e+07	3.56452e+07	2.41558e+07	2.09135e+07	1.67683e+07	1.76987e+07	1.82374e+07	2.22453e+07	2.02601e+07	2.86808e+07	2.29946e+07	2.39689e+07	3.28574e+07	1.14956e+07	1.92874e+07	2.10393e+07	1.16786e+07	2.05829e+07	1.87786e+07	3.45029e+07	1.34099e+06	156614	941869	252970	861698	1.57454e+07	2.42913e+07	1.87472e+07	1.68258e+07	1.97418e+07	1.42607e+06	2.56189e+07	2.25347e+07	1.79681e+07	2.34818e+07	2.01634e+07	1.96808e+07	34.4774	29.4462
Name	Molecular Weight	CSID	InChi	SMILES	DeltaMass [Da]	DeltaMass [ppm]	Compound Match
2,3,4,5-Tetrahydroxypentanal	150.053	831	InChI=1/C5H10O5/c6-1-3(8)5(10)4(9)2-7/h1,3-5,7-10H,2H2	C(C(C(C(C=O)O)O)O)O	-0.000131894	-0.878983	Full match
D-(−)-Ribose	150.053	4470639	InChI=1/C5H10O5/c6-1-3(8)5(10)4(9)2-7/h1,3-5,7-10H,2H2/t3-,4+,5-/m0/s1	C([C@H]([C@H]([C@H](C=O)O)O)O)O	-0.000131894	-0.878983	Full match
beta-D-Xylopyranose	150.053	111589	InChI=1/C5H10O5/c6-2-1-10-5(9)4(8)3(2)7/h2-9H,1H2/t2-,3+,4-,5-/m1/s1	C1[C@H]([C@@H]([C@H]([C@@H](O1)O)O)O)O	-0.000131894	-0.878983	Partial match
D-(+)-Xylose	150.053	559198	InChI=1/C5H10O5/c6-1-3(8)5(10)4(9)2-7/h1,3-5,7-10H,2H2/t3-,4+,5+/m0/s1	C([C@H]([C@@H]([C@H](C=O)O)O)O)O	-0.000131894	-0.878983	Full match
L-(+)-Arabinose	150.053	4573877	InChI=1/C5H10O5/c6-1-3(8)5(10)4(9)2-7/h1,3-5,7-10H,2H2/t3-,4-,5+/m0/s1	C([C@@H]([C@@H]([C@H](C=O)O)O)O)O	-0.000131894	-0.878983	Full match
Arabinose	150.053	59687	InChI=1/C5H10O5/c6-1-3(8)5(10)4(9)2-7/h1,3-5,7-10H,2H2/t3-,4-,5+/m1/s1	C([C@H]([C@H]([C@@H](C=O)O)O)O)O	-0.000131894	-0.878983	Full match
Pent-2-ulose	150.053	599	InChI=1/C5H10O5/c6-1-3(8)5(10)4(9)2-7/h3,5-8,10H,1-2H2	C(C(C(C(=O)CO)O)O)O	-0.000131894	-0.878983	Partial match
D-Xylopyranose	150.053	119104	InChI=1/C5H10O5/c6-2-1-10-5(9)4(8)3(2)7/h2-9H,1H2/t2-,3+,4-,5?/m1/s1	C1[C@H]([C@@H]([C@H](C(O1)O)O)O)O	-0.000131894	-0.878983	Partial match
D-Arabinopyranose	150.053	6636	InChI=1/C5H10O5/c6-2-1-10-5(9)4(8)3(2)7/h2-9H,1H2/t2-,3-,4+,5?/m1/s1	C1[C@H]([C@H]([C@@H](C(O1)O)O)O)O	-0.000131894	-0.878983	Partial match
alpha-D-Xylopyranose	150.053	5805	InChI=1/C5H10O5/c6-2-1-10-5(9)4(8)3(2)7/h2-9H,1H2/t2-,3+,4-,5+/m1/s1	C1[C@H]([C@@H]([C@H]([C@H](O1)O)O)O)O	-0.000131894	-0.878983	Partial match
alpha-L-Arabinopyranose	150.053	388793	InChI=1/C5H10O5/c6-2-1-10-5(9)4(8)3(2)7/h2-9H,1H2/t2-,3-,4+,5+/m0/s1	C1[C@@H]([C@@H]([C@H]([C@@H](O1)O)O)O)O	-0.000131894	-0.878983	Partial match
D-(−)-Lyxose	150.053	58993	InChI=1/C5H10O5/c6-1-3(8)5(10)4(9)2-7/h1,3-5,7-10H,2H2/t3-,4-,5-/m1/s1	C([C@H]([C@@H]([C@@H](C=O)O)O)O)O	-0.000131894	-0.878983	Full match
D-(−)-Ribulose	150.053	133316	InChI=1/C5H10O5/c6-1-3(8)5(10)4(9)2-7/h3,5-8,10H,1-2H2/t3-,5-/m1/s1	C([C@H]([C@H](C(=O)CO)O)O)O	-0.000131894	-0.878983	Partial match
D-Ribofuranose	150.053	5575	InChI=1/C5H10O5/c6-1-2-3(7)4(8)5(9)10-2/h2-9H,1H2/t2-,3-,4-,5?/m1/s1	C([C@@H]1[C@H]([C@H](C(O1)O)O)O)O	-0.000131894	-0.878983	Partial match
L-(−)-Xylose	150.053	85957	InChI=1/C5H10O5/c6-1-3(8)5(10)4(9)2-7/h1,3-5,7-10H,2H2/t3-,4+,5+/m1/s1	C([C@@H]([C@H]([C@@H](C=O)O)O)O)O	-0.000131894	-0.878983	Full match
D-Xylulose	150.053	4451524	InChI=1/C5H10O5/c6-1-3(8)5(10)4(9)2-7/h3,5-8,10H,1-2H2/t3-,5+/m1/s1	C([C@H]([C@@H](C(=O)CO)O)O)O	-0.000131894	-0.878983	Partial match
L-(+)-Ribulose	150.053	559151	InChI=1/C5H10O5/c6-1-3(8)5(10)4(9)2-7/h3,5-8,10H,1-2H2/t3-,5-/m0/s1	C([C@@H]([C@@H](C(=O)CO)O)O)O	-0.000131894	-0.878983	Partial match
L-(+)-Arabinopyranose	150.053	388335	InChI=1/C5H10O5/c6-2-1-10-5(9)4(8)3(2)7/h2-9H,1H2/t2-,3-,4+,5?/m0/s1	C1[C@@H]([C@@H]([C@H](C(O1)O)O)O)O	-0.000131894	-0.878983	Partial match
L-Xylulose	150.053	20892	InChI=1/C5H10O5/c6-1-3(8)5(10)4(9)2-7/h3,5-8,10H,1-2H2/t3-,5+/m0/s1	C([C@@H]([C@H](C(=O)CO)O)O)O	-0.000131894	-0.878983	Partial match
alpha-L-Arabinofuranose	150.053	393416	InChI=1/C5H10O5/c6-1-2-3(7)4(8)5(9)10-2/h2-9H,1H2/t2-,3-,4+,5+/m0/s1	C([C@H]1[C@@H]([C@H]([C@@H](O1)O)O)O)O	-0.000131894	-0.878983	Partial match
beta-D-Ribopyranose	150.053	390205	InChI=1/C5H10O5/c6-2-1-10-5(9)4(8)3(2)7/h2-9H,1H2/t2-,3-,4-,5-/m1/s1	C1[C@H]([C@H]([C@H]([C@@H](O1)O)O)O)O	-0.000131894	-0.878983	Partial match
beta-D-Ribofuranose	150.053	394477	InChI=1/C5H10O5/c6-1-2-3(7)4(8)5(9)10-2/h2-9H,1H2/t2-,3-,4-,5-/m1/s1	C([C@@H]1[C@H]([C@H]([C@@H](O1)O)O)O)O	-0.000131894	-0.878983	Partial match
beta-L-Arabinopyranose	150.053	388821	InChI=1/C5H10O5/c6-2-1-10-5(9)4(8)3(2)7/h2-9H,1H2/t2-,3-,4+,5-/m0/s1	C1[C@@H]([C@@H]([C@H]([C@H](O1)O)O)O)O	-0.000131894	-0.878983	Partial match
alpha-D-Ribofuranose	150.053	393389	InChI=1/C5H10O5/c6-1-2-3(7)4(8)5(9)10-2/h2-9H,1H2/t2-,3-,4-,5+/m1/s1	C([C@@H]1[C@H]([C@H]([C@H](O1)O)O)O)O	-0.000131894	-0.878983	Partial match
L-Lyxopyranose	150.053	388605	InChI=1/C5H10O5/c6-2-1-10-5(9)4(8)3(2)7/h2-9H,1H2/t2-,3+,4+,5?/m0/s1	C1[C@@H]([C@H]([C@H](C(O1)O)O)O)O	-0.000131894	-0.878983	Partial match
L-(+)-Lyxose	150.053	559211	InChI=1/C5H10O5/c6-1-3(8)5(10)4(9)2-7/h1,3-5,7-10H,2H2/t3-,4-,5-/m0/s1	C([C@@H]([C@H]([C@H](C=O)O)O)O)O	-0.000131894	-0.878983	Full match
D-Lyxopyranose	150.053	388377	InChI=1/C5H10O5/c6-2-1-10-5(9)4(8)3(2)7/h2-9H,1H2/t2-,3+,4+,5?/m1/s1	C1[C@H]([C@@H]([C@@H](C(O1)O)O)O)O	-0.000131894	-0.878983	Partial match
beta-D-Arabinopyranose	150.053	392169	InChI=1/C5H10O5/c6-2-1-10-5(9)4(8)3(2)7/h2-9H,1H2/t2-,3-,4+,5-/m1/s1	C1[C@H]([C@H]([C@@H]([C@@H](O1)O)O)O)O	-0.000131894	-0.878983	Partial match
alpha-D-Lyxopyranose	150.053	388745	InChI=1/C5H10O5/c6-2-1-10-5(9)4(8)3(2)7/h2-9H,1H2/t2-,3+,4+,5+/m1/s1	C1[C@H]([C@@H]([C@@H]([C@H](O1)O)O)O)O	-0.000131894	-0.878983	Partial match
D-Xylulofuranose	150.053	388344	InChI=1/C5H10O5/c6-2-5(9)4(8)3(7)1-10-5/h3-4,6-9H,1-2H2/t3-,4+,5?/m1/s1	C1[C@H]([C@@H](C(O1)(CO)O)O)O	-0.000131894	-0.878983	Partial match
beta-L-Arabinofuranose	150.053	5256724	InChI=1/C5H10O5/c6-1-2-3(7)4(8)5(9)10-2/h2-9H,1H2/t2-,3-,4+,5-/m0/s1	OC[C@@H]1O[C@H](O)[C@H](O)[C@H]1O	-0.000131894	-0.878983	Partial match
4-(Hydroxymethyl)tetrahydro-2,3,4-furantriol	150.053	3677656	InChI=1/C5H10O5/c6-1-5(9)2-10-4(8)3(5)7/h3-4,6-9H,1-2H2	C1C(C(C(O1)O)O)(CO)O	-0.000131894	-0.878983	Partial match
L-Xylopyranose	150.053	388606	InChI=1/C5H10O5/c6-2-1-10-5(9)4(8)3(2)7/h2-9H,1H2/t2-,3+,4-,5?/m0/s1	C1[C@@H]([C@H]([C@@H](C(O1)O)O)O)O	-0.000131894	-0.878983	Partial match
alpha-D-Arabinopyranose	150.053	5404394	InChI=1/C5H10O5/c6-2-1-10-5(9)4(8)3(2)7/h2-9H,1H2/t2-,3-,4+,5+/m1/s1	C1[C@H]([C@H]([C@@H]([C@H](O1)O)O)O)O	-0.000131894	-0.878983	Partial match
L-Arabinofuranose	150.053	389751	InChI=1/C5H10O5/c6-1-2-3(7)4(8)5(9)10-2/h2-9H,1H2/t2-,3-,4+,5?/m0/s1	C([C@H]1[C@@H]([C@H](C(O1)O)O)O)O	-0.000131894	-0.878983	Partial match
D-Ribulofuranose	150.053	388343	InChI=1/C5H10O5/c6-2-5(9)4(8)3(7)1-10-5/h3-4,6-9H,1-2H2/t3-,4-,5?/m1/s1	C1[C@H]([C@H](C(O1)(CO)O)O)O	-0.000131894	-0.878983	Partial match
beta-D-Lyxopyranose	150.053	556904	InChI=1/C5H10O5/c6-2-1-10-5(9)4(8)3(2)7/h2-9H,1H2/t2-,3+,4+,5-/m1/s1	C1[C@H]([C@@H]([C@@H]([C@@H](O1)O)O)O)O	-0.000131894	-0.878983	Partial match
(2R,4S)-2-methyltetrahydrofuran-2,3,3,4-tetrol	150.053	395434	InChI=1/C5H10O5/c1-4(7)5(8,9)3(6)2-10-4/h3,6-9H,2H2,1H3/t3-,4+/m0/s1	C[C@@]1(C([C@H](CO1)O)(O)O)O	-0.000131894	-0.878983	Partial match
beta-D-Arabinofuranose	150.053	5360181	InChI=1/C5H10O5/c6-1-2-3(7)4(8)5(9)10-2/h2-9H,1H2/t2-,3-,4+,5-/m1/s1	C([C@@H]1[C@H]([C@@H]([C@@H](O1)O)O)O)O	-0.000131894	-0.878983	Partial match
alpha-D-Arabinofuranose	150.053	8172289	InChI=1/C5H10O5/c6-1-2-3(7)4(8)5(9)10-2/h2-9H,1H2/t2-,3-,4+,5+/m1/s1	O[C@@H]1[C@H](O[C@H](O)[C@H]1O)CO	-0.000131894	-0.878983	Partial match
L-Xylulofuranose	150.053	388345	InChI=1/C5H10O5/c6-2-5(9)4(8)3(7)1-10-5/h3-4,6-9H,1-2H2/t3-,4+,5?/m0/s1	C1[C@@H]([C@H](C(O1)(CO)O)O)O	-0.000131894	-0.878983	Partial match
2-deoxy-D-ribonic acid	150.053	9703151	InChI=1/C5H10O5/c6-2-4(8)3(7)1-5(9)10/h3-4,6-8H,1-2H2,(H,9,10)/t3-,4+/m0/s1	O=C(O)C[C@H](O)[C@H](O)CO	-0.000131894	-0.878983	Partial match
beta-L-Ribofuranose	150.053	5341884	InChI=1/C5H10O5/c6-1-2-3(7)4(8)5(9)10-2/h2-9H,1H2/t2-,3-,4-,5-/m0/s1	C([C@H]1[C@@H]([C@@H]([C@H](O1)O)O)O)O	-0.000131894	-0.878983	Partial match
alpha-D-Ribopyranose	150.053	10194213	InChI=1/C5H10O5/c6-2-1-10-5(9)4(8)3(2)7/h2-9H,1H2/t2-,3-,4-,5+/m1/s1	C1[C@H]([C@H]([C@H]([C@H](O1)O)O)O)O	-0.000131894	-0.878983	Partial match
alpha-L-Lyxopyranose	150.053	556903	InChI=1/C5H10O5/c6-2-1-10-5(9)4(8)3(2)7/h2-9H,1H2/t2-,3+,4+,5+/m0/s1	C1[C@@H]([C@H]([C@H]([C@@H](O1)O)O)O)O	-0.000131894	-0.878983	Partial match
apiose	150.053	167754	InChI=1/C5H10O5/c6-1-4(9)5(10,2-7)3-8/h1,4,7-10H,2-3H2	C(C(CO)(C(C=O)O)O)O	-0.000131894	-0.878983	Partial match
beta-L-Lyxopyranose	150.053	557832	InChI=1/C5H10O5/c6-2-1-10-5(9)4(8)3(2)7/h2-9H,1H2/t2-,3+,4+,5-/m0/s1	C1[C@@H]([C@H]([C@H]([C@H](O1)O)O)O)O	-0.000131894	-0.878983	Partial match
MFCD18432181	150.053	8488687	InChI=1/C5H10O5/c6-1-5(2-7,3-8)4(9)10/h6-8H,1-3H2,(H,9,10)	O=C(O)C(CO)(CO)CO	-0.000131894	-0.878983	Partial match
alpha-D-Ribulofuranose	150.053	390206	InChI=1/C5H10O5/c6-2-5(9)4(8)3(7)1-10-5/h3-4,6-9H,1-2H2/t3-,4-,5+/m1/s1	C1[C@H]([C@H]([C@@](O1)(CO)O)O)O	-0.000131894	-0.878983	Partial match
D-apiose	150.053	4573800	InChI=1/C5H10O5/c6-1-4(9)5(10,2-7)3-8/h1,4,7-10H,2-3H2/t4-/m0/s1	C(C(CO)([C@H](C=O)O)O)O	-0.000131894	-0.878983	Partial match
2-Deoxypentonic acid	150.053	11391544	InChI=1/C5H10O5/c6-2-4(8)3(7)1-5(9)10/h3-4,6-8H,1-2H2,(H,9,10)	O=C(O)CC(O)C(O)CO	-0.000131894	-0.878983	Partial match
L-Xylofuranose	150.053	9564380	InChI=1/C5H10O5/c6-1-2-3(7)4(8)5(9)10-2/h2-9H,1H2/t2-,3+,4-,5?/m0/s1	C([C@H]1[C@H]([C@@H](C(O1)O)O)O)O	-0.000131894	-0.878983	Partial match
beta-D-Apiose	150.053	390198	InChI=1/C5H10O5/c6-1-5(9)2-10-4(8)3(5)7/h3-4,6-9H,1-2H2/t3-,4+,5+/m0/s1	C1[C@@]([C@H]([C@@H](O1)O)O)(CO)O	-0.000131894	-0.878983	Partial match
(2S,4S)-2-Methyldihydro-2,3,3,4(2H)-furantetrol	150.053	24828791	InChI=1/C5H10O5/c1-4(7)5(8,9)3(6)2-10-4/h3,6-9H,2H2,1H3/t3-,4-/m0/s1	C[C@]1(C([C@H](CO1)O)(O)O)O	-0.000131894	-0.878983	Partial match
L-Ribulofuranose	150.053	388382	InChI=1/C5H10O5/c6-2-5(9)4(8)3(7)1-10-5/h3-4,6-9H,1-2H2/t3-,4-,5?/m0/s1	C1[C@@H]([C@@H](C(O1)(CO)O)O)O	-0.000131894	-0.878983	Partial match
L-Arabinofuranose	150.053	30776610	InChI=1/C5H10O5/c6-1-2-3(7)4(8)5(9)10-2/h2-9H,1H2/t2-,3-,4+,5u/m0/s1	C([C@H]1[C@@H]([C@H](C(O1)O)O)O)O	-0.000131894	-0.878983	Partial match
D-Xylulofuranose	150.053	17216229	InChI=1/C5H10O5/c6-2-5(9)4(8)3(7)1-10-5/h3-4,6-9H,1-2H2/t3-,4+,5u/m1/s1	C1[C@H]([C@@H](C(O1)(CO)O)O)O	-0.000131894	-0.878983	Partial match
FOSAMINE	153.019	16.612	2.29725e+07	2.40051e+07	2.65209e+07	3.40807e+07	2.03377e+07	2.1347e+07	1.78977e+07	2.29173e+07	2.31549e+07	2.61072e+07	2.56159e+07	2.3634e+07	1.828e+07	1.72581e+07	1.73004e+07	2.19934e+07	1.98414e+07	2.45009e+07	1.83075e+07	1.84001e+07	1.65674e+07	1.63957e+07	1.65256e+07	1.66494e+07	1.5917e+07	1.8098e+07	1.84807e+07	1.62773e+07	313983	109671	242667	107831	271989	1.99662e+07	2.05557e+07	2.051e+07	1.99639e+07	2.02435e+07	2.5263e+07	2.08423e+07	2.4625e+07	1.77902e+07	1.91208e+07	1.65465e+07	1.71877e+07	18.6544	10.2076
Name	Molecular Weight	CSID	InChi	SMILES	DeltaMass [Da]	DeltaMass [ppm]	Compound Match
FOSAMINE	153.019	30725	InChI=1/C3H8NO4P/c1-2-8-9(6,7)3(4)5/h2H2,1H3,(H2,4,5)(H,6,7)	CCOP(=O)(C(=O)N)O	-3.90017e-05	-0.254881	Full match
N-methylethanolamine phosphate	155.035	16.443	1.74684e+07	1.92704e+07	2.21816e+07	2.36335e+07	1.55825e+07	1.86784e+07	1.61298e+07	1.77567e+07	1.58555e+07	1.86304e+07	1.88172e+07	1.99056e+07	1.59871e+07	1.35921e+07	1.2944e+07	1.51141e+07	1.37787e+07	1.52726e+07	1.42476e+07	1.41755e+07	1.01433e+07	9.9411e+06	9.81179e+06	1.09946e+07	1.04873e+07	1.17399e+07	1.16685e+07	1.19375e+07	125399	98663.6	218843	93088	269512	1.6485e+07	1.51119e+07	1.52816e+07	1.57658e+07	1.61831e+07	2.0726e+07	1.69433e+07	1.87238e+07	1.43531e+07	1.42116e+07	1.00422e+07	1.17042e+07	13.4952	8.40468
Name	Molecular Weight	CSID	InChi	SMILES	DeltaMass [Da]	DeltaMass [ppm]	Compound Match
N-methylethanolamine phosphate	155.035	388545	InChI=1/C3H10NO4P/c1-4-2-3-8-9(5,6)7/h4H,2-3H2,1H3,(H2,5,6,7)	CNCCOP(=O)(O)O	-7.78867e-06	-0.0502382	Full match
(R)-1-Aminopropan-2-yl phosphate	155.035	389217	InChI=1/C3H10NO4P/c1-3(2-4)8-9(5,6)7/h3H,2,4H2,1H3,(H2,5,6,7)/t3-/m1/s1	C[C@H](CN)OP(=O)(O)O	-7.78867e-06	-0.0502382	Partial match
(S)-1-Aminopropan-2-yl phosphate	155.035	389215	InChI=1/C3H10NO4P/c1-3(2-4)8-9(5,6)7/h3H,2,4H2,1H3,(H2,5,6,7)/t3-/m0/s1	C[C@@H](CN)OP(=O)(O)O	-7.78867e-06	-0.0502382	Partial match
DL-Histidine	155.069	16.842	389862	794395	422213	484807	3.18829e+06	9.56786e+06	4.91529e+06	5.41304e+06	2.86205e+06	6.06275e+06	3.76037e+06	3.65558e+06	3.90403e+06	2.39231e+06	2.31939e+06	2.9597e+06	5.43917e+06	4.59632e+06	3.83984e+06	3.38064e+06	3.54032e+06	2.25273e+06	2.22602e+06	2.7825e+06	1.70601e+06	2.33618e+06	2.40164e+06	5.04431e+06	246691	261004	246052	174712	223829	2.13909e+06	3.61347e+06	2.7899e+06	2.86516e+06	2.70571e+06	453510	5.16416e+06	3.70797e+06	2.676e+06	4.21808e+06	2.51761e+06	2.36891e+06	35.4406	46.8669
Name	Molecular Weight	CSID	InChi	SMILES	DeltaMass [Da]	DeltaMass [ppm]	Compound Match
DL-Histidine	155.069	752	InChI=1/C6H9N3O2/c7-5(6(10)11)1-4-2-8-3-9-4/h2-3,5H,1,7H2,(H,8,9)(H,10,11)	c1c(nc[nH]1)CC(C(=O)O)N	-3.57515e-05	-0.230552	Full match
L-Histidine	155.069	6038	InChI=1/C6H9N3O2/c7-5(6(10)11)1-4-2-8-3-9-4/h2-3,5H,1,7H2,(H,8,9)(H,10,11)/t5-/m0/s1	c1c(nc[nH]1)C[C@@H](C(=O)O)N	-3.57515e-05	-0.230552	Full match
D-Histidine	155.069	64237	InChI=1/C6H9N3O2/c7-5(6(10)11)1-4-2-8-3-9-4/h2-3,5H,1,7H2,(H,8,9)(H,10,11)/t5-/m1/s1	c1c(nc[nH]1)C[C@H](C(=O)O)N	-3.57515e-05	-0.230552	Full match
83142	155.069	133517	InChI=1/C6H9N3O2/c7-5(6(10)11)4-9-3-1-2-8-9/h1-3,5H,4,7H2,(H,10,11)/t5-/m0/s1	c1cnn(c1)C[C@@H](C(=O)O)N	-3.57515e-05	-0.230552	Partial match
Pyrazole-1-alanine	155.069	106812	InChI=1/C6H9N3O2/c7-5(6(10)11)4-9-3-1-2-8-9/h1-3,5H,4,7H2,(H,10,11)	c1cnn(c1)CC(C(=O)O)N	-3.57515e-05	-0.230552	Partial match
bacimethrin	155.069	86945	InChI=1/C6H9N3O2/c1-11-6-8-2-4(3-10)5(7)9-6/h2,10H,3H2,1H3,(H2,7,8,9)	COc1ncc(c(n1)N)CO	-3.57515e-05	-0.230552	Partial match
ARECOLINE	155.095	12.507	1.21451e+07	1.10213e+07	1.29578e+07	1.49503e+07	1.07127e+07	1.02825e+07	1.00466e+07	1.27544e+07	1.1174e+07	1.50595e+07	1.36746e+07	1.37359e+07	9.83053e+06	8.42288e+06	7.54383e+06	8.67825e+06	1.02581e+07	9.8758e+06	9.20369e+06	8.33619e+06	3.29736e+06	3.4164e+06	2.95105e+06	3.81037e+06	3.56086e+06	3.94325e+06	3.22698e+06	3.76598e+06	154292	172416	173831	174216	206361	8.88496e+06	8.15869e+06	8.30771e+06	9.76381e+06	8.08332e+06	1.25515e+07	1.04976e+07	1.37053e+07	8.55057e+06	9.53974e+06	3.35688e+06	3.66342e+06	12.9776	11.2771
Name	Molecular Weight	CSID	InChi	SMILES	DeltaMass [Da]	DeltaMass [ppm]	Compound Match
ARECOLINE	155.095	13872064	InChI=1/C8H13NO2/c1-9-5-3-4-7(6-9)8(10)11-2/h4H,3,5-6H2,1-2H3	CN1CCC=C(C1)C(=O)OC	-3.27145e-05	-0.210933	Full match
Bemegride	155.095	2220	InChI=1/C8H13NO2/c1-3-8(2)4-6(10)9-7(11)5-8/h3-5H2,1-2H3,(H,9,10,11)	CCC1(CC(=O)NC(=O)C1)C	-3.27145e-05	-0.210933	Partial match
(+)-Retronecine	155.095	9783	InChI=1/C8H13NO2/c10-5-6-1-3-9-4-2-7(11)8(6)9/h1,7-8,10-11H,2-5H2/t7-,8-/m1/s1	C1CN2CC=C([C@@H]2[C@@H]1O)CO	-3.27145e-05	-0.210933	Partial match
HELIOTRIDINE	155.095	391082	InChI=1/C8H13NO2/c10-5-6-1-3-9-4-2-7(11)8(6)9/h1,7-8,10-11H,2-5H2/t7-,8+/m0/s1	C1CN2CC=C([C@@H]2[C@H]1O)CO	-3.27145e-05	-0.210933	Partial match
(4S)-6-Methyl-2-oxa-6-azatricyclo[3.3.1.0~3,7~]nonan-4-ol	155.095	391310	InChI=1/C8H13NO2/c1-9-5-2-4-3-6(9)8(11-4)7(5)10/h4-8,10H,2-3H2,1H3/t4?,5?,6?,7-,8?/m0/s1	CN1C2CC3CC1C([C@H]2O)O3	-3.27145e-05	-0.210933	Partial match
TO0127900	155.131	2.706	4.30828e+07	4.01635e+07	4.36288e+07	5.01999e+07	3.89294e+07	4.18221e+07	3.96287e+07	4.55286e+07	4.19466e+07	4.20898e+07	4.53917e+07	4.01192e+07	3.8458e+07	4.20869e+07	4.06007e+07	4.35927e+07	3.89967e+07	4.63395e+07	3.79468e+07	4.18454e+07	4.25405e+07	4.02508e+07	4.07098e+07	4.56837e+07	3.77491e+07	4.86609e+07	3.60619e+07	4.06402e+07	497166	93014.6	525530	646957	480711	4.45455e+07	4.01106e+07	4.20461e+07	4.2826e+07	4.30923e+07	4.33558e+07	4.07254e+07	4.20182e+07	4.13438e+07	4.04211e+07	4.16251e+07	3.91946e+07	9.5703	7.15764
Name	Molecular Weight	CSID	InChi	SMILES	DeltaMass [Da]	DeltaMass [ppm]	Compound Match
TO0127900	155.131	12665	InChI=1/C9H17NO/c1-8(2)5-7(11)6-9(3,4)10-8/h10H,5-6H2,1-4H3	CC1(CC(=O)CC(N1)(C)C)C	-4.33723e-05	-0.279585	Full match
N-Methylisopelletierine	155.131	78284	InChI=1/C9H17NO/c1-8(11)7-9-5-3-4-6-10(9)2/h9H,3-7H2,1-2H3	CC(=O)CC1CCCCN1C	-4.33723e-05	-0.279585	Partial match
2-(1-Pyrrolidinyl)-3-pentanone	155.131	35014889	InChI=1/C9H17NO/c1-3-9(11)8(2)10-6-4-5-7-10/h8H,3-7H2,1-2H3	CCC(=O)C(C)N1CCCC1	-4.33723e-05	-0.279585	Partial match
3-(1-Pyrrolidinyl)-2-pentanone	155.131	35014888	InChI=1/C9H17NO/c1-3-9(8(2)11)10-6-4-5-7-10/h9H,3-7H2,1-2H3	CCC(C(=O)C)N1CCCC1	-4.33723e-05	-0.279585	Partial match
Furaspor	157.037	11.327	241259	158577	161340	176353	191078	427342	769027	5.12771e+06	511455	260597	1.04776e+07	1.07736e+06	3.88052e+06	957378	6.8684e+06	1.85877e+06	240265	1.32529e+06	5.26897e+06	315395	696749	889901	916305	4.70229e+06	715770	1.1345e+06	1.49234e+06	2.20509e+06	132770	135515	137737	138506	126206	1.67857e+06	1.70322e+06	1.62938e+06	1.7358e+06	1.66252e+06	168846	598185	794410	2.86965e+06	820343	903103	1.31342e+06	20.9965	143.95
Name	Molecular Weight	CSID	InChi	SMILES	DeltaMass [Da]	DeltaMass [ppm]	Compound Match
Furaspor	157.038	10985	InChI=1/C6H7NO4/c1-10-4-5-2-3-6(11-5)7(8)9/h2-3H,4H2,1H3	COCc1ccc(o1)[N+](=O)[O-]	-1.49529e-05	-0.0952186	Full match
2-Aminomuconic acid	157.038	4573610	InChI=1/C6H7NO4/c7-4(6(10)11)2-1-3-5(8)9/h1-3H,7H2,(H,8,9)(H,10,11)/b3-1+,4-2-	C(=C/C(=O)O)\C=C(\C(=O)O)/N	-1.49529e-05	-0.0952186	Partial match
Clavam-2-carboxylate	157.038	24191602	InChI=1/C6H7NO4/c8-4-1-5-7(4)2-3(11-5)6(9)10/h3,5H,1-2H2,(H,9,10)/t3-,5+/m1/s1	C1[C@H]2N(C1=O)C[C@@H](O2)C(=O)O	-1.49529e-05	-0.0952186	Partial match
(2E,4Z)-2-Amino-2,4-hexadienedioic acid	157.038	4444139	InChI=1/C6H7NO4/c7-4(6(10)11)2-1-3-5(8)9/h1-3H,7H2,(H,8,9)(H,10,11)/b3-1-,4-2+	C(=C\C(=O)O)\C=C(/C(=O)O)\N	-1.49529e-05	-0.0952186	Partial match
2-Amino-2,4-hexadienedioic acid	157.038	27	InChI=1/C6H7NO4/c7-4(6(10)11)2-1-3-5(8)9/h1-3H,7H2,(H,8,9)(H,10,11)	C(=CC(=O)O)C=C(C(=O)O)N	-1.49529e-05	-0.0952186	Partial match
1-Nitrosonaphthalene	157.053	2.685	210429	208075	211877	182164	2.37099e+07	2.87079e+07	2.57026e+07	3.06804e+07	2.09375e+07	3.03667e+07	2.71013e+07	2.68874e+07	8.69105e+06	8.5712e+06	7.38953e+06	9.54699e+06	9.11281e+06	1.25491e+07	8.28182e+06	1.07193e+07	3.25337e+06	1.51546e+06	1.34953e+06	2.19922e+06	497219	1.08317e+06	807357	1.81952e+06	85511.4	124685	143936	130287	139678	1.06404e+07	1.16837e+07	1.10929e+07	1.05421e+07	1.12148e+07	209252	2.72052e+07	2.69944e+07	8.63112e+06	9.91606e+06	1.85734e+06	945262	6.926	11.3929
Name	Molecular Weight	CSID	InChi	SMILES	DeltaMass [Da]	DeltaMass [ppm]	Compound Match
1-Nitrosonaphthalene	157.053	28546	InChI=1/C10H7NO/c12-11-10-7-3-5-8-4-1-2-6-9(8)10/h1-7H	c1ccc2c(c1)cccc2N=O	-5.98773e-05	-0.381256	Full match
Pregabalin	159.126	13.254	5.05434e+06	5.08074e+06	5.27448e+06	5.92816e+06	3.63139e+06	3.40596e+06	3.37391e+06	3.69304e+06	3.80049e+06	4.58905e+06	4.82197e+06	3.95999e+06	3.14348e+06	3.21465e+06	2.7793e+06	3.20122e+06	3.29518e+06	3.4102e+06	2.67092e+06	6.15121e+06	1.92423e+06	1.62404e+06	1.75713e+06	2.1854e+06	1.70279e+06	2.50776e+06	1.86398e+06	1.85313e+06	192743	206406	206376	202992	260013	3.80711e+06	3.6696e+06	3.88076e+06	3.8553e+06	3.71707e+06	5.17761e+06	3.51868e+06	4.27452e+06	3.17235e+06	3.35269e+06	1.84068e+06	1.85856e+06	7.6448	4.53023
Name	Molecular Weight	CSID	InChi	SMILES	DeltaMass [Da]	DeltaMass [ppm]	Compound Match
Pregabalin	159.126	4589156	InChI=1/C8H17NO2/c1-6(2)3-7(5-9)4-8(10)11/h6-7H,3-5,9H2,1-2H3,(H,10,11)/t7-/m0/s1	CC(C)C[C@@H](CC(=O)O)CN	-4.62309e-05	-0.29053	Full match
RH0365500	159.126	62727	InChI=1/C8H17NO2/c1-2-3-4-5-6-7(9)8(10)11/h7H,2-6,9H2,1H3,(H,10,11)	CCCCCCC(C(=O)O)N	-4.62309e-05	-0.29053	Partial match
medorinone	160.064	4.263	213808	242654	213962	232419	3.90354e+06	5.37582e+06	4.81945e+06	4.26695e+06	3.31122e+06	4.57587e+06	3.99402e+06	5.37319e+06	3.24028e+06	2.40338e+06	2.69247e+06	3.55107e+06	4.24282e+06	4.05542e+06	3.05865e+06	4.39759e+06	3.78174e+06	3.32199e+06	2.73473e+06	3.95499e+06	2.74935e+06	2.90135e+06	3.55744e+06	6.07356e+06	135640	217506	246586	272921	302672	3.92484e+06	2.98428e+06	2.96471e+06	3.49041e+06	3.7733e+06	223191	4.5432e+06	4.28495e+06	2.96637e+06	4.14912e+06	3.55187e+06	3.22939e+06	6.32678	14.0347
Name	Molecular Weight	CSID	InChi	SMILES	DeltaMass [Da]	DeltaMass [ppm]	Compound Match
medorinone	160.064	4514939	InChI=1/C9H8N2O/c1-6-7-2-3-9(12)11-8(7)4-5-10-6/h2-5H,1H3,(H,11,12)	Cc1c2ccc(=O)[nH]c2ccn1	-7.55549e-05	-0.47203	Full match
Daminozide	160.085	4.41	3.415e+06	4.46983e+06	5.35441e+06	9.81669e+06	4.98215e+06	7.74475e+06	4.99803e+06	8.3685e+06	6.10637e+06	8.15962e+06	9.12456e+06	7.45638e+06	5.91744e+06	5.03743e+06	4.82369e+06	7.18641e+06	4.93191e+06	1.01639e+07	4.15051e+06	6.33462e+06	7.39002e+06	4.87887e+06	4.90084e+06	1.02684e+07	4.84234e+06	1.06602e+07	5.434e+06	9.3998e+06	70470.7	93513.7	108887	121996	192877	7.03015e+06	7.09297e+06	6.28594e+06	6.99158e+06	7.11288e+06	4.91212e+06	6.37139e+06	7.808e+06	5.47744e+06	5.63326e+06	6.14543e+06	7.4169e+06	48.8501	27.4198
Name	Molecular Weight	CSID	InChi	SMILES	DeltaMass [Da]	DeltaMass [ppm]	Compound Match
Daminozide	160.085	14593	InChI=1/C6H12N2O3/c1-8(2)7-5(9)3-4-6(10)11/h3-4H2,1-2H3,(H,7,9)(H,10,11)	CN(C)NC(=O)CCC(=O)O	-8.20643e-05	-0.51263	Full match
D-Alanyl-D-alanine	160.085	4573916	InChI=1/C6H12N2O3/c1-3(7)5(9)8-4(2)6(10)11/h3-4H,7H2,1-2H3,(H,8,9)(H,10,11)/t3-,4-/m1/s1	C[C@H](C(=O)N[C@H](C)C(=O)O)N	-8.20643e-05	-0.51263	Partial match
Dialanine	160.085	581	InChI=1/C6H12N2O3/c1-3(7)5(9)8-4(2)6(10)11/h3-4H,7H2,1-2H3,(H,8,9)(H,10,11)	CC(C(=O)NC(C)C(=O)O)N	-8.20643e-05	-0.51263	Partial match
(2S)-4-Acetamido-2-aminobutanoic acid	160.085	389841	InChI=1/C6H12N2O3/c1-4(9)8-3-2-5(7)6(10)11/h5H,2-3,7H2,1H3,(H,8,9)(H,10,11)/t5-/m0/s1	CC(=O)NCC[C@@H](C(=O)O)N	-8.20643e-05	-0.51263	Partial match
N5-METHYLGLUTAMINE	160.085	388957	InChI=1/C6H12N2O3/c1-8-5(9)3-2-4(7)6(10)11/h4H,2-3,7H2,1H3,(H,8,9)(H,10,11)/t4-/m0/s1	CNC(=O)CC[C@@H](C(=O)O)N	-8.20643e-05	-0.51263	Partial match
N-Methylglutamine	160.085	898	InChI=1/C6H12N2O3/c1-8-5(9)3-2-4(7)6(10)11/h4H,2-3,7H2,1H3,(H,8,9)(H,10,11)	CNC(=O)CCC(C(=O)O)N	-8.20643e-05	-0.51263	Partial match
(2S)-2-Acetamido-4-aminobutanoic acid	160.085	9129021	InChI=1/C6H12N2O3/c1-4(9)8-5(2-3-7)6(10)11/h5H,2-3,7H2,1H3,(H,8,9)(H,10,11)/t5-/m0/s1	CC(=O)N[C@@H](CCN)C(=O)O	-8.20643e-05	-0.51263	Partial match
4-Acetamido-2-aminobutanoic acid	160.085	878	InChI=1/C6H12N2O3/c1-4(9)8-3-2-5(7)6(10)11/h5H,2-3,7H2,1H3,(H,8,9)(H,10,11)	CC(=O)NCCC(C(=O)O)N	-8.20643e-05	-0.51263	Partial match
d-ala-ala	160.085	16788239	InChI=1/C6H12N2O3/c1-3(7)5(9)8-4(2)6(10)11/h3-4H,7H2,1-2H3,(H,8,9)(H,10,11)/t3-,4?/m1/s1	C[C@H](C(=O)NC(C)C(=O)O)N	-8.20643e-05	-0.51263	Partial match
N6-METHYLLYSINE	160.121	24.566	9.05439e+06	8.79429e+06	9.96257e+06	1.06668e+07	8.26287e+06	7.57282e+06	6.04596e+06	8.07823e+06	7.39758e+06	8.4064e+06	7.61615e+06	6.91488e+06	7.79109e+06	7.06638e+06	5.51559e+06	7.25844e+06	8.87606e+06	7.83808e+06	6.16419e+06	7.50315e+06	7.39599e+06	8.31322e+06	8.19145e+06	9.00928e+06	7.98375e+06	1.07569e+07	7.16897e+06	1.07391e+07	129777	105093	92786	79451.4	73471.4	8.8759e+06	8.83366e+06	7.84106e+06	8.7917e+06	8.77364e+06	9.50848e+06	7.82553e+06	7.50686e+06	7.16241e+06	7.67061e+06	8.25233e+06	9.36141e+06	8.93221	13.4298
Name	Molecular Weight	CSID	InChi	SMILES	DeltaMass [Da]	DeltaMass [ppm]	Compound Match
N6-METHYLLYSINE	160.121	144469	InChI=1/C7H16N2O2/c1-9-5-3-2-4-6(8)7(10)11/h6,9H,2-5,8H2,1H3,(H,10,11)/t6-/m0/s1	CNCCCC[C@@H](C(=O)O)N	-8.26526e-05	-0.516188	Full match
4-[(3-Aminopropyl)amino]butanoic acid	160.121	150153	InChI=1/C7H16N2O2/c8-4-2-6-9-5-1-3-7(10)11/h9H,1-6,8H2,(H,10,11)	C(CC(=O)O)CNCCCN	-8.26526e-05	-0.516188	Partial match
S-Allyl-L-cysteine	161.051	2.706	3.21545e+06	3.68024e+06	4.32458e+06	4.06512e+06	1.55765e+07	2.14853e+07	1.46005e+07	1.36126e+07	1.14049e+07	2.14769e+07	8.12586e+06	1.49417e+07	1.40406e+07	1.30651e+07	9.0265e+06	1.48887e+07	1.93416e+07	1.89688e+07	1.17506e+07	1.6264e+07	2.11504e+07	1.33923e+07	1.41424e+07	1.59845e+07	1.41606e+07	1.42242e+07	1.36954e+07	1.91675e+07	83809.7	120888	94370.7	90667.6	78256.2	1.38675e+07	1.3549e+07	1.40216e+07	1.46473e+07	1.3517e+07	3.87268e+06	1.50885e+07	1.31733e+07	1.35529e+07	1.76164e+07	1.50635e+07	1.41924e+07	12.6379	21.6713
Name	Molecular Weight	CSID	InChi	SMILES	DeltaMass [Da]	DeltaMass [ppm]	Compound Match
S-Allyl-L-cysteine	161.051	7969672	InChI=1/C6H11NO2S/c1-2-3-10-4-5(7)6(8)9/h2,5H,1,3-4,7H2,(H,8,9)/t5-/m0/s1	C=CCSC[C@@H](C(=O)O)N	-0.000117489	-0.729511	Full match
S-Allylcysteine	161.051	88744	InChI=1/C6H11NO2S/c1-2-3-10-4-5(7)6(8)9/h2,5H,1,3-4,7H2,(H,8,9)	C=CCSCC(C(=O)O)N	-0.000117489	-0.729511	Full match
entadamide A	161.051	4943641	InChI=1/C6H11NO2S/c1-10-5-2-6(9)7-3-4-8/h2,5,8H,3-4H2,1H3,(H,7,9)/b5-2+	CS/C=C/C(=O)NCCO	-0.000117489	-0.729511	Partial match
S-[(1E)-1-Propen-1-yl]-L-cysteine	161.051	10161848	InChI=1/C6H11NO2S/c1-2-3-10-4-5(7)6(8)9/h2-3,5H,4,7H2,1H3,(H,8,9)/b3-2+/t5-/m0/s1	C/C=C/SC[C@@H](C(=O)O)N	-0.000117489	-0.729511	Partial match
S-[(1Z)-1-Propen-1-yl]cysteine	161.051	35032870	InChI=1/C6H11NO2S/c1-2-3-10-4-5(7)6(8)9/h2-3,5H,4,7H2,1H3,(H,8,9)/b3-2-	C/C=C\SCC(C(=O)O)N	-0.000117489	-0.729511	Partial match
.alpha.-Aminoadipic acid	161.069	5.915	3.34056e+06	3.63263e+06	3.83289e+06	5.94445e+06	3.37406e+06	5.09626e+06	3.25521e+06	6.95808e+06	5.40297e+06	5.97042e+06	6.20307e+06	5.03076e+06	3.45581e+06	4.41324e+06	4.17325e+06	5.49346e+06	4.47191e+06	7.05155e+06	2.951e+06	4.91021e+06	5.42256e+06	3.29524e+06	3.86425e+06	7.35976e+06	3.22573e+06	7.72986e+06	3.22373e+06	5.31315e+06	180058	269300	269167	244892	290261	5.16638e+06	5.00065e+06	5.10415e+06	5.33429e+06	5.00635e+06	3.73276e+06	4.23516e+06	5.6867e+06	4.29325e+06	4.69106e+06	4.64341e+06	4.26944e+06	28.3819	37.2833
Name	Molecular Weight	CSID	InChi	SMILES	DeltaMass [Da]	DeltaMass [ppm]	Compound Match
.alpha.-Aminoadipic acid	161.069	456	InChI=1/C6H11NO4/c7-4(6(10)11)2-1-3-5(8)9/h4H,1-3,7H2,(H,8,9)(H,10,11)	C(CC(C(=O)O)N)CC(=O)O	-0.000134993	-0.838107	Full match
L-Glutamic acid, 5-methyl ester	161.069	61916	InChI=1/C6H11NO4/c1-11-5(8)3-2-4(7)6(9)10/h4H,2-3,7H2,1H3,(H,9,10)/t4-/m0/s1	COC(=O)CC[C@@H](C(=O)O)N	-0.000134993	-0.838107	Partial match
AAD	161.069	83182	InChI=1/C6H11NO4/c7-4(6(10)11)2-1-3-5(8)9/h4H,1-3,7H2,(H,8,9)(H,10,11)/t4-/m0/s1	C(C[C@@H](C(=O)O)N)CC(=O)O	-0.000134993	-0.838107	Full match
O-Acetyl-L-homoserine	161.069	388506	InChI=1/C6H11NO4/c1-4(8)11-3-2-5(7)6(9)10/h5H,2-3,7H2,1H3,(H,9,10)/t5-/m0/s1	CC(=O)OCC[C@@H](C(=O)O)N	-0.000134993	-0.838107	Partial match
2-Amino-5-methoxy-5-oxopentanoic acid	161.069	66546	InChI=1/C6H11NO4/c1-11-5(8)3-2-4(7)6(9)10/h4H,2-3,7H2,1H3,(H,9,10)	COC(=O)CCC(C(=O)O)N	-0.000134993	-0.838107	Partial match
H-Glu-OMe	161.069	389450	InChI=1/C6H11NO4/c1-11-6(10)4(7)2-3-5(8)9/h4H,2-3,7H2,1H3,(H,8,9)/t4-/m0/s1	COC(=O)[C@H](CCC(=O)O)N	-0.000134993	-0.838107	Partial match
N-Methylglutamate	161.069	388497	InChI=1/C6H11NO4/c1-7-4(6(10)11)2-3-5(8)9/h4,7H,2-3H2,1H3,(H,8,9)(H,10,11)/t4-/m0/s1	CN[C@@H](CCC(=O)O)C(=O)O	-0.000134993	-0.838107	Partial match
AC-THR-OH	161.069	134154	InChI=1/C6H11NO4/c1-3(8)5(6(10)11)7-4(2)9/h3,5,8H,1-2H3,(H,7,9)(H,10,11)/t3-,5+/m1/s1	C[C@H]([C@@H](C(=O)O)NC(=O)C)O	-0.000134993	-0.838107	Partial match
2-Methylglutamic acid	161.069	86136	InChI=1/C6H11NO4/c1-6(7,5(10)11)3-2-4(8)9/h2-3,7H2,1H3,(H,8,9)(H,10,11)	CC(CCC(=O)O)(C(=O)O)N	-0.000134993	-0.838107	Partial match
IMINODIPROPIONIC ACID	161.069	388972	InChI=1/C6H11NO4/c1-3(5(8)9)7-4(2)6(10)11/h3-4,7H,1-2H3,(H,8,9)(H,10,11)	CC(C(=O)O)NC(C)C(=O)O	-0.000134993	-0.838107	Partial match
D-alanyl-D-lactic acid	161.069	4589169	InChI=1/C6H11NO4/c1-3(7)6(10)11-4(2)5(8)9/h3-4H,7H2,1-2H3,(H,8,9)/t3-,4-/m1/s1	C[C@H](C(=O)O[C@H](C)C(=O)O)N	-0.000134993	-0.838107	Partial match
O-Acetylhomoserine	161.069	513	InChI=1/C6H11NO4/c1-4(8)11-3-2-5(7)6(9)10/h5H,2-3,7H2,1H3,(H,9,10)	CC(=O)OCCC(C(=O)O)N	-0.000134993	-0.838107	Partial match
4-Methyl-L-glutamic acid	161.069	389786	InChI=1/C6H11NO4/c1-3(5(8)9)2-4(7)6(10)11/h3-4H,2,7H2,1H3,(H,8,9)(H,10,11)/t3?,4-/m0/s1	CC(C[C@@H](C(=O)O)N)C(=O)O	-0.000134993	-0.838107	Partial match
(R)-beta-alanopine	161.069	21865751	InChI=1/C6H11NO4/c1-4(6(10)11)7-3-2-5(8)9/h4,7H,2-3H2,1H3,(H,8,9)(H,10,11)/t4-/m1/s1	C[C@H](C(=O)O)NCCC(=O)O	-0.000134993	-0.838107	Partial match
3-amino-2,3-dideoxy-scyllo-inosose	161.069	28184750	InChI=1/C6H11NO4/c7-2-1-3(8)5(10)6(11)4(2)9/h2,4-6,9-11H,1,7H2/t2-,4+,5-,6-/m0/s1	C1[C@@H]([C@H]([C@@H]([C@H](C1=O)O)O)O)N	-0.000134993	-0.838107	Partial match
N-(4-Hydroxybutanoyl)glycine	161.069	7983259	InChI=1/C6H11NO4/c8-3-1-2-5(9)7-4-6(10)11/h8H,1-4H2,(H,7,9)(H,10,11)	O=C(NCC(=O)O)CCCO	-0.000134993	-0.838107	Partial match
.alpha.-Aminoadipic acid	161.069	10.977	1.96351e+07	2.84692e+07	3.34566e+07	4.56059e+07	1.95195e+07	3.30044e+07	2.24013e+07	3.51642e+07	3.80106e+07	4.09801e+07	3.71652e+07	4.71109e+07	2.12658e+07	3.14786e+07	1.75385e+07	3.07189e+07	3.07392e+07	3.7436e+07	1.60885e+07	2.6071e+07	2.72926e+07	1.64391e+07	1.69465e+07	3.89374e+07	2.04781e+07	4.51539e+07	1.90885e+07	2.67081e+07	164471	197573	163948	185364	156887	3.17379e+07	3.09772e+07	3.21981e+07	3.23411e+07	3.10888e+07	3.09629e+07	2.77028e+07	3.94954e+07	2.59924e+07	2.84051e+07	2.21196e+07	2.35931e+07	34.0926	28.0442
Name	Molecular Weight	CSID	InChi	SMILES	DeltaMass [Da]	DeltaMass [ppm]	Compound Match
.alpha.-Aminoadipic acid	161.069	456	InChI=1/C6H11NO4/c7-4(6(10)11)2-1-3-5(8)9/h4H,1-3,7H2,(H,8,9)(H,10,11)	C(CC(C(=O)O)N)CC(=O)O	-0.000113379	-0.703915	Full match
L-Glutamic acid, 5-methyl ester	161.069	61916	InChI=1/C6H11NO4/c1-11-5(8)3-2-4(7)6(9)10/h4H,2-3,7H2,1H3,(H,9,10)/t4-/m0/s1	COC(=O)CC[C@@H](C(=O)O)N	-0.000113379	-0.703915	Partial match
AAD	161.069	83182	InChI=1/C6H11NO4/c7-4(6(10)11)2-1-3-5(8)9/h4H,1-3,7H2,(H,8,9)(H,10,11)/t4-/m0/s1	C(C[C@@H](C(=O)O)N)CC(=O)O	-0.000113379	-0.703915	Full match
O-Acetyl-L-homoserine	161.069	388506	InChI=1/C6H11NO4/c1-4(8)11-3-2-5(7)6(9)10/h5H,2-3,7H2,1H3,(H,9,10)/t5-/m0/s1	CC(=O)OCC[C@@H](C(=O)O)N	-0.000113379	-0.703915	Partial match
2-Amino-5-methoxy-5-oxopentanoic acid	161.069	66546	InChI=1/C6H11NO4/c1-11-5(8)3-2-4(7)6(9)10/h4H,2-3,7H2,1H3,(H,9,10)	COC(=O)CCC(C(=O)O)N	-0.000113379	-0.703915	Partial match
H-Glu-OMe	161.069	389450	InChI=1/C6H11NO4/c1-11-6(10)4(7)2-3-5(8)9/h4H,2-3,7H2,1H3,(H,8,9)/t4-/m0/s1	COC(=O)[C@H](CCC(=O)O)N	-0.000113379	-0.703915	Partial match
N-Methylglutamate	161.069	388497	InChI=1/C6H11NO4/c1-7-4(6(10)11)2-3-5(8)9/h4,7H,2-3H2,1H3,(H,8,9)(H,10,11)/t4-/m0/s1	CN[C@@H](CCC(=O)O)C(=O)O	-0.000113379	-0.703915	Partial match
AC-THR-OH	161.069	134154	InChI=1/C6H11NO4/c1-3(8)5(6(10)11)7-4(2)9/h3,5,8H,1-2H3,(H,7,9)(H,10,11)/t3-,5+/m1/s1	C[C@H]([C@@H](C(=O)O)NC(=O)C)O	-0.000113379	-0.703915	Partial match
2-Methylglutamic acid	161.069	86136	InChI=1/C6H11NO4/c1-6(7,5(10)11)3-2-4(8)9/h2-3,7H2,1H3,(H,8,9)(H,10,11)	CC(CCC(=O)O)(C(=O)O)N	-0.000113379	-0.703915	Partial match
IMINODIPROPIONIC ACID	161.069	388972	InChI=1/C6H11NO4/c1-3(5(8)9)7-4(2)6(10)11/h3-4,7H,1-2H3,(H,8,9)(H,10,11)	CC(C(=O)O)NC(C)C(=O)O	-0.000113379	-0.703915	Partial match
D-alanyl-D-lactic acid	161.069	4589169	InChI=1/C6H11NO4/c1-3(7)6(10)11-4(2)5(8)9/h3-4H,7H2,1-2H3,(H,8,9)/t3-,4-/m1/s1	C[C@H](C(=O)O[C@H](C)C(=O)O)N	-0.000113379	-0.703915	Partial match
O-Acetylhomoserine	161.069	513	InChI=1/C6H11NO4/c1-4(8)11-3-2-5(7)6(9)10/h5H,2-3,7H2,1H3,(H,9,10)	CC(=O)OCCC(C(=O)O)N	-0.000113379	-0.703915	Partial match
4-Methyl-L-glutamic acid	161.069	389786	InChI=1/C6H11NO4/c1-3(5(8)9)2-4(7)6(10)11/h3-4H,2,7H2,1H3,(H,8,9)(H,10,11)/t3?,4-/m0/s1	CC(C[C@@H](C(=O)O)N)C(=O)O	-0.000113379	-0.703915	Partial match
(R)-beta-alanopine	161.069	21865751	InChI=1/C6H11NO4/c1-4(6(10)11)7-3-2-5(8)9/h4,7H,2-3H2,1H3,(H,8,9)(H,10,11)/t4-/m1/s1	C[C@H](C(=O)O)NCCC(=O)O	-0.000113379	-0.703915	Partial match
3-amino-2,3-dideoxy-scyllo-inosose	161.069	28184750	InChI=1/C6H11NO4/c7-2-1-3(8)5(10)6(11)4(2)9/h2,4-6,9-11H,1,7H2/t2-,4+,5-,6-/m0/s1	C1[C@@H]([C@H]([C@@H]([C@H](C1=O)O)O)O)N	-0.000113379	-0.703915	Partial match
N-(4-Hydroxybutanoyl)glycine	161.069	7983259	InChI=1/C6H11NO4/c8-3-1-2-5(9)7-4-6(10)11/h8H,1-4H2,(H,7,9)(H,10,11)	O=C(NCC(=O)O)CCCO	-0.000113379	-0.703915	Partial match
.alpha.-Aminoadipic acid	161.069	3.112	9.18835e+06	1.09355e+07	1.05704e+07	1.55567e+07	4.86895e+06	5.84931e+06	4.81157e+06	8.86782e+06	7.49544e+06	7.99999e+06	8.29345e+06	7.38569e+06	4.47554e+06	3.61334e+06	5.38761e+06	6.74628e+06	5.07263e+06	6.79722e+06	3.7969e+06	6.77033e+06	6.08068e+06	4.02647e+06	4.53406e+06	7.13805e+06	4.34939e+06	8.99558e+06	3.96058e+06	5.48716e+06	312847	177391	216113	186400	216791	7.91116e+06	5.54427e+06	7.44224e+06	7.34756e+06	6.95885e+06	1.07529e+07	5.35913e+06	7.74771e+06	4.93158e+06	5.92148e+06	5.30737e+06	4.91827e+06	23.9297	31.2499
Name	Molecular Weight	CSID	InChi	SMILES	DeltaMass [Da]	DeltaMass [ppm]	Compound Match
.alpha.-Aminoadipic acid	161.069	456	InChI=1/C6H11NO4/c7-4(6(10)11)2-1-3-5(8)9/h4H,1-3,7H2,(H,8,9)(H,10,11)	C(CC(C(=O)O)N)CC(=O)O	-5.96887e-05	-0.370579	Full match
L-Glutamic acid, 5-methyl ester	161.069	61916	InChI=1/C6H11NO4/c1-11-5(8)3-2-4(7)6(9)10/h4H,2-3,7H2,1H3,(H,9,10)/t4-/m0/s1	COC(=O)CC[C@@H](C(=O)O)N	-5.96887e-05	-0.370579	Partial match
AAD	161.069	83182	InChI=1/C6H11NO4/c7-4(6(10)11)2-1-3-5(8)9/h4H,1-3,7H2,(H,8,9)(H,10,11)/t4-/m0/s1	C(C[C@@H](C(=O)O)N)CC(=O)O	-5.96887e-05	-0.370579	Full match
O-Acetyl-L-homoserine	161.069	388506	InChI=1/C6H11NO4/c1-4(8)11-3-2-5(7)6(9)10/h5H,2-3,7H2,1H3,(H,9,10)/t5-/m0/s1	CC(=O)OCC[C@@H](C(=O)O)N	-5.96887e-05	-0.370579	Partial match
2-Amino-5-methoxy-5-oxopentanoic acid	161.069	66546	InChI=1/C6H11NO4/c1-11-5(8)3-2-4(7)6(9)10/h4H,2-3,7H2,1H3,(H,9,10)	COC(=O)CCC(C(=O)O)N	-5.96887e-05	-0.370579	Partial match
H-Glu-OMe	161.069	389450	InChI=1/C6H11NO4/c1-11-6(10)4(7)2-3-5(8)9/h4H,2-3,7H2,1H3,(H,8,9)/t4-/m0/s1	COC(=O)[C@H](CCC(=O)O)N	-5.96887e-05	-0.370579	Partial match
N-Methylglutamate	161.069	388497	InChI=1/C6H11NO4/c1-7-4(6(10)11)2-3-5(8)9/h4,7H,2-3H2,1H3,(H,8,9)(H,10,11)/t4-/m0/s1	CN[C@@H](CCC(=O)O)C(=O)O	-5.96887e-05	-0.370579	Partial match
AC-THR-OH	161.069	134154	InChI=1/C6H11NO4/c1-3(8)5(6(10)11)7-4(2)9/h3,5,8H,1-2H3,(H,7,9)(H,10,11)/t3-,5+/m1/s1	C[C@H]([C@@H](C(=O)O)NC(=O)C)O	-5.96887e-05	-0.370579	Partial match
2-Methylglutamic acid	161.069	86136	InChI=1/C6H11NO4/c1-6(7,5(10)11)3-2-4(8)9/h2-3,7H2,1H3,(H,8,9)(H,10,11)	CC(CCC(=O)O)(C(=O)O)N	-5.96887e-05	-0.370579	Partial match
IMINODIPROPIONIC ACID	161.069	388972	InChI=1/C6H11NO4/c1-3(5(8)9)7-4(2)6(10)11/h3-4,7H,1-2H3,(H,8,9)(H,10,11)	CC(C(=O)O)NC(C)C(=O)O	-5.96887e-05	-0.370579	Partial match
D-alanyl-D-lactic acid	161.069	4589169	InChI=1/C6H11NO4/c1-3(7)6(10)11-4(2)5(8)9/h3-4H,7H2,1-2H3,(H,8,9)/t3-,4-/m1/s1	C[C@H](C(=O)O[C@H](C)C(=O)O)N	-5.96887e-05	-0.370579	Partial match
O-Acetylhomoserine	161.069	513	InChI=1/C6H11NO4/c1-4(8)11-3-2-5(7)6(9)10/h5H,2-3,7H2,1H3,(H,9,10)	CC(=O)OCCC(C(=O)O)N	-5.96887e-05	-0.370579	Partial match
4-Methyl-L-glutamic acid	161.069	389786	InChI=1/C6H11NO4/c1-3(5(8)9)2-4(7)6(10)11/h3-4H,2,7H2,1H3,(H,8,9)(H,10,11)/t3?,4-/m0/s1	CC(C[C@@H](C(=O)O)N)C(=O)O	-5.96887e-05	-0.370579	Partial match
(R)-beta-alanopine	161.069	21865751	InChI=1/C6H11NO4/c1-4(6(10)11)7-3-2-5(8)9/h4,7H,2-3H2,1H3,(H,8,9)(H,10,11)/t4-/m1/s1	C[C@H](C(=O)O)NCCC(=O)O	-5.96887e-05	-0.370579	Partial match
3-amino-2,3-dideoxy-scyllo-inosose	161.069	28184750	InChI=1/C6H11NO4/c7-2-1-3(8)5(10)6(11)4(2)9/h2,4-6,9-11H,1,7H2/t2-,4+,5-,6-/m0/s1	C1[C@@H]([C@H]([C@@H]([C@H](C1=O)O)O)O)N	-5.96887e-05	-0.370579	Partial match
N-(4-Hydroxybutanoyl)glycine	161.069	7983259	InChI=1/C6H11NO4/c8-3-1-2-5(9)7-4-6(10)11/h8H,1-4H2,(H,7,9)(H,10,11)	O=C(NCC(=O)O)CCCO	-5.96887e-05	-0.370579	Partial match
Diethylpyrocarbonate	162.053	14.739	4.65981e+06	8.93481e+06	7.78201e+06	7.0975e+06	8.35953e+07	1.30465e+08	8.79189e+07	9.79765e+07	6.55209e+07	9.99929e+07	1.05624e+08	7.26584e+07	9.71025e+07	7.67697e+07	8.2201e+07	9.29415e+07	1.21234e+08	1.07014e+08	7.52654e+07	9.99974e+07	1.08543e+08	7.24814e+07	5.38611e+07	1.31239e+08	6.71425e+07	4.80902e+07	9.39064e+07	1.21372e+08	157948	1.2147e+06	4.24203e+06	1.46587e+06	5.70969e+06	7.48891e+07	7.17622e+07	7.17277e+07	7.72496e+07	7.22001e+07	7.43976e+06	9.29477e+07	8.63256e+07	8.75712e+07	1.03505e+08	9.05124e+07	8.05244e+07	25.3703	21.1942
Name	Molecular Weight	CSID	InChi	SMILES	DeltaMass [Da]	DeltaMass [ppm]	Compound Match
Diethylpyrocarbonate	162.053	2943	InChI=1/C6H10O5/c1-3-9-5(7)11-6(8)10-4-2/h3-4H2,1-2H3	CCOC(=O)OC(=O)OCC	-2.17975e-05	-0.134509	Full match
Meglutol	162.053	1600	InChI=1/C6H10O5/c1-6(11,2-4(7)8)3-5(9)10/h11H,2-3H2,1H3,(H,7,8)(H,9,10)	CC(CC(=O)O)(CC(=O)O)O	-2.17975e-05	-0.134509	Partial match
Levoglucosan	162.053	9587432	InChI=1/C6H10O5/c7-3-2-1-10-6(11-2)5(9)4(3)8/h2-9H,1H2/t2-,3-,4+,5-,6-/m1/s1	C1[C@@H]2[C@H]([C@@H]([C@H]([C@H](O1)O2)O)O)O	-2.17975e-05	-0.134509	Partial match
2-Hydroxyadipic acid	162.053	167943	InChI=1/C6H10O5/c7-4(6(10)11)2-1-3-5(8)9/h4,7H,1-3H2,(H,8,9)(H,10,11)	C(CC(C(=O)O)O)CC(=O)O	-2.17975e-05	-0.134509	Partial match
3-Hydroxyadipic acid	162.053	133894	InChI=1/C6H10O5/c7-4(3-6(10)11)1-2-5(8)9/h4,7H,1-3H2,(H,8,9)(H,10,11)	C(CC(=O)O)C(CC(=O)O)O	-2.17975e-05	-0.134509	Partial match
3,6-anhydrogalactose	162.053	17229511	InChI=1/C6H10O5/c7-1-3(8)6-5(10)4(9)2-11-6/h1,3-6,8-10H,2H2/t3-,4+,5-,6+/m0/s1	C1[C@H]([C@@H]([C@H](O1)[C@H](C=O)O)O)O	-2.17975e-05	-0.134509	Partial match
L-3,6-anhydrogalactose	162.053	20016601	InChI=1/C6H10O5/c7-1-3(8)6-5(10)4(9)2-11-6/h1,3-6,8-10H,2H2/t3-,4+,5-,6+/m1/s1	C1[C@@H]([C@H]([C@@H](O1)[C@@H](C=O)O)O)O	-2.17975e-05	-0.134509	Partial match
1,5-Anhydro-D-fructose	162.053	112421	InChI=1/C6H10O5/c7-1-4-6(10)5(9)3(8)2-11-4/h4-7,9-10H,1-2H2/t4-,5-,6-/m1/s1	C1C(=O)[C@H]([C@@H]([C@H](O1)CO)O)O	-2.17975e-05	-0.134509	Partial match
2-Hydroxy-2,3-dimethylsuccinic acid	162.053	347725	InChI=1/C6H10O5/c1-3(4(7)8)6(2,11)5(9)10/h3,11H,1-2H3,(H,7,8)(H,9,10)	CC(C(=O)O)C(C)(C(=O)O)O	-2.17975e-05	-0.134509	Partial match
82278	162.053	4573835	InChI=1/C6H10O5/c1-2(7)5-3(8)4(9)6(10)11-5/h2-5,7-9H,1H3/t2-,3-,4+,5-/m0/s1	C[C@@H]([C@H]1[C@H]([C@H](C(=O)O1)O)O)O	-2.17975e-05	-0.134509	Partial match
1,5-Anhydro-L-arabino-hex-1-enitol	162.053	388378	InChI=1/C6H10O5/c7-1-4-6(10)5(9)3(8)2-11-4/h2,4-10H,1H2/t4-,5-,6-/m0/s1	C1=C([C@@H]([C@H]([C@@H](O1)CO)O)O)O	-2.17975e-05	-0.134509	Partial match
1725256	162.053	388693	InChI=1/C6H10O5/c1-2-3(5(8)9)4(7)6(10)11/h3-4,7H,2H2,1H3,(H,8,9)(H,10,11)	CCC(C(C(=O)O)O)C(=O)O	-2.17975e-05	-0.134509	Partial match
2(R)-Hydroxyadipic acid	162.053	8031259	InChI=1/C6H10O5/c7-4(6(10)11)2-1-3-5(8)9/h4,7H,1-3H2,(H,8,9)(H,10,11)/t4-/m1/s1	C(C[C@H](C(=O)O)O)CC(=O)O	-2.17975e-05	-0.134509	Partial match
2-Ethyl-2-hydroxysuccinic acid	162.053	388797	InChI=1/C6H10O5/c1-2-6(11,5(9)10)3-4(7)8/h11H,2-3H2,1H3,(H,7,8)(H,9,10)	CCC(CC(=O)O)(C(=O)O)O	-2.17975e-05	-0.134509	Partial match
(2R,3S)-2,3-dimethylmalate	162.053	4444223	InChI=1/C6H10O5/c1-3(4(7)8)6(2,11)5(9)10/h3,11H,1-2H3,(H,7,8)(H,9,10)/t3-,6-/m1/s1	C[C@H](C(=O)O)[C@](C)(C(=O)O)O	-2.17975e-05	-0.134509	Partial match
2-Deoxy-scyllo-inosose	162.053	8758486	InChI=1/C6H10O5/c7-2-1-3(8)5(10)6(11)4(2)9/h2,4-7,9-11H,1H2/t2-,4+,5-,6-/m1/s1	C1[C@H]([C@@H]([C@H]([C@@H](C1=O)O)O)O)O	-2.17975e-05	-0.134509	Partial match
3,6-Anhydro-D-glucose	162.053	17229508	InChI=1/C6H10O5/c7-1-3(8)6-5(10)4(9)2-11-6/h1,3-6,8-10H,2H2/t3-,4+,5+,6+/m0/s1	C1[C@H]([C@H]([C@H](O1)[C@H](C=O)O)O)O	-2.17975e-05	-0.134509	Partial match
2-dehydro-3-deoxy-L-rhamnonic acid	162.053	5256701	InChI=1/C6H10O5/c1-3(7)4(8)2-5(9)6(10)11/h3-4,7-8H,2H2,1H3,(H,10,11)/t3-,4+/m0/s1	C[C@H](O)[C@H](O)CC(=O)C(O)=O	-2.17975e-05	-0.134509	Partial match
2-hydroxymethylglutaric acid	162.053	8436868	InChI=1/C6H10O5/c7-3-4(6(10)11)1-2-5(8)9/h4,7H,1-3H2,(H,8,9)(H,10,11)	C(CC(=O)O)C(CO)C(=O)O	-2.17975e-05	-0.134509	Partial match
L-Fucono-1,5-lactone	162.053	393429	InChI=1/C6H10O5/c1-2-3(7)4(8)5(9)6(10)11-2/h2-5,7-9H,1H3/t2-,3+,4+,5-/m0/s1	C[C@H]1[C@H]([C@H]([C@@H](C(=O)O1)O)O)O	-2.17975e-05	-0.134509	Partial match
(R)-3,3-dimethylmalic acid	162.053	388509	InChI=1/C6H10O5/c1-6(2,5(10)11)3(7)4(8)9/h3,7H,1-2H3,(H,8,9)(H,10,11)/t3-/m0/s1	CC(C)([C@H](C(=O)O)O)C(=O)O	-2.17975e-05	-0.134509	Partial match
(R)-2-ethylmalic acid	162.053	4444152	InChI=1/C6H10O5/c1-2-6(11,5(9)10)3-4(7)8/h11H,2-3H2,1H3,(H,7,8)(H,9,10)/t6-/m1/s1	CCC(CC(=O)O)(C(=O)O)O	-2.17975e-05	-0.134509	Partial match
(3R,4R,5S)-3,4-Dihydroxy-5-[(1R)-1-hydroxyethyl]dihydro-2(3H)-furanone	162.053	389756	InChI=1/C6H10O5/c1-2(7)5-3(8)4(9)6(10)11-5/h2-5,7-9H,1H3/t2-,3-,4-,5+/m1/s1	C[C@H]([C@H]1[C@@H]([C@H](C(=O)O1)O)O)O	-2.17975e-05	-0.134509	Partial match
2-dehydro-3-deoxy-D-fuconic acid	162.053	4573654	InChI=1/C6H10O5/c1-3(7)4(8)2-5(9)6(10)11/h3-4,7-8H,2H2,1H3,(H,10,11)/t3-,4-/m1/s1	C[C@H]([C@@H](CC(=O)C(=O)O)O)O	-2.17975e-05	-0.134509	Partial match
2-dehydro-3-deoxy-L-fuconic acid	162.053	4573655	InChI=1/C6H10O5/c1-3(7)4(8)2-5(9)6(10)11/h3-4,7-8H,2H2,1H3,(H,10,11)/t3-,4-/m0/s1	C[C@@H]([C@H](CC(=O)C(=O)O)O)O	-2.17975e-05	-0.134509	Partial match
3,6-Dideoxyhex-2-ulosonic acid	162.053	389169	InChI=1/C6H10O5/c1-3(7)4(8)2-5(9)6(10)11/h3-4,7-8H,2H2,1H3,(H,10,11)	CC(C(CC(=O)C(=O)O)O)O	-2.17975e-05	-0.134509	Partial match
(2R,3S,4S,5R)-7-Oxabicyclo[4.1.0]heptane-2,3,4,5-tetrol	162.053	8165123	InChI=1/C6H10O5/c7-1-2(8)4(10)6-5(11-6)3(1)9/h1-10H/t1-,2-,3+,4+,5?,6?/m0/s1	[C@@H]1([C@@H]([C@H](C2C([C@@H]1O)O2)O)O)O	-2.17975e-05	-0.134509	Partial match
3,6-Anhydro-D-mannose	162.053	389861	InChI=1/C6H10O5/c7-1-3(8)6-5(10)4(9)2-11-6/h1,3-6,8-10H,2H2/t3-,4-,5-,6-/m1/s1	C1[C@H]([C@H]([C@H](O1)[C@@H](C=O)O)O)O	-2.17975e-05	-0.134509	Partial match
(3S)-2-Hydroxy-2,3-dimethylsuccinic acid	162.053	389082	InChI=1/C6H10O5/c1-3(4(7)8)6(2,11)5(9)10/h3,11H,1-2H3,(H,7,8)(H,9,10)/t3-,6?/m1/s1	C[C@H](C(=O)O)C(C)(C(=O)O)O	-2.17975e-05	-0.134509	Partial match
3,6-Anhydro-beta-D-mannopyranose	162.053	58830027	InChI=1/C6H10O5/c7-3-2-1-10-5(3)4(8)6(9)11-2/h2-9H,1H2/t2-,3-,4+,5+,6-/m1/s1	C1[C@@H]2[C@H]([C@H](O1)[C@@H]([C@@H](O2)O)O)O	-2.17975e-05	-0.134509	Partial match
5-Deoxy-3-C-formyl-beta-L-lyxofuranose	162.053	58837631	InChI=1/C6H10O5/c1-3-6(10,2-7)4(8)5(9)11-3/h2-5,8-10H,1H3/t3-,4-,5-,6+/m0/s1	C[C@H]1[C@@]([C@H]([C@H](O1)O)O)(C=O)O	-2.17975e-05	-0.134509	Partial match
3,6-Anhydro-D-talose	162.053	389859	InChI=1/C6H10O5/c7-1-3(8)6-5(10)4(9)2-11-6/h1,3-6,8-10H,2H2/t3-,4-,5+,6-/m1/s1	C1[C@H]([C@@H]([C@H](O1)[C@@H](C=O)O)O)O	-2.17975e-05	-0.134509	Partial match
(3S,4S,5R)-3,4-Dihydroxy-5-[(1R)-1-hydroxyethyl]dihydro-2(3H)-furanone (non-preferred name)	162.053	58837573	InChI=1/C6H10O5/c1-2(7)5-3(8)4(9)6(10)11-5/h2-5,7-9H,1H3/t2-,3+,4+,5-/m1/s1	C[C@H]([C@@H]1[C@H]([C@@H](C(=O)O1)O)O)O	-2.17975e-05	-0.134509	Partial match
6-Deoxy-alpha-D-arabino-hexopyranos-3-ulose	162.053	58837576	InChI=1/C6H10O5/c1-2-3(7)4(8)5(9)6(10)11-2/h2-3,5-7,9-10H,1H3/t2-,3-,5+,6+/m1/s1	C[C@@H]1[C@H](C(=O)[C@@H]([C@H](O1)O)O)O	-2.17975e-05	-0.134509	Partial match
1-Deoxyhexo-2,3-diulo-3,6-furanose	162.053	35013100	InChI=1/C6H10O5/c1-3(7)6(10)5(9)4(8)2-11-6/h4-5,8-10H,2H2,1H3	CC(=O)C1(C(C(CO1)O)O)O	-2.17975e-05	-0.134509	Partial match
6-Deoxy-D-arabino-hexos-2-ulose	162.053	58837673	InChI=1/C6H10O5/c1-3(8)5(10)6(11)4(9)2-7/h2-3,5-6,8,10-11H,1H3/t3-,5-,6-/m1/s1	C[C@H]([C@H]([C@@H](C(=O)C=O)O)O)O	-2.17975e-05	-0.134509	Partial match
Gly-Ser	162.064	13.547	1.94514e+06	2.35528e+06	2.79714e+06	2.7266e+06	1.61811e+06	1.91655e+06	1.76252e+06	1.93296e+06	1.94443e+06	2.41448e+06	2.96899e+06	2.20161e+06	2.05049e+06	2.25854e+06	2.09769e+06	2.21962e+06	2.23404e+06	2.4468e+06	2.16841e+06	2.10083e+06	2.44032e+06	1.73307e+06	1.86034e+06	2.33633e+06	2.0346e+06	2.62656e+06	2.13691e+06	2.28725e+06	79283.6	66488.4	60386.5	51437.7	54193	2.09239e+06	2.1558e+06	2.14853e+06	2.00837e+06	2.16459e+06	2.54094e+06	1.83953e+06	2.30804e+06	2.15865e+06	2.20123e+06	2.09833e+06	2.21208e+06	15.9561	8.17612
Name	Molecular Weight	CSID	InChi	SMILES	DeltaMass [Da]	DeltaMass [ppm]	Compound Match
Gly-Ser	162.064	92542	InChI=1/C5H10N2O4/c6-1-4(9)7-3(2-8)5(10)11/h3,8H,1-2,6H2,(H,7,9)(H,10,11)	C(C(C(=O)O)NC(=O)CN)O	1.31429e-05	0.0810969	Full match
ser-gly	162.064	5373223	InChI=1/C5H10N2O4/c6-3(2-8)5(11)7-1-4(9)10/h3,8H,1-2,6H2,(H,7,11)(H,9,10)/t3-/m0/s1	C([C@@H](C(=O)NCC(=O)O)N)O	1.31429e-05	0.0810969	Partial match
glutamine hydroxamate	162.064	395780	InChI=1/C5H10N2O4/c6-3(5(9)10)1-2-4(8)7-11/h3,11H,1-2,6H2,(H,7,8)(H,9,10)/t3-/m0/s1	C(CC(=O)NO)[C@@H](C(=O)O)N	1.31429e-05	0.0810969	Partial match
ser-gly	162.064	120257	InChI=1/C5H10N2O4/c6-3(2-8)5(11)7-1-4(9)10/h3,8H,1-2,6H2,(H,7,11)(H,9,10)	C(C(C(=O)NCC(=O)O)N)O	1.31429e-05	0.0810969	Partial match
2-Amino-4,5-dihydroxy-5-iminopentanoic acid (non-preferred name)	162.064	13488647	InChI=1/C5H10N2O4/c6-2(5(10)11)1-3(8)4(7)9/h2-3,8H,1,6H2,(H2,7,9)(H,10,11)	O=C(O)C(N)CC(O)C(=O)N	1.31429e-05	0.0810969	Partial match
4-Amino-L-glutamic acid	162.064	57478337	InChI=1/C5H10N2O4/c6-2(4(8)9)1-3(7)5(10)11/h2-3H,1,6-7H2,(H,8,9)(H,10,11)/t2-,3?/m0/s1	C([C@@H](C(=O)O)N)C(C(=O)O)N	1.31429e-05	0.0810969	Partial match
(S)-1-Methoxy-3-heptanethiol	162.108	13.054	2.15588e+07	2.19442e+07	2.47759e+07	2.95255e+07	2.42569e+07	2.36285e+07	2.06542e+07	2.70294e+07	2.51032e+07	3.08498e+07	3.16309e+07	2.9204e+07	2.44406e+07	2.35535e+07	2.0695e+07	2.36332e+07	2.30569e+07	2.4966e+07	1.97752e+07	2.38925e+07	1.43336e+07	1.29307e+07	1.35212e+07	1.62313e+07	1.38271e+07	1.58733e+07	1.36405e+07	1.42876e+07	186304	212700	200918	196266	206108	2.28636e+07	2.21276e+07	2.25109e+07	2.22763e+07	2.27803e+07	2.33601e+07	2.39427e+07	3.00269e+07	2.35933e+07	2.34747e+07	1.39274e+07	1.40573e+07	15.0277	10.9489
Name	Molecular Weight	CSID	InChi	SMILES	DeltaMass [Da]	DeltaMass [ppm]	Compound Match
(S)-1-Methoxy-3-heptanethiol	162.108	21105935	InChI=1/C8H18OS/c1-3-4-5-8(10)6-7-9-2/h8,10H,3-7H2,1-2H3/t8-/m0/s1	CCCC[C@@H](CCOC)S	0.000625445	3.8582	Full match
Hexylbenzene	162.141	2.112	1.77264e+06	6.74528e+06	1.34402e+07	5.70197e+06	3.98852e+06	1.91267e+06	8.66244e+06	2.50687e+06	1.52545e+06	1.88658e+06	5.25541e+06	3.25841e+06	3.99155e+06	2.79725e+06	842403	8.06082e+06	1.75548e+06	1.36904e+07	893614	5.21141e+06	3.4935e+06	6.63872e+06	5.89118e+06	4.81716e+06	2.72955e+06	3.34812e+06	1.55271e+06	2.25106e+06	263340	334832	351879	445105	465892	4.97459e+06	4.70644e+06	5.0486e+06	4.87824e+06	4.88861e+06	6.22362e+06	3.24769e+06	2.5725e+06	3.3944e+06	3.48345e+06	5.35417e+06	2.4903e+06	70.1148	71.6357
Name	Molecular Weight	CSID	InChi	SMILES	DeltaMass [Da]	DeltaMass [ppm]	Compound Match
Hexylbenzene	162.141	13487	InChI=1/C12H18/c1-2-3-4-6-9-12-10-7-5-8-11-12/h5,7-8,10-11H,2-4,6,9H2,1H3	CCCCCCc1ccccc1	-0.000139547	-0.86065	Full match
CZ6334000	162.141	7170	InChI=1/C12H18/c1-9(2)11-6-5-7-12(8-11)10(3)4/h5-10H,1-4H3	CC(C)c1cccc(c1)C(C)C	-0.000139547	-0.86065	Partial match
1,7-Dimethyl-1,3,7-cyclodecatriene	162.141	20122402	InChI=1/C12H18/c1-11-7-4-3-5-8-12(2)10-6-9-11/h3-4,7,10H,5-6,8-9H2,1-2H3/b4-3-,11-7-,12-10-	C\C1=C\C=C/CCC(/C)=C\CC1	-0.000139547	-0.86065	Partial match
3-hydroxy-L-glutamic acid	163.048	12.001	5.743e+06	5.43316e+06	6.00545e+06	6.71262e+06	5.19732e+06	5.66091e+06	4.93961e+06	7.78645e+06	6.1515e+06	7.58063e+06	8.55418e+06	6.55513e+06	1.1496e+07	1.0555e+07	9.36754e+06	1.06705e+07	1.05593e+07	1.055e+07	8.83384e+06	8.98574e+06	1.2587e+07	1.08927e+07	1.08224e+07	1.64514e+07	1.03819e+07	1.23731e+07	1.03038e+07	1.20206e+07	38638.4	40065.5	33858.7	29344.2	30180.5	8.36449e+06	8.95533e+06	8.94894e+06	8.54664e+06	8.5981e+06	5.87422e+06	5.42912e+06	7.06788e+06	1.06127e+07	9.76787e+06	1.17399e+07	1.12013e+07	9.13043	21.9656
Name	Molecular Weight	CSID	InChi	SMILES	DeltaMass [Da]	DeltaMass [ppm]	Compound Match
3-hydroxy-L-glutamic acid	163.048	388931	InChI=1/C5H9NO5/c6-4(5(10)11)2(7)1-3(8)9/h2,4,7H,1,6H2,(H,8,9)(H,10,11)/t2?,4-/m0/s1	C(C([C@@H](C(=O)O)N)O)C(=O)O	-9.78917e-06	-0.0600386	Full match
MFCD00672375	163.048	389696	InChI=1/C5H9NO5/c6-2(4(8)9)1-3(7)5(10)11/h2-3,7H,1,6H2,(H,8,9)(H,10,11)/t2-,3+/m0/s1	C([C@@H](C(=O)O)N)[C@H](C(=O)O)O	-9.78917e-06	-0.0600386	Partial match
2-Amino-4-hydroxypentanedioic acid	163.048	816	InChI=1/C5H9NO5/c6-2(4(8)9)1-3(7)5(10)11/h2-3,7H,1,6H2,(H,8,9)(H,10,11)	C(C(C(=O)O)N)C(C(=O)O)O	-9.78917e-06	-0.0600386	Partial match
4-Hydroxy-L-glutamic acid	163.048	388936	InChI=1/C5H9NO5/c6-2(4(8)9)1-3(7)5(10)11/h2-3,7H,1,6H2,(H,8,9)(H,10,11)/t2-,3?/m0/s1	C([C@@H](C(=O)O)N)C(C(=O)O)O	-9.78917e-06	-0.0600386	Partial match
N-(Carboxymethyl)serine	163.048	385065	InChI=1/C5H9NO5/c7-2-3(5(10)11)6-1-4(8)9/h3,6-7H,1-2H2,(H,8,9)(H,10,11)	C(C(C(=O)O)NCC(=O)O)O	-9.78917e-06	-0.0600386	Partial match
L-Ethionine	163.067	2.611	1.09702e+07	1.2746e+07	1.34059e+07	1.77487e+07	1.02146e+07	1.62203e+07	1.25728e+07	2.06932e+07	1.41021e+07	1.75817e+07	1.91415e+07	1.35053e+07	1.23224e+07	1.34789e+07	1.08223e+07	1.67145e+07	1.12411e+07	1.95718e+07	9.117e+06	1.43779e+07	1.58815e+07	1.03973e+07	1.00929e+07	2.13064e+07	1.33005e+07	2.01646e+07	9.74016e+06	1.73322e+07	86982.8	342423	947376	616174	638175	1.61171e+07	1.3735e+07	1.6036e+07	1.44852e+07	1.57165e+07	1.30759e+07	1.43965e+07	1.58419e+07	1.29006e+07	1.28095e+07	1.31394e+07	1.53163e+07	20.9761	30.6232
Name	Molecular Weight	CSID	InChi	SMILES	DeltaMass [Da]	DeltaMass [ppm]	Compound Match
L-Ethionine	163.067	23916	InChI=1/C6H13NO2S/c1-2-10-4-3-5(7)6(8)9/h5H,2-4,7H2,1H3,(H,8,9)/t5-/m0/s1	CCSCC[C@@H](C(=O)O)N	-0.00013309	-0.816172	Full match
S-Propylcysteine	163.067	111437	InChI=1/C6H13NO2S/c1-2-3-10-4-5(7)6(8)9/h5H,2-4,7H2,1H3,(H,8,9)	CCCSCC(C(=O)O)N	-0.00013309	-0.816172	Partial match
2-METHYL-L-METHIONINE	163.067	119551	InChI=1/C6H13NO2S/c1-6(7,5(8)9)3-4-10-2/h3-4,7H2,1-2H3,(H,8,9)/t6-/m0/s1	C[C@](CCSC)(C(=O)O)N	-0.00013309	-0.816172	Partial match
homomethionine	163.067	9473123	InChI=1/C6H13NO2S/c1-10-4-2-3-5(7)6(8)9/h5H,2-4,7H2,1H3,(H,8,9)	CSCCCC(C(=O)O)N	-0.00013309	-0.816172	Partial match
L-homomethionine	163.067	8505080	InChI=1/C6H13NO2S/c1-10-4-2-3-5(7)6(8)9/h5H,2-4,7H2,1H3,(H,8,9)/t5-/m0/s1	CSCCC[C@@H](C(=O)O)N	-0.00013309	-0.816172	Partial match
S-(2-carboxypropyl)-Cysteamine	163.067	117681	InChI=1/C6H13NO2S/c1-5(6(8)9)4-10-3-2-7/h5H,2-4,7H2,1H3,(H,8,9)	CC(CSCCN)C(=O)O	-0.00013309	-0.816172	Partial match
S-Propyl-D-cysteine	163.067	50366679	InChI=1/C6H13NO2S/c1-2-3-10-4-5(7)6(8)9/h5H,2-4,7H2,1H3,(H,8,9)/t5-/m1/s1	CCCSC[C@H](C(=O)O)N	-0.00013309	-0.816172	Partial match
AM9627000	165.042	5.839	221200	265488	192372	220840	1.66531e+06	3.19197e+06	1.948e+06	2.87499e+06	1.40154e+06	2.69002e+06	2.27971e+06	1.99195e+06	1.92629e+06	1.34645e+06	1.66601e+06	2.06534e+06	2.42019e+06	2.64466e+06	1.96628e+06	2.13398e+06	2.2805e+06	1.47314e+06	1.35301e+06	2.27623e+06	1.00197e+06	1.46406e+06	2.09923e+06	2.64218e+06	126445	186295	199118	196001	216966	2.01794e+06	1.69981e+06	1.76178e+06	1.91238e+06	1.9064e+06	221020	2.4115e+06	2.13583e+06	1.79615e+06	2.27709e+06	1.87469e+06	1.78164e+06	13.4226	30.1323
Name	Molecular Weight	CSID	InChi	SMILES	DeltaMass [Da]	DeltaMass [ppm]	Compound Match
AM9627000	165.043	21106581	InChI=1/C8H7NO3/c1-6(10)7-2-4-8(5-3-7)9(11)12/h2-5H,1H3	CC(=O)c1ccc(cc1)[N+](=O)[O-]	-0.000125988	-0.763364	Full match
Coixol	165.043	10317	InChI=1/C8H7NO3/c1-11-5-2-3-6-7(4-5)12-8(10)9-6/h2-4H,1H3,(H,9,10)	COc1ccc2c(c1)oc(=O)[nH]2	-0.000125988	-0.763364	Partial match
Formylanthranilic acid	165.043	91624	InChI=1/C8H7NO3/c10-5-9-7-4-2-1-3-6(7)8(11)12/h1-5H,(H,9,10)(H,11,12)	c1ccc(c(c1)C(=O)O)NC=O	-0.000125988	-0.763364	Partial match
HBOA	165.043	285673	InChI=1/C8H7NO3/c10-7-8(11)12-6-4-2-1-3-5(6)9-7/h1-4,8,11H,(H,9,10)	c1ccc2c(c1)NC(=O)C(O2)O	-0.000125988	-0.763364	Partial match
beta-Pyracin	165.043	133287	InChI=1/C8H7NO3/c1-4-7(10)6-5(2-9-4)3-12-8(6)11/h2,10H,3H2,1H3	Cc1c(c2c(cn1)COC2=O)O	-0.000125988	-0.763364	Partial match
5-Pyridoxolactone	165.043	70672	InChI=1/C8H7NO3/c1-4-7(10)6-3-12-8(11)5(6)2-9-4/h2,10H,3H2,1H3	Cc1c(c2c(cn1)C(=O)OC2)O	-0.000125988	-0.763364	Partial match
(3,4-Dihydroxyphenyl)(hydroxy)acetonitrile	165.043	389111	InChI=1/C8H7NO3/c9-4-8(12)5-1-2-6(10)7(11)3-5/h1-3,8,10-12H	c1cc(c(cc1C(C#N)O)O)O	-0.000125988	-0.763364	Partial match
3-Hydroxy-2H-indole-5,6(3H,7H)-dione	165.043	8351782	InChI=1/C8H7NO3/c10-6-1-4-5(2-7(6)11)9-3-8(4)12/h1,8,12H,2-3H2	O=C2\C=C1/C(=N\CC1O)CC2=O	-0.000125988	-0.763364	Partial match
(2R)-(3,4-Dihydroxyphenyl)(hydroxy)acetonitrile	165.043	19289092	InChI=1/C8H7NO3/c9-4-8(12)5-1-2-6(10)7(11)3-5/h1-3,8,10-12H/t8-/m0/s1	Oc1ccc(cc1O)[C@@H](O)C#N	-0.000125988	-0.763364	Partial match
D-Xylonic acid	166.048	12.205	7.42366e+06	1.01982e+07	1.1834e+07	1.13166e+07	8.5724e+06	1.11676e+07	9.49026e+06	9.76376e+06	8.36694e+06	1.40174e+07	1.57883e+07	1.49018e+07	9.89574e+06	1.00911e+07	7.20731e+06	1.05969e+07	1.02972e+07	1.24353e+07	8.65689e+06	1.87559e+07	9.21261e+06	6.32179e+06	5.94695e+06	9.93069e+06	7.1823e+06	1.01146e+07	7.39981e+06	1.02027e+07	930835	730777	737396	723936	636151	9.95245e+06	1.08816e+07	1.15197e+07	1.0928e+07	1.01076e+07	1.07574e+07	9.62701e+06	1.44596e+07	9.99342e+06	1.13662e+07	7.7672e+06	8.75722e+06	19.3117	11.0225
Name	Molecular Weight	CSID	InChi	SMILES	DeltaMass [Da]	DeltaMass [ppm]	Compound Match
D-Xylonic acid	166.048	5034782	InChI=1/C5H10O6/c6-1-2(7)3(8)4(9)5(10)11/h2-4,6-9H,1H2,(H,10,11)/t2-,3+,4-/m1/s1	C([C@H]([C@@H]([C@H](C(=O)O)O)O)O)O	0.000356449	2.14667	Full match
Arabonic Acid	166.048	108861	InChI=1/C5H10O6/c6-1-2(7)3(8)4(9)5(10)11/h2-4,6-9H,1H2,(H,10,11)/t2-,3-,4+/m1/s1	C([C@H]([C@H]([C@@H](C(=O)O)O)O)O)O	0.000356449	2.14667	Full match
Pentonic acid	166.048	9845	InChI=1/C5H10O6/c6-1-2(7)3(8)4(9)5(10)11/h2-4,6-9H,1H2,(H,10,11)	C(C(C(C(C(=O)O)O)O)O)O	0.000356449	2.14667	Full match
D-Ribonic acid	166.048	4574162	InChI=1/C5H10O6/c6-1-2(7)3(8)4(9)5(10)11/h2-4,6-9H,1H2,(H,10,11)/t2-,3-,4-/m1/s1	C([C@H]([C@H]([C@H](C(=O)O)O)O)O)O	0.000356449	2.14667	Full match
L-Xylonic acid	166.048	5341922	InChI=1/C5H10O6/c6-1-2(7)3(8)4(9)5(10)11/h2-4,6-9H,1H2,(H,10,11)/t2-,3+,4-/m0/s1	C([C@@H]([C@H]([C@@H](C(=O)O)O)O)O)O	0.000356449	2.14667	Full match
MFCD11974935	166.048	5034778	InChI=1/C5H10O6/c6-1-2(7)3(8)4(9)5(10)11/h2-4,6-9H,1H2,(H,10,11)/t2-,3-,4+/m0/s1	C([C@@H]([C@@H]([C@H](C(=O)O)O)O)O)O	0.000356449	2.14667	Full match
L-Lyxonic acid	166.048	559150	InChI=1/C5H10O6/c6-1-2(7)3(8)4(9)5(10)11/h2-4,6-9H,1H2,(H,10,11)/t2-,3+,4+/m0/s1	C([C@@H]([C@H]([C@H](C(=O)O)O)O)O)O	0.000356449	2.14667	Full match
L-glycero-Pentonic acid	166.048	388393	InChI=1/C5H10O6/c6-1-2(7)3(8)4(9)5(10)11/h2-4,6-9H,1H2,(H,10,11)/t2?,3?,4-/m0/s1	C(C(C([C@@H](C(=O)O)O)O)O)O	0.000356449	2.14667	Full match
N-((4-AMINO-2-METHYL-5-PYRIMIDINYL)METHYL)FORMAMIDE	166.085	4.557	1.38381e+07	1.42218e+07	7.16175e+06	7.7036e+06	2.28522e+08	3.34441e+08	2.35928e+08	2.68685e+08	1.69025e+08	3.18854e+08	2.63529e+08	2.07642e+08	2.09611e+08	1.83408e+08	1.91039e+08	2.17228e+08	2.50744e+08	2.85711e+08	2.23299e+08	2.60805e+08	2.33634e+08	1.53587e+08	1.72412e+08	2.60673e+08	1.62397e+08	1.61105e+08	2.00308e+08	3.16872e+08	1.59818e+06	8.76132e+06	6.44651e+06	5.87838e+06	1.64969e+07	2.16076e+08	1.94174e+08	1.82808e+08	2.14809e+08	2.05863e+08	1.07709e+07	2.52307e+08	2.35585e+08	2.00325e+08	2.55775e+08	2.03023e+08	1.81352e+08	35.5836	18.0951
Name	Molecular Weight	CSID	InChi	SMILES	DeltaMass [Da]	DeltaMass [ppm]	Compound Match
N-((4-AMINO-2-METHYL-5-PYRIMIDINYL)METHYL)FORMAMIDE	166.085	519143	InChI=1/C7H10N4O/c1-5-10-3-6(2-9-4-12)7(8)11-5/h3-4H,2H2,1H3,(H,9,12)(H2,8,10,11)	Cc1ncc(c(n1)N)CNC=O	-6.31091e-05	-0.37998	Full match
acetyltaurine	167.025	4.77	3.19374e+07	3.3743e+07	3.79507e+07	4.38643e+07	2.74686e+07	2.93101e+07	2.28037e+07	3.39526e+07	3.08951e+07	3.88009e+07	5.74011e+07	3.45421e+07	2.86696e+07	2.35063e+07	2.41297e+07	2.31722e+07	2.21842e+07	2.34481e+07	2.29991e+07	2.12122e+07	1.09632e+07	1.13904e+07	1.08054e+07	1.34007e+07	1.22101e+07	1.23298e+07	1.22976e+07	1.39772e+07	98462.6	313123	543221	422916	765936	2.95037e+07	2.86717e+07	2.72951e+07	2.83975e+07	2.98324e+07	3.58468e+07	2.83894e+07	3.66715e+07	2.3818e+07	2.25916e+07	1.11768e+07	1.23137e+07	14.3671	16.2529
Name	Molecular Weight	CSID	InChi	SMILES	DeltaMass [Da]	DeltaMass [ppm]	Compound Match
acetyltaurine	167.025	140553	InChI=1/C4H9NO4S/c1-4(6)5-2-3-10(7,8)9/h2-3H2,1H3,(H,5,6)(H,7,8,9)	CC(=O)NCCS(=O)(=O)O	-5.0125e-05	-0.300104	Full match
MFCD00171284	167.025	142032	InChI=1/C4H9NO4S/c5-3(4(6)7)1-2-10(8)9/h3H,1-2,5H2,(H,6,7)(H,8,9)	C(CS(=O)O)C(C(=O)O)N	-5.0125e-05	-0.300104	Partial match
acetyltaurine	167.025	3.176	7.73865e+06	7.16743e+06	7.30739e+06	9.96226e+06	6.47979e+06	6.39417e+06	5.57157e+06	8.78259e+06	6.87812e+06	8.6911e+06	1.19142e+07	8.35048e+06	5.26107e+06	1.009e+06	5.65107e+06	4.53319e+06	4.88214e+06	5.33437e+06	4.82137e+06	4.4084e+06	2.61085e+06	2.20331e+06	2.06341e+06	2.65557e+06	2.53066e+06	2.99988e+06	2.7058e+06	3.91627e+06	118070	82089.4	122965	104617	143818	7.37005e+06	7.72063e+06	7.08761e+06	7.90475e+06	7.25619e+06	7.52302e+06	6.43698e+06	8.52079e+06	4.89713e+06	4.85176e+06	2.40708e+06	2.85284e+06	16.1834	20.2617
Name	Molecular Weight	CSID	InChi	SMILES	DeltaMass [Da]	DeltaMass [ppm]	Compound Match
acetyltaurine	167.025	140553	InChI=1/C4H9NO4S/c1-4(6)5-2-3-10(7,8)9/h2-3H2,1H3,(H,5,6)(H,7,8,9)	CC(=O)NCCS(=O)(=O)O	-8.22028e-06	-0.0492158	Full match
MFCD00171284	167.025	142032	InChI=1/C4H9NO4S/c5-3(4(6)7)1-2-10(8)9/h3H,1-2,5H2,(H,6,7)(H,8,9)	C(CS(=O)O)C(C(=O)O)N	-8.22028e-06	-0.0492158	Partial match
spinacine	167.069	14.9	430281	382153	295351	267573	1.26342e+07	2.0962e+07	1.4523e+07	1.70652e+07	7.62226e+06	1.9083e+07	1.63111e+07	1.11921e+07	1.12829e+07	9.98809e+06	1.06666e+07	1.35038e+07	1.42126e+07	1.66004e+07	1.54356e+07	1.42603e+07	1.45559e+07	8.28175e+06	9.09014e+06	1.5856e+07	7.63886e+06	1.0108e+07	1.29466e+07	1.93456e+07	276812	630868	671433	354608	295544	1.19155e+07	1.20226e+07	1.17869e+07	1.17279e+07	1.20336e+07	338752	1.57941e+07	1.37516e+07	1.09747e+07	1.4848e+07	1.1823e+07	1.15273e+07	21.9623	22.1013
Name	Molecular Weight	CSID	InChi	SMILES	DeltaMass [Da]	DeltaMass [ppm]	Compound Match
spinacine	167.069	323081	InChI=1/C7H9N3O2/c11-7(12)5-1-4-6(2-8-5)10-3-9-4/h3,5,8H,1-2H2,(H,9,10)(H,11,12)	c1[nH]c2c(n1)CNC(C2)C(=O)O	-0.000119243	-0.713732	Full match
2,4-Diamino-6-nitrotoluene	167.069	86819	InChI=1/C7H9N3O2/c1-4-6(9)2-5(8)3-7(4)10(11)12/h2-3H,8-9H2,1H3	Cc1c(cc(cc1[N+](=O)[O-])N)N	-0.000119243	-0.713732	Partial match
2,6-DIAMINO-4-NITROTOLUENE	167.069	82774	InChI=1/C7H9N3O2/c1-4-6(8)2-5(10(11)12)3-7(4)9/h2-3H,8-9H2,1H3	Cc1c(cc(cc1N)[N+](=O)[O-])N	-0.000119243	-0.713732	Partial match
P-DMEA	169.05	14.953	1.5262e+08	1.39373e+08	1.78187e+08	1.62263e+08	2.8752e+08	3.51875e+08	3.01165e+08	3.48821e+08	2.68216e+08	4.10563e+08	4.20471e+08	3.63648e+08	2.48423e+08	2.64198e+08	2.17742e+08	2.6764e+08	2.5418e+08	2.92143e+08	2.51442e+08	2.57633e+08	1.40692e+08	1.24399e+08	1.18454e+08	1.62201e+08	1.33842e+08	1.45185e+08	1.44487e+08	1.65896e+08	274666	305600	461447	256318	239194	2.52876e+08	2.48921e+08	2.43203e+08	2.52516e+08	2.50868e+08	1.57442e+08	3.24993e+08	3.87105e+08	2.5631e+08	2.55907e+08	1.32545e+08	1.44836e+08	10.338	10.1862
Name	Molecular Weight	CSID	InChi	SMILES	DeltaMass [Da]	DeltaMass [ppm]	Compound Match
P-DMEA	169.05	133469	InChI=1/C4H12NO4P/c1-5(2)3-4-9-10(6,7)8/h3-4H2,1-2H3,(H2,6,7,8)	CN(C)CCOP(=O)(O)O	-0.000111092	-0.657154	Full match
P-DMEA	169.05	16.612	2.24824e+07	2.26083e+07	2.51309e+07	2.90919e+07	2.23223e+07	2.25749e+07	1.79936e+07	2.17299e+07	2.09934e+07	2.7185e+07	2.77394e+07	2.30028e+07	1.91502e+07	2.10493e+07	1.72668e+07	1.69598e+07	2.08658e+07	2.00484e+07	1.63964e+07	2.07581e+07	1.8429e+07	1.44768e+07	1.60652e+07	1.70619e+07	1.5798e+07	1.77914e+07	1.76214e+07	1.87155e+07	182068	155630	109714	117034	112097	2.13107e+07	2.2844e+07	2.26321e+07	2.12202e+07	2.19995e+07	2.38696e+07	2.20261e+07	2.50939e+07	1.82085e+07	2.04033e+07	1.65635e+07	1.77064e+07	12.4579	10.1027
Name	Molecular Weight	CSID	InChi	SMILES	DeltaMass [Da]	DeltaMass [ppm]	Compound Match
P-DMEA	169.05	133469	InChI=1/C4H12NO4P/c1-5(2)3-4-9-10(6,7)8/h3-4H2,1-2H3,(H2,6,7,8)	CN(C)CCOP(=O)(O)O	-4.8602e-05	-0.2875	Full match
3-sulfolactic acid	169.988	18.604	1.0656e+06	1.33856e+06	1.45831e+06	1.80926e+06	1.50185e+06	1.45162e+06	1.40886e+06	1.64707e+06	1.68778e+06	1.84889e+06	2.14048e+06	2.56819e+06	5.01801e+06	4.35234e+06	3.88785e+06	4.5124e+06	3.75196e+06	4.34173e+06	3.99136e+06	3.70206e+06	5.20654e+06	4.73282e+06	4.63425e+06	6.01191e+06	4.69949e+06	5.54086e+06	4.72329e+06	5.54974e+06	108250	76735	88769.7	62650.8	37464.1	3.7643e+06	3.6805e+06	3.84847e+06	4.2588e+06	3.49486e+06	1.39843e+06	1.47674e+06	1.99468e+06	4.43237e+06	3.87166e+06	4.96968e+06	5.13207e+06	21.7453	6.90231
Name	Molecular Weight	CSID	InChi	SMILES	DeltaMass [Da]	DeltaMass [ppm]	Compound Match
3-sulfolactic acid	169.989	570835	InChI=1/C3H6O6S/c4-2(3(5)6)1-10(7,8)9/h2,4H,1H2,(H,5,6)(H,7,8,9)	C(C(C(=O)O)O)S(=O)(=O)O	-2.21714e-05	-0.130429	Full match
(R)-2-HYDROXY-3-SULFOPROPANOIC ACID	169.989	391512	InChI=1/C3H6O6S/c4-2(3(5)6)1-10(7,8)9/h2,4H,1H2,(H,5,6)(H,7,8,9)/t2-/m0/s1	C([C@@H](C(=O)O)O)S(=O)(=O)O	-2.21714e-05	-0.130429	Full match
Glycerone sulfate	169.989	388810	InChI=1/C3H6O6S/c4-1-3(5)2-9-10(6,7)8/h4H,1-2H2,(H,6,7,8)	C(C(=O)COS(=O)(=O)O)O	-2.21714e-05	-0.130429	Partial match
(S)-3-sulfolactic acid	169.989	391497	InChI=1/C3H6O6S/c4-2(3(5)6)1-10(7,8)9/h2,4H,1H2,(H,5,6)(H,7,8,9)/t2-/m1/s1	C([C@H](C(=O)O)O)S(=O)(=O)O	-2.21714e-05	-0.130429	Full match
(S)-2-O-sulfolactic acid	169.989	4573661	InChI=1/C3H6O6S/c1-2(3(4)5)9-10(6,7)8/h2H,1H3,(H,4,5)(H,6,7,8)/t2-/m0/s1	C[C@@H](C(=O)O)OS(=O)(=O)O	-2.21714e-05	-0.130429	Partial match
(R)-2-O-sulfolactic acid	169.989	21865509	InChI=1/C3H6O6S/c1-2(3(4)5)9-10(6,7)8/h2H,1H3,(H,4,5)(H,6,7,8)/t2-/m1/s1	C[C@H](C(=O)O)OS(=O)(=O)O	-2.21714e-05	-0.130429	Partial match
glyceraldehyde 3-phosphate	169.998	18.116	1.21319e+07	1.18003e+07	1.23487e+07	1.1802e+07	1.36778e+06	1.64072e+06	1.47889e+06	1.57049e+06	1.64721e+06	1.61812e+06	2.00196e+06	1.75962e+06	2.33381e+06	2.79326e+06	1.58067e+06	1.21639e+06	1.69774e+06	1.32916e+06	1.20491e+06	843889	2.70149e+06	2.05455e+06	1.78416e+06	1.73045e+06	1.88917e+06	2.5005e+06	2.01532e+06	1.27068e+06	74075.3	54239.8	82019.9	38269.2	36189.3	2.8992e+06	2.68177e+06	2.97285e+06	2.58219e+06	2.93099e+06	1.19669e+07	1.52469e+06	1.70342e+06	1.95724e+06	1.26703e+06	1.91935e+06	1.95225e+06	2.23388	7.79984
Name	Molecular Weight	CSID	InChi	SMILES	DeltaMass [Da]	DeltaMass [ppm]	Compound Match
glyceraldehyde 3-phosphate	169.998	709	InChI=1/C3H7O6P/c4-1-3(5)2-9-10(6,7)8/h1,3,5H,2H2,(H2,6,7,8)	C(C(C=O)O)OP(=O)(O)O	-3.62851e-05	-0.213444	Full match
Dihydroxyacetone phosphate	169.998	648	InChI=1/C3H7O6P/c4-1-3(5)2-9-10(6,7)8/h4H,1-2H2,(H2,6,7,8)	C(C(=O)COP(=O)(O)O)O	-3.62851e-05	-0.213444	Partial match
d-glyceraldehyde 3-phosphate	169.998	388314	InChI=1/C3H7O6P/c4-1-3(5)2-9-10(6,7)8/h1,3,5H,2H2,(H2,6,7,8)/t3-/m0/s1	C([C@H](C=O)O)OP(=O)(O)O	-3.62851e-05	-0.213444	Full match
2-phospho-L-lactic acid	169.998	4484241	InChI=1/C3H7O6P/c1-2(3(4)5)9-10(6,7)8/h2H,1H3,(H,4,5)(H2,6,7,8)/t2-/m0/s1	C[C@@H](C(=O)O)OP(=O)(O)O	-3.62851e-05	-0.213444	Partial match
N-Nitrosoguvacoline	170.069	16.174	1.93194e+08	2.02133e+08	1.84779e+08	2.22401e+08	3.14249e+08	3.46578e+08	3.05164e+08	3.41094e+08	2.89997e+08	3.27284e+08	3.33125e+08	2.86923e+08	3.45808e+08	3.52645e+08	3.47389e+08	3.78695e+08	3.59134e+08	3.72715e+08	3.34799e+08	3.53825e+08	4.01815e+08	3.60519e+08	3.70803e+08	4.17307e+08	3.59459e+08	3.76193e+08	3.73766e+08	4.13354e+08	945951	743117	930063	786919	161189	3.41598e+08	3.58435e+08	3.34584e+08	3.51979e+08	3.4492e+08	1.97664e+08	3.27672e+08	3.08641e+08	3.50017e+08	3.56479e+08	3.86309e+08	3.7498e+08	8.05134	6.17421
Name	Molecular Weight	CSID	InChi	SMILES	DeltaMass [Da]	DeltaMass [ppm]	Compound Match
N-Nitrosoguvacoline	170.069	55939	InChI=1/C7H10N2O3/c1-12-7(10)6-3-2-4-9(5-6)8-11/h3H,2,4-5H2,1H3	COC(=O)C1=CCCN(C1)N=O	-0.000162451	-0.955207	Full match
N-Nitrosoguvacoline	170.069	15.677	4.00367e+07	4.01846e+07	5.16373e+07	4.54946e+07	4.21437e+07	4.31055e+07	4.56693e+07	6.06401e+07	4.84303e+07	5.77733e+07	5.80911e+07	5.24692e+07	5.03635e+07	5.04997e+07	5.38226e+07	4.82938e+07	5.02268e+07	6.20826e+07	4.90901e+07	4.93834e+07	3.73122e+07	4.3448e+07	4.46707e+07	3.97349e+07	4.32748e+07	4.71356e+07	4.06219e+07	4.01708e+07	168108	121333	122119	121328	298141	4.60849e+07	4.52371e+07	5.48466e+07	4.56284e+07	4.59648e+07	4.28396e+07	4.43874e+07	5.51213e+07	5.04316e+07	4.98051e+07	4.15914e+07	4.19484e+07	12.3786	18.0197
Name	Molecular Weight	CSID	InChi	SMILES	DeltaMass [Da]	DeltaMass [ppm]	Compound Match
N-Nitrosoguvacoline	170.069	55939	InChI=1/C7H10N2O3/c1-12-7(10)6-3-2-4-9(5-6)8-11/h3H,2,4-5H2,1H3	COC(=O)C1=CCCN(C1)N=O	-0.000153016	-0.899727	Full match
Gly-l-pro	172.085	11.815	8.52554e+06	8.43162e+06	8.82256e+06	9.02244e+06	9.1858e+06	1.01718e+07	7.86079e+06	1.01598e+07	7.53411e+06	1.14634e+07	1.02259e+07	8.91671e+06	9.08133e+06	8.61449e+06	8.29999e+06	7.92522e+06	9.27976e+06	8.96197e+06	8.41333e+06	8.61242e+06	8.98319e+06	7.72495e+06	7.99314e+06	7.94233e+06	6.88032e+06	8.14811e+06	7.88422e+06	8.8471e+06	168747	277751	187519	235089	292755	8.90184e+06	9.1855e+06	7.54283e+06	9.45054e+06	8.75717e+06	8.67405e+06	9.67278e+06	9.57133e+06	8.45724e+06	8.7872e+06	7.96774e+06	8.01617e+06	3.12272	11.6831
Name	Molecular Weight	CSID	InChi	SMILES	DeltaMass [Da]	DeltaMass [ppm]	Compound Match
Gly-l-pro	172.085	2282246	InChI=1/C7H12N2O3/c8-4-6(10)9-3-1-2-5(9)7(11)12/h5H,1-4,8H2,(H,11,12)/t5-/m0/s1	C1C[C@H](N(C1)C(=O)CN)C(=O)O	-4.77244e-05	-0.277331	Full match
MFCD03547962	172.085	71432	InChI=1/C7H12N2O3/c8-4-6(10)9-3-1-2-5(9)7(11)12/h5H,1-4,8H2,(H,11,12)	C1CC(N(C1)C(=O)CN)C(=O)O	-4.77244e-05	-0.277331	Full match
Prolylglycine	172.085	88677	InChI=1/C7H12N2O3/c10-6(11)4-9-7(12)5-2-1-3-8-5/h5,8H,1-4H2,(H,9,12)(H,10,11)	C1CC(NC1)C(=O)NCC(=O)O	-4.77244e-05	-0.277331	Partial match
DEHYDROASCORBIC ACID	174.016	20.049	1.14921e+06	1.22629e+06	1.38762e+06	1.6757e+06	717391	681251	780309	775528	666892	800444	876961	608116	599451	531990	642944	807341	644063	681289	583095	910930	560879	598770	518524	506159	547863	454511	575621	720064	57037.8	167010	41915.4	155229	103915	825951	730087	828585	838606	772455	1.30695e+06	746460	733668	621198	662676	539702	561742	17.1293	6.46561
Name	Molecular Weight	CSID	InChi	SMILES	DeltaMass [Da]	DeltaMass [ppm]	Compound Match
DEHYDROASCORBIC ACID	174.016	812	InChI=1/C6H6O6/c7-1-2(8)5-3(9)4(10)6(11)12-5/h2,5,7-8H,1H2	C(C(C1C(=O)C(=O)C(=O)O1)O)O	-5.16529e-05	-0.296828	Full match
(Z)-Aconitic Acid	174.016	558863	InChI=1/C6H6O6/c7-4(8)1-3(6(11)12)2-5(9)10/h1H,2H2,(H,7,8)(H,9,10)(H,11,12)/b3-1-	C(/C(=C/C(=O)O)/C(=O)O)C(=O)O	-5.16529e-05	-0.296828	Partial match
(E)-Aconitic Acid	174.016	392201	InChI=1/C6H6O6/c7-4(8)1-3(6(11)12)2-5(9)10/h1H,2H2,(H,7,8)(H,9,10)(H,11,12)/b3-1+	C(/C(=C\C(=O)O)/C(=O)O)C(=O)O	-5.16529e-05	-0.296828	Partial match
DHA	174.016	389547	InChI=1/C6H6O6/c7-1-2(8)5-3(9)4(10)6(11)12-5/h2,5,7-8H,1H2/t2-,5+/m0/s1	C([C@@H]([C@@H]1C(=O)C(=O)C(=O)O1)O)O	-5.16529e-05	-0.296828	Full match
Aconitic acid	174.016	303	InChI=1/C6H6O6/c7-4(8)1-3(6(11)12)2-5(9)10/h1H,2H2,(H,7,8)(H,9,10)(H,11,12)	C(/C(=C/C(=O)O)/C(=O)O)C(=O)O	-5.16529e-05	-0.296828	Partial match
D-DEHYDROISOASCORBIC ACID	174.016	182283	InChI=1/C6H6O6/c7-1-2(8)5-3(9)4(10)6(11)12-5/h2,5,7-8H,1H2/t2-,5-/m1/s1	C([C@H]([C@@H]1C(=O)C(=O)C(=O)O1)O)O	-5.16529e-05	-0.296828	Full match
(5R)-5-[(1S)-1,2-Dihydroxyethyl]-2,3,4(5H)-furantrione (non-preferred name)	174.016	24227149	InChI=1/C6H6O6/c7-1-2(8)5-3(9)4(10)6(11)12-5/h2,5,7-8H,1H2/t2-,5?/m0/s1	C([C@@H](C1C(=O)C(=O)C(=O)O1)O)O	-5.16529e-05	-0.296828	Full match
5-(1,2-Dihydroxyethyl)-4-hydroxy-2,3-furandione	174.016	74849618	InChI=1/C6H6O6/c7-1-2(8)5-3(9)4(10)6(11)12-5/h2,7-9H,1H2	OCC(O)C1=C(O)C(=O)C(=O)O1 OC1C(=O)C(=O)OC=1C(O)CO	-5.16529e-05	-0.296828	Partial match
Formiminoglutamic Acid	174.064	11.39	3.38109e+06	2.99039e+06	2.64948e+06	3.96638e+06	3.98499e+06	1.03223e+07	1.22266e+07	6.20444e+07	1.16017e+07	6.09351e+06	1.34499e+08	2.06464e+07	7.29999e+07	1.37097e+07	1.18319e+08	2.3351e+07	7.09971e+06	1.71537e+07	7.89294e+07	5.74592e+06	8.24269e+06	1.43274e+07	8.87266e+06	6.09557e+07	7.94854e+06	1.48234e+07	1.98524e+07	3.87495e+07	275525	195395	189324	204604	201396	2.76927e+07	2.44102e+07	2.49698e+07	2.79579e+07	2.59875e+07	3.18574e+06	1.12744e+07	1.6124e+07	4.81754e+07	1.21267e+07	1.16e+07	1.73379e+07	17.4078	121.168
Name	Molecular Weight	CSID	InChi	SMILES	DeltaMass [Da]	DeltaMass [ppm]	Compound Match
Formiminoglutamic Acid	174.064	388370	InChI=1/C6H10N2O4/c7-3-8-4(6(11)12)1-2-5(9)10/h3-4H,1-2H2,(H2,7,8)(H,9,10)(H,11,12)/t4-/m0/s1	C(CC(=O)O)[C@@H](C(=O)O)NC=N	-7.70235e-05	-0.442501	Full match
1726196	174.064	90090	InChI=1/C6H10N2O4/c1-3(9)8-4(6(11)12)2-5(7)10/h4H,2H2,1H3,(H2,7,10)(H,8,9)(H,11,12)/t4-/m0/s1	CC(=O)N[C@@H](CC(=O)N)C(=O)O	-7.70235e-05	-0.442501	Partial match
Formiminoglutamic Acid	174.064	885	InChI=1/C6H10N2O4/c7-3-8-4(6(11)12)1-2-5(9)10/h3-4H,1-2H2,(H2,7,8)(H,9,10)(H,11,12)	C(CC(=O)O)C(C(=O)O)/N=C/N	-7.70235e-05	-0.442501	Partial match
Formylisoglutamine	174.064	30791776	InChI=1/C6H10N2O4/c7-6(12)4(8-3-9)1-2-5(10)11/h3-4H,1-2H2,(H2,7,12)(H,8,9)(H,10,11)	C(CC(=O)O)C(C(=O)N)NC=O	-7.70235e-05	-0.442501	Partial match
L-Theanine	174.1	16.826	92276.6	63397.1	67476.2	63551.6	59960	106314	200529	1.75372e+06	116519	86818.9	4.00609e+06	288047	881949	74621.9	1.66034e+06	359201	63993	367498	1.63859e+06	80175.9	89806.2	76235.4	93930.7	953533	101196	173593	213409	498027	46447.9	37297.3	34478.2	27181.2	29008.2	415604	364615	393270	416736	388750	65513.9	153421	202283	620575	223837	91868.4	193501	19.3417	154.268
Name	Molecular Weight	CSID	InChi	SMILES	DeltaMass [Da]	DeltaMass [ppm]	Compound Match
L-Theanine	174.1	388498	InChI=1/C7H14N2O3/c1-2-9-6(10)4-3-5(8)7(11)12/h5H,2-4,8H2,1H3,(H,9,10)(H,11,12)/t5-/m0/s1	CCNC(=O)CC[C@@H](C(=O)O)N	-0.000102236	-0.587221	Full match
N~2~-Acetyl-L-ornithine	174.1	388369	InChI=1/C7H14N2O3/c1-5(10)9-6(7(11)12)3-2-4-8/h6H,2-4,8H2,1H3,(H,9,10)(H,11,12)/t6-/m0/s1	C/C(=N/[C@@H](CCCN)C(=O)O)/O	-0.000102236	-0.587221	Partial match
Glycylvaline	174.1	87928	InChI=1/C7H14N2O3/c1-4(2)6(7(11)12)9-5(10)3-8/h4,6H,3,8H2,1-2H3,(H,9,10)(H,11,12)	CC(C)C(C(=O)O)NC(=O)CN	-0.000102236	-0.587221	Partial match
DL-Theanine	174.1	198778	InChI=1/C7H14N2O3/c1-2-9-6(10)4-3-5(8)7(11)12/h5H,2-4,8H2,1H3,(H,9,10)(H,11,12)	CCNC(=O)CCC(C(=O)O)N	-0.000102236	-0.587221	Full match
Glycylnorvaline	174.1	78338	InChI=1/C7H14N2O3/c1-2-3-5(7(11)12)9-6(10)4-8/h5H,2-4,8H2,1H3,(H,9,10)(H,11,12)	CCCC(C(=O)O)NC(=O)CN	-0.000102236	-0.587221	Partial match
N~2~-Acetylornithine	174.1	883	InChI=1/C7H14N2O3/c1-5(10)9-6(7(11)12)3-2-4-8/h6H,2-4,8H2,1H3,(H,9,10)(H,11,12)	CC(=O)NC(CCCN)C(=O)O	-0.000102236	-0.587221	Partial match
MFCD03548064	174.1	120256	InChI=1/C7H14N2O3/c1-4(2)6(8)7(12)9-3-5(10)11/h4,6H,3,8H2,1-2H3,(H,9,12)(H,10,11)	CC(C)C(C(=O)NCC(=O)O)N	-0.000102236	-0.587221	Partial match
N(5)-Acetyl-L-ornithine	174.1	167777	InChI=1/C7H14N2O3/c1-5(10)9-4-2-3-6(8)7(11)12/h6H,2-4,8H2,1H3,(H,9,10)(H,11,12)/t6-/m0/s1	CC(=O)NCCC[C@@H](C(=O)O)N	-0.000102236	-0.587221	Partial match
N-[(2S)-2-Pyrrolidinylmethoxy]glycine	174.1	58837229	InChI=1/C7H14N2O3/c10-7(11)4-9-12-5-6-2-1-3-8-6/h6,8-9H,1-5H2,(H,10,11)/t6-/m0/s1	C1C[C@H](NC1)CONCC(=O)O	-0.000102236	-0.587221	Partial match
L-Theanine	174.1	14.258	2.79389e+07	3.02483e+07	3.19954e+07	3.24047e+07	2.20212e+06	4.12986e+06	4.07173e+06	2.13616e+07	4.24514e+06	3.36135e+06	5.16335e+07	5.98072e+06	1.30251e+07	4.10389e+06	2.20084e+07	7.12557e+06	2.25703e+06	6.96511e+06	2.51566e+07	3.0024e+06	2.64354e+06	2.33713e+06	2.65556e+06	1.35391e+07	1.71236e+06	3.92031e+06	4.46356e+06	8.57701e+06	429779	291728	293533	304943	216163	1.43662e+07	9.4254e+06	9.30243e+06	1.28445e+07	1.20337e+07	3.11218e+07	4.1008e+06	5.11293e+06	1.00753e+07	4.98376e+06	2.64955e+06	4.19194e+06	6.63398	113.225
Name	Molecular Weight	CSID	InChi	SMILES	DeltaMass [Da]	DeltaMass [ppm]	Compound Match
L-Theanine	174.1	388498	InChI=1/C7H14N2O3/c1-2-9-6(10)4-3-5(8)7(11)12/h5H,2-4,8H2,1H3,(H,9,10)(H,11,12)/t5-/m0/s1	CCNC(=O)CC[C@@H](C(=O)O)N	-8.59206e-05	-0.493512	Full match
N~2~-Acetyl-L-ornithine	174.1	388369	InChI=1/C7H14N2O3/c1-5(10)9-6(7(11)12)3-2-4-8/h6H,2-4,8H2,1H3,(H,9,10)(H,11,12)/t6-/m0/s1	C/C(=N/[C@@H](CCCN)C(=O)O)/O	-8.59206e-05	-0.493512	Partial match
Glycylvaline	174.1	87928	InChI=1/C7H14N2O3/c1-4(2)6(7(11)12)9-5(10)3-8/h4,6H,3,8H2,1-2H3,(H,9,10)(H,11,12)	CC(C)C(C(=O)O)NC(=O)CN	-8.59206e-05	-0.493512	Partial match
DL-Theanine	174.1	198778	InChI=1/C7H14N2O3/c1-2-9-6(10)4-3-5(8)7(11)12/h5H,2-4,8H2,1H3,(H,9,10)(H,11,12)	CCNC(=O)CCC(C(=O)O)N	-8.59206e-05	-0.493512	Full match
Glycylnorvaline	174.1	78338	InChI=1/C7H14N2O3/c1-2-3-5(7(11)12)9-6(10)4-8/h5H,2-4,8H2,1H3,(H,9,10)(H,11,12)	CCCC(C(=O)O)NC(=O)CN	-8.59206e-05	-0.493512	Partial match
N~2~-Acetylornithine	174.1	883	InChI=1/C7H14N2O3/c1-5(10)9-6(7(11)12)3-2-4-8/h6H,2-4,8H2,1H3,(H,9,10)(H,11,12)	CC(=O)NC(CCCN)C(=O)O	-8.59206e-05	-0.493512	Partial match
MFCD03548064	174.1	120256	InChI=1/C7H14N2O3/c1-4(2)6(8)7(12)9-3-5(10)11/h4,6H,3,8H2,1-2H3,(H,9,12)(H,10,11)	CC(C)C(C(=O)NCC(=O)O)N	-8.59206e-05	-0.493512	Partial match
N(5)-Acetyl-L-ornithine	174.1	167777	InChI=1/C7H14N2O3/c1-5(10)9-4-2-3-6(8)7(11)12/h6H,2-4,8H2,1H3,(H,9,10)(H,11,12)/t6-/m0/s1	CC(=O)NCCC[C@@H](C(=O)O)N	-8.59206e-05	-0.493512	Partial match
N-[(2S)-2-Pyrrolidinylmethoxy]glycine	174.1	58837229	InChI=1/C7H14N2O3/c10-7(11)4-9-12-5-6-2-1-3-8-6/h6,8-9H,1-5H2,(H,10,11)/t6-/m0/s1	C1C[C@H](NC1)CONCC(=O)O	-8.59206e-05	-0.493512	Partial match
N-Acetyl-L-aspartic acid	175.048	16.682	2.23073e+06	1.99797e+06	3.52615e+06	3.25433e+06	1.62352e+06	2.94361e+06	4.27539e+06	1.58319e+07	4.85076e+06	3.94204e+06	3.80468e+07	5.87548e+06	1.16556e+07	4.33673e+06	1.87315e+07	6.3698e+06	1.45212e+06	5.79616e+06	1.51039e+07	1.85649e+06	1.32246e+06	2.07551e+06	1.82942e+06	9.42734e+06	914680	3.50889e+06	2.85895e+06	4.99378e+06	49077.9	111128	118008	127482	140240	6.56952e+06	6.77707e+06	6.7083e+06	6.28481e+06	6.82092e+06	2.74253e+06	3.6095e+06	5.36312e+06	9.0127e+06	3.82632e+06	1.95247e+06	3.18392e+06	27.2858	105.9
Name	Molecular Weight	CSID	InChi	SMILES	DeltaMass [Da]	DeltaMass [ppm]	Compound Match
N-Acetyl-L-aspartic acid	175.048	58576	InChI=1/C6H9NO5/c1-3(8)7-4(6(11)12)2-5(9)10/h4H,2H2,1H3,(H,7,8)(H,9,10)(H,11,12)/t4-/m0/s1	CC(=O)N[C@@H](CC(=O)O)C(=O)O	-5.98409e-05	-0.341854	Full match
N-Acetylaspartic acid	175.048	88007	InChI=1/C6H9NO5/c1-3(8)7-4(6(11)12)2-5(9)10/h4H,2H2,1H3,(H,7,8)(H,9,10)(H,11,12)	CC(=O)NC(CC(=O)O)C(=O)O	-5.98409e-05	-0.341854	Full match
N-Formyl-L-glutamic acid	175.048	388496	InChI=1/C6H9NO5/c8-3-7-4(6(11)12)1-2-5(9)10/h3-4H,1-2H2,(H,7,8)(H,9,10)(H,11,12)/t4-/m0/s1	C(CC(=O)O)[C@@H](C(=O)O)NC=O	-5.98409e-05	-0.341854	Partial match
2-amino-3-oxoadipic acid	175.048	389588	InChI=1/C6H9NO5/c7-5(6(11)12)3(8)1-2-4(9)10/h5H,1-2,7H2,(H,9,10)(H,11,12)	C(CC(=O)O)C(=O)C(C(=O)O)N	-5.98409e-05	-0.341854	Partial match
N-(Carboxyacetyl)alanine	175.048	13634414	InChI=1/C6H9NO5/c1-3(6(11)12)7-4(8)2-5(9)10/h3H,2H2,1H3,(H,7,8)(H,9,10)(H,11,12)	CC(NC(=O)CC(O)=O)C(O)=O	-5.98409e-05	-0.341854	Partial match
Ureidosuccinic acid	176.043	18.459	6.50691e+06	5.74923e+06	6.75652e+06	7.1224e+06	1.88521e+06	1.92364e+06	1.76337e+06	1.92144e+06	1.89161e+06	2.04437e+06	2.0606e+06	2.28128e+06	2.26088e+06	1.97026e+06	1.87463e+06	1.88796e+06	1.4116e+06	1.65634e+06	2.03296e+06	1.99561e+06	641044	637444	649731	749702	485944	548206	729072	647552	49066.8	41939.3	32643.3	32571.5	29018.1	2.37766e+06	2.47006e+06	2.34234e+06	2.43499e+06	2.39616e+06	6.63172e+06	1.90332e+06	2.05249e+06	1.92911e+06	1.82598e+06	645388	597879	8.89069	4.02743
Name	Molecular Weight	CSID	InChi	SMILES	DeltaMass [Da]	DeltaMass [ppm]	Compound Match
Ureidosuccinic acid	176.043	273	InChI=1/C5H8N2O5/c6-5(12)7-2(4(10)11)1-3(8)9/h2H,1H2,(H,8,9)(H,10,11)(H3,6,7,12)	C(C(C(=O)O)NC(=O)N)C(=O)O	-5.10279e-05	-0.28986	Full match
MFCD01664827	176.043	84022	InChI=1/C5H8N2O5/c6-5(12)7-2(4(10)11)1-3(8)9/h2H,1H2,(H,8,9)(H,10,11)(H3,6,7,12)/t2-/m0/s1	C([C@@H](C(=O)O)NC(=O)N)C(=O)O	-5.10279e-05	-0.28986	Full match
L-Dencichin	176.043	389238	InChI=1/C5H8N2O5/c6-2(4(9)10)1-7-3(8)5(11)12/h2H,1,6H2,(H,7,8)(H,9,10)(H,11,12)/t2-/m0/s1	C([C@@H](C(=O)O)N)NC(=O)C(=O)O	-5.10279e-05	-0.28986	Partial match
DL-Dencichin	176.043	2270	InChI=1/C5H8N2O5/c6-2(4(9)10)1-7-3(8)5(11)12/h2H,1,6H2,(H,7,8)(H,9,10)(H,11,12)	C(C(C(=O)O)N)NC(=O)C(=O)O	-5.10279e-05	-0.28986	Partial match
3-Amino-N-(carboxycarbonyl)alanine	176.043	97093	InChI=1/C5H8N2O5/c6-1-2(4(9)10)7-3(8)5(11)12/h2H,1,6H2,(H,7,8)(H,9,10)(H,11,12)	C(C(C(=O)O)NC(=O)C(=O)O)N	-5.10279e-05	-0.28986	Partial match
(2S,4S)-4-Amino-2-hydroxy-2-methylpentanedioic acid	177.064	10.793	3.45902e+06	3.47738e+06	4.61834e+06	3.44765e+06	1.03493e+06	1.63772e+06	975867	1.37507e+06	2.35827e+06	2.23357e+06	2.16366e+06	2.22986e+06	723762	799129	655185	668547	1.08155e+06	895668	918821	1.70381e+06	2.85521e+06	3.21831e+06	3.5295e+06	4.65828e+06	3.77864e+06	4.98364e+06	4.02573e+06	2.85258e+06	98211.3	86149	67724.6	56003.8	66775.8	2.91944e+06	2.60984e+06	3.21427e+06	3.10775e+06	2.69296e+06	3.4682e+06	1.205e+06	2.23172e+06	696155	1.00018e+06	3.37391e+06	3.90218e+06	15.4275	24.638
Name	Molecular Weight	CSID	InChi	SMILES	DeltaMass [Da]	DeltaMass [ppm]	Compound Match
(2S,4S)-4-Amino-2-hydroxy-2-methylpentanedioic acid	177.064	389724	InChI=1/C6H11NO5/c1-6(12,5(10)11)2-3(7)4(8)9/h3,12H,2,7H2,1H3,(H,8,9)(H,10,11)/t3-,6-/m0/s1	C[C@](C[C@@H](C(=O)O)N)(C(=O)O)O	-5.06021e-05	-0.285785	Full match
3-Keto-scyllo-inosamine	177.064	30791623	InChI=1/C6H11NO5/c7-1-2(8)4(10)6(12)5(11)3(1)9/h1-4,6,8-10,12H,7H2/t1-,2-,3+,4+,6-/m0/s1	[C@@H]1([C@@H]([C@H]([C@@H](C(=O)[C@@H]1O)O)O)O)N	-5.06021e-05	-0.285785	Partial match
Pyrophosphoric Acid	177.943	17.432	1.5555e+08	2.01355e+08	2.82409e+08	2.01171e+08	1.98225e+08	2.83337e+08	2.47132e+08	2.60603e+08	1.88547e+08	2.58917e+08	2.63233e+08	2.23395e+08	2.135e+08	2.06166e+08	2.00583e+08	2.53934e+08	1.9757e+08	2.23057e+08	1.89606e+08	1.83666e+08	2.39785e+08	2.33626e+08	2.30814e+08	2.83206e+08	2.09609e+08	2.60982e+08	2.08132e+08	3.15915e+08	80371.7	66006.1	62688.9	488719	379401	2.04758e+08	1.71576e+08	2.52317e+08	2.48857e+08	1.62894e+08	2.01263e+08	2.53867e+08	2.41156e+08	2.09833e+08	1.93588e+08	2.36706e+08	2.35296e+08	25.1237	14.5484
Name	Molecular Weight	CSID	InChi	SMILES	DeltaMass [Da]	DeltaMass [ppm]	Compound Match
Pyrophosphoric Acid	177.943	996	InChI=1/H4O7P2/c1-8(2,3)7-9(4,5)6/h(H2,1,2,3)(H2,4,5,6)	OP(=O)(O)OP(=O)(O)O	-6.8713e-05	-0.386151	Full match
phenacetin	179.094	2.534	6.27562e+06	6.11969e+06	7.59794e+06	1.2286e+07	6.12867e+06	9.58552e+06	6.68661e+06	1.26152e+07	7.90662e+06	1.19952e+07	1.17017e+07	8.98488e+06	6.76104e+06	7.46292e+06	6.43698e+06	1.05286e+07	6.37939e+06	1.23285e+07	5.28894e+06	7.64271e+06	7.38936e+06	5.71202e+06	6.44507e+06	1.36263e+07	5.78498e+06	1.39279e+07	5.35107e+06	1.02781e+07	309359	277471	291716	340918	300834	9.29367e+06	8.25428e+06	8.95003e+06	9.06433e+06	8.8692e+06	6.93678e+06	8.13607e+06	1.03433e+07	7.11198e+06	7.01105e+06	6.91721e+06	8.03156e+06	35.7874	34.1215
Name	Molecular Weight	CSID	InChi	SMILES	DeltaMass [Da]	DeltaMass [ppm]	Compound Match
phenacetin	179.095	4590	InChI=1/C10H13NO2/c1-3-13-10-6-4-9(5-7-10)11-8(2)12/h4-7H,3H2,1-2H3,(H,11,12)	CCOc1ccc(cc1)/N=C(/C)\O	-0.000141873	-0.792169	Full match
Fusaric acid	179.095	3324	InChI=1/C10H13NO2/c1-2-3-4-8-5-6-9(10(12)13)11-7-8/h5-7H,2-4H2,1H3,(H,12,13)	CCCCc1ccc(nc1)C(=O)O	-0.000141873	-0.792169	Partial match
3,4-Methylenedioxyamphetamine	179.095	1555	InChI=1/C10H13NO2/c1-7(11)4-8-2-3-9-10(5-8)13-6-12-9/h2-3,5,7H,4,6,11H2,1H3	CC(Cc1ccc2c(c1)OCO2)N	-0.000141873	-0.792169	Partial match
(R)-Salsolinol	179.095	49181	InChI=1/C10H13NO2/c1-6-8-5-10(13)9(12)4-7(8)2-3-11-6/h4-6,11-13H,2-3H2,1H3	CC1c2cc(c(cc2CCN1)O)O	-0.000141873	-0.792169	Partial match
L-Homophenylalanine	179.095	2006639	InChI=1/C10H13NO2/c11-9(10(12)13)7-6-8-4-2-1-3-5-8/h1-5,9H,6-7,11H2,(H,12,13)/t9-/m0/s1	c1ccc(cc1)CC[C@@H](C(=O)O)N	-0.000141873	-0.792169	Partial match
[truncated: 1,359 more rows]
[truncated: 23 more columns]

## Sheet: reduced list
Name	Hit	HMDB	PubChem	KEGG		Molecular Weight	RT [min]	Log2 Fold Change: (01h, L) / (00h, R)	Log2 Fold Change: (01h, R) / (00h, R)	Log2 Fold Change: (03h, L) / (00h, R)	Log2 Fold Change: (03h, R) / (00h, R)	Log2 Fold Change: (10h, L) / (00h, R)	Log2 Fold Change: (10h, R) / (00h, R)	Group Area: 00h, R	Group Area: 01h, L	Group Area: 01h, R	Group Area: 03h, L	Group Area: 03h, R	Group Area: 10h, L	Group Area: 10h, R	Group CV [%]: 00h, R	Group CV [%]: 01h, L	Group CV [%]: 01h, R	Group CV [%]: 03h, L	Group CV [%]: 03h, R	Group CV [%]: 10h, L	Group CV [%]: 10h, R	P-value: (01h, L) / (00h, R)	P-value: (01h, R) / (00h, R)	P-value: (03h, L) / (00h, R)	P-value: (03h, R) / (00h, R)	P-value: (10h, L) / (00h, R)	P-value: (10h, R) / (00h, R)	Adj. P-value: (01h, L) / (00h, R)	Adj. P-value: (01h, R) / (00h, R)	Adj. P-value: (03h, L) / (00h, R)	Adj. P-value: (03h, R) / (00h, R)	Adj. P-value: (10h, L) / (00h, R)	Adj. P-value: (10h, R) / (00h, R)
[truncated: 275 more rows]

[truncated: 7 more sheets: up, down, filtered out, Arg analysis, Leu analysis, reduced list (2), significant]
